# Supplementary material for: Probabilistic modeling of personalized drug combinations from integrated chemical screen and molecular data in sarcoma
Source: BMC Cancer. 2019 Jun 17;19:593. doi: 10.1186/s12885-019-5681-6 (PMC6580486; doi:10.1186/s12885-019-5681-6)
Supplement: Supplementary file 15 — Table S1. Merged GSK Screen Data - U23674. (XLSX 271 kb) [file 12885_2019_5681_MOESM15_ESM.xlsx]

## Sheet: Gsk
Table S1 Merged GSK Screen Data - U23674
			NEK9	PAK6	AKT1	IGF1R	AKT2	AKT3	PHKG2	CSNK1G2	MAP4K2	PIK3CA	NEK1	PAK5	SYK	INSR	PKA	ALK	LRRK2	IRR	PRKCD	PLK1	FES	PIM1	CAMK1D	TSSK2	PRKCH	PRKCA	PRKX	CDK4	FER	LTK	TSSK1	CDK3	LOK	MELK	CAMK2D	CSNK1G1	CSNK1G3	MSSK1	NEK2	AXL	TTK	PRKCB1	CK2	MAPK11	PRKCB2	SGK3	CDK1
		Target Hit Ratio	0.466667	0.4	0.375	0.35	0.333333	0.333333	0.333333	0.333333	0.333333	0.333333	0.333333	0.333333	0.333333	0.291667	0.285714	0.285714	0.277778	0.272727	0.266667	0.266667	0.266667	0.26087	0.25	0.25	0.222222	0.214286	0.2	0.2	0.2	0.192308	0.181818	0.181818	0.181818	0.171429	0.166667	0.166667	0.166667	0.166667	0.166667	0.166667	0.16	0.157895	0.157895	0.155556	0.153846	0.153846	0.153846
		U23674 RNAseq	4.19497	0.530988	8.50934	2.84141	7.75976	2.29616	3.07658	6.89655	6.05601	3.75125	2.00054	0.530988	0.360156	1.94847	7.88765	0.1	2.24167	0	0.789679	6.89308	1.1384	2.84936	2.89034	0	0.789679	0.789679	1.13068	14.9227	-1	0	0	-1	1.47157	2.72296	0.407029	1.83851	1.94905	0.316228	4.14986	5.35494	3.17969	0.316228	6.80742	6.05601	0.316228	1.0035	7.12182
		Muscle RNAseq	4.50069	0	4.56295	1.79946	12.8278	2.19961	3.65852	7.22752	5.11512	2.62885	1.8717	0	1.83014	2.21102	9.09664	0.393503	0.684885	0	2.15039	1.5455	2.77583	2.95322	1.57503	0	2.15039	2.15039	0.76802	5.68091	-1	0	0	-1	1.62145	0	7.39402	1.19703	2.27875	5.81947	0.565387	5.42813	1.00119	0.662185	7.40045	5.11512	0.662185	1.34217	1.49724
		Log2 Fold Change	-0.202968	0.321928	1.79816	1.31809	-1.45039	0.12394	-0.499872	-0.135253	0.487198	1.02588	0.192081	0.321928	-4.69053	-0.364746	-0.411474	-3.95275	3.42129	0.321928	-2.89052	4.31415	-2.57182	-0.103299	1.75173	0.321928	-2.89052	-2.89052	1.11595	2.78662	0.321928	0.321928	0.321928	0.321928	-0.279862	0.321928	-8.36631	1.23815	-0.450948	-8.4037	5.7515	-0.0391691	3.33434	-2.13254	-0.241013	0.487198	-2.13254	-0.839042	4.49988
		Mutation	0	0	0	0	0	0	0	0	0	0	0	0	0	0	0	0	0	0	0	0	0	0	0	0	0	0	0	0	0	0	0	0	0	0	0	0	0	0	0	0	0	0	0	0	0	0	0
		Indel	0	0	0	0	0	0	0	0	0	0	0	0	0	0	0	0	0	0	0	0	0	0	0	0	0	0	0	0	0	0	0	0	0	0	0	0	0	0	0	0	0	0	0	0	0	0	0
		CNV	0	0	0	0	0	0	0	0	0	0	0	0	0	0	0	0	0	0	0	0	0	0	0	0	0	0	0	0	0	0	0	0	0	0	0	0	0	0	0	0	0	0	0	0	0	0	0
		siRNA	-500	-500	-500	-36.7836	-500	-500	-500	-500	-500	-500	-500	-500	-33.6523	-12.1715	-500	10.4144	-500	-500	-500	-500	-31.7701	-500	-500	-500	-500	-500	-500	-500	-500	-46.5845	-500	-500	-500	-500	-500	-500	-500	-500	-500	-59.9825	-500	-500	-500	-500	-500	-500	-500
		Z score (23674)	-1	-1	1.32936	-1.72264	-2.09103	-1.82828	-1	-0.915401	-0.494936	0.782676	-1	-1	1.11432	-0.0523388	0.395522	0.78447	-1	-1	-1	-1.67768	-1.36837	-1	0.737536	-1	-1	-1	-1	0.760593	-1	-1	-1	0	-1	-1	0	-1.07255	-1	-1	-1.54799	-1.83058	-1.10151	-1	-1.29406	-0.494936	-1	-1	1.04795
		Z score (Muscle)	-1	-1	1.28861	-1.37046	-2.06187	-1.40929	-1	-1.12666	-0.523062	0.716142	-1	-1	1.12835	0.44629	0.664475	0.876621	-1	-1	-1	-1.91668	-1.17684	-1	0.792481	-1	-1	-1	-1	0.775958	-1	-1	-1	0	-1	-1	0	-0.811227	-1	-1	-1.50671	-1.2598	-1.16659	-1	-1.18378	-0.523062	-1	-1	1.23803
		Z Phospho (23674)	-1000	-1000	-0.0709432	0.700976	-1000	-1000	-1000	-1000	-0.0422168	-2.53577	-1000	-1000	0.405062	0.802783	0.504966	-1000	-1000	-1000	-1000	-1000	-1000	-1000	-1000	-1000	-1000	-1000	-1000	-1.07448	-1000	-1000	-1000	-1000	-1000	-1000	-0.71654	-1000	-1000	-1000	-1000	-1000	-1000	-1000	1.17055	-0.0422168	-1000	-1000	-0.199717
		Z Phospho (Muscle)	-1000	-1000	-0.190722	0.730073	-1000	-1000	-1000	-1000	-0.100891	-1.91703	-1000	-1000	0.448039	0.880037	0.347623	-1000	-1000	-1000	-1000	-1000	-1000	-1000	-1000	-1000	-1000	-1000	-1000	-1.09167	-1000	-1000	-1000	-1000	-1000	-1000	-0.272719	-1000	-1000	-1000	-1000	-1000	-1000	-1000	1.06976	-0.100891	-1000	-1000	-0.562701
		Compound Name
	1	GSK2110236A	-1	-1	-1	0.9949	-1	-1	-1	-1	-1	-1	-1	-1	-1	0.9951	-1	0.994	0.9938	0.9948	-1	0.9942	0.9936	0.9551	-1	0.9915	-1	-1	-1	-1	0.9937	0.9947	0.9946	-1	-1	-1	-1	-1	-1	-1	-1	0.9348	0.3867	-1	0.504	-1	-1	-1	-1
	1	GSK2163632A	-1	-1	-1	0.9949	-1	-1	-1	-1	-1	-1	-1	-1	-1	0.9949	-1	0.9948	0.9945	0.9949	-1	0.9912	0.9935	0.9926	0.1765	0.9943	-1	0.372	-1	-1	0.9947	0.9947	0.9947	-1	-1	-1	-1	-1	-1	-1	-1	0.9831	0.995	-1	0.9625	-1	-1	-1	-1
	1	GSK2186269A	-1	-1	-1	0.9951	-1	-1	-1	-1	-1	-1	-1	-1	-1	0.9946	-1	0.9944	-1	0.9931	-1	-1	0.9491	-1	-1	-1	-1	-1	-1	-1	0.9924	0.9934	-1	-1	-1	-1	-1	-1	-1	-1	-1	-1	-1	-1	-1	-1	-1	-1	-1
	1	GSK237701A	0.9919	-1	-1	-1	-1	-1	-1	-1	-1	0.9196	0.9426	-1	-1	-1	-1	-1	-1	-1	-1	0.9948	-1	-1	-1	-1	-1	-1	-1	-1	-1	-1	-1	-1	0.9949	-1	-1	-1	-1	-1	0.8732	-1	-1	-1	-1	-1	-1	-1	-1
	1	GSK326090A	0.9943	-1	-1	-1	-1	-1	-1	-1	-1	0.91	0.923	-1	-1	-1	-1	-1	-1	-1	-1	0.9946	-1	0.9331	-1	-1	-1	-1	-1	-1	-1	-1	-1	-1	0.9923	-1	0.995	-1	-1	-1	0.938	-1	-1	-1	-1	-1	-1	-1	-1
	1	GSK579289A	0.9919	-1	-1	-1	-1	-1	-1	-1	-1	0.9217	0.4903	-1	-1	-1	-1	-1	-1	-1	-1	0.9948	-1	0.9276	-1	-1	-1	-1	-1	-1	-1	-1	-1	-1	0.995	-1	0.7253	-1	-1	-1	0.5245	-1	-1	-1	-1	-1	-1	-1	-1
	1	GW778894X	-1	-1	-1	0.504	-1	-1	-1	0.6454	-1	-1	-1	-1	0.9042	0.6216	-1	-1	-1	-1	-1	-1	0.3133	-1	-1	-1	0.1872	0.944	-1	0.993	0.8746	-1	-1	0.9935	-1	0.9126	0.926	-1	0.6962	-1	-1	0.4341	0.2812	-1	0.9286	-1	0.075	-1	0.994
	1	GW779439X	0.75	-1	-1	0.9624	-1	-1	-1	0.9434	-1	0.9588	-1	0.7267	0.844	0.9707	-1	0.9221	-1	-1	0.914	-1	0.6	0.9337	-1	-1	0.924	0.9476	-1	0.9925	0.4562	-1	0.7625	0.9915	0.8238	0.9442	0.914	0.9215	0.9491	-1	-1	0.9184	0.1252	-1	0.8218	-1	0.4221	-1	0.9937
	1	GW780056X	-1	-1	-1	0.9087	-1	-1	-1	-1	-1	0.6088	-1	-1	-1	0.9406	-1	-1	-1	-1	-1	-1	-1	-1	-1	-1	-1	-1	-1	0.9907	-1	-1	-1	0.9522	-1	0.9105	-1	-1	-1	-1	-1	-1	-1	-1	-1	-1	-1	-1	0.9506
	1	GW810576X	-1	-1	-1	0.9049	-1	-1	-1	0.8309	-1	-1	-1	-1	0.4474	0.9084	-1	0.24	-1	-1	-1	-1	0.995	-1	-1	-1	-1	0.7127	-1	0.9912	0.8492	-1	-1	0.9753	-1	0.9038	0.3696	-1	0.5889	-1	-1	-1	-1	-1	0.63	-1	-1	-1	0.9922
	1	SB-221466	-1	-1	-1	-1	-1	-1	-1	-1	-1	-1	-1	-1	-1	-1	-1	-1	-1	-1	-1	-1	-1	-1	-1	-1	-1	-1	-1	-1	-1	-1	-1	-1	-1	-1	-1	-1	-1	-1	-1	-1	-1	-1	-1	0.9129	-1	-1	-1
	0.886057	GSK571989A	0.9935	-1	-1	-1	-1	-1	-1	-1	-1	0.9381	0.91	-1	-1	-1	-1	-1	-1	-1	-1	0.9949	-1	0.9346	-1	-1	-1	-1	-1	-1	-1	-1	-1	-1	0.9921	0.504	0.4903	-1	-1	-1	0.9314	-1	0.9947	-1	-1	-1	-1	-1	-1
	0.886057	GSK949675A	-1	-1	0.9333	-1	0.9536	0.936	-1	-1	-1	-1	-1	-1	-1	-1	0.8732	-1	-1	-1	0.922	-1	-1	-1	-1	-1	0.9937	-1	0.9327	-1	-1	-1	-1	-1	-1	0.9436	-1	-1	-1	-1	-1	-1	-1	0.108	-1	-1	-1	-1	-1
	0.886057	SB-739245-AC	-1	-1	-1	-1	-1	-1	-1	-1	-1	-1	-1	-1	-1	-1	-1	-1	-1	-1	-1	-1	-1	-1	-1	-1	-1	-1	-1	0.4848	-1	-1	-1	-1	-1	-1	-1	-1	-1	-1	-1	-1	-1	-1	-1	-1	-1	-1	-1
	0.853872	GSK1173862A	-1	-1	-1	0.9946	-1	-1	0.9395	0.9533	-1	-1	-1	-1	0.9263	0.9949	-1	0.9949	0.9943	0.9947	-1	0.8434	0.9918	0.9023	0.922	0.9919	-1	-1	-1	-1	0.9935	0.9947	0.9938	-1	-1	0.9441	0.945	0.96	0.9762	-1	-1	0.9134	0.9934	-1	0.945	-1	-1	-1	-1
	0.79588	GSK943949A	-1	0.9868	0.9922	-1	0.9933	0.9925	-1	-1	-1	-1	-1	0.9556	-1	-1	0.9938	-1	0.0391	-1	0.9909	-1	-1	-1	-1	-1	0.9949	0.2636	0.994	-1	-1	-1	0.735	-1	-1	0.945	-1	-1	-1	-1	-1	-1	-1	0.945	-1	-1	0.9188	0.9267	-1
	0.69897	GSK317314A	0.9588	-1	-1	-1	-1	-1	-1	-1	-1	-1	-1	-1	-1	-1	-1	-1	-1	-1	-1	0.9947	-1	-1	-1	-1	-1	-1	-1	-1	-1	-1	-1	-1	0.9208	-1	-1	-1	-1	-1	-1	-1	-1	-1	-1	-1	-1	-1	-1
	0.69897	SB-245392	-1	-1	-1	-1	-1	-1	-1	-1	-1	-1	-1	-1	-1	-1	-1	-1	-1	-1	-1	-1	-1	-1	-1	-1	-1	-1	-1	-1	-1	-1	-1	-1	-1	-1	-1	-1	-1	-1	-1	-1	-1	-1	-1	0.9088	-1	-1	-1
	0.69897	SB-390527	-1	-1	-1	-1	-1	-1	-1	-1	-1	-1	-1	-1	-1	-1	-1	-1	-1	-1	-1	-1	-1	-1	-1	-1	-1	-1	-1	-1	-1	-1	-1	-1	0.8752	-1	-1	-1	-1	-1	-1	-1	-1	-1	-1	-1	-1	-1	-1
	0.657577	GW618013A	-1	-1	-1	-1	-1	-1	-1	-1	-1	-1	-1	-1	-1	-1	-1	-1	-1	-1	-1	-1	-1	-1	-1	-1	-1	-1	-1	-1	-1	-1	-1	-1	-1	-1	-1	-1	-1	-1	-1	-1	-1	-1	-1	-1	-1	-1	-1
	0.49485	GSK1713088A	-1	-1	-1	0.9912	-1	-1	-1	-1	-1	-1	-1	-1	-1	0.9922	-1	0.9911	-1	0.54	-1	0.8218	-1	-1	-1	-1	-1	-1	-1	-1	-1	0.9323	0.9175	-1	-1	-1	-1	-1	-1	-1	-1	-1	0.389	-1	-1	-1	-1	-1	-1
	0.49485	GSK1751853A	-1	-1	-1	0.9914	-1	-1	-1	-1	-1	-1	-1	-1	-1	0.9928	-1	0.9921	0.9476	0.7395	-1	-1	0.918	-1	-1	-1	-1	-1	-1	-1	0.906	0.9526	0.24	-1	-1	-1	-1	-1	-1	-1	-1	-1	0.8465	-1	-1	-1	-1	-1	-1
	0.481486	SB-239272	-1	-1	-1	-1	-1	-1	-1	-1	-1	-1	-1	-1	-1	-1	0.7395	-1	-1	-1	-1	-1	-1	-1	-1	-1	-1	-1	-1	-1	-1	-1	-1	-1	-1	-1	-1	-1	-1	-1	-1	-1	-1	-1	-1	0.9498	-1	-1	-1
	0.468521	GW796920X	-1	-1	-1	-1	-1	-1	-1	-1	-1	-1	-1	-1	-1	-1	-1	-1	-1	-1	-1	-1	-1	-1	-1	-1	-1	-1	-1	-1	-1	-1	-1	-1	-1	-1	-1	-1	-1	-1	-1	-1	-1	-1	-1	0.9225	-1	-1	-1
	0.455932	GW620972X	-1	-1	-1	-1	-1	-1	-1	-1	-1	-1	-1	-1	-1	-1	-1	-1	-1	-1	-1	-1	-1	-1	-1	-1	-1	-1	-1	-1	-1	-1	-1	-1	-1	-1	-1	-1	-1	-1	-1	-1	-1	-1	-1	-1	-1	-1	-1
	0.443697	SB-284847-BT	-1	-1	-1	-1	-1	-1	-1	-1	-1	-1	-1	-1	-1	-1	-1	-1	-1	-1	-1	-1	-1	-1	-1	-1	-1	-1	-1	-1	-1	-1	-1	-1	-1	-1	-1	-1	-1	-1	-1	-1	-1	-1	-1	0.9476	-1	-1	-1
	0.408935	SB-360741	-1	-1	-1	-1	-1	-1	-1	-1	-1	-1	-1	-1	-1	-1	-1	-1	-1	-1	-1	-1	-1	-1	-1	-1	-1	-1	-1	-1	-1	-1	-1	-1	-1	-1	-1	-1	-1	-1	-1	-1	-1	-1	-1	-1	-1	-1	-1
	0.408935	SB-750140	-1	-1	-1	-1	-1	-1	-1	-1	-1	-1	-1	-1	-1	-1	0.9117	-1	0.9075	-1	0.9193	-1	-1	0.9606	-1	-1	0.9834	0.6525	-1	-1	-1	-1	0.09	-1	-1	0.9633	-1	-1	-1	-1	-1	-1	-1	0.936	-1	-1	0.504	-1	-1
	0.39794	GW801372X	0.934	-1	-1	0.9265	-1	-1	-1	0.5889	-1	0.3879	-1	-1	0.9162	0.931	-1	0.7731	-1	-1	-1	0.471	0.9064	-1	-1	-1	-1	0.9242	-1	0.9764	0.9169	0.372	-1	0.9554	-1	0.7395	0.438	-1	0.4359	-1	-1	-1	-1	-1	0.6962	-1	-1	-1	0.9928
	0.356547	GW683003X	-1	-1	-1	-1	-1	-1	-1	-1	-1	-1	-1	-1	-1	-1	-1	-1	-1	-1	-1	-1	-1	-1	-1	-1	-1	-1	-1	-1	-1	-1	-1	-1	-1	-1	-1	-1	-1	-1	-1	-1	-1	-1	-1	-1	-1	-1	0.0337
	0.346787	SB-278539	-1	-1	-1	-1	-1	-1	-1	-1	-1	-1	-1	-1	-1	-1	0.7662	-1	-1	-1	-1	-1	-1	-1	-1	-1	-1	-1	-1	-1	-1	-1	-1	-1	-1	-1	-1	-1	-1	-1	-1	-1	-1	-1	-1	0.6962	-1	-1	-1
	0.318759	GW576484X	-1	-1	-1	-1	-1	-1	-1	-1	-1	-1	-1	-1	-1	-1	-1	-1	-1	-1	-1	-1	-1	-1	-1	-1	-1	-1	-1	-1	-1	-1	-1	-1	-1	-1	-1	-1	-1	-1	-1	-1	-1	-1	-1	-1	-1	-1	-1
	0.309804	GW680191X	-1	-1	-1	-1	-1	-1	-1	-1	-1	-1	-1	-1	-1	-1	-1	0.2855	-1	-1	-1	-1	-1	0.6088	-1	-1	-1	-1	-1	-1	-1	-1	-1	-1	0.9433	-1	-1	-1	-1	-1	-1	-1	-1	-1	-1	-1	-1	-1	-1
	0.309804	SB-278538	-1	-1	-1	-1	-1	-1	-1	-1	-1	-1	-1	-1	-1	-1	-1	-1	-1	-1	-1	-1	-1	-1	-1	-1	-1	-1	-1	-1	-1	-1	-1	-1	-1	-1	-1	-1	0.4404	-1	-1	-1	-1	-1	-1	0.9845	-1	-1	-1
	0.29243	SB-698596-AC	-1	-1	-1	-1	-1	-1	-1	-1	-1	-1	-1	-1	-1	-1	-1	-1	-1	-1	-1	-1	-1	-1	-1	-1	-1	-1	-1	0.2989	-1	-1	-1	-1	-1	-1	-1	-1	-1	-1	-1	-1	-1	-1	-1	-1	-1	-1	-1
	0.283997	GSK614526A	-1	0.9185	0.9926	-1	-1	0.9925	-1	-1	-1	-1	-1	0.995	-1	-1	0.9928	-1	-1	-1	0.9471	-1	-1	-1	-1	-1	0.9943	-1	0.9935	-1	-1	-1	0.9367	-1	-1	-1	-1	-1	-1	-1	-1	-1	-1	0.9319	-1	-1	0.4562	0.8126	-1
	0.283997	GW795493X	-1	-1	-1	-1	-1	-1	-1	-1	0.4562	-1	0.6737	-1	-1	-1	-1	-1	0.9176	-1	-1	-1	-1	-1	-1	-1	-1	-1	-1	-1	0.389	0.8257	-1	-1	0.9386	-1	-1	-1	-1	0.9251	-1	0.81	-1	-1	-1	0.6216	-1	-1	-1
	0.267606	GSK978744A	0.9919	-1	-1	-1	-1	-1	-1	-1	-1	0.45	0.911	-1	-1	-1	-1	-1	-1	-1	-1	0.9946	-1	-1	-1	-1	-1	-1	-1	-1	-1	-1	-1	-1	0.9853	-1	-1	-1	-1	-1	-1	-1	-1	-1	-1	-1	-1	-1	-1
	0.251812	GW612286X	-1	-1	-1	0.9496	-1	-1	-1	-1	-1	-1	-1	-1	0.746	0.926	-1	0.57	-1	-1	-1	-1	-1	-1	-1	-1	-1	-1	-1	-1	0.438	0.3571	-1	-1	0.9485	-1	-1	-1	-1	-1	-1	-1	-1	-1	-1	-1	-1	-1	-1
	0.207608	SB-253228	-1	-1	-1	-1	-1	-1	-1	-1	-1	-1	-1	-1	-1	-1	-1	-1	-1	-1	-1	-1	-1	-1	-1	-1	-1	-1	-1	-1	-1	-1	-1	-1	-1	-1	-1	-1	-1	-1	-1	-1	-1	-1	-1	-1	-1	-1	-1
	0	GR105659X	-1	-1	-1	-1	-1	-1	-1	-1	-1	-1	-1	-1	-1	-1	-1	-1	0.93	-1	-1	-1	-1	-1	-1	-1	-1	-1	-1	-1	-1	0.4562	-1	-1	-1	0.9137	-1	-1	-1	-1	-1	-1	-1	-1	-1	-1	-1	-1	-1
	0	GR269666A	-1	-1	-1	-1	-1	-1	-1	-1	-1	-1	-1	-1	-1	-1	-1	-1	-1	-1	-1	-1	-1	-1	-1	-1	-1	-1	-1	-1	-1	-1	-1	-1	-1	-1	-1	-1	-1	-1	-1	-1	-1	-1	-1	-1	-1	-1	-1
	0	GSK1000163A	-1	-1	0.9096	-1	0.91	0.9435	-1	-1	-1	-1	-1	-1	-1	-1	0.7625	-1	-1	-1	-1	-1	-1	-1	-1	-1	0.9326	-1	0.6445	-1	-1	-1	-1	-1	-1	-1	-1	-1	-1	-1	-1	-1	-1	-1	-1	-1	-1	-1	-1
	0	GSK1023156A	-1	-1	-1	-1	-1	-1	-1	-1	-1	-1	-1	-1	-1	-1	-1	-1	-1	-1	-1	0.9936	-1	-1	-1	-1	-1	-1	-1	-1	-1	-1	-1	-1	0.9225	-1	-1	-1	-1	-1	-1	-1	-1	-1	-1	-1	-1	-1	-1
	0	GSK1030058A	-1	-1	-1	-1	-1	-1	-1	-1	-1	-1	-1	-1	-1	-1	-1	-1	-1	-1	-1	-1	-1	-1	-1	-1	-1	-1	-1	-1	-1	-1	-1	-1	-1	-1	-1	-1	-1	-1	-1	-1	-1	-1	-1	-1	-1	-1	-1
	0	GSK1030059A	-1	-1	-1	-1	-1	-1	-1	-1	-1	-1	-1	-1	-1	-1	-1	-1	-1	-1	-1	0.9337	-1	-1	-1	-1	-1	-1	-1	-1	-1	-1	-1	-1	0.6834	-1	-1	-1	-1	-1	-1	-1	-1	-1	-1	-1	-1	-1	-1
	0	GSK1030061A	-1	-1	-1	-1	-1	-1	-1	-1	-1	-1	-1	-1	-1	-1	-1	-1	-1	-1	-1	-1	-1	-1	-1	-1	-1	-1	-1	-1	-1	-1	-1	-1	0.09	-1	-1	-1	-1	-1	-1	-1	-1	-1	-1	-1	-1	-1	-1
	0	GSK1326255A	0.2268	-1	-1	0.9946	-1	-1	0.943	0.9398	-1	-1	-1	-1	0.9252	0.9949	-1	0.9948	0.9942	0.9946	-1	0.995	0.9921	0.7662	0.9394	0.9921	-1	-1	-1	-1	0.9935	0.9947	0.9939	-1	-1	0.9458	0.9378	0.9412	0.96	-1	-1	0.9294	0.9938	-1	0.9474	-1	-1	-1	-1
	0	GSK1392956A	-1	-1	-1	0.9938	-1	-1	-1	-1	-1	-1	-1	-1	-1	0.9955	-1	0.994	-1	0.9494	-1	0.4757	-1	-1	-1	0.9095	-1	-1	-1	-1	0.9214	0.9909	0.9808	-1	-1	-1	-1	-1	0.2855	-1	-1	-1	0.9932	-1	-1	-1	-1	-1	-1
	0	GSK1511931A	-1	-1	-1	0.9187	-1	-1	-1	-1	-1	-1	-1	-1	-1	0.9488	-1	0.9904	-1	-1	-1	-1	-1	-1	-1	-1	-1	-1	-1	-1	0.735	0.96	0.1765	-1	-1	-1	-1	-1	-1	-1	-1	-1	0.9904	-1	-1	-1	-1	-1	-1
	0	GSK180736A	-1	-1	-1	-1	-1	-1	-1	-1	-1	-1	-1	-1	-1	-1	0.1385	-1	-1	-1	-1	-1	-1	-1	-1	-1	-1	-1	0.9067	-1	-1	-1	-1	-1	-1	-1	-1	-1	-1	-1	-1	-1	-1	-1	-1	-1	-1	-1	-1
	0	GSK1819799A	-1	-1	-1	0.9924	-1	-1	-1	-1	-1	-1	-1	-1	-1	0.994	-1	0.9926	-1	0.948	-1	0.075	0.928	-1	-1	0.8746	-1	-1	-1	-1	0.9544	0.9924	0.9378	-1	-1	-1	-1	-1	-1	-1	-1	0.5215	0.9919	-1	-1	-1	-1	-1	-1
	0	GSK182497A	-1	-1	-1	-1	-1	-1	-1	-1	-1	-1	-1	-1	-1	-1	-1	-1	-1	-1	-1	-1	-1	-1	-1	-1	-1	-1	-1	-1	-1	-1	-1	-1	-1	-1	-1	-1	-1	-1	-1	-1	-1	-1	-1	-1	-1	-1	-1
	0	GSK192082A	-1	-1	-1	-1	-1	-1	-1	-1	-1	-1	-1	-1	-1	-1	-1	-1	-1	-1	-1	-1	-1	-1	-1	-1	-1	-1	-1	-1	-1	-1	-1	-1	-1	-1	-1	-1	-1	-1	-1	-1	-1	-1	-1	-1	-1	-1	-1
	0	GSK204925A	-1	-1	-1	-1	-1	-1	-1	-1	-1	-1	-1	-1	-1	-1	-1	-1	-1	-1	-1	0.9562	-1	-1	-1	-1	-1	-1	-1	-1	-1	-1	-1	-1	0.9364	-1	-1	-1	-1	-1	-1	-1	-1	-1	-1	-1	-1	-1	-1
	0	GSK2213727A	-1	-1	-1	0.9947	-1	-1	-1	-1	-1	-1	-1	-1	-1	0.995	-1	0.9949	0.9945	0.9945	-1	0.9929	0.9934	0.702	-1	0.9505	-1	-1	-1	-1	0.9939	0.9946	0.9919	-1	-1	-1	-1	-1	-1	-1	-1	0.9274	0.9093	-1	0.3696	-1	-1	-1	-1
	0	GSK2219385A	-1	-1	-1	0.9565	-1	-1	-1	-1	-1	-1	-1	-1	-1	0.9906	-1	0.9375	-1	-1	-1	-1	-1	-1	-1	-1	-1	-1	-1	-1	-1	0.9157	-1	-1	-1	-1	-1	-1	0.0567	-1	-1	-1	-1	-1	-1	-1	-1	-1	-1
	0	GSK2220400A	-1	-1	-1	0.9948	-1	-1	-1	-1	-1	-1	-1	-1	-1	0.995	-1	0.9947	8.49	0.9936	-1	0.9937	0.9754	0.9306	-1	0.9493	-1	-1	-1	-1	0.993	0.9943	0.9941	-1	-1	-1	-1	-1	-1	-1	-1	0.9084	0.225	-1	-1	-1	-1	-1	-1
	0	GSK237700A	0.504	-1	-1	-1	-1	-1	-1	-1	-1	-1	-1	-1	-1	-1	-1	-1	0.995	-1	-1	0.9945	-1	-1	-1	-1	-1	-1	-1	-1	-1	-1	-1	-1	0.9907	-1	-1	-1	-1	-1	-1	-1	-1	-1	-1	-1	-1	-1	-1
	0	GSK238063A	-1	-1	-1	-1	-1	-1	-1	-1	-1	-1	-1	-1	-1	-1	-1	-1	-1	-1	-1	-1	-1	-1	-1	-1	-1	-1	-1	-1	-1	-1	-1	-1	-1	-1	-1	-1	-1	-1	-1	-1	-1	-1	-1	-1	-1	-1	-1
	0	GSK238583A	-1	-1	-1	-1	-1	-1	-1	-1	-1	-1	-1	-1	-1	-1	-1	-1	-1	-1	-1	-1	-1	-1	-1	-1	-1	-1	-1	-1	-1	-1	-1	-1	-1	-1	-1	-1	-1	-1	-1	-1	-1	-1	-1	-1	-1	-1	-1
	0	GSK248233A	-1	-1	-1	-1	-1	-1	-1	-1	-1	-1	-1	-1	-1	-1	0.9371	-1	-1	-1	0.2146	-1	-1	-1	-1	-1	0.9777	-1	0.9126	-1	-1	-1	0.9044	-1	-1	0.735	-1	-1	-1	-1	-1	-1	-1	0.9097	-1	-1	-1	0.9765	-1
	0	GSK259178A	-1	-1	-1	-1	-1	-1	-1	-1	-1	-1	-1	-1	-1	-1	-1	-1	-1	-1	-1	-1	-1	-1	-1	-1	-1	-1	-1	-1	-1	-1	-1	-1	-1	-1	-1	-1	-1	-1	-1	-1	-1	-1	-1	-1	-1	-1	-1
	0	GSK269962B	-1	-1	-1	-1	-1	-1	-1	-1	-1	-1	-1	-1	-1	-1	0.93	-1	-1	-1	0.9326	-1	-1	-1	-1	-1	0.993	0.389	0.9266	-1	-1	-1	0.9422	-1	-1	0.995	-1	-1	-1	-1	-1	-1	-1	0.9467	-1	-1	0.636	0.9568	-1
	0	GSK270822A	-1	-1	-1	-1	-1	-1	-1	-1	-1	-1	-1	-1	-1	-1	0.7985	-1	-1	-1	-1	-1	-1	-1	-1	-1	-1	-1	0.9549	-1	-1	-1	-1	-1	-1	-1	-1	-1	-1	-1	-1	-1	-1	-1	-1	-1	-1	-1	-1
	0	GSK300014A	-1	-1	-1	-1	-1	-1	-1	-1	-1	-1	-1	-1	-1	-1	-1	-1	-1	-1	-1	-1	-1	-1	-1	-1	-1	-1	-1	-1	-1	-1	-1	-1	-1	-1	-1	-1	-1	-1	-1	-1	-1	-1	-1	-1	-1	-1	-1
	0	GSK312948A	-1	-1	-1	-1	-1	-1	-1	-1	-1	-1	-1	-1	-1	-1	-1	-1	-1	-1	-1	0.9944	-1	-1	-1	-1	-1	-1	-1	-1	-1	-1	-1	-1	0.9934	-1	-1	-1	-1	-1	-1	-1	-1	-1	-1	-1	-1	-1	-1
	0	GSK319347A	-1	-1	-1	-1	-1	-1	-1	-1	-1	-1	-1	-1	-1	-1	-1	-1	0.9528	-1	-1	0.8197	-1	-1	-1	-1	-1	-1	-1	-1	-1	-1	0.9364	-1	0.955	-1	0.926	-1	-1	-1	-1	0.8218	-1	-1	-1	-1	-1	-1	-1
	0	GSK466314A	-1	-1	-1	-1	-1	-1	-1	-1	-1	-1	-1	-1	-1	-1	-1	-1	-1	-1	-1	-1	-1	-1	-1	-1	-1	-1	0.8257	-1	-1	-1	-1	-1	-1	-1	-1	-1	-1	-1	-1	-1	-1	-1	-1	-1	-1	-1	-1
	0	GSK466317A	-1	-1	-1	-1	-1	-1	-1	-1	-1	-1	-1	-1	-1	-1	0.9386	-1	-1	-1	-1	-1	-1	-1	-1	-1	0.57	-1	0.9771	-1	-1	-1	-1	-1	-1	-1	-1	-1	-1	-1	-1	-1	-1	-1	-1	-1	-1	0.2664	-1
	0	GSK554170A	-1	0.9342	0.9918	-1	0.9932	0.9914	-1	-1	-1	-1	-1	0.9867	-1	-1	-1	-1	-1	-1	0.9314	-1	-1	-1	-1	-1	0.994	-1	0.978	-1	-1	-1	0.9422	-1	-1	0.1872	-1	-1	-1	-1	-1	-1	-1	0.9371	-1	-1	0.4903	0.934	-1
	0	GSK561866B	-1	-1	-1	-1	-1	-1	-1	-1	-1	-1	-1	-1	-1	-1	-1	-1	-1	-1	0.5597	-1	-1	0.4529	-1	-1	0.9391	-1	-1	-1	-1	-1	-1	-1	-1	-1	-1	-1	-1	-1	-1	-1	-1	0.84	-1	-1	-1	0.6088	-1
	0	GSK586581A	-1	-1	-1	-1	-1	-1	-1	-1	-1	-1	-1	-1	-1	-1	-1	-1	-1	-1	-1	-1	-1	-1	-1	-1	-1	-1	-1	-1	-1	-1	-1	-1	-1	-1	-1	-1	-1	-1	-1	-1	-1	-1	-1	-1	-1	-1	-1
	0	GSK605714A	-1	-1	-1	-1	-1	-1	-1	-1	-1	-1	-1	-1	-1	-1	-1	-1	-1	-1	-1	-1	-1	-1	-1	-1	-1	-1	-1	-1	-1	-1	-1	-1	-1	-1	-1	-1	-1	-1	-1	-1	-1	-1	-1	-1	-1	-1	-1
	0	GSK619487A	-1	0.9384	0.9929	-1	0.9941	0.9933	-1	-1	-1	-1	-1	0.96	-1	-1	0.9919	-1	-1	-1	0.9649	-1	-1	-1	-1	-1	0.9944	0.1385	0.9932	-1	-1	-1	0.9378	-1	-1	0.9425	-1	-1	-1	-1	-1	-1	-1	0.9668	-1	-1	0.9257	0.9064	-1
	0	GSK620503A	-1	-1	-1	-1	-1	-1	-1	-1	-1	-1	-1	-1	-1	-1	-1	-1	-1	-1	-1	-1	-1	-1	-1	-1	-1	-1	-1	-1	-1	-1	-1	-1	-1	-1	-1	-1	-1	-1	-1	-1	-1	-1	-1	-1	-1	-1	-1
	0	GSK625137A	-1	-1	-1	-1	-1	-1	-1	-1	-1	-1	-1	-1	-1	-1	-1	-1	-1	-1	-1	-1	-1	-1	-1	-1	-1	-1	-1	-1	-1	-1	-1	-1	-1	-1	-1	-1	-1	-1	-1	-1	-1	-1	-1	-1	-1	-1	-1
	0	GSK635416A	-1	-1	-1	-1	-1	-1	-1	-1	-1	-1	-1	-1	-1	-1	-1	-1	-1	-1	-1	-1	-1	-1	-1	-1	-1	-1	-1	-1	-1	-1	-1	-1	-1	-1	-1	-1	-1	-1	-1	-1	-1	-1	-1	-1	-1	-1	-1
	0	GSK711701A	-1	-1	-1	-1	-1	-1	-1	-1	-1	-1	-1	-1	-1	-1	-1	-1	-1	-1	-1	-1	-1	-1	-1	-1	-1	-1	-1	-1	-1	-1	-1	-1	-1	-1	-1	-1	-1	-1	-1	-1	-1	-1	-1	-1	-1	-1	-1
	0	GSK718429A	-1	-1	-1	-1	-1	-1	-1	-1	-1	-1	-1	-1	-1	-1	-1	-1	-1	-1	-1	-1	-1	-1	-1	-1	-1	-1	-1	-1	-1	-1	-1	-1	-1	-1	-1	-1	-1	-1	-1	-1	-1	-1	-1	-1	-1	-1	-1
	0	GSK938890A	-1	0.9945	0.967	-1	0.9918	0.9854	-1	-1	-1	-1	-1	0.9943	-1	-1	0.9935	-1	-1	-1	0.9066	-1	-1	-1	-1	-1	0.9938	-1	0.9936	-1	-1	-1	0.9063	-1	-1	0.0933	-1	-1	-1	-1	-1	-1	-1	0.438	-1	-1	-1	0.9529	-1
	0	GSK953913A	-1	-1	-1	-1	-1	-1	-1	-1	-1	-1	-1	-1	-1	-1	-1	-1	-1	-1	-1	-1	-1	-1	-1	-1	-1	-1	-1	-1	-1	-1	-1	-1	-1	-1	-1	-1	-1	-1	-1	-1	-1	-1	-1	-1	-1	-1	-1
	0	GSK969786A	-1	-1	-1	-1	-1	0.995	-1	-1	-1	-1	-1	-1	-1	-1	-1	-1	-1	-1	-1	-1	-1	-1	-1	-1	-1	-1	-1	-1	-1	-1	-1	-1	-1	-1	-1	-1	-1	-1	-1	-1	-1	-1	-1	-1	-1	-1	-1
	0	GSK980961A	-1	-1	-1	-1	-1	-1	-1	-1	-1	-1	-1	-1	-1	-1	-1	-1	-1	-1	-1	-1	-1	-1	-1	-1	-1	-1	-1	-1	-1	-1	-1	-1	-1	-1	-1	-1	-1	-1	-1	-1	-1	-1	-1	-1	-1	-1	-1
	0	GW276655X	-1	-1	-1	-1	-1	-1	-1	-1	-1	-1	-1	-1	-1	-1	-1	-1	0.9042	-1	-1	-1	-1	0.5797	-1	-1	-1	-1	-1	0.6737	-1	-1	-1	0.995	-1	0.2767	-1	-1	-1	-1	-1	-1	0.9071	-1	-1	-1	-1	-1	0.945
	0	GW279320X	-1	-1	-1	-1	-1	-1	-1	-1	-1	-1	-1	-1	-1	-1	-1	-1	-1	-1	-1	-1	-1	-1	-1	-1	-1	-1	-1	-1	-1	-1	-1	-1	-1	-1	-1	-1	-1	-1	-1	-1	-1	-1	-1	-1	-1	-1	-1
	0	GW280670X	-1	-1	-1	-1	-1	-1	-1	-1	-1	-1	-1	-1	-1	-1	-1	-1	-1	-1	-1	-1	-1	-1	-1	-1	-1	-1	-1	-1	-1	-1	-1	0.9712	-1	-1	-1	-1	-1	-1	-1	-1	0.7403	-1	-1	-1	-1	-1	0.702
	0	GW282449A	-1	-1	-1	-1	-1	-1	-1	-1	-1	-1	-1	-1	-1	-1	-1	-1	-1	-1	-1	-1	-1	-1	-1	-1	-1	-1	-1	-1	-1	-1	-1	-1	-1	-1	-1	-1	-1	-1	-1	-1	-1	-1	-1	-1	-1	-1	-1
	0	GW282536X	-1	-1	-1	-1	-1	-1	-1	-1	-1	-1	-1	-1	-1	-1	-1	-1	-1	-1	-1	-1	-1	-1	-1	-1	-1	-1	-1	-1	-1	-1	-1	-1	-1	-1	-1	-1	-1	-1	-1	-1	-1	-1	-1	-1	-1	-1	-1
	0	GW282974X	-1	-1	-1	-1	-1	-1	-1	-1	-1	-1	-1	-1	-1	-1	-1	-1	-1	-1	-1	-1	-1	-1	-1	-1	-1	-1	-1	-1	-1	-1	-1	-1	-1	-1	-1	-1	-1	-1	-1	-1	-1	-1	-1	-1	-1	-1	-1
	0	GW284372X	-1	-1	-1	-1	-1	-1	-1	-1	-1	-1	-1	-1	-1	-1	-1	-1	-1	-1	-1	-1	-1	-1	-1	-1	-1	-1	-1	-1	-1	-1	-1	-1	-1	-1	-1	-1	-1	-1	-1	-1	-1	-1	-1	-1	-1	-1	-1
	0	GW284408X	-1	-1	-1	-1	-1	-1	-1	-1	-1	-1	-1	-1	-1	0.1575	-1	-1	-1	-1	-1	-1	-1	-1	-1	-1	-1	-1	-1	-1	-1	-1	-1	-1	-1	0.6454	-1	-1	-1	-1	-1	-1	0.4462	-1	-1	-1	-1	-1	-1
	0	GW296115X	-1	-1	-1	-1	-1	-1	0.5806	-1	-1	-1	-1	-1	-1	-1	-1	0.9164	-1	-1	-1	-1	-1	0.948	0.6	-1	-1	0.0684	0.793	-1	0.9415	0.963	-1	-1	0.57	0.945	0.9176	-1	-1	-1	-1	0.5586	0.1575	-1	-1	-1	-1	0.57	-1
	0	GW297361X	-1	-1	-1	-1	-1	-1	-1	-1	-1	-1	-1	-1	-1	-1	-1	-1	0.9198	-1	-1	-1	-1	-1	-1	-1	-1	-1	-1	0.9397	-1	-1	-1	0.9934	-1	0.9702	-1	-1	-1	-1	-1	0.0466	0.9491	-1	-1	-1	-1	-1	0.9292
	0	GW300653X	-1	-1	-1	-1	-1	-1	-1	-1	-1	-1	-1	-1	-1	-1	-1	-1	-1	-1	-1	-1	-1	-1	-1	-1	-1	-1	-1	-1	-1	-1	-1	-1	-1	-1	-1	-1	-1	-1	-1	-1	-1	-1	-1	-1	-1	-1	-1
	0	GW300657X	-1	-1	-1	-1	-1	-1	-1	-1	-1	-1	-1	-1	-1	-1	-1	-1	-1	-1	-1	-1	-1	-1	-1	-1	-1	-1	-1	0.9047	-1	-1	-1	0.9906	-1	0.995	-1	-1	-1	-1	-1	-1	0.9552	-1	-1	-1	-1	-1	0.9472
	0	GW300660X	-1	-1	-1	-1	-1	-1	-1	-1	-1	-1	-1	-1	-1	0.1872	-1	-1	-1	-1	-1	-1	-1	0.9043	-1	-1	-1	-1	-1	0.9129	-1	-1	-1	0.9517	-1	0.9939	0.1987	-1	-1	-1	-1	-1	0.9573	-1	-1	-1	-1	-1	0.9509
	0	GW301784X	-1	-1	-1	-1	-1	-1	-1	-1	-1	-1	-1	-1	-1	-1	-1	-1	-1	-1	-1	-1	-1	-1	-1	-1	-1	-1	-1	0.911	-1	-1	-1	0.9856	-1	0.9383	-1	-1	-1	-1	-1	-1	0.9919	-1	-1	-1	-1	-1	0.9592
	0	GW301789X	-1	-1	-1	-1	-1	-1	-1	-1	-1	-1	-1	-1	-1	-1	-1	-1	-1	-1	-1	-1	-1	-1	-1	-1	-1	-1	-1	-1	-1	-1	-1	-1	-1	-1	-1	-1	-1	-1	-1	-1	0.8238	-1	-1	-1	-1	-1	-1
	0	GW301888X	-1	-1	-1	-1	-1	-1	-1	-1	-1	-1	-1	-1	-1	-1	-1	-1	-1	-1	-1	-1	-1	-1	-1	-1	-1	-1	-1	-1	-1	-1	-1	-1	-1	-1	-1	-1	-1	-1	-1	-1	-1	-1	-1	-1	-1	-1	-1
	0	GW305074X	-1	-1	-1	-1	-1	-1	-1	-1	-1	-1	-1	-1	-1	-1	-1	-1	0.9374	-1	-1	-1	-1	-1	-1	-1	-1	-1	-1	-1	-1	-1	-1	-1	-1	-1	-1	-1	-1	-1	-1	-1	-1	-1	-1	-1	-1	-1	-1
	0	GW352430A	-1	-1	-1	-1	-1	-1	-1	-1	-1	-1	-1	-1	-1	-1	-1	-1	-1	-1	-1	-1	-1	-1	-1	-1	-1	-1	-1	-1	-1	-1	-1	0.9394	-1	0.405	-1	-1	-1	-1	-1	-1	0.295	-1	-1	-1	-1	-1	-1
	0	GW406108X	-1	-1	-1	-1	-1	-1	-1	-1	-1	-1	-1	-1	-1	-1	-1	-1	-1	-1	-1	0.69	-1	0.2855	-1	-1	-1	-1	-1	-1	-1	0.7303	-1	-1	-1	-1	-1	-1	-1	-1	-1	-1	-1	-1	0.9122	-1	-1	-1	-1
	0	GW406731X	-1	-1	-1	-1	-1	-1	-1	-1	-1	-1	-1	-1	-1	-1	-1	-1	-1	-1	-1	-1	-1	-1	-1	-1	-1	-1	-1	-1	-1	-1	-1	-1	-1	-1	-1	-1	-1	-1	-1	-1	-1	-1	-1	-1	-1	-1	-1
	0	GW407323A	-1	-1	-1	-1	-1	-1	-1	-1	-1	-1	-1	-1	-1	-1	-1	-1	-1	-1	-1	-1	-1	-1	-1	-1	-1	-1	-1	-1	-1	-1	-1	-1	-1	-1	-1	-1	-1	-1	-1	-1	-1	-1	-1	-1	-1	-1	-1
	0	GW410563A	-1	-1	-1	-1	-1	-1	-1	-1	-1	-1	-1	-1	-1	-1	-1	-1	-1	-1	-1	-1	-1	-1	-1	-1	-1	-1	-1	-1	-1	-1	-1	-1	0.9367	-1	-1	-1	-1	-1	-1	-1	-1	-1	-1	-1	-1	-1	-1
	0	GW416469X	-1	-1	-1	-1	-1	-1	-1	-1	-1	-1	-1	-1	-1	-1	-1	-1	-1	-1	-1	-1	-1	-1	-1	-1	-1	-1	-1	0.72	-1	-1	-1	0.57	-1	-1	-1	-1	-1	-1	-1	-1	-1	-1	-1	-1	-1	-1	0.3343
	0	GW427984X	-1	-1	-1	-1	-1	-1	-1	-1	-1	-1	-1	-1	-1	-1	-1	-1	-1	-1	-1	-1	-1	-1	-1	-1	-1	-1	-1	-1	-1	-1	-1	-1	-1	-1	-1	-1	-1	-1	-1	-1	-1	-1	-1	-1	-1	-1	-1
	0	GW429374A	-1	-1	-1	-1	-1	-1	-1	-1	-1	-1	-1	-1	-1	-1	-1	-1	28.62	-1	-1	-1	-1	0.5287	-1	-1	-1	-1	-1	-1	-1	-1	-1	-1	-1	-1	-1	-1	-1	-1	-1	-1	-1	-1	-1	-1	-1	-1	-1
	0	GW432441X	-1	-1	-1	-1	-1	-1	-1	-1	-1	-1	-1	-1	-1	-1	-1	-1	-1	-1	-1	-1	-1	-1	-1	-1	-1	-1	-1	-1	-1	-1	-1	-1	-1	-1	-1	-1	-1	-1	-1	-1	-1	-1	-1	-1	-1	-1	-1
	0	GW434756X	-1	-1	-1	-1	-1	-1	-1	-1	-1	-1	-1	-1	-1	-1	-1	-1	-1	-1	-1	-1	-1	-1	-1	-1	-1	-1	-1	-1	-1	-1	-1	-1	-1	-1	-1	-1	-1	-1	-1	-1	-1	0.4903	-1	0.5597	-1	-1	-1
	0	GW435821X	-1	-1	-1	-1	-1	-1	-1	-1	-1	-1	-1	-1	-1	-1	-1	-1	-1	-1	-1	-1	-1	-1	-1	-1	-1	-1	-1	-1	-1	-1	-1	-1	-1	-1	-1	-1	-1	-1	-1	-1	-1	-1	-1	-1	-1	-1	-1
	0	GW439255X	-1	-1	-1	-1	-1	-1	-1	-1	-1	-1	-1	-1	-1	-1	-1	-1	-1	-1	-1	-1	-1	-1	-1	-1	-1	-1	-1	-1	-1	-1	-1	-1	-1	-1	-1	-1	-1	-1	-1	-1	-1	-1	-1	-1	-1	-1	-1
	0	GW440139A	-1	-1	-1	-1	-1	-1	-1	-1	-1	-1	-1	-1	-1	-1	-1	0.3538	-1	-1	-1	-1	-1	-1	-1	-1	-1	-1	-1	-1	-1	0.995	-1	-1	0.8465	-1	-1	-1	-1	-1	-1	-1	-1	-1	-1	-1	-1	-1	-1
	0	GW441756X	-1	-1	-1	-1	-1	-1	-1	-1	-1	-1	-1	-1	-1	-1	-1	-1	-1	-1	-1	-1	-1	-1	-1	-1	-1	-1	-1	-1	-1	-1	-1	-1	-1	-1	-1	-1	-1	-1	-1	-1	-1	-1	-1	-1	-1	-1	-1
	0	GW441806A	-1	-1	-1	-1	-1	-1	-1	-1	-1	-1	-1	-1	-1	-1	-1	-1	-1	-1	-1	-1	-1	-1	-1	-1	-1	-1	-1	-1	-1	-1	-1	-1	0.6171	-1	-1	-1	-1	-1	-1	-1	-1	-1	-1	-1	-1	-1	-1
	0	GW442130X	-1	-1	-1	-1	-1	-1	-1	-1	-1	-1	-1	-1	-1	-1	-1	-1	-1	-1	-1	-1	-1	-1	-1	-1	-1	-1	-1	-1	-1	-1	-1	-1	-1	-1	-1	-1	-1	-1	-1	-1	-1	-1	-1	-1	-1	-1	-1
	0	GW445012X	-1	-1	-1	-1	-1	-1	-1	-1	-1	-1	-1	-1	-1	-1	-1	-1	-1	-1	-1	-1	-1	-1	-1	-1	-1	-1	-1	-1	-1	-1	-1	-1	-1	-1	-1	-1	-1	-1	-1	-1	-1	-1	-1	-1	-1	-1	-1
	0	GW445014X	-1	-1	-1	-1	-1	-1	-1	-1	-1	-1	-1	-1	-1	-1	-1	-1	-1	-1	-1	-1	-1	-1	-1	-1	-1	-1	-1	-1	-1	-1	-1	-1	-1	-1	-1	-1	-1	-1	-1	-1	-1	-1	-1	-1	-1	-1	-1
	0	GW445015X	-1	-1	-1	-1	-1	-1	-1	-1	-1	-1	-1	-1	-1	-1	-1	-1	-1	-1	-1	-1	-1	-1	-1	-1	-1	-1	-1	-1	-1	-1	-1	-1	-1	-1	-1	-1	-1	-1	-1	-1	-1	-1	-1	-1	-1	-1	-1
	0	GW445017X	-1	-1	-1	-1	-1	-1	-1	-1	-1	-1	-1	-1	-1	-1	-1	-1	-1	-1	-1	-1	-1	-1	-1	-1	-1	-1	-1	-1	-1	-1	-1	-1	-1	-1	-1	-1	-1	-1	-1	-1	-1	-1	-1	-1	-1	-1	-1
	0	GW450241X	-1	-1	-1	-1	-1	-1	-1	-1	-1	-1	-1	-1	-1	-1	-1	-1	-1	-1	-1	-1	-1	-1	-1	-1	-1	-1	-1	-1	-1	-1	-1	-1	-1	-1	-1	-1	-1	-1	-1	-1	-1	-1	-1	-1	-1	-1	-1
	0	GW458344A	-1	-1	-1	-1	-1	-1	-1	-1	-1	-1	-1	-1	-1	-1	-1	-1	-1	-1	-1	-1	-1	-1	-1	-1	-1	-1	-1	-1	-1	-1	-1	-1	-1	-1	-1	-1	-1	-1	-1	-1	-1	-1	-1	-1	-1	-1	-1
	0	GW458787A	-1	-1	-1	-1	-1	-1	-1	-1	-1	-1	-1	-1	-1	-1	-1	-1	-1	-1	-1	-1	-1	-1	-1	-1	-1	-1	-1	-1	-1	-1	-1	-1	-1	-1	-1	-1	-1	-1	-1	-1	-1	-1	-1	-1	-1	-1	-1
	0	GW459057A	-1	-1	-1	-1	-1	-1	-1	-1	-1	-1	-1	-1	-1	-1	-1	-1	-1	-1	-1	-1	-1	-1	-1	-1	-1	-1	-1	-1	-1	-1	-1	-1	-1	-1	-1	-1	-1	-1	-1	-1	-1	-1	-1	-1	-1	-1	-1
	0	GW461104A	-1	-1	-1	-1	-1	-1	-1	-1	-1	-1	-1	-1	-1	-1	-1	-1	-1	-1	-1	-1	-1	-1	-1	-1	-1	-1	-1	-1	-1	-1	-1	-1	-1	-1	-1	-1	-1	-1	-1	-1	-1	-1	-1	-1	-1	-1	-1
	0	GW549034X	-1	-1	-1	-1	-1	-1	-1	-1	-1	-1	-1	-1	-1	-1	-1	-1	-1	-1	-1	-1	-1	-1	-1	-1	0.9345	-1	-1	-1	-1	-1	-1	-1	-1	-1	-1	-1	-1	-1	-1	-1	-1	0.78	-1	-1	-1	-1	-1
	0	GW561436X	-1	-1	-1	-1	-1	-1	-1	-1	-1	-1	-1	-1	-1	-1	-1	-1	-1	-1	-1	-1	-1	-1	-1	-1	-1	-1	-1	-1	-1	-1	-1	-1	-1	-1	-1	-1	-1	-1	-1	-1	-1	-1	-1	0.975	-1	-1	-1
	0	GW568326X	-1	-1	-1	-1	-1	-1	-1	-1	-1	-1	-1	-1	-1	-1	-1	-1	-1	-1	-1	-1	-1	-1	-1	-1	-1	-1	-1	-1	-1	-1	-1	-1	-1	-1	-1	-1	-1	-1	-1	-1	-1	-1	-1	-1	-1	-1	-1
	0	GW568377A	-1	-1	-1	-1	-1	-1	-1	-1	-1	-1	-1	-1	-1	-1	-1	-1	-1	-1	-1	-1	-1	-1	-1	-1	-1	-1	-1	-1	-1	-1	-1	-1	-1	-1	-1	-1	-1	-1	-1	-1	-1	-1	-1	-1	-1	-1	-1
	0	GW569293E	-1	-1	-1	-1	-1	-1	-1	-1	-1	-1	-1	-1	-1	-1	-1	-1	-1	-1	-1	-1	-1	-1	-1	-1	-1	-1	-1	-1	-1	-1	-1	-1	-1	-1	-1	-1	-1	-1	-1	-1	-1	-1	-1	0.9372	-1	-1	-1
	0	GW569530A	-1	-1	-1	-1	-1	-1	-1	-1	-1	-1	-1	-1	-1	-1	-1	-1	-1	-1	-1	-1	-1	-1	-1	-1	-1	-1	-1	-1	-1	-1	-1	-1	-1	-1	-1	-1	-1	-1	-1	-1	-1	-1	-1	-1	-1	-1	-1
	0	GW572399X	-1	-1	-1	-1	-1	-1	-1	-1	-1	-1	-1	-1	-1	-1	-1	-1	-1	-1	-1	-1	-1	-1	-1	-1	-1	-1	-1	-1	-1	-1	-1	0.9759	-1	-1	-1	-1	-1	-1	-1	-1	-1	-1	-1	-1	-1	-1	0.9313
	0	GW572401X	-1	-1	-1	-1	-1	-1	-1	-1	-1	-1	-1	-1	-1	-1	-1	-1	-1	-1	-1	-1	-1	-1	-1	-1	-1	-1	-1	-1	-1	-1	-1	-1	-1	-1	-1	-1	-1	-1	-1	-1	-1	-1	-1	-1	-1	-1	-1
	0	GW574782A	-1	-1	-1	-1	-1	-1	-1	-1	-1	-1	-1	-1	-1	-1	-1	-1	-1	-1	-1	-1	-1	-1	-1	-1	-1	-1	-1	-1	-1	-1	-1	-1	-1	-1	-1	-1	-1	-1	-1	-1	-1	-1	-1	-1	-1	-1	-1
	0	GW574783B	-1	-1	-1	-1	-1	-1	-1	-1	-1	-1	-1	-1	-1	-1	-1	-1	-1	-1	-1	-1	-1	-1	-1	-1	-1	-1	-1	-1	-1	-1	-1	-1	-1	-1	-1	-1	-1	-1	-1	-1	-1	-1	-1	-1	-1	-1	-1
	0	GW575533A	-1	-1	-1	-1	-1	-1	-1	-1	-1	-1	-1	-1	-1	-1	-1	-1	-1	-1	-1	-1	-1	-1	-1	-1	-1	-1	-1	-1	-1	-1	-1	-1	-1	-1	-1	-1	-1	-1	-1	-1	-1	-1	-1	-1	-1	-1	0
	0	GW575808A	-1	-1	-1	-1	-1	-1	-1	-1	-1	-1	-1	-1	-1	-1	-1	-1	-1	-1	-1	-1	-1	-1	-1	-1	-1	-1	-1	-1	-1	-1	-1	-1	0.5597	-1	-1	-1	-1	-1	-1	-1	-1	-1	-1	-1	-1	-1	-1
	0	GW576924A	-1	-1	-1	-1	-1	-1	-1	-1	-1	-1	-1	-1	-1	-1	-1	-1	-1	-1	-1	-1	-1	-1	-1	-1	-1	-1	-1	-1	-1	-1	-1	-1	-1	-1	-1	-1	-1	-1	-1	-1	-1	-1	-1	-1	-1	-1	-1
	0	GW577921A	-1	-1	-1	-1	-1	-1	-1	-1	-1	-1	-1	-1	-1	-1	-1	-1	-1	-1	-1	-1	-1	-1	-1	-1	-1	-1	-1	-1	-1	-1	-1	-1	-1	-1	-1	-1	-1	-1	-1	-1	-1	-1	-1	-1	-1	-1	-1
	0	GW578748X	-1	-1	-1	-1	-1	-1	-1	-1	-1	-1	-1	-1	-1	-1	-1	-1	-1	-1	-1	-1	-1	-1	-1	-1	-1	-1	-1	-1	-1	-1	-1	-1	-1	0.9375	-1	-1	-1	-1	-1	-1	-1	-1	0.35	-1	-1	-1	-1
	0	GW580496A	-1	-1	-1	-1	-1	-1	-1	-1	-1	-1	-1	-1	-1	-1	-1	-1	-1	-1	-1	-1	-1	-1	-1	-1	-1	-1	-1	-1	-1	-1	-1	-1	-1	-1	-1	-1	-1	-1	-1	-1	-1	-1	-1	-1	-1	-1	-1
	0	GW581744X	-1	-1	-1	-1	-1	-1	-1	-1	-1	-1	-1	-1	-1	-1	-1	-1	-1	-1	-1	-1	-1	-1	-1	-1	-1	-1	-1	-1	-1	-1	-1	-1	-1	-1	-1	-1	-1	-1	-1	-1	-1	-1	-1	0.995	-1	-1	-1
	0	GW589961A	-1	-1	-1	-1	-1	-1	-1	-1	-1	-1	-1	-1	-1	-1	-1	-1	-1	-1	-1	-1	-1	-1	-1	-1	-1	-1	-1	-1	-1	-1	-1	-1	-1	-1	-1	-1	-1	-1	-1	-1	-1	-1	-1	-1	-1	-1	-1
	0	GW607049C	-1	-1	-1	-1	-1	-1	-1	-1	-1	-1	-1	-1	-1	-1	-1	-1	-1	-1	-1	-1	-1	-1	-1	-1	-1	-1	-1	-1	-1	-1	-1	-1	0.9383	-1	-1	-1	-1	-1	-1	-1	-1	-1	-1	0.372	-1	-1	-1
	0	GW607117X	-1	-1	-1	-1	-1	-1	-1	-1	-1	-1	-1	-1	-1	-1	-1	-1	-1	-1	-1	-1	-1	-1	-1	-1	-1	-1	-1	-1	-1	-1	-1	-1	-1	-1	-1	-1	-1	-1	-1	-1	-1	-1	-1	-1	-1	-1	-1
	0	GW616030X	-1	-1	-1	-1	-1	-1	-1	-1	-1	-1	-1	-1	-1	-1	-1	-1	-1	-1	-1	-1	-1	-1	-1	-1	-1	-1	-1	-1	-1	-1	-1	-1	-1	-1	-1	-1	-1	-1	-1	-1	-1	-1	-1	-1	-1	-1	-1
	0	GW621823A	-1	-1	-1	-1	-1	-1	-1	-1	-1	-1	-1	-1	-1	-1	-1	-1	-1	-1	-1	-1	-1	-1	-1	-1	-1	-1	-1	-1	-1	-1	-1	-1	-1	-1	-1	-1	-1	-1	-1	-1	-1	-1	-1	-1	-1	-1	-1
	0	GW621970X	-1	-1	-1	-1	-1	-1	-1	-1	-1	-1	-1	-1	-1	-1	-1	-1	-1	-1	-1	-1	-1	-1	-1	-1	-1	-1	-1	-1	-1	-1	-1	-1	-1	-1	-1	-1	-1	-1	-1	-1	-1	-1	0.8072	-1	-1	-1	-1
	0	GW622055X	-1	-1	-1	-1	-1	-1	-1	-1	-1	-1	-1	-1	-1	-1	-1	-1	-1	-1	-1	-1	-1	-1	-1	-1	-1	-1	-1	-1	-1	-1	-1	-1	-1	-1	-1	-1	-1	-1	-1	-1	-1	-1	-1	-1	-1	-1	-1
	0	GW627512B	-1	-1	-1	-1	-1	-1	-1	-1	-1	-1	-1	-1	-1	-1	-1	-1	-1	-1	-1	-1	-1	-1	-1	-1	-1	-1	-1	-1	-1	-1	-1	-1	-1	-1	-1	-1	-1	-1	-1	-1	-1	-1	-1	-1	-1	-1	-1
	0	GW631581B	-1	-1	-1	-1	-1	-1	-1	-1	-1	-1	-1	-1	-1	-1	-1	-1	-1	-1	-1	-1	-1	-1	-1	-1	-1	-1	-1	-1	-1	-1	-1	-1	-1	-1	-1	-1	-1	-1	-1	-1	-1	-1	-1	-1	-1	-1	-1
	0	GW632046X	-1	-1	-1	-1	-1	-1	-1	-1	-1	-1	-1	-1	-1	-1	-1	-1	-1	-1	-1	-1	-1	-1	-1	-1	-1	-1	-1	-1	-1	-1	-1	-1	-1	-1	-1	-1	-1	-1	-1	-1	-1	-1	-1	-1	-1	-1	-1
	0	GW632580X	-1	-1	-1	-1	-1	-1	-1	-1	-1	-1	-1	-1	-1	-1	-1	-1	-1	-1	-1	-1	-1	-1	-1	-1	-1	-1	-1	-1	-1	-1	-1	-1	-1	-1	-1	-1	-1	-1	-1	-1	-1	-1	-1	-1	-1	-1	-1
	0	GW633459A	-1	-1	-1	-1	-1	-1	-1	-1	-1	-1	-1	-1	-1	-1	-1	-1	-1	-1	-1	-1	-1	-1	-1	-1	-1	-1	-1	-1	-1	-1	-1	-1	-1	-1	-1	-1	-1	-1	-1	-1	-1	-1	-1	-1	-1	-1	-1
	0	GW641155A	-1	-1	-1	-1	-1	-1	-1	-1	-1	-1	-1	-1	-1	-1	-1	-1	-1	-1	-1	-1	-1	-1	-1	-1	-1	-1	-1	-1	-1	-1	-1	-1	-1	-1	-1	-1	-1	-1	-1	-1	-1	-1	-1	-1	-1	-1	-1
	0	GW642125X	-1	-1	-1	-1	-1	-1	-1	-1	-1	-1	-1	-1	-1	-1	-1	-1	-1	-1	-1	-1	-1	-1	-1	-1	-1	-1	-1	-1	-1	-1	-1	-1	-1	-1	-1	-1	-1	-1	-1	-1	-1	-1	-1	-1	-1	-1	-1
	0	GW642138X	-1	-1	-1	-1	-1	-1	-1	-1	-1	-1	-1	-1	-1	-1	-1	-1	-1	-1	-1	-1	-1	-1	-1	-1	-1	-1	-1	-1	-1	-1	-1	-1	-1	-1	-1	-1	-1	-1	-1	-1	-1	-1	-1	-1	-1	-1	-1
	0	GW643971X	-1	-1	-1	-1	-1	-1	-1	-1	-1	-1	-1	-1	-1	-1	-1	-1	-1	-1	-1	-1	-1	-1	-1	-1	-1	-1	-1	-1	-1	-1	-1	-1	-1	0.8126	-1	-1	-1	-1	-1	-1	-1	-1	-1	-1	-1	-1	-1
	0	GW644007X	-1	-1	-1	-1	-1	-1	-1	-1	-1	0.9378	-1	-1	0.4875	-1	-1	-1	-1	-1	-1	-1	-1	-1	-1	-1	-1	-1	-1	-1	-1	-1	-1	-1	-1	0.9509	-1	-1	-1	-1	-1	-1	-1	-1	-1	-1	-1	-1	0.845
	0	GW651576X	-1	-1	-1	-1	-1	-1	-1	-1	-1	-1	-1	-1	-1	-1	-1	-1	-1	-1	-1	-1	-1	-1	-1	-1	-1	-1	-1	-1	-1	-1	-1	-1	-1	-1	-1	-1	-1	-1	-1	-1	-1	-1	-1	-1	-1	-1	-1
	0	GW654652C	-1	-1	-1	-1	-1	-1	-1	-1	-1	-1	-1	-1	-1	-1	-1	-1	-1	-1	-1	-1	-1	-1	-1	-1	-1	-1	-1	-1	0.389	0.4562	-1	-1	0.9742	-1	-1	-1	-1	-1	-1	-1	-1	-1	-1	-1	-1	-1	-1
	0	GW659386A	-1	-1	-1	-1	-1	-1	-1	-1	-1	-1	-1	-1	-1	-1	-1	-1	-1	-1	-1	-1	-1	-1	-1	-1	-1	-1	-1	-1	-1	-1	-1	-1	-1	-1	-1	-1	-1	-1	-1	-1	-1	-1	-1	-1	-1	-1	-1
	0	GW659893X	-1	-1	-1	-1	-1	-1	-1	-1	-1	-1	-1	-1	-1	-1	-1	-1	-1	-1	-1	-1	-1	-1	-1	-1	-1	-1	-1	-1	-1	-1	-1	-1	-1	-1	-1	-1	-1	-1	-1	-1	-1	-1	-1	-1	-1	-1	-1
	0	GW678313X	-1	-1	-1	-1	-1	-1	-1	-1	-1	-1	-1	-1	-1	-1	-1	-1	-1	-1	-1	-1	-1	-1	-1	-1	-1	-1	-1	-1	-1	-1	-1	-1	-1	-1	-1	-1	-1	-1	-1	-1	-1	-1	-1	-1	-1	-1	-1
	0	GW679410X	-1	-1	-1	-1	-1	-1	-1	-1	-1	-1	-1	-1	-1	-1	-1	-1	-1	-1	-1	-1	-1	-1	-1	-1	-1	-1	-1	-1	-1	-1	-1	-1	-1	-1	-1	-1	-1	-1	-1	-1	-1	-1	-1	-1	-1	-1	-1
	0	GW680908A	-1	-1	-1	-1	-1	-1	-1	-1	-1	-1	-1	-1	-1	-1	-1	-1	-1	-1	-1	-1	-1	-1	-1	-1	-1	-1	-1	-1	-1	-1	-1	-1	-1	-1	-1	-1	-1	-1	-1	-1	-1	-1	-1	-1	-1	-1	-1
	0	GW680975X	-1	-1	-1	-1	-1	-1	-1	-1	-1	-1	-1	-1	-1	-1	-1	-1	-1	-1	-1	-1	-1	-1	-1	-1	-1	-1	-1	-1	-1	-1	-1	-1	-1	-1	-1	-1	-1	-1	-1	-1	-1	-1	-1	-1	-1	-1	-1
	0	GW682841X	-1	-1	-1	-1	-1	-1	-1	-1	-1	-1	-1	-1	-1	-1	-1	-1	-1	-1	-1	-1	-1	-1	-1	-1	-1	-1	-1	-1	-1	-1	-1	-1	-1	-1	-1	-1	-1	-1	-1	-1	-1	-1	-1	-1	-1	-1	-1
	0	GW683109X	-1	-1	-1	-1	-1	-1	-1	-1	-1	-1	-1	-1	-1	-1	-1	-1	-1	-1	-1	-1	-1	-1	-1	-1	-1	-1	-1	-1	-1	-1	-1	-1	-1	-1	-1	-1	-1	-1	-1	-1	-1	-1	-1	-1	-1	-1	-1
	0	GW683134A	-1	-1	-1	-1	-1	-1	-1	-1	-1	-1	-1	-1	-1	-1	-1	-1	-1	-1	-1	-1	-1	-1	-1	-1	-1	-1	-1	-1	-1	-1	-1	-1	0.9593	-1	-1	-1	-1	0.6395	-1	0.922	-1	-1	-1	0.2636	-1	-1	-1
	0	GW683768X	-1	-1	-1	-1	-1	-1	-1	-1	-1	-1	-1	-1	-1	-1	-1	-1	-1	-1	-1	-1	-1	-1	-1	-1	-1	-1	-1	-1	-1	-1	-1	-1	-1	-1	-1	-1	-1	-1	-1	-1	-1	-1	-1	-1	-1	-1	-1
	0	GW684626B	-1	-1	-1	-1	-1	-1	-1	-1	-1	-1	-1	-1	-1	-1	-1	-1	-1	-1	-1	-1	-1	-1	-1	-1	-1	-1	-1	-1	-1	-1	-1	-1	-1	-1	-1	-1	-1	-1	-1	-1	-1	-1	-1	-1	-1	-1	-1
	0	GW693481X	-1	-1	-1	-1	-1	-1	-1	-1	-1	-1	-1	-1	-1	-1	-1	-1	-1	-1	-1	-1	-1	-1	-1	-1	-1	-1	-1	-1	-1	-1	-1	-1	-1	-1	-1	-1	-1	-1	-1	-1	-1	-1	-1	-1	-1	-1	-1
	0	GW693917A	-1	-1	-1	-1	-1	-1	-1	-1	-1	-1	-1	-1	-1	-1	-1	-1	0.8691	-1	-1	-1	-1	-1	-1	-1	-1	-1	-1	-1	-1	-1	-1	-1	0.915	-1	-1	-1	-1	-1	-1	0.81	-1	-1	-1	0.902	-1	-1	-1
	0	GW694234A	-1	-1	-1	-1	-1	-1	-1	-1	-1	-1	-1	-1	-1	-1	-1	-1	-1	-1	-1	-1	-1	-1	-1	-1	-1	-1	-1	-1	-1	-1	-1	-1	-1	-1	-1	-1	-1	-1	-1	-1	-1	-1	-1	-1	-1	-1	-1
	0	GW694590A	-1	-1	-1	-1	-1	-1	-1	-1	-1	-1	-1	-1	-1	-1	-1	-1	-1	-1	-1	-1	-1	-1	-1	-1	-1	-1	-1	-1	-1	-1	-1	-1	-1	-1	-1	-1	-1	-1	-1	-1	-1	-1	-1	-1	-1	-1	-1
	0	GW695874X	-1	-1	-1	-1	-1	-1	-1	-1	-1	-1	-1	-1	-1	-1	-1	-1	-1	-1	-1	-1	-1	-1	-1	-1	-1	-1	-1	-1	-1	-1	-1	-1	-1	-1	-1	-1	-1	-1	-1	-1	-1	-1	-1	-1	-1	-1	-1
	0	GW701032X	-1	-1	-1	-1	-1	-1	-1	-1	-1	-1	-1	-1	-1	-1	-1	-1	-1	-1	-1	-1	-1	-1	-1	-1	-1	-1	-1	-1	-1	-1	-1	-1	-1	-1	-1	-1	-1	-1	-1	-1	-1	-1	-1	0.79	-1	-1	-1
	0	GW701427A	-1	-1	-1	-1	-1	-1	-1	-1	-1	-1	-1	-1	-1	-1	-1	-1	-1	-1	-1	-1	-1	-1	-1	-1	-1	-1	-1	-1	-1	-1	-1	-1	-1	-1	-1	-1	-1	-1	-1	-1	-1	-1	-1	-1	-1	-1	-1
	0	GW703087X	-1	-1	-1	-1	-1	-1	-1	-1	-1	-1	-1	-1	-1	-1	-1	-1	-1	-1	-1	-1	-1	-1	-1	-1	-1	-1	-1	-1	-1	-1	-1	-1	-1	-1	-1	-1	-1	-1	-1	-1	-1	-1	-1	-1	-1	-1	-1
	0	GW708336X	-1	-1	-1	-1	-1	-1	-1	-1	-1	-1	-1	-1	-1	-1	-1	-1	-1	-1	-1	-1	-1	-1	-1	-1	-1	-1	-1	0.9167	-1	-1	-1	-1	-1	0.735	-1	-1	-1	-1	-1	-1	0.9214	-1	-1	-1	-1	-1	-1
	0	GW708893X	-1	-1	-1	-1	-1	-1	-1	-1	-1	-1	-1	-1	-1	-1	-1	-1	-1	-1	-1	-1	-1	-1	-1	-1	-1	-1	-1	-1	-1	-1	-1	-1	-1	-1	-1	-1	-1	-1	-1	-1	-1	-1	-1	-1	-1	-1	-1
	0	GW709042A	-1	-1	-1	-1	-1	-1	-1	-1	-1	-1	-1	-1	-1	-1	-1	-1	-1	-1	-1	-1	-1	-1	-1	-1	-1	-1	-1	-1	-1	-1	-1	-1	0.995	-1	-1	-1	-1	0.902	-1	-1	-1	-1	-1	0.2989	-1	-1	-1
	0	GW711782X	-1	-1	-1	-1	-1	-1	-1	-1	-1	-1	-1	-1	-1	-1	-1	-1	-1	-1	-1	-1	-1	-1	-1	-1	-1	-1	-1	-1	-1	-1	-1	-1	-1	-1	-1	-1	-1	-1	-1	-1	-1	-1	-1	-1	-1	-1	-1
	0	GW734508X	-1	-1	-1	-1	-1	-1	-1	-1	-1	-1	-1	-1	-1	-1	-1	-1	-1	-1	-1	-1	-1	-1	-1	-1	-1	-1	-1	-1	-1	-1	-1	-1	-1	-1	-1	-1	-1	-1	-1	-1	-1	-1	-1	-1	-1	-1	-1
	0	GW743024X	-1	-1	-1	-1	-1	-1	-1	-1	-1	-1	-1	-1	-1	-1	-1	-1	-1	-1	-1	-1	-1	-1	-1	-1	-1	-1	-1	-1	-1	-1	-1	-1	-1	-1	-1	-1	-1	-1	-1	-1	-1	-1	-1	0.93	-1	-1	-1
	0	GW759710A	-1	-1	-1	-1	-1	-1	-1	-1	-1	-1	-1	-1	-1	-1	-1	-1	-1	-1	-1	-1	-1	-1	-1	-1	-1	-1	-1	-1	-1	-1	-1	-1	-1	-1	-1	-1	-1	-1	-1	-1	-1	-1	-1	-1	-1	-1	-1
	0	GW768505A	0.57	-1	-1	-1	-1	-1	-1	-1	-1	-1	-1	-1	-1	-1	-1	-1	-1	-1	-1	-1	-1	-1	-1	-1	-1	-1	-1	-1	0.9225	-1	-1	0.6859	0.9879	-1	-1	-1	-1	0.8785	-1	0.9472	-1	-1	-1	0.54	-1	-1	-1
	0	GW769076X	-1	-1	-1	-1	-1	-1	-1	-1	-1	-1	-1	-1	-1	-1	-1	-1	-1	-1	-1	-1	-1	-1	-1	-1	-1	-1	-1	-1	-1	-1	-1	-1	-1	-1	-1	-1	-1	-1	-1	-1	-1	-1	-1	0.9687	-1	-1	-1
	0	GW770220A	-1	-1	-1	-1	-1	-1	-1	-1	-1	0.9084	-1	-1	-1	-1	-1	-1	-1	-1	-1	-1	-1	-1	-1	-1	-1	-1	-1	-1	0.4669	0.0337	-1	-1	0.9024	-1	-1	-1	-1	-1	-1	-1	-1	-1	-1	-1	-1	-1	-1
	0	GW770249A	-1	-1	-1	-1	-1	-1	-1	-1	0.9049	-1	0.405	-1	-1	-1	-1	-1	-1	-1	-1	-1	-1	-1	-1	-1	-1	-1	-1	-1	-1	0.9078	-1	-1	0.9389	-1	-1	-1	-1	0.8752	-1	0.5861	-1	-1	-1	0.57	-1	-1	-1
	0	GW770249X	-1	-1	-1	-1	-1	-1	-1	-1	0.7793	-1	-1	-1	-1	-1	-1	-1	-1	-1	-1	-1	-1	-1	-1	-1	-1	-1	-1	-1	-1	0.405	-1	-1	0.9279	-1	-1	-1	-1	0.7253	-1	-1	-1	-1	-1	0.3197	-1	-1	-1
	0	GW771127A	-1	-1	-1	-1	-1	-1	-1	-1	-1	0.075	-1	-1	-1	-1	-1	-1	-1	-1	-1	-1	0.9132	-1	-1	-1	-1	-1	-1	-1	0.9441	-1	-1	-1	0.9307	-1	-1	-1	-1	-1	-1	-1	-1	-1	-1	-1	-1	-1	-1
	0	GW775608X	-1	-1	-1	-1	-1	-1	-1	-1	-1	-1	-1	-1	-1	-1	-1	-1	-1	-1	-1	-1	-1	-1	-1	-1	-1	-1	-1	-1	-1	-1	-1	-1	-1	-1	-1	-1	-1	-1	-1	-1	-1	-1	-1	0.9928	-1	-1	-1
	0	GW780159X	-1	-1	-1	-1	-1	-1	-1	-1	-1	-1	-1	-1	-1	-1	-1	-1	-1	-1	-1	-1	-1	-1	-1	-1	-1	-1	-1	-1	-1	-1	-1	-1	-1	-1	-1	-1	-1	-1	-1	-1	-1	-1	-1	-1	-1	-1	-1
	0	GW781673X	-1	-1	-1	-1	-1	-1	-1	-1	-1	-1	-1	-1	-1	-1	-1	-1	-1	-1	-1	-1	-1	-1	-1	-1	-1	-1	-1	-1	-1	-1	-1	-1	-1	-1	-1	-1	-1	-1	-1	-1	-1	-1	-1	-1	-1	-1	0.4221
	0	GW782612X	-1	-1	-1	-1	-1	-1	-1	-1	-1	-1	-1	-1	0.1016	-1	-1	-1	-1	-1	-1	-1	-1	-1	-1	-1	-1	-1	-1	-1	-1	0.5797	-1	-1	0.3759	-1	-1	-1	-1	-1	-1	-1	-1	-1	-1	-1	-1	-1	-1
	0	GW782907X	-1	-1	-1	-1	-1	-1	-1	-1	-1	-1	-1	-1	-1	-1	-1	-1	-1	-1	-1	-1	-1	-1	-1	-1	-1	-1	-1	-1	-1	-1	-1	-1	-1	-1	-1	-1	-1	-1	-1	-1	-1	-1	-1	-1	-1	-1	-1
	0	GW782912X	-1	-1	-1	-1	-1	-1	-1	-1	-1	-1	-1	-1	-1	-1	-1	-1	-1	-1	-1	-1	-1	-1	-1	-1	-1	-1	-1	-1	-1	-1	-1	-1	-1	-1	-1	-1	-1	-1	-1	-1	-1	-1	-1	0.8465	-1	-1	-1
	0	GW784684X	-1	-1	-1	-1	-1	-1	-1	-1	-1	-1	-1	-1	-1	-1	-1	-1	-1	-1	-1	-1	-1	-1	-1	-1	-1	-1	-1	-1	-1	-1	-1	-1	0.934	-1	-1	-1	-1	-1	-1	-1	-1	-1	-1	-1	-1	-1	-1
	0	GW784752X	-1	-1	-1	-1	-1	-1	-1	-1	-1	-1	-1	-1	-1	-1	-1	-1	-1	-1	-1	-1	-1	-1	-1	-1	-1	-1	-1	0.9073	-1	-1	-1	0.8732	0.3343	-1	-1	-1	-1	-1	-1	-1	-1	-1	0.9214	-1	-1	-1	0.9778
	0	GW785404X	-1	-1	-1	-1	-1	-1	-1	-1	-1	-1	-1	-1	-1	-1	-1	-1	-1	-1	-1	-1	-1	-1	-1	-1	-1	-1	-1	-1	-1	-1	-1	-1	-1	-1	-1	-1	-1	-1	-1	-1	-1	-1	-1	-1	-1	-1	-1
	0	GW785804X	-1	-1	-1	-1	-1	-1	-1	-1	-1	0.2527	0.4924	-1	-1	0.7075	-1	-1	-1	-1	-1	-1	-1	-1	-1	-1	-1	-1	-1	-1	-1	-1	-1	-1	-1	-1	-1	-1	-1	-1	-1	-1	-1	-1	-1	0.2268	-1	-1	-1
	0	GW785974X	-1	-1	-1	-1	-1	-1	-1	-1	-1	-1	-1	-1	-1	-1	-1	-1	-1	-1	-1	-1	-1	-1	-1	-1	-1	-1	-1	-1	-1	-1	-1	-1	-1	-1	-1	-1	-1	-1	-1	-1	-1	-1	-1	0.51	-1	-1	-1
	0	GW786460X	-1	-1	-1	-1	-1	-1	-1	-1	-1	-1	-1	-1	-1	-1	-1	-1	-1	-1	-1	-1	-1	-1	-1	-1	-1	-1	-1	-1	-1	-1	-1	-1	-1	-1	-1	-1	-1	-1	-1	-1	-1	-1	-1	-1	-1	-1	-1
	0	GW794607X	-1	-1	-1	-1	-1	-1	-1	-1	-1	-1	-1	-1	-1	-1	-1	-1	-1	-1	-1	-1	-1	-1	-1	-1	-1	-1	-1	-1	-1	-1	-1	-1	-1	-1	-1	-1	-1	-1	-1	-1	-1	-1	-1	-1	-1	-1	-1
	0	GW794726X	-1	-1	-1	-1	-1	-1	-1	-1	-1	-1	-1	-1	-1	-1	-1	-1	-1	-1	-1	-1	-1	-1	-1	-1	-1	-1	-1	-1	-1	-1	-1	-1	-1	-1	-1	-1	-1	-1	-1	-1	-1	-1	-1	-1	-1	-1	-1
	0	GW796921X	-1	-1	-1	-1	-1	-1	-1	-1	-1	-1	-1	-1	-1	-1	-1	-1	-1	-1	-1	-1	-1	-1	-1	-1	-1	-1	-1	-1	-1	-1	-1	-1	-1	-1	-1	-1	-1	-1	-1	-1	-1	-1	-1	0.471	-1	-1	-1
	0	GW804482X	-1	-1	-1	-1	-1	-1	-1	-1	-1	-1	-1	-1	-1	-1	-1	-1	-1	-1	-1	0.9925	-1	-1	-1	-1	-1	-1	-1	-1	-1	-1	-1	-1	0.5797	-1	-1	-1	-1	-1	-1	-1	-1	-1	-1	-1	-1	-1	-1
	0	GW805758X	-1	-1	-1	0.9066	-1	-1	-1	-1	-1	-1	-1	-1	-1	0.8479	-1	-1	-1	-1	-1	-1	-1	-1	-1	-1	-1	-1	-1	0.5245	-1	-1	-1	0.6057	-1	-1	-1	-1	-1	-1	-1	-1	-1	-1	0.6834	-1	-1	-1	0.93
	0	GW806776X	-1	-1	-1	-1	-1	-1	-1	-1	-1	-1	-1	-1	-1	-1	-1	-1	-1	-1	-1	-1	-1	-1	-1	-1	-1	-1	-1	-1	-1	-1	-1	-1	-1	-1	-1	-1	-1	-1	-1	-1	-1	-1	-1	-1	-1	-1	-1
	0	GW807930X	-1	-1	-1	-1	-1	-1	-1	-1	-1	-1	-1	-1	-1	-1	-1	-1	-1	-1	-1	-1	-1	-1	-1	-1	-1	-1	-1	-1	-1	-1	-1	-1	-1	-1	-1	-1	-1	-1	-1	-1	-1	-1	-1	-1	-1	-1	-1
	0	GW807982X	-1	-1	-1	-1	-1	-1	-1	-1	-1	-1	-1	-1	-1	-1	-1	-1	-1	-1	-1	-1	-1	-1	-1	-1	-1	-1	-1	-1	-1	-1	-1	-1	-1	-1	-1	-1	-1	-1	-1	-1	-1	-1	-1	-1	-1	-1	-1
	0	GW809897X	-1	-1	-1	-1	-1	-1	-1	-1	-1	-1	-1	-1	-1	-1	-1	-1	-1	-1	-1	-1	-1	-1	-1	-1	-1	-1	-1	-1	0.9904	-1	-1	-1	0.9945	-1	-1	-1	-1	-1	-1	0.0684	-1	-1	-1	-1	-1	-1	-1
	0	GW811168X	-1	-1	-1	-1	-1	-1	-1	-1	-1	-1	-1	-1	-1	-1	-1	-1	-1	-1	-1	-1	-1	-1	-1	-1	-1	-1	-1	-1	-1	-1	-1	-1	-1	-1	-1	-1	-1	-1	-1	-1	-1	-1	0.2194	-1	-1	-1	0.9332
	0	GW811761X	-1	-1	-1	-1	-1	-1	-1	-1	-1	-1	-1	-1	-1	-1	-1	-1	-1	-1	-1	-1	-1	-1	-1	-1	-1	-1	-1	-1	-1	-1	-1	-1	-1	-1	-1	-1	-1	-1	-1	-1	-1	-1	-1	-1	-1	-1	-1
	0	GW813360X	-1	-1	-1	-1	-1	-1	-1	-1	-1	-1	-1	-1	-1	-1	-1	-1	-1	-1	-1	-1	-1	-1	-1	-1	-1	-1	-1	-1	-1	-1	-1	-1	-1	-1	-1	-1	-1	-1	-1	-1	-1	-1	-1	-1	-1	-1	-1
	0	GW814408X	-1	-1	-1	-1	-1	-1	-1	-1	-1	-1	-1	-1	-1	-1	-1	-1	-1	-1	-1	-1	-1	-1	-1	-1	-1	-1	-1	0.79	-1	-1	-1	0.902	0.3288	-1	-1	-1	-1	-1	-1	-1	-1	-1	0.7303	-1	-1	-1	0.9675
	0	GW817394X	-1	-1	-1	-1	-1	-1	-1	-1	-1	-1	-1	-1	-1	-1	-1	-1	-1	-1	-1	-1	-1	-1	-1	-1	-1	-1	-1	-1	-1	-1	-1	-1	-1	-1	-1	-1	-1	-1	-1	-1	-1	-1	-1	-1	-1	-1	0.3741
	0	GW817396X	-1	-1	-1	-1	-1	-1	-1	-1	-1	-1	-1	-1	-1	-1	-1	-1	-1	-1	-1	-1	-1	-1	-1	-1	-1	-1	-1	-1	-1	-1	-1	-1	-1	-1	-1	-1	-1	-1	-1	-1	-1	-1	-1	-1	-1	-1	0.3669
	0	GW819077X	-1	-1	-1	-1	-1	-1	-1	-1	-1	-1	-1	-1	-1	-1	-1	-1	-1	-1	-1	-1	-1	-1	-1	-1	-1	-1	-1	-1	-1	-1	-1	-1	-1	0.24	-1	-1	-1	-1	-1	-1	-1	-1	-1	-1	-1	-1	-1
	0	GW819230X	-1	-1	-1	-1	-1	-1	-1	-1	-1	-1	-1	-1	-1	-1	-1	-1	-1	-1	-1	-1	-1	-1	-1	-1	-1	-1	-1	-1	-1	-1	-1	-1	-1	-1	-1	-1	-1	-1	-1	-1	-1	-1	-1	-1	-1	-1	-1
	0	GW820759X	-1	-1	-1	-1	-1	-1	-1	-1	-1	-1	-1	-1	-1	-1	-1	-1	-1	-1	-1	-1	-1	-1	-1	-1	-1	-1	-1	-1	-1	-1	-1	-1	-1	-1	-1	-1	-1	-1	-1	-1	-1	-1	-1	-1	-1	-1	-1
	0	GW824645A	-1	-1	-1	-1	-1	-1	-1	-1	-1	-1	-1	-1	-1	-1	-1	-1	-1	-1	-1	-1	-1	-1	-1	-1	-1	-1	-1	-1	-1	-1	-1	0.405	-1	-1	-1	-1	-1	-1	-1	-1	-1	-1	-1	-1	-1	-1	-1
	0	GW827099X	-1	-1	-1	-1	-1	-1	-1	0.9212	-1	-1	-1	-1	-1	-1	-1	-1	-1	-1	-1	0.0684	-1	-1	-1	-1	-1	-1	-1	-1	-1	-1	-1	-1	0.6445	-1	-1	0.9184	0.945	-1	-1	-1	-1	-1	-1	0.987	-1	-1	-1
	0	GW827105X	-1	-1	-1	-1	-1	-1	-1	-1	-1	-1	-1	-1	-1	-1	-1	-1	-1	-1	-1	-1	-1	-1	-1	-1	-1	-1	-1	-1	-1	-1	-1	-1	-1	-1	-1	-1	-1	-1	-1	-1	-1	-1	-1	-1	-1	-1	-1
	0	GW827396X	-1	-1	-1	-1	-1	-1	-1	-1	-1	-1	-1	-1	-1	-1	-1	-1	-1	-1	-1	-1	-1	-1	-1	-1	-1	-1	-1	-1	-1	-1	-1	-1	-1	-1	-1	-1	-1	-1	-1	-1	-1	-1	-1	0.9023	-1	-1	-1
	0	GW828525X	-1	-1	-1	-1	-1	-1	-1	-1	-1	-1	-1	-1	-1	-1	-1	-1	-1	-1	-1	-1	-1	-1	-1	-1	-1	-1	-1	-1	-1	-1	-1	-1	-1	-1	-1	-1	-1	-1	-1	-1	-1	-1	-1	0.51	-1	-1	-1
	0	GW829055X	-1	-1	-1	-1	-1	-1	-1	-1	-1	-1	-1	-1	-1	-1	-1	-1	-1	-1	-1	-1	-1	-1	-1	-1	-1	-1	-1	-1	-1	-1	-1	-1	0.6592	-1	-1	-1	-1	-1	-1	-1	-1	-1	-1	0.9176	-1	-1	-1
	0	GW829115X	-1	-1	-1	-1	-1	-1	-1	-1	-1	-1	-1	-1	-1	-1	-1	-1	-1	-1	-1	-1	-1	-1	-1	-1	-1	-1	-1	-1	-1	-1	-1	-1	-1	-1	-1	-1	-1	-1	-1	-1	-1	-1	-1	-1	-1	-1	-1
	0	GW829874X	-1	-1	-1	-1	-1	-1	-1	-1	-1	-1	-1	-1	-1	-1	-1	-1	-1	-1	-1	-1	-1	-1	-1	-1	-1	-1	-1	-1	-1	-1	-1	-1	-1	-1	-1	-1	-1	-1	-1	-1	-1	-1	-1	-1	-1	-1	-1
	0	GW829877X	-1	-1	-1	-1	-1	-1	-1	-1	-1	-1	-1	-1	-1	0.9472	-1	-1	-1	-1	-1	-1	-1	-1	-1	-1	-1	-1	-1	-1	-1	-1	-1	-1	-1	-1	-1	-1	-1	-1	-1	-1	-1	-1	-1	-1	-1	-1	-1
	0	GW829906X	-1	-1	-1	-1	-1	-1	-1	-1	-1	-1	-1	-1	-1	-1	-1	-1	-1	-1	-1	-1	-1	-1	-1	-1	-1	-1	-1	-1	0.7641	-1	-1	-1	-1	-1	-1	-1	-1	-1	-1	-1	-1	-1	-1	0.7697	-1	-1	-1
	0	GW830263A	0.0391	-1	-1	-1	-1	-1	-1	-1	-1	-1	0.0337	-1	-1	-1	-1	-1	-1	-1	-1	-1	0.7075	-1	-1	-1	-1	-1	-1	-1	0.9262	-1	-1	-1	0.9386	-1	-1	-1	-1	-1	-1	-1	-1	-1	-1	-1	-1	-1	-1
	0	GW830365A	-1	-1	-1	-1	-1	-1	-1	-1	-1	-1	-1	-1	-1	-1	-1	-1	-1	-1	-1	-1	-1	-1	-1	-1	-1	-1	-1	-1	-1	-1	-1	-1	0.18	-1	-1	-1	-1	-1	-1	-1	-1	-1	-1	-1	-1	-1	-1
	0	GW830900A	-1	-1	-1	-1	-1	-1	-1	-1	-1	-1	-1	-1	-1	-1	-1	-1	-1	-1	-1	-1	-1	-1	-1	-1	-1	-1	-1	-1	-1	-1	-1	-1	0.4562	-1	-1	-1	-1	-1	-1	-1	-1	-1	-1	-1	-1	-1	-1
	0	GW831091X	-1	-1	-1	-1	-1	-1	-1	-1	-1	-1	-1	-1	-1	-1	-1	-1	-1	-1	-1	-1	-1	-1	-1	-1	-1	-1	-1	-1	-1	-1	-1	0.918	-1	0.6525	-1	-1	-1	-1	-1	-1	-1	-1	0.108	-1	-1	-1	0.9044
	0	GW832467X	-1	-1	-1	-1	-1	-1	-1	-1	-1	-1	-1	-1	-1	-1	-1	-1	-1	-1	-1	-1	-1	-1	-1	-1	-1	-1	-1	-1	-1	-1	-1	-1	-1	-1	-1	-1	-1	-1	-1	-1	-1	-1	-1	-1	-1	-1	-1
	0	GW833373X	-1	-1	-1	-1	-1	-1	-1	0.4848	-1	-1	-1	-1	-1	-1	-1	-1	-1	-1	-1	-1	-1	-1	-1	-1	-1	-1	-1	-1	-1	-1	-1	-1	-1	-1	-1	0.24	0.9041	-1	-1	-1	-1	-1	-1	0.9531	-1	-1	-1
	0	GW837331X	0.9909	-1	-1	-1	-1	-1	-1	-1	-1	-1	-1	-1	-1	-1	-1	-1	-1	-1	-1	0.9827	-1	-1	-1	-1	-1	-1	-1	-1	-1	-1	-1	-1	-1	0.9234	-1	-1	-1	-1	0.504	-1	-1	-1	0.69	-1	-1	-1	-1
	0	GW843682X	0.9193	-1	-1	-1	-1	-1	-1	-1	-1	-1	-1	-1	-1	-1	-1	-1	-1	-1	-1	0.9946	-1	-1	-1	-1	-1	-1	-1	-1	-1	-1	-1	-1	0.9934	-1	-1	-1	-1	-1	-1	-1	-1	-1	-1	-1	-1	-1	-1
	0	GW846105X	-1	-1	-1	-1	-1	-1	-1	-1	-1	-1	-1	-1	-1	-1	-1	-1	-1	-1	-1	-1	-1	-1	-1	-1	-1	-1	-1	-1	-1	-1	-1	-1	-1	-1	-1	-1	-1	-1	-1	-1	-1	-1	-1	-1	-1	-1	-1
	0	GW852849X	0.9098	-1	-1	-1	-1	-1	-1	-1	-1	-1	-1	-1	-1	-1	-1	-1	-1	-1	-1	0.9947	-1	-1	-1	-1	-1	-1	-1	-1	-1	-1	-1	-1	0.9925	-1	-1	-1	-1	-1	0.5215	-1	-1	-1	-1	-1	-1	-1	-1
	0	GW853606X	-1	-1	-1	-1	-1	-1	-1	-1	-1	-1	-1	-1	-1	-1	-1	-1	-1	-1	-1	0.9938	-1	-1	-1	-1	-1	-1	-1	-1	-1	-1	-1	-1	-1	-1	-1	-1	-1	-1	-1	-1	-1	-1	-1	-1	-1	-1	-1
	0	GW853609X	-1	-1	-1	-1	-1	-1	-1	-1	-1	-1	-1	-1	-1	-1	-1	-1	-1	-1	-1	0.9356	-1	-1	-1	-1	-1	-1	-1	-1	-1	-1	-1	-1	0.3696	-1	-1	-1	-1	-1	-1	-1	-1	-1	-1	-1	-1	-1	-1
	0	GW869810X	-1	-1	-1	-1	-1	-1	-1	-1	-1	-1	-1	-1	-1	-1	-1	-1	-1	-1	-1	-1	-1	-1	-1	-1	-1	-1	-1	-1	-1	-1	-1	-1	-1	-1	-1	-1	-1	-1	-1	-1	-1	-1	-1	-1	-1	-1	-1
	0	GW874091X	-1	-1	-1	-1	-1	-1	-1	-1	-1	-1	-1	-1	-1	-1	-1	-1	-1	-1	-1	-1	-1	-1	-1	-1	-1	-1	-1	-1	-1	-1	-1	-1	-1	-1	-1	-1	-1	-1	-1	-1	-1	-1	-1	-1	-1	-1	-1
	0	GW876790X	-1	-1	-1	-1	-1	-1	-1	-1	-1	-1	-1	-1	-1	-1	0.97	-1	-1	-1	0.537	-1	-1	0.9812	-1	-1	0.9932	0.9171	0.9274	-1	-1	-1	0.1872	-1	-1	0.9215	-1	-1	-1	-1	-1	-1	-1	0.9918	-1	-1	0.9247	0.932	-1
	0	SB-210313	-1	-1	-1	-1	-1	-1	-1	-1	-1	-1	-1	-1	-1	-1	-1	-1	-1	-1	-1	-1	-1	-1	-1	-1	-1	-1	-1	-1	-1	-1	-1	-1	-1	-1	-1	-1	-1	-1	-1	-1	-1	-1	-1	-1	-1	-1	-1
	0	SB-216385	-1	-1	-1	-1	-1	-1	-1	-1	-1	-1	-1	-1	-1	-1	-1	-1	-1	-1	-1	-1	-1	-1	-1	-1	-1	-1	-1	-1	-1	-1	-1	-1	-1	-1	-1	-1	-1	-1	-1	-1	-1	-1	-1	-1	-1	-1	-1
	0	SB-220455	-1	-1	-1	-1	-1	-1	-1	-1	-1	-1	-1	-1	-1	-1	-1	-1	-1	-1	-1	-1	-1	-1	-1	-1	-1	-1	-1	-1	-1	-1	-1	-1	-1	-1	-1	-1	-1	-1	-1	-1	-1	-1	0.702	0.1765	-1	-1	-1
	0	SB-223133	-1	-1	-1	-1	-1	-1	-1	-1	-1	-1	-1	-1	-1	-1	0.855	-1	-1	-1	-1	-1	-1	-1	-1	-1	-1	-1	-1	-1	-1	-1	-1	-1	-1	-1	-1	-1	-1	-1	-1	-1	-1	-1	-1	0.923	-1	-1	-1
	0	SB-226879	-1	-1	-1	-1	-1	-1	-1	-1	-1	-1	-1	-1	-1	-1	-1	-1	-1	-1	-1	-1	-1	-1	-1	-1	-1	-1	-1	-1	-1	-1	-1	-1	-1	-1	-1	-1	-1	-1	-1	-1	-1	-1	-1	0.9067	-1	-1	-1
	0	SB-236687	-1	-1	-1	-1	-1	-1	-1	0.405	-1	-1	-1	-1	-1	-1	-1	-1	-1	-1	-1	-1	-1	-1	-1	-1	-1	0.9293	-1	-1	-1	-1	-1	-1	-1	-1	-1	0.6737	0.9216	-1	-1	-1	-1	0.9026	-1	0.9902	0.9382	-1	-1
	0	SB-242717	-1	-1	-1	-1	-1	-1	-1	-1	-1	-1	-1	-1	-1	-1	-1	-1	-1	-1	-1	-1	-1	-1	-1	-1	-1	-1	-1	-1	-1	-1	-1	-1	-1	-1	-1	-1	-1	-1	-1	-1	-1	-1	-1	0.2767	-1	-1	-1
	0	SB-242718	-1	-1	-1	-1	-1	-1	-1	-1	-1	-1	-1	-1	-1	-1	0.6962	-1	-1	-1	-1	-1	-1	-1	-1	-1	-1	-1	-1	-1	-1	-1	-1	-1	-1	-1	-1	-1	-1	-1	-1	-1	-1	-1	-1	0.1385	-1	-1	-1
	0	SB-242721	-1	-1	-1	-1	-1	-1	-1	-1	-1	-1	-1	-1	-1	-1	-1	-1	-1	-1	-1	-1	-1	-1	-1	-1	-1	-1	-1	-1	-1	-1	-1	-1	-1	-1	-1	-1	-1	-1	-1	-1	-1	-1	-1	-1	-1	-1	-1
	0	SB-250715	-1	-1	-1	-1	-1	-1	-1	-1	-1	-1	-1	-1	-1	-1	0.5168	-1	-1	-1	-1	-1	-1	-1	-1	-1	-1	-1	-1	-1	-1	-1	-1	-1	-1	-1	-1	-1	-1	-1	-1	-1	-1	-1	-1	0.9904	-1	-1	-1
	0	SB-251505	-1	-1	-1	-1	-1	-1	-1	-1	-1	-1	-1	-1	-1	-1	0.3879	-1	-1	-1	-1	-1	-1	-1	-1	-1	-1	-1	-1	-1	-1	-1	-1	-1	-1	-1	-1	-1	-1	-1	-1	-1	-1	-1	-1	0.911	-1	-1	-1
	0	SB-251527	-1	-1	-1	-1	-1	-1	-1	-1	-1	-1	-1	-1	-1	-1	-1	-1	-1	-1	-1	-1	-1	-1	-1	-1	-1	-1	-1	-1	-1	-1	-1	-1	-1	-1	-1	-1	-1	-1	-1	-1	-1	-1	-1	0.942	-1	-1	-1
	0	SB-253226	-1	-1	-1	-1	-1	-1	-1	-1	-1	-1	-1	-1	-1	-1	-1	-1	-1	-1	-1	-1	-1	-1	-1	-1	-1	-1	-1	-1	-1	-1	-1	-1	-1	-1	-1	-1	-1	-1	-1	-1	-1	-1	-1	-1	-1	-1	-1
	0	SB-254169	-1	-1	-1	-1	-1	-1	-1	-1	-1	-1	-1	-1	-1	-1	-1	-1	-1	-1	-1	-1	-1	-1	-1	-1	-1	-1	-1	-1	-1	-1	-1	-1	-1	-1	-1	-1	-1	-1	-1	-1	-1	-1	-1	-1	-1	-1	-1
	0	SB-264865	-1	-1	-1	-1	-1	-1	-1	-1	-1	-1	-1	-1	-1	-1	-1	-1	-1	-1	-1	-1	-1	-1	-1	-1	-1	-1	-1	-1	-1	-1	-1	-1	-1	-1	-1	-1	-1	-1	-1	-1	-1	-1	-1	-1	-1	-1	-1
	0	SB-264866	-1	-1	-1	-1	-1	-1	-1	-1	-1	-1	-1	-1	-1	-1	-1	-1	-1	-1	-1	-1	-1	-1	-1	-1	-1	-1	-1	-1	-1	-1	-1	-1	-1	-1	-1	-1	-1	-1	-1	-1	-1	-1	-1	0.108	-1	-1	-1
	0	SB-285234-W	-1	-1	-1	-1	-1	-1	-1	-1	-1	-1	-1	-1	-1	-1	-1	-1	-1	-1	-1	-1	-1	-1	-1	-1	-1	-1	-1	-1	-1	-1	-1	-1	-1	-1	-1	-1	-1	-1	-1	-1	-1	-1	-1	-1	-1	-1	-1
	0	SB-333612	-1	-1	-1	-1	-1	-1	-1	-1	-1	-1	-1	-1	-1	-1	-1	-1	-1	-1	-1	-1	-1	-1	-1	-1	-1	-1	-1	-1	-1	-1	-1	-1	-1	-1	-1	-1	-1	-1	-1	-1	-1	-1	-1	-1	-1	-1	-1
	0	SB-347804	-1	-1	-1	-1	-1	-1	-1	-1	-1	-1	-1	-1	-1	-1	-1	-1	-1	-1	-1	-1	-1	-1	-1	-1	-1	-1	-1	-1	-1	-1	-1	-1	-1	-1	-1	-1	-1	-1	-1	-1	-1	-1	-1	-1	-1	-1	-1
	0	SB-358518	-1	-1	-1	-1	-1	-1	-1	-1	-1	-1	-1	-1	-1	-1	-1	-1	-1	-1	-1	-1	-1	-1	-1	-1	-1	-1	-1	-1	-1	-1	-1	-1	-1	-1	-1	-1	-1	-1	-1	-1	-1	-1	-1	-1	-1	-1	-1
	0	SB-361058	-1	-1	-1	-1	-1	-1	-1	-1	-1	-1	-1	-1	-1	-1	-1	-1	-1	-1	-1	-1	-1	-1	-1	-1	-1	-1	-1	-1	-1	-1	-1	-1	-1	-1	-1	-1	-1	-1	-1	-1	-1	-1	-1	-1	-1	-1	-1
	0	SB-390523	-1	-1	-1	-1	-1	-1	-1	-1	-1	-1	-1	-1	-1	-1	-1	-1	-1	-1	-1	-1	-1	-1	-1	-1	-1	-1	-1	-1	-1	-1	-1	-1	-1	-1	-1	-1	-1	-1	-1	-1	-1	-1	-1	-1	-1	-1	-1
	0	SB-400868-A	-1	-1	-1	-1	-1	-1	-1	-1	-1	-1	-1	-1	-1	-1	-1	-1	-1	-1	-1	-1	-1	-1	-1	-1	-1	-1	-1	-1	-1	-1	-1	-1	-1	-1	-1	-1	-1	-1	-1	-1	-1	-1	-1	-1	-1	-1	-1
	0	SB-409513	-1	-1	-1	-1	-1	-1	-1	-1	-1	-1	-1	-1	-1	-1	-1	-1	-1	-1	-1	-1	-1	-1	-1	-1	-1	-1	-1	-1	-1	-1	-1	-1	-1	-1	-1	-1	-1	-1	-1	-1	-1	-1	-1	-1	-1	-1	-1
	0	SB-431533	-1	-1	-1	-1	-1	-1	-1	-1	-1	-1	-1	-1	-1	-1	-1	-1	-1	-1	-1	-1	-1	-1	-1	-1	-1	-1	-1	-1	-1	-1	-1	-1	-1	-1	-1	-1	-1	-1	-1	-1	-1	-1	-1	-1	-1	-1	-1
	0	SB-431542-A	-1	-1	-1	-1	-1	-1	-1	-1	-1	-1	-1	-1	-1	-1	-1	-1	-1	-1	-1	-1	-1	-1	-1	-1	-1	-1	-1	-1	-1	-1	-1	-1	-1	-1	-1	-1	-1	-1	-1	-1	-1	-1	-1	-1	-1	-1	-1
	0	SB-437013	-1	-1	-1	-1	-1	-1	-1	-1	-1	-1	-1	-1	-1	-1	-1	-1	-1	-1	-1	-1	-1	-1	-1	-1	-1	-1	-1	-1	-1	-1	-1	-1	0.96	-1	-1	-1	-1	-1	-1	-1	-1	-1	-1	-1	-1	-1	-1
	0	SB-590885-AAD	-1	-1	-1	-1	-1	-1	-1	-1	-1	-1	-1	-1	-1	-1	-1	-1	-1	-1	-1	-1	-1	-1	-1	-1	-1	-1	-1	-1	-1	-1	-1	-1	0.9364	-1	-1	-1	-1	-1	-1	-1	-1	-1	-1	-1	-1	-1	-1
	0	SB-614067-R	-1	-1	-1	-1	-1	-1	-1	-1	-1	-1	-1	-1	-1	-1	-1	-1	-1	-1	-1	-1	-1	-1	-1	-1	-1	-1	-1	-1	-1	-1	-1	-1	0.9286	-1	-1	-1	-1	-1	-1	-1	-1	-1	-1	0.2527	-1	-1	-1
	0	SB-630812	-1	-1	-1	-1	-1	-1	-1	-1	-1	-1	-1	-1	-1	-1	-1	-1	-1	-1	-1	-1	-1	-1	-1	-1	-1	-1	-1	-1	-1	-1	-1	-1	0.9904	-1	-1	-1	-1	-1	-1	-1	-1	-1	-1	-1	-1	-1	-1
	0	SB-633825	-1	-1	-1	-1	-1	-1	-1	-1	-1	-1	-1	-1	-1	-1	0	-1	-1	-1	-1	-1	-1	-1	-1	-1	-1	-1	-1	-1	-1	-1	-1	-1	0.9794	-1	-1	-1	-1	-1	-1	-1	-1	-1	-1	-1	-1	-1	-1
	0	SB-657836-AAA	-1	-1	-1	-1	-1	-1	-1	-1	-1	-1	-1	-1	-1	-1	-1	-1	-1	-1	-1	-1	-1	-1	-1	-1	-1	-1	-1	-1	-1	-1	-1	-1	-1	-1	-1	-1	-1	-1	-1	-1	-1	-1	-1	-1	-1	-1	-1
	0	SB-675259-M	-1	-1	-1	-1	-1	-1	-1	-1	-1	-1	-1	-1	-1	-1	-1	-1	-1	-1	-1	-1	-1	0.9459	-1	-1	-1	-1	-1	0.9129	-1	-1	-1	0.962	-1	-1	-1	-1	-1	-1	-1	-1	-1	-1	-1	-1	-1	-1	0.9517
	0	SB-678557-A	-1	-1	-1	-1	-1	-1	-1	-1	-1	-1	-1	-1	-1	-1	-1	-1	-1	-1	-1	-1	-1	-1	-1	-1	-1	-1	-1	-1	-1	-1	-1	-1	-1	-1	-1	-1	-1	-1	-1	-1	-1	-1	-1	-1	-1	-1	-1
	0	SB-682330-A	-1	-1	-1	-1	-1	-1	-1	-1	-1	-1	-1	-1	-1	-1	-1	-1	-1	-1	-1	-1	-1	-1	-1	-1	-1	-1	-1	-1	-1	-1	-1	-1	0.9254	-1	-1	-1	-1	-1	-1	-1	-1	-1	-1	-1	-1	-1	-1
	0	SB-686709-A	-1	-1	-1	-1	-1	-1	-1	-1	-1	-1	-1	-1	-1	-1	-1	-1	-1	-1	-1	-1	-1	-1	-1	-1	-1	-1	-1	0.4848	-1	-1	-1	-1	-1	-1	-1	-1	-1	-1	-1	-1	-1	-1	-1	-1	-1	-1	-1
	0	SB-711237	-1	-1	-1	-1	-1	-1	-1	-1	-1	-1	-1	-1	-1	-1	-1	-1	-1	-1	-1	-1	-1	-1	-1	-1	-1	-1	-1	-1	-1	-1	-1	-1	-1	-1	-1	-1	-1	-1	-1	-1	-1	-1	-1	-1	-1	-1	-1
	0	SB-725317	-1	-1	-1	-1	-1	-1	-1	-1	-1	-1	-1	-1	-1	-1	-1	0.9412	-1	-1	0.2268	-1	-1	0.9313	-1	-1	-1	0.4978	-1	0.9675	-1	0.9921	-1	0.9494	0.922	-1	-1	-1	-1	-1	-1	-1	-1	0.438	-1	0.5111	0.9185	-1	0.9315
	0	SB-732941	-1	-1	-1	-1	-1	-1	-1	-1	-1	-1	-1	-1	-1	-1	-1	-1	-1	-1	-1	-1	-1	-1	-1	-1	-1	-1	-1	-1	-1	-1	-1	-1	-1	-1	-1	-1	-1	-1	-1	-1	-1	-1	-1	-1	-1	-1	-1
	0	SB-734117	-1	-1	0.5215	-1	-1	0.2855	-1	-1	-1	-1	-1	-1	-1	-1	-1	-1	-1	-1	0.91	-1	-1	0.9533	-1	-1	0.9743	0.57	-1	-1	-1	-1	-1	-1	-1	0.9346	-1	-1	-1	-1	-1	-1	-1	0.9397	-1	-1	0.3133	0.6737	-1
	0	SB-735465	-1	-1	-1	-1	-1	-1	-1	-1	-1	-1	-1	-1	-1	-1	-1	-1	-1	-1	-1	-1	-1	-1	-1	-1	-1	-1	-1	-1	-1	-1	-1	-1	-1	-1	-1	-1	-1	-1	-1	-1	-1	-1	-1	-1	-1	-1	-1
	0	SB-736290	-1	-1	-1	-1	-1	-1	-1	-1	-1	-1	-1	-1	-1	-1	-1	-1	-1	-1	-1	-1	-1	-1	-1	-1	-1	-1	-1	-1	-1	-1	-1	-1	-1	-1	-1	-1	-1	-1	-1	-1	-1	0.4221	-1	-1	-1	-1	-1
	0	SB-736302	-1	-1	-1	-1	-1	-1	-1	-1	-1	-1	-1	-1	-1	-1	0.4924	-1	-1	-1	0.5906	-1	-1	0.918	-1	-1	0.9879	-1	-1	-1	-1	-1	-1	-1	-1	0.9326	-1	-1	-1	-1	-1	-1	-1	0.9833	-1	-1	0.1162	0.9314	-1
	0	SB-737198	-1	-1	-1	-1	-1	-1	-1	-1	-1	-1	-1	-1	-1	-1	-1	-1	-1	-1	-1	-1	-1	-1	-1	-1	-1	-1	-1	-1	-1	-1	-1	-1	-1	-1	-1	-1	-1	-1	-1	-1	-1	0.5464	-1	-1	-1	-1	-1
	0	SB-738482	-1	-1	-1	-1	-1	-1	-1	-1	-1	-1	-1	-1	-1	-1	-1	-1	-1	-1	-1	-1	-1	-1	-1	-1	-1	-1	-1	-1	-1	-1	-1	-1	-1	-1	-1	-1	-1	-1	-1	-1	-1	-1	-1	-1	-1	-1	-1
	0	SB-738561	-1	-1	-1	-1	-1	-1	-1	-1	-1	-1	-1	-1	-1	-1	-1	-1	-1	-1	-1	-1	-1	-1	-1	-1	-1	-1	-1	-1	-1	-1	-1	-1	-1	-1	-1	-1	-1	-1	-1	-1	-1	-1	-1	-1	-1	-1	-1
	0	SB-739452	-1	-1	-1	-1	-1	-1	-1	-1	-1	-1	-1	-1	-1	-1	-1	-1	-1	-1	-1	-1	-1	-1	-1	-1	-1	-1	-1	-1	-1	-1	-1	-1	-1	-1	-1	-1	-1	-1	-1	-1	-1	-1	-1	-1	-1	-1	-1
	0	SB-741905	-1	-1	-1	-1	-1	-1	-1	-1	-1	-1	-1	-1	-1	-1	-1	-1	-1	-1	-1	-1	-1	-1	-1	-1	-1	-1	-1	-1	-1	-1	-1	-1	-1	-1	-1	-1	-1	-1	-1	-1	-1	-1	-1	-1	-1	-1	-1
	0	SB-742865	-1	-1	-1	-1	-1	-1	-1	-1	-1	-1	-1	-1	-1	-1	-1	-1	-1	-1	-1	-1	-1	-1	-1	-1	-1	-1	-1	-1	-1	-1	-1	-1	-1	-1	-1	-1	-1	-1	-1	-1	-1	-1	-1	-1	-1	-1	-1
	0	SB-743899	-1	-1	-1	-1	-1	-1	-1	-1	-1	-1	-1	-1	-1	-1	-1	-1	-1	-1	-1	-1	-1	-1	-1	-1	-1	-1	-1	-1	-1	-1	-1	-1	-1	-1	-1	-1	-1	-1	-1	-1	-1	-1	-1	-1	-1	-1	-1
	0	SB-744941	-1	-1	-1	-1	-1	-1	-1	-1	-1	-1	-1	-1	-1	-1	-1	-1	-1	-1	-1	-1	-1	-1	-1	-1	-1	-1	-1	-1	-1	-1	-1	-1	-1	-1	-1	-1	-1	-1	-1	-1	-1	-1	-1	-1	-1	-1	-1
	0	SB-751148	-1	-1	-1	-1	-1	-1	-1	-1	-1	-1	-1	-1	-1	-1	-1	-1	-1	-1	-1	-1	-1	-1	-1	-1	-1	-1	-1	-1	-1	-1	-1	-1	-1	-1	-1	-1	-1	-1	-1	-1	-1	-1	-1	-1	-1	-1	-1
	0	SB-751399-B	-1	-1	-1	-1	-1	-1	-1	-1	-1	-1	-1	-1	-1	-1	-1	-1	-1	-1	-1	-1	-1	-1	-1	-1	-1	-1	-1	-1	-1	-1	-1	-1	-1	-1	-1	-1	-1	-1	-1	-1	-1	-1	-1	-1	-1	-1	-1
	0	SKF-62604	-1	-1	-1	-1	-1	-1	-1	-1	-1	-1	-1	-1	-1	-1	-1	-1	-1	-1	-1	-1	-1	-1	-1	-1	-1	-1	-1	-1	-1	-1	-1	-1	0.1575	-1	-1	-1	-1	-1	-1	-1	-1	-1	-1	-1	-1	-1	-1
	0	SKF-86002-A2	-1	-1	-1	-1	-1	-1	-1	-1	-1	-1	-1	-1	-1	-1	-1	-1	-1	-1	-1	-1	-1	-1	-1	-1	-1	-1	-1	-1	-1	-1	-1	-1	-1	-1	-1	-1	-1	-1	-1	-1	-1	-1	-1	-1	-1	-1	-1
	0	SKF-86055	-1	-1	-1	-1	-1	-1	-1	-1	-1	-1	-1	-1	-1	-1	-1	-1	-1	-1	-1	-1	-1	-1	-1	-1	-1	-1	-1	-1	-1	-1	-1	-1	-1	-1	-1	-1	-1	-1	-1	-1	-1	-1	-1	-1	-1	-1	-1
	-1	GI261520A	-1	-1	-1	-1	-1	-1	-1	-1	-1	-1	-1	-1	-1	-1	-1	-1	-1	-1	-1	-1	-1	-1	-1	-1	-1	-1	-1	-1	-1	-1	-1	-1	-1	-1	-1	-1	-1	-1	-1	-1	-1	-1	-1	-1	-1	-1	-1
	-1	GSK1030062A	-1	-1	-1	-1	-1	-1	-1	-1	-1	-1	-1	-1	-1	-1	-1	-1	-1	-1	-1	-1	-1	-1	-1	-1	-1	-1	-1	-1	-1	-1	-1	-1	0.9126	-1	-1	-1	-1	-1	-1	-1	-1	-1	-1	-1	-1	-1	-1
	-1	GSK200398A	-1	-1	-1	-1	-1	-1	-1	-1	-1	-1	-1	-1	-1	-1	-1	-1	-1	-1	-1	-1	-1	-1	-1	-1	-1	-1	-1	-1	-1	-1	-1	-1	-1	-1	-1	-1	-1	-1	-1	-1	-1	-1	-1	-1	-1	-1	-1
	-1	GSK299115A	-1	-1	-1	-1	-1	-1	-1	-1	-1	-1	-1	-1	-1	-1	0.7075	-1	-1	-1	-1	-1	-1	-1	-1	-1	-1	-1	0.9184	-1	-1	-1	-1	-1	-1	-1	-1	-1	-1	-1	-1	-1	-1	-1	-1	-1	-1	-1	-1
	-1	GSK317354A	-1	-1	-1	-1	-1	-1	-1	-1	-1	-1	-1	-1	-1	-1	-1	-1	-1	-1	-1	-1	-1	-1	-1	-1	-1	-1	-1	-1	-1	-1	-1	-1	-1	-1	-1	-1	-1	-1	-1	-1	-1	-1	-1	-1	-1	-1	-1
	-1	GSK994854A	-1	-1	-1	0.9949	-1	-1	-1	-1	-1	-1	-1	-1	-1	0.994	-1	0.9934	0.9936	0.9394	-1	0.909	0.9157	-1	-1	0.5168	-1	-1	-1	-1	0.9305	0.9937	0.9517	-1	-1	0.7586	-1	0.9243	0.9518	-1	-1	0.9147	0.993	-1	0.9521	-1	-1	-1	-1
	-1	GW275616X	-1	-1	-1	-1	-1	-1	-1	-1	-1	-1	-1	-1	-1	-1	-1	-1	-1	-1	-1	-1	-1	-1	-1	-1	-1	-1	-1	-1	-1	-1	-1	-1	-1	-1	-1	-1	-1	-1	-1	-1	-1	-1	-1	-1	-1	-1	-1
	-1	GW290597X	-1	-1	-1	-1	-1	-1	-1	-1	-1	-1	-1	-1	-1	-1	-1	-1	-1	-1	-1	-1	-1	-1	-1	-1	-1	-1	-1	0.9157	-1	-1	-1	0.9575	-1	0.8257	-1	-1	-1	-1	-1	-1	0.9556	-1	-1	-1	-1	-1	0.9326
	-1	GW405841X	-1	-1	-1	-1	-1	-1	-1	-1	-1	-1	-1	-1	-1	-1	-1	-1	0.9585	-1	-1	-1	-1	0.9021	-1	-1	-1	-1	-1	-1	-1	0.3133	-1	-1	-1	-1	-1	-1	-1	-1	-1	-1	-1	-1	0.8072	-1	-1	-1	-1
	-1	GW513184X	-1	-1	-1	-1	-1	-1	-1	-1	-1	-1	-1	-1	0.7493	-1	-1	-1	-1	-1	-1	-1	-1	-1	-1	-1	-1	-1	-1	-1	-1	-1	-1	-1	-1	0.7395	-1	-1	-1	-1	-1	-1	-1	-1	0.66	-1	-1	-1	0.438
	-1	GW549390X	-1	-1	-1	-1	-1	-1	-1	-1	-1	-1	-1	-1	-1	-1	-1	-1	-1	-1	-1	-1	-1	-1	-1	-1	-1	-1	-1	-1	-1	-1	-1	-1	-1	-1	-1	-1	-1	-1	-1	-1	-1	-1	-1	-1	-1	-1	-1
	-1	GW572738X	-1	-1	-1	-1	-1	-1	-1	-1	-1	-1	-1	-1	-1	-1	-1	-1	-1	-1	-1	-1	-1	-1	-1	-1	-1	-1	-1	-1	-1	-1	-1	-1	-1	-1	-1	-1	-1	-1	-1	-1	-1	-1	-1	-1	-1	-1	-1
	-1	GW580509X	-1	-1	-1	-1	-1	-1	-1	-1	-1	-1	-1	-1	-1	-1	-1	-1	-1	-1	-1	-1	-1	-1	-1	-1	-1	-1	-1	-1	-1	-1	-1	-1	-1	-1	-1	-1	-1	-1	-1	-1	-1	-1	0.0337	-1	-1	-1	-1
	-1	GW583373A	-1	-1	-1	-1	-1	-1	-1	-1	-1	-1	-1	-1	-1	-1	-1	-1	-1	-1	-1	-1	-1	-1	-1	-1	-1	-1	-1	-1	-1	-1	-1	-1	-1	-1	-1	-1	-1	-1	-1	-1	-1	-1	-1	-1	-1	-1	-1
	-1	GW589933X	0.1252	-1	-1	-1	-1	-1	0.1252	-1	-1	-1	-1	-1	-1	0.0391	-1	0.1872	0.9475	-1	-1	-1	-1	-1	-1	-1	-1	-1	-1	0.9756	-1	-1	0.1987	0.9928	-1	0.9921	0.0822	-1	-1	-1	-1	0.7278	0.9904	-1	0.768	-1	-1	-1	0.9621
	-1	GW621431X	-1	-1	-1	-1	-1	-1	-1	-1	-1	-1	-1	-1	-1	-1	-1	-1	-1	-1	-1	-1	-1	-1	-1	-1	-1	-1	-1	-1	-1	-1	-1	-1	-1	-1	-1	-1	-1	-1	-1	-1	-1	-1	-1	-1	-1	-1	-1
	-1	GW673715X	-1	-1	-1	-1	-1	-1	-1	-1	-1	-1	-1	-1	-1	-1	-1	-1	-1	-1	-1	-1	-1	-1	-1	-1	-1	-1	-1	-1	-1	-1	-1	-1	0.9655	-1	-1	-1	-1	-1	-1	-1	-1	-1	-1	-1	-1	-1	-1
	-1	GW693881A	-1	-1	-1	-1	-1	-1	-1	-1	-1	-1	-1	-1	-1	-1	-1	-1	-1	-1	-1	-1	-1	-1	-1	-1	-1	-1	-1	-1	-1	-1	-1	-1	-1	-1	-1	-1	-1	-1	-1	-1	-1	-1	-1	-1	-1	-1	-1
	-1	GW772405X	-1	-1	-1	-1	-1	-1	-1	-1	-1	-1	-1	-1	-1	-1	-1	-1	-1	-1	-1	-1	-1	-1	-1	-1	-1	-1	-1	-1	-1	-1	-1	-1	-1	-1	-1	-1	-1	-1	-1	-1	-1	-1	-1	-1	-1	-1	-1
	-1	GW795486X	-1	-1	-1	-1	-1	-1	-1	-1	-1	-1	-1	-1	-1	-1	-1	-1	-1	-1	-1	-1	-1	-1	-1	-1	-1	-1	-1	-1	-1	-1	-1	-1	-1	-1	-1	-1	-1	-1	-1	-1	-1	-1	-1	-1	-1	-1	-1
	-1	GW799251X	-1	-1	-1	-1	-1	-1	-1	-1	-1	-1	-1	-1	-1	-1	-1	-1	-1	-1	-1	-1	-1	-1	-1	-1	-1	-1	-1	-1	-1	-1	-1	-1	-1	-1	-1	-1	-1	-1	-1	-1	-1	-1	-1	-1	-1	-1	-1
	-1	GW806290X	0.995	-1	-1	0.915	-1	-1	-1	0.8238	-1	-1	-1	-1	-1	0.9176	-1	0.2636	-1	-1	-1	-1	0.8479	-1	-1	-1	-1	-1	-1	0.9904	0.72	-1	-1	0.9661	-1	0.9045	0.405	-1	0.5168	-1	-1	-1	0.2543	-1	0.8434	-1	-1	-1	0.993
	-1	GW809885X	-1	-1	-1	-1	-1	-1	-1	-1	-1	-1	-1	-1	-1	-1	-1	-1	-1	-1	-1	-1	-1	-1	-1	-1	-1	-1	-1	-1	-1	-1	-1	-1	-1	-1	-1	-1	-1	-1	-1	-1	-1	-1	-1	-1	-1	-1	-1
	-1	GW810372X	-1	-1	-1	-1	-1	-1	-1	-1	-1	-1	-1	-1	-1	-1	-1	-1	-1	-1	-1	-1	-1	-1	-1	-1	-1	-1	-1	-1	-1	-1	-1	-1	-1	-1	-1	-1	-1	-1	-1	-1	-1	-1	-1	-1	-1	-1	0.6525
	-1	GW831090X	-1	-1	-1	-1	-1	-1	-1	-1	-1	-1	-1	-1	-1	-1	-1	-1	-1	-1	-1	-1	-1	-1	-1	-1	-1	-1	-1	-1	-1	-1	-1	-1	-1	-1	-1	-1	-1	-1	-1	-1	-1	-1	-1	-1	-1	-1	-1
	-1	GW856804X	-1	-1	-1	-1	-1	-1	-1	-1	-1	-1	-1	-1	-1	-1	-1	-1	0.79	-1	-1	-1	-1	-1	-1	-1	-1	-1	-1	-1	0.108	0.9102	-1	-1	-1	-1	-1	-1	-1	-1	-1	-1	-1	-1	-1	0.927	-1	-1	-1
	-1	GW861893X	0.9537	-1	-1	-1	-1	-1	-1	-1	-1	-1	-1	-1	-1	-1	-1	-1	-1	-1	-1	0.5245	-1	-1	-1	-1	-1	-1	-1	-1	-1	-1	-1	-1	-1	-1	-1	-1	-1	-1	0.1872	-1	-1	-1	-1	-1	-1	-1	-1
	-1	SB-409514	-1	-1	-1	-1	-1	-1	-1	-1	-1	-1	-1	-1	-1	-1	-1	-1	-1	-1	-1	-1	-1	-1	-1	-1	-1	-1	-1	-1	-1	-1	-1	-1	0.801	-1	-1	-1	-1	-1	-1	-1	-1	-1	-1	-1	-1	-1	-1
	-1	SB-476429-A	-1	-1	-1	-1	-1	-1	-1	-1	-1	-1	-1	-1	-1	-1	-1	-1	-1	-1	-1	-1	-1	-1	-1	-1	-1	-1	-1	-1	-1	-1	-1	-1	-1	-1	-1	-1	-1	-1	-1	-1	-1	-1	-1	0.909	-1	-1	-1
	-1	SB-610251-B	-1	-1	-1	-1	-1	-1	-1	-1	-1	-1	-1	-1	-1	-1	-1	-1	-1	-1	-1	-1	-1	-1	-1	-1	-1	-1	-1	-1	-1	-1	-1	-1	-1	-1	-1	-1	-1	-1	-1	-1	-1	-1	-1	0.8465	-1	-1	-1
	-1	SB-735467	-1	-1	-1	-1	-1	-1	-1	-1	-1	-1	-1	-1	-1	-1	-1	-1	-1	-1	-1	-1	-1	-1	-1	-1	-1	-1	-1	-1	-1	-1	-1	-1	-1	-1	-1	-1	-1	-1	-1	-1	-1	-1	-1	-1	-1	-1	-1
	-1	SB-742864	-1	-1	-1	-1	-1	-1	-1	-1	-1	-1	-1	-1	-1	-1	-1	-1	-1	-1	-1	-1	-1	-1	-1	-1	-1	-1	-1	-1	-1	-1	-1	-1	-1	-1	-1	-1	-1	-1	-1	-1	-1	-1	-1	-1	-1	-1	-1
	-1	SB-759335-B	-1	-1	-1	-1	-1	-1	-1	-1	-1	-1	-1	-1	-1	-1	-1	-1	-1	-1	-1	-1	-1	-1	-1	-1	-1	-1	-1	-1	-1	-1	-1	-1	-1	-1	-1	-1	-1	-1	-1	-1	-1	-1	-1	-1	-1	-1	-1
	-1	SB-772077-B	-1	-1	-1	-1	-1	0.2989	-1	-1	-1	-1	-1	-1	-1	-1	0.9873	-1	-1	-1	-1	-1	-1	0.9932	-1	-1	0.9902	0.7731	0.9505	-1	-1	-1	-1	-1	-1	0.9215	-1	-1	-1	-1	-1	-1	-1	0.972	-1	-1	0.7869	0.9337	-1
	-1	SB-814597	-1	-1	-1	-1	-1	-1	-1	-1	-1	-1	-1	-1	-1	-1	-1	-1	-1	-1	-1	-1	-1	-1	-1	-1	-1	-1	-1	-1	-1	-1	-1	-1	-1	-1	-1	-1	-1	-1	-1	-1	-1	-1	-1	-1	-1	-1	-1
[truncated: 156 more columns]
