# Supplementary material for: Probabilistic modeling of personalized drug combinations from integrated chemical screen and molecular data in sarcoma
Source: BMC Cancer. 2019 Jun 17;19:593. doi: 10.1186/s12885-019-5681-6 (PMC6580486; doi:10.1186/s12885-019-5681-6)
Supplement: Supplementary file 16 — Table S2. GSK Screen Data IC50 Data - U23674. (XLSX 15 kb) [file 12885_2019_5681_MOESM16_ESM.xlsx]

## Sheet: Sheet1
Table S2 GSK Screen Data IC50 Data - U23674
Drug Name	IC50
GI261520A	-1
GR105659X	10000
GR269666A	10000
GSK1000163A	10000
GSK1023156A	10000
GSK1030058A	10000
GSK1030059A	10000
GSK1030061A	10000
GSK1030062A	-1
GSK1173862A	1400
GSK1326255A	10000
GSK1392956A	10000
GSK1511931A	10000
GSK1713088A	3200
GSK1751853A	3200
GSK180736A	10000
GSK1819799A	10000
GSK182497A	10000
GSK192082A	10000
GSK200398A	-1
GSK204925A	10000
GSK2110236A	50
GSK2163632A	400
GSK2186269A	50
GSK2213727A	10000
GSK2219385A	10000
GSK2220400A	10000
GSK237700A	10000
GSK237701A	100
GSK238063A	10000
GSK238583A	10000
GSK248233A	10000
GSK259178A	10000
GSK269962B	10000
GSK270822A	10000
GSK299115A	-1
GSK300014A	10000
GSK312948A	10000
GSK317314A	2000
GSK317354A	-1
GSK319347A	10000
GSK326090A	100
GSK466314A	10000
GSK466317A	10000
GSK554170A	10000
GSK561866B	10000
GSK571989A	1300
GSK579289A	900
GSK586581A	10000
GSK605714A	10000
GSK614526A	5200
GSK619487A	10000
GSK620503A	10000
GSK625137A	10000
GSK635416A	10000
GSK711701A	10000
GSK718429A	10000
GSK938890A	10000
GSK943949A	1600
GSK949675A	1300
GSK953913A	10000
GSK969786A	10000
GSK978744A	5400
GSK980961A	10000
GSK994854A	-1
GW275616X	-1
GW276655X	10000
GW279320X	10000
GW280670X	10000
GW282449A	10000
GW282536X	10000
GW282974X	10000
GW284372X	10000
GW284408X	10000
GW290597X	-1
GW296115X	10000
GW297361X	10000
GW300653X	10000
GW300657X	10000
GW300660X	10000
GW301784X	10000
GW301789X	10000
GW301888X	10000
GW305074X	10000
GW352430A	10000
GW405841X	-1
GW406108X	10000
GW406731X	10000
GW407323A	10000
GW410563A	10000
GW416469X	10000
GW427984X	10000
GW429374A	10000
GW432441X	10000
GW434756X	10000
GW435821X	10000
GW439255X	10000
GW440139A	10000
GW441756X	10000
GW441806A	10000
GW442130X	10000
GW445012X	10000
GW445014X	10000
GW445015X	10000
GW445017X	10000
GW450241X	10000
GW458344A	10000
GW458787A	10000
GW459057A	10000
GW461104A	10000
GW513184X	-1
GW549034X	10000
GW549390X	-1
GW561436X	10000
GW568326X	10000
GW568377A	10000
GW569293E	10000
GW569530A	10000
GW572399X	10000
GW572401X	10000
GW572738X	-1
GW574782A	10000
GW574783B	10000
GW575533A	10000
GW575808A	10000
GW576484X	4800
GW576924A	10000
GW577921A	10000
GW578748X	10000
GW580496A	10000
GW580509X	-1
GW581744X	10000
GW583373A	-1
GW589933X	-1
GW589961A	10000
GW607049C	10000
GW607117X	10000
GW612286X	5600
GW616030X	10000
GW618013A	2200
GW620972X	3500
GW621431X	-1
GW621823A	10000
GW621970X	10000
GW622055X	10000
GW627512B	10000
GW631581B	10000
GW632046X	10000
GW632580X	10000
GW633459A	10000
GW641155A	10000
GW642125X	10000
GW642138X	10000
GW643971X	10000
GW644007X	10000
GW651576X	10000
GW654652C	10000
GW659386A	10000
GW659893X	10000
GW673715X	-1
GW678313X	10000
GW679410X	10000
GW680191X	4900
GW680908A	10000
GW680975X	10000
GW682841X	10000
GW683003X	4400
GW683109X	10000
GW683134A	10000
GW683768X	10000
GW684626B	10000
GW693481X	10000
GW693881A	-1
GW693917A	10000
GW694234A	10000
GW694590A	10000
GW695874X	10000
GW701032X	10000
GW701427A	10000
GW703087X	10000
GW708336X	10000
GW708893X	10000
GW709042A	10000
GW711782X	10000
GW734508X	10000
GW743024X	10000
GW759710A	10000
GW768505A	10000
GW769076X	10000
GW770220A	10000
GW770249A	10000
GW770249X	10000
GW771127A	10000
GW772405X	-1
GW775608X	10000
GW778894X	50
GW779439X	600
GW780056X	50
GW780159X	10000
GW781673X	10000
GW782612X	10000
GW782907X	10000
GW782912X	10000
GW784684X	10000
GW784752X	10000
GW785404X	10000
GW785804X	10000
GW785974X	10000
GW786460X	10000
GW794607X	10000
GW794726X	10000
GW795486X	-1
GW795493X	5200
GW796920X	3400
GW796921X	10000
GW799251X	-1
GW801372X	4000
GW804482X	10000
GW805758X	10000
GW806290X	-1
GW806776X	10000
GW807930X	10000
GW807982X	10000
GW809885X	-1
GW809897X	10000
GW810372X	-1
GW810576X	10
GW811168X	10000
GW811761X	10000
GW813360X	10000
GW814408X	10000
GW817394X	10000
GW817396X	10000
GW819077X	10000
GW819230X	10000
GW820759X	10000
GW824645A	10000
GW827099X	10000
GW827105X	10000
GW827396X	10000
GW828525X	10000
GW829055X	10000
GW829115X	10000
GW829874X	10000
GW829877X	26100
GW829906X	10000
GW830263A	10000
GW830365A	10000
GW830900A	10000
GW831090X	-1
GW831091X	10000
GW832467X	10000
GW833373X	10000
GW837331X	10000
GW843682X	10000
GW846105X	10000
GW852849X	10000
GW853606X	10000
GW853609X	10000
GW856804X	-1
GW861893X	-1
GW869810X	10000
GW874091X	10000
GW876790X	10000
SB-210313	10000
SB-216385	10000
SB-220455	10000
SB-221466	200
SB-223133	10000
SB-226879	10000
SB-236687	10000
SB-239272	3300
SB-242717	10000
SB-242718	10000
SB-242721	10000
SB-245392	2000
SB-250715	10000
SB-251505	10000
SB-251527	10000
SB-253226	10000
SB-253228	6200
SB-254169	10000
SB-264865	10000
SB-264866	10000
SB-278538	4900
SB-278539	4500
SB-284847-BT	3600
SB-285234-W	10000
SB-333612	10000
SB-347804	10000
SB-358518	10000
SB-360741	3900
SB-361058	10000
SB-390523	10000
SB-390527	2000
SB-400868-A	10000
SB-409513	10000
SB-409514	-1
SB-431533	10000
SB-431542-A	10000
SB-437013	10000
SB-476429-A	-1
SB-590885-AAD	10000
SB-610251-B	-1
SB-614067-R	10000
SB-630812	10000
SB-633825	10000
SB-657836-AAA	10000
SB-675259-M	10000
SB-678557-A	10000
SB-682330-A	10000
SB-686709-A	10000
SB-698596-AC	5100
SB-711237	10000
SB-725317	10000
SB-732941	10000
SB-734117	10000
SB-735465	10000
SB-735467	-1
SB-736290	10000
SB-736302	10000
SB-737198	10000
SB-738482	10000
SB-738561	10000
SB-739245-AC	1300
SB-739452	10000
SB-741905	10000
SB-742864	-1
SB-742865	10000
SB-743899	10000
SB-744941	10000
SB-750140	3900
SB-751148	10000
SB-751399-B	10000
SB-759335-B	-1
SB-772077-B	-1
SB-814597	-1
SKF-62604	10000
SKF-86002-A2	10000
SKF-86055	10000
