# Supplementary material for: Probabilistic modeling of personalized drug combinations from integrated chemical screen and molecular data in sarcoma
Source: BMC Cancer. 2019 Jun 17;19:593. doi: 10.1186/s12885-019-5681-6 (PMC6580486; doi:10.1186/s12885-019-5681-6)
Supplement: Supplementary file 17 — Table S3. Roche Screen Merged Data - U23674. (XLSX 88 kb) [file 12885_2019_5681_MOESM17_ESM.xlsx]

## Sheet: Roche Complete
Table S3 Roche Screen Merged Data - U23674
			ADCK3	CABC1	CDK4	CHEK1	DDR1	FLT3	FYN	GAK	JAK2	MAPK10	MAPK11	MAPK7	NLK	PRKCD	RPS6KA3	RPS6KA6	STK36	TNIK	FGFR-Roche	PDGFR-Roche	CDK2	PKC-Roche	CSNK1D	EGFR	GSK3B	KDR	PRKCA	CDK1	DYRK1B	EPHB3	ABL1	CHEK2	PKA	ROCK2	STK3	CSNK1E	LCK	MAPK14	PRKD1	AURKA	AKT1	DYRK1A	MAP2K1	MAPK1	MAPK9	IRAK1	JAK3
		Target Hit Ratio	1	1	1	1	1	1	1	1	1	1	1	1	1	1	1	1	1	1	0.888889	0.833333	0.75	0.75	0.666667	0.666667	0.666667	0.666667	0.6	0.5	0.466667	0.444444	0.428571	0.428571	0.4	0.375	0.375	0.333333	0.333333	0.333333	0.333333	0.3125	0.285714	0.285714	0.272727	0.222222	0.214286	0.210526	0.1875
		U23674 RNAseq	2.38053	-1	14.9227	2.63911	5.07067	0.316228	3.45573	3.93778	2.11317	-1	3.47014	3.40298	2.76666	0.789679	2.76905	1.1717	0.779185	1.98984			4.56706		7.13752	1.53432	4.2343	0.316228	0.789679	7.12182	3.71531	1.9773	5.6474	2.06248	-1	3.3432	2.55538	7.93432	1.48821	6.05601	0.435528	7.94743	8.50934	2.83688	5.53769	6.62992	2.19404	3.14956	2.17147
		Muscle RNAseq	8.02327	-1	5.68091	0	2.56621	0.506578	2.3288	3.00921	3.35547	-1	1.70362	1.85695	2.17388	2.15039	2.9282	0.534286	0.75603	1.45726			1.39067		5.65787	2.13535	8.38945	2.77099	2.15039	1.49724	8.36703	0.997613	3.04755	2.44903	-1	3.2326	1.9686	8.25804	0	5.11512	0.927819	2.22368	4.56295	2.93894	7.18823	5.86199	4.07598	3.80793	2.66234
		Log2 Fold Change	0.296703	-1	2.62681	2.63911	1.97594	0.624243	1.48391	1.30857	0.629768	-1	2.03692	1.83257	1.27269	0.367226	0.94565	2.19303	1.03063	1.36547			3.28408		1.26152	0.718532	0.504717	0.114121	0.367226	4.75663	0.444041	1.98203	1.85309	0.842161	-1	1.03421	1.29807	0.960799	1.48821	1.18394	0.469411	3.57401	1.86488	0.965274	0.770382	1.131	0.538287	0.827107	0.815624
		Mutation	0	0	0	0	0	0	0	0	0	0	0	0	0	0	0	0	0	0	0	0	0	0	0	0	0	0	0	0	0	0	0	0	0	0	0	0	0	0	0	0	0	0	0	0	0	0	0
		Indel	0	0	0	0	0	0	0	0	0	0	0	0	0	0	0	0	0	0	0	0	0	0	0	0	0	0	0	0	0	0	0	0	0	0	0	0	0	0	0	0	0	0	0	0	0	0	0
		CNV	0	0	0	0	0	0	0	0	0	0	0	0	0	0	0	0	0	0	0	0	0	0	0	0	0	0	0	0	0	0	0	0	0	0	0	0	0	0	0	0	0	0	0	0	0	0	0
		siRNA	-500	-500	-500	-500	0.01404	15.9153	-3.25573	-500	-2.81683	-500	-500	-500	-500	-500	-500	-500	-500	-500	-500	-500	-500	-500	-500	-16.0647	-500	-13.6902	-500	-500	-500	11.2753	3.15061	-500	-500	-500	-500	-500	-8.62133	-500	-500	-500	-500	-500	-500	-500	-500	-500	-8.85623
		Z score (23674)	-1000	-1000	0.760593	-1	-1000	-1	0.886948	-1000	0.599201	-1000	-1000	-1000	-1	-1	-1	-1	-1	-1			1.42469		1.50661	1.04618	0.688239	-1	1.18562	1.04795	-1	-1	0.235823	-1	0.45681	-1	-1	-1	1.09046	-1000	-1	-1.35201	1.32936	-1	-1.26749	-1000	-1000	-0.334418	0.716947
		Z score (Muscle)	-1000	-1000	0.775958	-1	-1000	-1	1.00373	-1000	0.525166	-1000	-1000	-1000	-1	-1	-1	-1	-1	-1			1.30628		1.44105	0.918758	0.957302	-1	0.887224	1.23803	-1	-1	0.348755	-1	0.68792	-1	-1	-1	1.19028	-1000	-1	-0.495919	1.28861	-1	-2.05364	-1000	-1000	-0.654179	0.715339
		Z Phospho (23674)	-1000	-1000	-1.07448	-1000	-1000	-1000	-1000	-1000	0.710864	-1000	-1000	-1000	-1000	-1000	-1000	-1000	-1000	-1000			-0.199717		-1000	0.725048	-0.999225	-0.155058	0.942871	-0.199717	-1000	-1000	1.32936	-1000	-1000	-1000	-1000	-1000	0.340571	-1000	-1000	-1000	-0.0709432	-1000	0.701162	-1000	-1000	-1000	-1000
		Z Phospho (Muscle)	-1000	-1000	-1.09167	-1000	-1000	-1000	-1000	-1000	0.58261	-1000	-1000	-1000	-1000	-1000	-1000	-1000	-1000	-1000			-0.562701		-1000	0.458031	-1.04968	0.0301225	0.736231	-0.562701	-1000	-1000	1.28861	-1000	-1000	-1000	-1000	-1000	0.0930026	-1000	-1000	-1000	-0.190722	-1000	-0.543264	-1000	-1000	-1000	-1000
		Compound Name
	0.0316228	RO0282986-001	-1	-1	-1	-1	-1	-1	-1	-1	-1	-1	-1	-1	-1	-1	-1	-1	-1	-1	0.745	-1	0.9994	-1	0	-1	-1	-1	-1	-1	0.9912	0.278	-1	0.91	-1	0.9918	0.9775	-1	0.9958	-1	-1	0.8737	0.1	0.905	0.9807	0	-1	0.962	0
	0.32249	RO0283120-000	-1	-1	-1	-1	-1	-1	-1	-1	-1	-1	-1	-1	-1	-1	-1	-1	-1	-1	0.9865	-1	0.9997	-1	0.975	-1	-1	-1	-1	-1	0.9626	0	0.9755	0.9788	-1	0.9773	0.9906	-1	0.9941	0	0.9873	0.8428	0	0.1	0.9855	0.05	0	0.894	0
	0.324037	RO3303724-001	-1	-1	-1	-1	-1	0.93	-1	-1	-1	-1	-1	-1	-1	-1	-1	-1	-1	-1	0.948	-1	-1	-1	-1	-1	0.99996	-1	0.974	-1	0.9786	-1	-1	-1	-1	-1	-1	-1	-1	0	-1	0.6	0	-1	0	-1	0	0	0
	0.340588	RO0318044-001	-1	-1	-1	-1	-1	-1	-1	-1	-1	-1	-1	-1	-1	-1	-1	-1	-1	-1	-1	-1	-1	0.9965	-1	-1	-1	-1	-1	-1	0.5347	-1	-1	-1	-0.19	-1	-1	-1	-1	-1	-1	-1	-1	-1	-1	-1	-1	0	0
	0.349285	RO0317596-000	-1	-1	-1	-1	-1	0.91	-1	-1	-1	-1	-1	-1	-1	-1	-1	-1	-1	-1	-1	-1	-1	-1	-1	-1	-1	-1	-1	-1	0	-1	-1	-1	-1	-1	-1	-1	0	0	-1	0	-1	-1	0	-1	0	0	0
	0.357771	RO0281752-000	-1	-1	-1	-1	-1	-1	-1	-1	-1	-1	-1	-1	-1	0.85	-1	-1	-1	-1	0.9955	0.9977	0.9962	-1	-1	0.9274	-1	0.9967	-1	-1	-1	0	0.9778	0.997	-1	0.5	0.8174	0	0.951	0	-1	0.9692	0	0	-1	0	0	-1	-1
	0.361939	RO0317884-000	-1	-1	-1	-1	-1	0.91	-1	-1	-1	-1	-1	-1	-1	-1	-1	-1	-1	-1	-1	-1	-1	0.978	-1	-1	-1	-1	-1	-1	0.0764	-1	-1	-1	-1	-1	-1	-1	0	0	-1	0	0	-1	-1	-1	0	0	0
	0.368782	RO3206145-001	-1	-1	-1	-1	0.945	-1	-1	-1	-1	-1	-1	-1	-1	-1	-1	-1	-1	-1	0.99	-1	0	-1	0.93	0.9685	-1	-1	-1	-1	-1	0.93	0	0.99	-1	0.5	0	-1	0	0.9999	0.1	0.6	0.96	0.925	0.1	0	0.959	0	0
	0.380789	RO0281601-001	-1	-1	-1	-1	-1	-1	-1	-1	-1	-1	-1	-1	-1	-1	-1	-1	-1	-1	-1	-1	0.9996	-1	-1	-1	-1	-1	-1	-1	0.9798	-1	-1	-1	-1	-1	-1	-1	-1	-1	-1	-1	-1	-1	-1	-1	-1	0.813	-1
	0.382099	RO0504985-000	-1	-1	-1	-1	-1	-1	-1	-1	-1	-1	-1	-1	-1	-1	-1	-1	-1	-1	-1	-1	0.9997	-1	-1	-1	-1	-1	-1	-1	0.9608	-1	-1	-1	-1	-1	-1	-1	-1	-1	-1	-1	-1	-1	-1	-1	-1	0.841	-1
	0.396232	RO0319317-000	-1	-1	-1	-1	-1	0.92	-1	-1	-1	-1	-1	-1	-1	-1	-1	-1	-1	-1	-1	-1	-1	0.05	-1	-1	-1	-1	-1	-1	0.3172	-1	-1	-1	-1	-1	-1	-1	0	0	-1	0	-1	-1	0	-1	0	0	0
	0.41833	RO3200935-000	-1	-1	-1	-1	-1	0.91	-1	-1	-1	-1	-1	-1	-1	-1	-1	-1	-1	-1	-1	-1	-1	-1	-1	-1	-1	-1	-1	-1	-1	-1	-1	-1	-1	-1	-1	-1	0	0.941	-1	0	0	-1	-1	-1	0	0	0
	0.442719	RO0317511-000	-1	-1	-1	-1	-1	-1	-1	-1	-1	-1	-1	-1	-1	-1	-1	-1	-1	-1	-1	-1	-1	0.969	-1	-1	-1	-1	-1	-1	0.4242	-1	-1	-1	-1	-1	-1	-1	-1	-1	-1	0	-1	-1	-1	-1	-1	0	-1
	0.542218	RO4383596-000	-1	-1	-1	-1	-1	0.85	0.9678	-1	-1	-1	-1	-1	-1	-1	-1	-1	-1	-1	0.9971	0.9967	0.95	-1	0.95	0.969	-1	0.9956	0	0	-1	0.891	0.9864	0.1	0	0.9	0	-1	0.9981	0	0	0.8854	0.99	0.94	0.9375	0.696	0	0	0
	0.55857	RO0282586-000	-1	-1	-1	-1	-1	-1	-1	-1	0.9974	-1	-1	-1	-1	-1	-1	-1	-1	-1	0.9988	0.999	0.9976	-1	-1	0.9212	-1	0.9996	-1	-1	0.2015	-1	-1	-1	-1	-1	-1	-1	0	-1	-1	-1	-1	-1	-1	-1	-1	0	0.9997
	0.611555	RO3206173-000	-1	-1	-1	-1	-1	0.915	-1	-1	-1	-1	-1	-1	-1	-1	-1	-1	-1	-1	-1	-1	-1	-1	-1	-1	0.99968	-1	0.9	-1	0.8781	-1	-1	-1	-1	-1	-1	-1	0	0	-1	0.6	0	-1	-1	-1	0	0	0
	0.620484	RO0480500-002	-1	-1	-1	0.993	-1	0.92	-1	-1	-1	-1	-1	-1	-1	-1	-1	-1	-1	-1	-1	0.999	0	-1	0	-1	-1	0	-1	-1	-1	0.75	0	-1	0.9995	0.93	0	-1	0	0	0.979	0.9968	0.9995	-1	0	0	0	-1	-1
	0.679706	RO3310123-001	-1	-1	-1	-1	-1	0.8	-1	-1	-1	0.9981	0.988	-1	0.983	-1	0.97	0.985	-1	-1	-1	-1	-1	-1	-1	-1	-1	-1	-1	-1	-1	-1	-1	-1	-1	-1	-1	0.974	-1	0.99987	-1	0	0	-1	0	-1	0.9984	0	0
	0.738241	RO0274406-000	-1	-1	-1	-1	-1	0.9	-1	-1	0.9884	-1	-1	-1	-1	-1	-1	-1	-1	-1	0.9951	0.9972	0.9961	-1	-1	0	-1	0.9981	0	-1	0.1985	0	0	0	0	0	0.7346	0	0.9306	0	0	0.9876	0	0	0	0	0	0	0.9922
	0.795613	RO3304806-000	0.948	0.968	-1	-1	0.973	-1	-1	0.932	-1	0.9997	0.9971	0.59	0.9994	-1	0.985	0.9927	0.967	0.45	0.99	0	0	-1	0.84	0	0	0	-1	-1	0	0	0	0	-1	0	0	-1	0	0.99998	0	0	0	0	0.2	0	0.9991	0	0
	0.99	RO4600703-000	-1	-1	0.9999	-1	-1	-1	0	-1	-1	-1	-1	-1	-1	-1	-1	-1	-1	-1	-1	-1	0.9998	-1	-1	-1	-1	-1	0	0.9995	0.726	0	-1	-1	0	-1	-1	-1	0	0	-1	-1	0	-1	-1	0	-1	0	0
[truncated: 380 more columns]
