# Supplementary material for: Probabilistic modeling of personalized drug combinations from integrated chemical screen and molecular data in sarcoma
Source: BMC Cancer. 2019 Jun 17;19:593. doi: 10.1186/s12885-019-5681-6 (PMC6580486; doi:10.1186/s12885-019-5681-6)
Supplement: Supplementary file 18 — Table S4. Roche screen hit references. (XLSX 13 kb) [file 12885_2019_5681_MOESM18_ESM.xlsx]

## Sheet: Sheet1
Table S4 Roche screen hit references
SRN				CAS Registry Number	IC50(nM) U23674-aRMS	Literature Reference	Compound Number in Publication
RO0282986-001				275387-84-3	10	37	7q
RO0283120-000				275387-95-6	1040	37	7o
RO3303724-001				396091-12-6	1050	38	35
RO0318044-001				125314-54-7	1160	39	7.HCl
RO0317596-000				125314-15-0	1220	40	47
RO0281752-000				303196-52-3	1280	41	3v
RO0317884-000				133052-89-8	1310	40	12
RO3206145-001				610270-94-5	1360	42	42b
RO0281601-001				275387-53-6	1450	37	7a
RO0504985-000				573704-72-0	1460	43	7e
RO0319317-000				137467-14-2	1570	40	46
RO3200935-000				249936-38-7	1750	44	48
RO0317511-000				125314-12-7	1960	40	42
RO4383596-000				774231-99-1	2940	45	RO4383596
RO0282586-000				303196-65-8	3120	41	3x
RO3206173-000				396090-78-1	3740	38	30
RO0480500-002				170909-40-7	3850	46	1
RO3310123-001				1280218-17-8	4620	47	2b
RO0274406-000				303196-17-0	5450	41	3a
RO3304806-000				449811-92-1	6330	47	2a
RO4600703-000				741714-17-0	13140	48	41
