# Supplementary material for: Probabilistic modeling of personalized drug combinations from integrated chemical screen and molecular data in sarcoma
Source: BMC Cancer. 2019 Jun 17;19:593. doi: 10.1186/s12885-019-5681-6 (PMC6580486; doi:10.1186/s12885-019-5681-6)
Supplement: Supplementary file 19 — Table S5. Roche screen IC50 data - U23674. (XLSX 9 kb) [file 12885_2019_5681_MOESM19_ESM.xlsx]

## Sheet: Sheet1
Table S5 Roche screen IC50 data - U23674
Drug Name	IC50
RO4383596-000	1920
RO3304806-000	6330
RO0504985-000	4650
RO0282586-000	4190
RO0319317-000	2460
RO3310123-001	4620
RO0317597-000	100000
RO3206145-001	1970
RO5045977-000	100000
RO0281752-000	1550
RO3303724-001	1790
RO3206173-000	3740
RO0317596-000	1160
RO0281601-001	3510
RO0320557-001	100000
RO0318676-000	100000
RO4600703-000	7220
RO3200935-000	1750
RO0480500-002	4650
RO0274406-000	4260
RO4613269-000	100000
RO0318220-000	100000
RO0283049-001	100000
RO0317511-000	2730
RO0283120-000	1750
RO0317884-000	2970
RO0318044-001	5220
RO5036558-000	100000
RO0282986-001	640
