# Supplementary material for: Probabilistic modeling of personalized drug combinations from integrated chemical screen and molecular data in sarcoma
Source: BMC Cancer. 2019 Jun 17;19:593. doi: 10.1186/s12885-019-5681-6 (PMC6580486; doi:10.1186/s12885-019-5681-6)
Supplement: Supplementary file 20 — Table S6. PPTI screen IC50 data - U23674. (XLSX 10 kb) [file 12885_2019_5681_MOESM20_ESM.xlsx]

## Sheet: Sheet1
Table S6 PPTI screen IC50 data - U23674
Drug Name	IC50
Barasertib	100000
Bortezomib	100000
Decitabine	100000
Enzastaurin	100000
Lapatinib	100000
Alisertib	90
NAC	100000
Pazopanib	100000
Ponatinib	1600
Quinacrine	100000
RO4929097	100000
Ruxolitinib	100000
Selumetinib	100000
SJ-172550	100000
Sodium butyrate	100000
Sorafenib	100000
SP600125	100000
Temsirolimus	100000
Veliparib	100000
Vismodegib	100000
Zibotentan	1000
Crizotinib	1200
GANT61	2000
BMS-754807	1100
OSI-906	200
MK-2206	1000
Pelitinib	900
BIX 01294	1700
Tozasertib	100000
Obatoclax	100000
Trichostatin A	1250
Cediranib	100000
Dasatinib	300
Panobinostat	10
Vorinostat	200
SNS-032	170
Carfilzomib	80
Alvocidib	180
AUY922	360
AZD-8931	13000
BEZ235	40
Cabozantinib	5400
eribulin	100000
Dinaciclib	10
Entinostat	1100
Fenretinide	100000
Fostamatinib	1300
Lenalidomide	100000
Nilotinib	100000
PF-562271	2100
ATRA	100000
Nutlin-3	100000
Saracatinib	1200
SB-431542	100000
Tamoxifen	100000
Vandetanib	1200
Vemurafenib	100000
VER-155008	100000
ABT-737	1900
SJ-172550	100000
