# Supplementary material for: Probabilistic modeling of personalized drug combinations from integrated chemical screen and molecular data in sarcoma
Source: BMC Cancer. 2019 Jun 17;19:593. doi: 10.1186/s12885-019-5681-6 (PMC6580486; doi:10.1186/s12885-019-5681-6)
Supplement: Supplementary file 22 — Table S8. Exome Sequencing Data - U23674. (XLSX 1792 kb) [file 12885_2019_5681_MOESM22_ESM.xlsx]

## Sheet: Results
Table S8 Exome Sequencing Data - U23674
	Complete Merged Sequencing Results - U23674																				Drug Screen Target-Focused Merged Sequencing Results - U23674
	Complete	High Impact SNV	Medium Impact SNV	Low Impact SNV	Modifier SNV	High Impact Indel	Medium Impact Indel	Low Impact Indel	Modifier Indel		CNV			Mutations			CNV				GSK	High Impact SNV	Medium Impact SNV	Low Impact SNV	Modifier SNV	High Impact Indel	Medium Impact Indel	Low Impact Indel	Modifier Indel		CNV
	0610007C21RIK	0	0	0	0	0	0	0	0		0			Frameshift	1		Gain	1			NEK9	0	0	0	0	0	0	0	0		0
	0610007P08RIK	0	0	0	0	0	0	0	0		0			Splice Site	2		Loss	-1			PAK6	0	0	0	0	0	0	0	0		0
	0610009O20RIK	0	0	0	0	0	0	0	0		0			Missense	3		LOH	-3			AKT1	0	0	0	0	0	0	0	0		0
	0610010F05RIK	0	0	0	0	0	0	0	0		0			Nonsense	4						IGF1R	0	0	0	0	0	0	0	0		0
	0610031O16RIK	0	0	0	0	0	0	0	0		0			Silent	5						AKT2	0	0	0	0	0	0	0	0		0
	0610038B21RIK	0	0	0	0	0	0	0	0		0			Other	6						AKT3	0	0	0	0	0	0	0	0		0
	0610040B10RIK	0	0	0	0	0	0	0	0		0										PHKG2	0	0	0	0	0	0	0	0		0
	0910001L09RIK	0	0	0	0	0	0	0	0		0										CSNK1G2	0	0	0	0	0	0	0	0		0
	1110002E22RIK	0	0	0	0	0	0	0	0		0										MAP4K2	0	0	0	0	0	0	0	0		0
	1110002N22RIK	0	0	0	0	0	0	0	0		0										PIK3CA	0	0	0	0	0	0	0	6		0	UTR_3_PRIME
	1110012L19RIK	0	0	0	0	0	0	0	0		0										NEK1	0	0	0	0	0	0	0	0		0
	1110015O18RIK	0	0	0	0	0	0	0	0		0										PAK5	0	0	0	0	0	0	0	0		0
	1110019D14RIK	0	0	0	0	0	0	0	0		0										SYK	0	0	0	0	0	0	0	0		0
	1110021L09RIK	0	0	0	0	0	0	0	0		0										INSR	0	0	0	0	0	0	0	0		0
	1110028C15RIK	0	0	0	0	0	0	0	0		0										PKA	0	0	0	0	0	0	0	0		0
	1110032A04RIK	0	0	0	0	0	0	0	0		0										ALK	0	0	0	0	0	0	0	0		0
	1110032F04RIK	0	0	0	0	0	0	0	0		0										LRRK2	0	0	0	0	0	0	0	0		0
	1110034B05RIK	0	0	0	0	0	0	0	0		0										IRR	0	0	0	0	0	0	0	0		0
	1110037F02RIK	0	0	0	0	0	0	0	0		0										PRKCD	0	0	0	0	0	0	0	0		0
	1110059E24RIK	0	0	0	0	0	0	0	0		0										PLK1	0	0	0	0	0	0	0	0		0
	1110059M19RIK	0	0	0	0	0	0	0	0		0										FES	0	0	0	0	0	0	0	0		0
	1190007I07RIK	0	0	0	0	0	0	0	0		0										PIM1	0	0	0	0	0	0	0	0		0
	1200014J11RIK	0	0	0	0	0	0	0	0		0										CAMK1D	0	0	0	0	0	0	0	0		0
	1500002O10RIK	0	0	0	0	0	0	0	0		0										TSSK2	0	0	0	0	0	0	0	0		0
	1500009C09RIK	0	0	0	0	0	0	0	0		0										PRKCH	0	0	0	0	0	0	0	0		0
	1500035N22RIK	0	0	0	0	0	0	0	0		0										PRKCA	0	0	0	0	0	0	0	0		0
	1600010M07RIK	0	0	0	0	0	0	0	0		0										PRKX	0	0	0	0	0	0	0	0		0
	1600014C23RIK	0	0	0	0	0	0	0	0		0										CDK4	0	0	0	0	0	0	0	0		0
	1600014K23RIK	0	0	0	0	0	0	0	0		0										FER	0	0	0	0	0	0	0	0		0
	1600020E01RIK	0	0	0	0	0	0	0	0		0										LTK	0	0	0	0	0	0	0	0		0
	1600025M17RIK	0	0	0	0	0	0	0	0		0										TSSK1	0	0	0	0	0	0	0	0		0
	1700001C19RIK	0	0	0	0	0	0	0	0		0										CDK3	0	0	0	0	0	0	0	0		0
	1700001G17RIK	0	0	0	0	0	0	0	0		0										LOK	0	0	0	0	0	0	0	0		0
	1700003C15RIK	0	0	0	0	0	0	0	0		0										MELK	0	0	0	0	0	0	0	0		0
	1700003E24RIK	0	0	0	0	0	0	0	0		0										CAMK2D	0	0	0	0	0	0	0	0		0
	1700003H04RIK	0	0	0	0	0	0	0	0		0										CSNK1G1	0	0	0	0	0	0	0	0		0
	1700003M02RIK	0	0	0	0	0	0	0	0		0										CSNK1G3	0	0	0	0	0	0	0	0		0
	1700006A11RIK	0	0	0	0	0	0	0	0		0										MSSK1	0	0	0	0	0	0	0	0		0
	1700006F04RIK	0	0	0	0	0	0	0	0		0										NEK2	0	0	0	0	0	0	0	0		0
	1700007F19RIK	0	0	0	0	0	0	0	0		0										AXL	0	0	0	0	0	0	0	0		0
	1700008A04RIK	0	0	0	0	0	0	0	0		0										TTK	0	0	0	0	0	0	0	0		0
	1700008I05RIK	0	0	0	0	0	0	0	0		0										PRKCB1	0	0	0	0	0	0	0	0		0
	1700008O03RIK	0	0	0	0	0	0	0	0		0										CK2	0	0	0	0	0	0	0	0		0
	1700008P02RIK	0	0	0	0	0	0	0	0		0										MAPK11	0	0	0	0	0	0	0	0		0
	1700008P20RIK	0	0	0	0	0	0	0	0		0										PRKCB2	0	0	0	0	0	0	0	0		0
	1700010D01RIK	0	0	0	0	0	0	0	0		0										SGK3	0	0	0	0	0	0	0	0		0
	1700010I02RIK	0	0	0	0	0	0	0	0		0										CDK1	0	0	0	0	0	0	0	0		0
	1700010I14RIK	0	0	0	0	0	0	0	0		0										GSK3A	0	0	0	0	0	0	0	0		1
	1700010K23RIK	0	0	0	0	0	0	0	0		0										DYRK1B	0	0	0	0	0	0	0	0		0
	1700010L04RIK	0	0	0	0	0	0	0	0		0										MAPK14	0	0	0	0	0	0	0	0		0
	1700011B04RIK	0	0	0	0	0	0	0	0		0										CDK2	0	0	0	0	0	0	0	0		0
	1700011J10RIK	0	0	0	0	0	0	0	0		0										CDK5	0	0	0	0	0	0	0	0		0
	1700011M02RIK	0	0	0	0	0	0	0	0		0										ROS	0	0	0	0	0	0	0	0		0
	1700012L04RIK	0	0	0	0	0	0	0	0		0										PRKG2	0	0	0	0	0	0	0	0		0
	1700012P22RIK	0	0	0	0	0	0	0	0		0										BRSK1	0	0	0	0	0	0	0	0		0
	1700013G24RIK	0	0	0	0	0	0	0	0		0										MARK4	0	0	0	0	0	0	0	0		0
	1700013H16RIK	0	0	0	0	0	0	0	0		0										CLK3	0	0	0	0	0	0	0	0		0
	1700014N06RIK	0	0	0	0	0	0	0	0		0										CSK	0	0	0	0	0	0	0	0		0
	1700015F17RIK	0	0	0	0	0	0	0	0		0										ROCK2	0	0	0	0	0	0	0	0		0
	1700016P04RIK	0	0	0	0	0	0	0	0		0										CSNK1A	0	0	0	0	0	0	0	0		0
	1700017G19RIK	0	0	0	0	0	0	0	0		0										HIPK1	0	0	0	0	0	0	0	0		0
	1700018B08RIK	0	0	0	0	0	0	0	0		0										CLK2	0	0	0	0	0	0	0	0		0
	1700018B24RIK	0	0	0	0	0	0	0	0		0										PYK2	0	0	0	0	0	0	0	0		0
	1700018F24RIK	0	0	0	0	0	0	0	0		0										GSK3B	0	0	0	0	0	0	0	0		0
	1700018G05RIK	0	0	0	0	0	0	0	0		0										PRKCG	0	0	0	0	0	0	0	0		0
	1700019A02RIK	0	0	0	0	0	0	0	0		0										ARK5	0	0	0	0	0	0	0	0		0
	1700019B21RIK	0	0	0	0	0	0	0	0		0										DYRK1A	0	0	0	0	0	0	0	0		0
	1700019D03RIK	0	0	0	0	0	0	0	0		0										PRKG1	0	0	0	0	0	0	0	0		0
	1700019E08RIK	0	0	0	0	0	0	0	0		0										PIM3	0	0	0	0	0	0	0	0		0
	1700019G24RIK	0	0	0	0	0	0	0	0		0										CDK6	0	0	0	0	0	0	0	0		0
	1700020I14RIK	0	0	0	0	0	0	0	0		0										MUSK	0	0	0	0	0	0	0	0		0
	1700020N15RIK	0	0	0	0	0	0	0	0		0										PRKD1	0	0	0	0	0	0	0	0		0
	1700021F07RIK	0	0	0	0	0	0	0	0		0										RSK4	0	0	0	0	0	0	0	0		0
	1700021K19RIK	0	0	0	0	0	0	0	0		0										AMP	0	0	0	0	0	0	0	0		0
	1700021N21RIK	0	0	0	0	0	0	0	0		0										MKNK1	0	0	0	0	0	0	0	0		0
	1700022E09RIK	0	0	0	0	0	0	0	0		0										PIM2	0	0	0	0	0	0	0	0		0
	1700023E05RIK	0	0	0	0	0	0	0	0		0										MAP4K2	0	0	0	0	0	0	0	0		0
	1700024P16RIK	0	0	0	0	0	0	0	0		1										EPHB3	0	0	0	0	0	0	0	0		0
	1700025G04RIK	0	0	0	0	0	0	0	0		0										TYK2	0	0	0	0	0	0	0	0		0
	1700026J12RIK	0	0	0	0	0	0	0	0		0										CDK2	0	0	0	0	0	0	0	0		0
	1700027H10RIK	0	0	0	0	0	0	0	0		0										PRKD3	0	0	0	0	0	0	0	0		0
	1700028E10RIK	0	0	0	0	0	0	0	0		0										BRSK2	0	0	0	0	0	0	0	0		0
	1700029F09RIK	0	0	0	0	0	0	0	0		0										HIPK4	0	0	0	0	0	0	0	0		0
	1700029H14RIK	0	0	0	0	0	0	0	0		0										EPHA3	0	0	0	0	0	0	0	0		0
	1700029M20RIK	0	0	0	0	0	0	0	0		0										MARK1	0	0	0	0	0	0	0	0		0
	1700029P11RIK	0	0	0	0	0	0	0	0		0										PDGFRB	0	0	0	0	0	0	0	0		0
	1700030F18RIK	0	0	0	0	0	0	0	0		0										PRKD2	0	0	0	0	0	0	0	0		0
	1700030K09RIK	0	0	0	0	0	0	0	0		0										ROCK1	0	0	0	0	0	0	0	0		0
	1700030L20RIK	0	0	0	0	0	0	0	0		0										CHEK2	0	0	0	0	0	0	0	0		0
	1700030M09RIK	0	0	0	0	0	0	0	0		0										CHUK	0	0	0	0	0	0	0	0		0
	1700031F05RIK	0	0	0	0	0	0	0	0		0										DDR2	0	0	0	0	0	0	0	0		0
	1700031L13RIK	0	0	0	0	0	0	0	0		0										EPHA2	0	0	0	0	0	0	0	0		0
	1700034F02RIK	0	0	0	0	0	0	0	0		0										TNK2	0	0	0	0	0	0	0	0		0
	1700034I23RIK	0	0	0	0	0	0	0	0		0										P70S6KB1	0	0	0	0	0	0	0	0		0
	1700040F15RIK	0	0	0	0	0	0	0	0		0										JNK2	0	0	0	0	0	0	0	0		0
	1700041M19RIK	0	0	0	0	0	0	0	0		0										FMS	0	0	0	0	0	0	0	0		0
	1700042B14RIK	0	0	0	0	0	0	0	0		0										TIE2	0	0	0	0	0	0	0	0		0
	1700044C05RIK	0	0	0	0	0	0	0	0		0										GRK6	0	0	0	0	0	0	0	0		0
	1700045I11RIK	0	0	0	0	0	0	0	0		0										MRCKB	0	0	0	0	0	0	0	0		0
	1700045I19RIK	0	0	0	0	0	0	0	0		0										PAR1BA	0	0	0	0	0	0	0	0		0
	1700052K11RIK	0	0	0	0	0	0	0	0		-3										FGFR1	0	0	0	0	0	0	0	0		0
	1700054M17RIK	0	0	0	0	0	0	0	0		0										FGFR2	0	0	0	0	0	0	0	0		0
	1700054O13RIK	0	0	0	0	0	0	0	0		0										JAK1	0	0	0	0	0	0	0	0		0
	1700055D18RIK	0	0	0	0	0	0	0	0		0										FLT3	0	0	0	0	0	0	0	0		0
	1700055N04RIK	0	0	0	0	0	0	0	0		0										MRCKA	0	0	0	0	0	0	0	0		0
	1700056E22RIK	0	0	0	0	0	0	0	0		0										MARK3	0	0	0	0	0	0	0	0		0
	1700057G04RIK	0	0	0	0	0	0	0	0		0										PHKγ1	0	0	0	0	0	0	0	0		0
	1700061E17RIK	0	0	0	0	0	0	0	0		0										TEC	0	0	0	0	0	0	0	0		0
	1700061I17RIK	0	0	0	0	0	0	0	0		0										RSK3	0	0	0	0	0	0	0	0		0
	1700063H04RIK	0	0	0	0	0	0	0	0		0										RSK1	0	0	0	0	0	0	0	0		0
	1700063K16RIK	0	0	0	0	0	0	0	0		0										JAK2	0	0	0	0	0	0	0	0		0
	1700064H15RIK	0	0	0	0	0	0	0	0		0										TNK1	0	0	0	0	0	0	0	0		0
	1700066C05RIK	0	0	0	0	0	0	0	0		0										FLT4	0	0	0	0	0	0	0	0		0
	1700066M21RIK	0	0	0	0	0	0	0	0		0										EPHA4	0	0	0	0	0	0	0	0		0
	1700066N21RIK	0	0	0	0	0	0	0	0		0										PDGFRA	0	0	0	0	0	0	0	0		0
	1700072E05RIK	0	0	0	0	0	0	0	0		0										TRKB	0	0	0	0	0	0	0	0		0
	1700074A21RIK	0	0	0	0	0	0	0	0		0										MSK2	0	0	0	0	0	0	0	0		0
	1700080O16RIK	0	0	0	0	0	0	0	0		0										EPHB4	0	0	0	0	0	0	0	0		0
	1700084C06RIK	0	0	0	0	0	0	0	0		0										TRKA	0	0	0	0	0	0	0	0		0
	1700084M14RIK	0	0	0	0	0	0	0	0		0										EPHB2	0	0	0	0	0	0	0	0		0
	1700086O06RIK	0	0	0	0	0	0	0	0		0										KDR	0	0	0	0	0	0	0	0		0
	1700094M24RIK	0	0	0	0	0	0	0	0		0										MSK1	0	0	0	0	0	0	0	0		0
	1700096K18RIK	0	0	0	0	0	0	0	0		0										DYRK2	0	0	0	0	0	0	0	0		0
	1700109F18RIK	0	0	0	0	0	0	0	0		0										YES	0	0	0	0	0	0	0	0		0
	1700109H08RIK	0	0	0	0	0	0	0	0		0										BMX	0	0	0	0	0	0	0	0		0
	1700111N16RIK	0	0	0	0	0	0	0	0		0										FLT1	0	0	0	0	0	0	0	0		0
	1700112D23RIK	0	0	0	0	0	0	0	0		0										AURKC	0	0	0	0	0	0	0	0		0
	1700112M01RIK	0	0	0	0	0	0	0	0		0										SIK	0	0	0	0	0	0	0	0		0
	1700121L16RIK	0	0	0	0	0	0	0	0		0										BRK	0	0	0	0	0	0	0	0		0
	1700122O11RIK	0	0	0	0	0	0	0	0		0										JAK3	0	0	0	0	0	0	0	0		0
	1700123L14RIK	0	0	0	0	0	0	0	0		0										RSK2	0	0	0	0	0	0	0	0		0
	1700123M08RIK	0	0	0	0	0	0	0	0		0										TBK1	0	0	0	0	0	0	0	0		0
	1700123O12RIK	0	0	0	0	0	0	0	0		0										BLK	0	0	0	0	0	0	0	0		0
	1700125G22RIK	0	0	0	0	0	0	0	0		-3										ERBB4	0	0	0	0	0	0	0	0		0
	1700126H18RIK	0	0	0	0	0	0	0	0		0										AURKA	0	0	0	0	0	0	0	0		0
	1700128A07RIK	0	0	0	0	0	0	0	0		0										ARG	0	0	0	0	0	0	0	0		0
	1810009J06RIK	0	0	0	0	0	0	0	0		0										KIT	0	0	0	0	0	0	0	0		0
	1810010H24RIK	0	0	0	0	0	0	0	0		0										FYN	0	0	0	0	0	0	0	0		0
	1810024B03RIK	0	0	0	0	0	0	0	0		0										TXK	0	0	0	0	0	0	0	0		0
	1810030J14RIK	0	0	0	0	0	0	0	0		0										TRKC	0	0	0	0	0	0	0	0		0
	1810030N24RIK	0	0	0	0	0	0	0	0		0										SRC	0	0	0	0	0	0	0	0		0
	1810030O07RIK	0	0	0	0	0	0	0	0		0										IKK-E	0	0	0	0	0	0	0	0		0
	1810034E14RIK	0	0	0	0	0	0	0	0		0										AURKB	0	0	0	0	0	0	0	0		0
	1810037I17RIK	0	0	0	0	0	0	0	0		0										EGFR	0	0	0	0	0	0	0	0		0
	1810043H04RIK	0	0	0	0	0	0	0	0		0										LCK	0	0	0	0	0	0	0	0		0
	1810048J11RIK	0	0	0	0	0	0	0	0		0										HCK	0	0	0	0	0	0	0	0		0
	1810062G17RIK	0	0	0	0	0	0	0	0		0										LYNB	0	0	0	0	0	0	0	0		0
	1810074P20RIK	0	0	0	0	0	0	0	0		0										ABL1	0	0	0	0	0	0	0	0		0
	2010001A14RIK	0	0	0	0	0	0	0	0		0										MNK2	0	0	0	0	0	0	0	0		0
	2010001E11RIK	0	0	0	0	0	0	0	0		0										SNF1LK2	0	0	0	0	0	0	0	0		0
	2010005H15RIK	0	0	0	0	0	0	0	0		0										LYNA	0	0	0	0	0	0	0	0		0
	2010012P19RIK	0	0	0	0	0	0	0	0		0										MINK	0	0	0	0	0	0	0	0		0
	2010015L04RIK	0	0	0	0	0	0	0	0		0										RET	0	0	0	0	0	0	0	0		0
	2010106E10RIK	0	0	0	0	0	0	0	0		0										MST1	0	0	0	0	0	0	0	0		0
	2010107E04RIK	0	0	0	0	0	0	0	0		0										MAP4K4	0	0	0	0	0	0	0	0		0
	2010107G12RIK	0	0	0	0	0	0	0	0		0										FGR	0	0	0	0	0	0	0	0		0
	2010107G23RIK	0	0	0	0	0	0	0	0		0										GRK7	0	0	0	0	0	0	0	0		0
	2010109A12RIK	0	0	0	0	0	0	0	0		0										PDK1	0	0	0	0	0	0	0	0		0
	2010204K13RIK	0	0	0	0	0	0	0	0		0										PRKCI	0	0	0	0	0	0	0	0		0
	2010308F09RIK	0	0	0	0	0	0	0	0		0										SGK1	0	0	0	0	0	0	0	0		0
	2200002D01RIK	0	0	0	0	0	0	0	0		0										SGK2	0	0	0	0	0	0	0	0		0
	2210011C24RIK	0	0	0	0	0	0	0	0		0										AMP	0	0	0	0	0	0	0	0		0
	2210013O21RIK	0	0	0	0	0	0	0	0		0										CAMK2A	0	0	0	0	0	0	0	0		0
	2210404J11RIK	0	0	0	0	0	0	0	0		0										CAMK4	0	0	0	0	0	0	0	0		0
	2210404O09RIK	0	0	0	0	0	0	0	0		0										CHEK1	0	0	0	0	0	0	0	0		0
	2210408I21RIK	0	0	0	0	0	0	0	0		0										DAPK1	0	0	0	0	0	0	0	0		0
	2210409E12RIK	0	0	0	0	0	0	0	0		0										DCAMKL2	0	0	0	0	0	0	0	0		0
	2210414B05RIK	0	0	0	0	0	0	0	0		0										MAPKAPK3	0	0	0	0	0	0	0	0		0
	2310002L09RIK	0	0	0	0	0	0	0	0		0										PASK	0	0	0	0	0	0	0	0		0
	2310005G13RIK	0	0	0	0	0	0	0	0		0										PRAK	0	0	0	0	0	0	0	0		0
	2310009A05RIK	0	0	0	0	0	0	0	0		0										MAPK1	0	0	0	0	0	0	0	0		0
	2310010G23RIK	0	0	0	0	0	0	0	0		0										MAPK3	0	0	0	0	0	0	0	0		0
	2310010M20RIK	0	0	0	0	0	0	0	0		0										MAPK13	0	0	0	0	0	0	0	0		0
	2310011J03RIK	0	0	0	0	0	0	0	0		0										SRPK1	0	0	0	0	0	0	0	0		0
	2310014F06RIK	0	0	0	0	0	0	0	0		0										PIK3CD	0	0	0	0	0	0	0	0		0
	2310015B20RIK	0	0	0	0	0	0	0	0		0										PIK4B	0	0	0	0	0	0	0	0		0
	2310016G11RIK	0	0	0	0	0	0	0	0		0										IKK-B	0	0	0	0	0	0	0	0		0
	2310030G06RIK	0	0	0	0	0	0	0	0		0										NEK7	0	0	0	0	0	0	0	0		0
	2310030N02RIK	0	0	0	0	0	0	0	0		0										MEK1	0	0	0	0	0	0	0	0		0
	2310031A07RIK	0	0	0	0	0	0	0	0		0										MST2	0	0	0	0	0	0	0	0		0
	2310035C23RIK	0	0	0	0	0	0	0	0		1										MST4	0	0	0	0	0	0	0	0		0
	2310039L15RIK	0	0	0	0	0	0	0	0		0										PAK1	0	0	0	0	0	0	0	0		0
	2310040G07RIK	0	0	0	0	0	0	0	0		0										PAK2	0	0	0	0	0	0	0	0		0
	2310040G24RIK	0	0	0	0	0	0	0	0		0										BTK	0	0	0	0	0	0	0	0		0
	2310043O21RIK	0	0	0	0	0	0	0	0		0										ERBB2	0	0	0	0	0	0	0	0		0
	2310061C15RIK	0	0	0	0	0	0	0	0		-3										FGFR3	0	0	0	0	0	0	0	0		0
	2310061I04RIK	0	0	0	0	0	0	0	0		0										FGFR4	0	0	0	0	0	0	0	0		0
	2310061J03RIK	0	0	0	0	0	0	0	0		0										ITK	0	0	0	0	0	0	0	0		0
	2310067B10RIK	0	0	0	0	0	0	0	0		0										MER	0	0	0	0	0	0	0	0		0
	2410002F23RIK	0	0	0	0	0	0	0	0		0										MET	0	0	0	0	0	0	0	0		0
	2410002I01RIK	0	0	0	0	0	0	0	0		0										PTK5	0	0	0	0	0	0	0	0		0
	2410004A20RIK	0	0	0	0	0	0	0	0		0										RON	0	0	0	0	0	0	0	0		0
	2410004P03RIK	0	0	0	0	0	0	0	0		0										SRMS	0	0	0	0	0	0	0	0		0
	2410007B07RIK	0	0	0	0	0	0	0	0		0										TYRO3	0	0	0	0	0	0	0	0		0
	2410012M07RIK	0	0	0	0	0	0	0	0		0										ZAP70	0	0	0	0	0	0	0	0		0
	2410018M08RIK	0	0	0	0	0	0	0	0		0										BRAF	0	0	0	0	0	0	0	0		0
	2410042D21RIK	0	0	0	0	0	0	0	0		0										CRAF	0	0	0	0	0	0	0	0		0
	2410076I21RIK	0	0	0	0	0	0	0	0		0										IRAK4	0	0	0	0	0	0	0	0		0
	2410089E03RIK	0	0	0	0	0	0	0	0		0										MAPKAPK2	0	0	0	0	0	0	0	0		0
	2410114N07RIK	0	0	0	0	0	0	0	0		0										SPHK1	0	0	0	0	0	0	0	0		0
	2410141K09RIK	0	0	0	0	0	0	0	0		0										SPHK2	0	0	0	0	0	0	0	0		0
	2510003E04RIK	0	0	0	0	0	0	0	0		0										NEK6	0	0	0	0	0	0	0	0		0
	2510049J12RIK	0	0	0	0	0	0	0	0		0										PAK3	0	0	0	0	0	0	0	0		0
	2600006K01RIK	0	0	0	0	0	0	0	0		0
	2610001J05RIK	0	0	0	0	0	0	0	0		0
	2610002M06RIK	0	0	0	0	0	0	0	0		0
	2610005L07RIK	0	0	0	0	0	0	0	0		0
	2610018G03RIK	0	0	0	0	0	0	0	0		0
	2610020C07RIK	0	0	0	0	0	0	0	0		0
	2610020H08RIK	0	0	0	0	0	0	0	0		0
	2610021K21RIK	0	0	0	0	0	0	0	0		-3										Roche
	2610029G23RIK	0	0	0	0	0	0	0	0		0										AAK1	0	0	0	0	0	0	0	0		0
	2610029I01RIK	0	0	0	0	0	0	0	0		0										ABCG2	0	0	0	0	0	0	0	0		0
	2610203C20RIK	0	0	0	0	0	0	0	0		0										ABCB1	0	0	0	0	0	0	0	0		0
	2610301B20RIK	0	0	0	0	0	0	0	0		0										ABL1	0	0	0	0	0	0	0	0		0
	2610305D13RIK	0	0	0	0	0	0	0	0		0										ABL2	0	0	0	0	0	0	0	0		0
	2610316D01RIK	0	0	0	0	0	0	0	0		0										ACK1	0	0	0	0	0	0	0	0		0
	2610507B11RIK	0	0	0	0	0	0	0	0		0										ACVR1	0	0	0	0	0	0	0	0		0
	2610528E23RIK	0	0	0	0	0	0	0	0		0										ACVR1B	0	0	0	0	0	0	0	0		0
	2610528J11RIK	0	0	0	0	0	0	0	0		0										ACVR2A	0	0	0	0	0	0	0	0		0
	2700023E23RIK	0	0	0	0	0	0	0	0		0										ACVR2B	0	0	0	0	0	0	0	0		0
	2700033N17RIK	0	0	0	0	0	0	0	0		0										ACVRL1	0	0	0	0	0	0	0	0		0
	2700069I18RIK	0	0	0	0	0	0	0	0		0										ADCK3	0	0	0	0	0	0	0	0		0
	2700078F05RIK	0	0	0	0	0	0	0	0		0										ADCK4	0	0	0	0	0	0	0	0		0
	2700086A05RIK	0	0	0	0	0	0	0	0		0										AKT1	0	0	0	0	0	0	0	0		0
	2810021B07RIK	0	0	0	0	0	0	0	0		0										AKT2	0	0	0	0	0	0	0	0		0
	2810021J22RIK	0	0	0	0	0	0	0	0		0										AKT3	0	0	0	0	0	0	0	0		0
	2810030E01RIK	0	0	0	0	0	0	0	0		0										ALK	0	0	0	0	0	0	0	0		0
	2810046L04RIK	0	0	0	0	0	0	0	0		0										ALK4	0	0	0	0	0	0	0	0		0
	2810049E08RIK	0	0	0	0	0	0	0	0		0										ALK5	0	0	0	0	0	0	0	0		0
	2810055G20RIK	0	0	0	0	0	0	0	0		0										ANKK1	0	0	0	0	0	0	0	0		0
	2810403D21RIK	0	0	0	0	0	0	0	0		0										AURKA	0	0	0	0	0	0	0	0		0
	2810405F15RIK	0	0	0	0	0	0	0	0		0										AURKB	0	0	0	0	0	0	0	0		0
	2810407A14RIK	0	0	0	0	0	0	0	0		0										AURKC	0	0	0	0	0	0	0	0		0
	2810407C02RIK	0	0	0	0	0	0	0	0		0										AXL	0	0	0	0	0	0	0	0		0
	2810408I11RIK	0	0	0	0	0	0	0	0		0										BCL2	0	0	0	0	0	0	0	0		0
	2810417H13RIK	0	0	0	0	0	0	0	0		0										BCL2A1	0	0	0	0	0	0	0	0		0
	2810474O19RIK	0	0	0	0	0	0	0	0		0										BCL2L2	0	0	0	0	0	0	0	0		0
	2900002K06RIK	0	0	0	0	0	0	0	0		0										BCL2L10	0	0	0	0	0	0	0	0		0
	2900005J15RIK	0	0	0	0	0	0	0	0		0										BCLXL	0	0	0	0	0	0	0	0		0
	2900008C10RIK	0	0	0	0	0	0	0	0		0										BLK	0	0	0	0	0	0	0	0		0
	2900041M22RIK	0	0	0	0	0	0	0	0		0										BMP2K	0	0	0	0	0	0	0	0		0
	2900056M20RIK	0	0	0	0	0	0	0	0		0										BMPR1A	0	0	0	0	0	0	0	0		0
	2900064A13RIK	0	0	0	0	0	0	0	0		0										BMPR1B	0	0	0	0	0	0	0	0		0
	2900092E17RIK	0	0	0	0	0	0	0	0		0										BMPR2	0	0	0	0	0	0	0	0		0
	3010001F23RIK	0	0	0	0	0	0	0	0		0										BMX	0	0	0	0	0	0	0	0		0
	3110006O06RIK	0	0	0	0	0	0	0	0		0										BRAF	0	0	0	0	0	0	0	0		0
	3110007F17RIK	0	0	0	0	0	0	0	0		0										BRSK1	0	0	0	0	0	0	0	0		0
	3110035E14RIK	0	0	0	0	0	0	0	0		0										BRSK2	0	0	0	0	0	0	0	0		0
	3110040N11RIK	0	0	0	0	0	0	0	0		0										BTK	0	0	0	0	0	0	0	0		0
	3110052M02RIK	0	0	0	0	0	0	0	0		0										CABC1	0	0	0	0	0	0	0	0		0
	3110053B16RIK	0	0	0	0	0	0	0	0		0										CAMK1	0	0	0	0	0	0	0	0		0
	3110056K07RIK	0	0	0	0	0	0	0	0		0										CAMK1D	0	0	0	0	0	0	0	0		0
	3110057O12RIK	0	0	0	0	0	0	0	0		0										CAMK1G	0	0	0	0	0	0	0	0		0
	3110082I17RIK	0	0	0	0	0	0	0	0		0										CAMK2A	0	0	0	0	0	0	0	0		0
	3230401D17RIK	0	0	0	0	0	0	0	0		0										CAMK2B	0	0	0	0	0	0	0	0		0
	3632454L22RIK	0	0	0	0	0	0	0	0		0										CAMK2D	0	0	0	0	0	0	0	0		0
	3830403N18RIK	0	0	0	0	0	0	0	0		0										CAMK2G	0	0	0	0	0	0	0	0		0
	3830417A13RIK	0	0	0	0	0	0	0	0		0										CAMK4	0	0	0	0	0	0	0	0		0
	4632415L05RIK	0	0	0	0	0	0	0	0		0										CAMKK1	0	0	0	0	0	0	0	0		0
	4632428N05RIK	0	0	0	0	0	0	0	0		0										CAMKK2	0	0	0	0	0	0	0	0		0
	4831440E17RIK	0	0	0	0	0	0	0	0		0										cAMP	0	0	0	0	0	0	0	0		0
	4832428D23RIK	0	0	0	0	0	0	0	0		0										CDC2L1	0	0	0	0	0	0	0	0		0
	4833412K13RIK	0	0	0	0	0	0	0	0		0										CDC2L2	0	0	0	0	0	0	0	0		0
	4833417C18RIK	0	0	0	0	0	0	0	0		0										CDC2L6	0	0	0	0	0	0	0	0		0
	4833420G17RIK	0	0	0	0	0	0	0	0		0										CDC42BPA	0	0	0	0	0	0	0	0		0
	4833424O15RIK	0	0	0	0	0	0	0	0		0										CDC42BPB	0	0	0	0	0	0	0	0		0
	4833427G06RIK	0	0	0	0	0	0	0	0		0										CDC42BPG	0	0	0	0	0	0	0	0		0
	4921504A21RIK	0	0	0	0	0	0	0	0		0										CDK1	0	0	0	0	0	0	0	0		0
	4921504E06RIK	0	0	0	0	0	0	0	0		0										CDK11	0	0	0	0	0	0	0	0		0
	4921507P07RIK	0	0	0	0	0	0	0	0		0										CDK2	0	0	0	0	0	0	0	0		0
	4921509C19RIK	0	0	0	0	0	0	0	0		0										CDK3	0	0	0	0	0	0	0	0		0
	4921511C10RIK	0	0	0	0	0	0	0	0		0										CDK4	0	0	0	0	0	0	0	0		0
	4921511C20RIK	0	0	0	0	0	0	0	0		0										CDK5	0	0	0	0	0	0	0	0		0
	4921511H03RIK	0	0	0	0	0	0	0	0		0										CDK6	0	0	0	0	0	0	0	0		0
	4921511M17RIK	0	0	0	0	0	0	0	0		0										CDK7	0	0	0	0	0	0	0	0		0
	4921517D22RIK	0	0	0	0	0	0	0	0		0										CDK8	0	0	0	0	0	0	0	0		0
	4921523A10RIK	0	0	0	0	0	0	0	0		0										CDK9	0	0	0	0	0	0	0	0		0
	4921525B02RIK	0	0	0	0	0	0	0	0		0										CDKL2	0	0	0	0	0	0	0	0		0
	4921528I07RIK	0	0	0	0	0	0	0	0		0										CDKL3	0	0	0	0	0	0	0	0		0
	4921536K21RIK	0	0	0	0	0	0	0	0		0										CDKL5	0	0	0	0	0	0	0	0		0
	4922501C03RIK	0	0	0	0	0	0	0	0		0										CHEK1	0	0	0	0	0	0	0	0		0
	4922502H24RIK	0	0	0	0	0	0	0	0		0										CHEK2	0	0	0	0	0	0	0	0		0
	4930401B11RIK	0	0	0	0	0	0	0	0		0										CHUK	0	0	0	0	0	0	0	0		0
	4930402K13RIK	0	0	0	0	0	0	0	0		0										CIT	0	0	0	0	0	0	0	0		0
	4930404A05RIK	0	0	0	0	0	0	0	0		0										CLK1	0	0	0	0	0	0	0	0		0
	4930405P13RIK	0	0	0	0	0	0	0	0		0										CLK2	0	0	0	0	0	0	0	0		0
	4930407I10RIK	0	0	0	0	0	0	0	0		0										CLK3	0	0	0	0	0	0	0	0		0
	4930408F14RIK	0	0	0	0	0	0	0	0		0										CLK4	0	0	0	0	0	0	0	0		0
	4930412C18RIK	0	0	0	0	0	0	0	0		0										CMA1	0	0	0	0	0	0	0	0		0
	4930412D23RIK	0	0	0	0	0	0	0	0		0										CSF1R	0	0	0	0	0	0	0	0		0
	4930412O13RIK	0	0	0	0	0	0	0	0		0										CSK	0	0	0	0	0	0	0	0		0
	4930413F20RIK	0	0	0	0	0	0	0	0		0										CSNK1A1L	0	0	0	0	0	0	0	0		0
	4930413M19RIK	0	0	0	0	0	0	0	0		0										CSNK1D	0	0	0	0	0	0	0	0		0
	4930415F15RIK	0	0	0	0	0	0	0	0		0										CSNK1E	0	0	0	0	0	0	0	0		0
	4930415L06RIK	0	0	0	0	0	0	0	0		0										CSNK1G1	0	0	0	0	0	0	0	0		0
	4930419G24RIK	0	0	0	0	0	0	0	0		0										CSNK1G2	0	0	0	0	0	0	0	0		0
	4930420G21RIK	0	0	0	0	0	0	0	0		0										CSNK1G3	0	0	0	0	0	0	0	0		0
	4930420K17RIK	0	0	0	0	0	0	0	0		0										CSNK2A1	0	0	0	0	0	0	0	0		0
	4930421P07RIK	0	0	0	0	0	0	0	0		0										CSNK2A2	0	0	0	0	0	0	0	0		0
	4930422G04RIK	0	0	0	0	0	0	0	0		0										CTSA	0	0	0	0	0	0	0	0		0
	4930423M02RIK	0	0	0	0	0	0	0	0		0										CTSG	0	0	0	0	0	0	0	0		-3
	4930425O10RIK	0	0	0	0	0	0	0	0		0										DAPK1	0	0	0	0	0	0	0	0		0
	4930428E23RIK	0	0	0	0	0	0	0	0		0										DAPK2	0	0	0	0	0	0	0	0		0
	4930429B21RIK	0	0	0	0	0	0	0	0		0										DAPK3	0	0	0	0	0	0	0	0		0
	4930429F24RIK	0	0	0	0	0	0	0	0		0										DCLK1	0	0	0	0	0	0	0	0		0
	4930430A15RIK	0	0	0	0	0	0	0	0		0										DCLK2	0	0	0	0	0	0	0	0		0
	4930430D24RIK	0	0	0	0	0	0	0	0		0										DCLK3	0	0	0	0	0	0	0	0		0
	4930430E12RIK	0	0	0	0	0	0	0	0		0										DDR1	0	0	0	0	0	0	0	0		0
	4930432J09RIK	0	0	0	0	0	0	0	0		0										DDR2	0	0	0	0	0	0	0	0		0
	4930432M17RIK	0	0	0	0	0	0	0	0		0										DMPK	0	0	0	0	0	0	0	0		0
	4930435E12RIK	0	0	0	0	0	0	0	0		0										DYRK1A	0	0	0	0	0	0	0	0		0
	4930440I19RIK	0	0	0	0	0	0	0	0		0										DYRK1B	0	0	0	0	0	0	0	0		0
	4930441J16RIK	0	0	0	0	0	0	0	0		0										DYRK2	0	0	0	0	0	0	0	0		0
	4930444E06RIK	0	0	0	0	0	0	0	0		0										EDNRA	0	0	0	0	0	0	0	0		0
	4930447A16RIK	0	0	0	0	0	0	0	0		0										EGFR	0	0	0	0	0	0	0	0		0
	4930447C04RIK	0	0	0	0	0	0	0	0		0										EHMT1	0	0	0	0	0	0	0	0		0
	4930447F04RIK	0	0	0	0	0	0	0	0		0										EHMT2	0	0	0	0	0	0	0	0		0
	4930447N08RIK	0	0	0	0	0	0	0	0		0										EIF2AK2	0	0	0	0	0	0	0	0		0
	4930448K20RIK	0	0	0	0	0	0	0	0		0										EIF2AK4	0	0	0	0	0	0	0	0		0
	4930449C09RIK	0	0	0	0	0	0	0	0		0										EPHA1	0	0	0	0	0	0	0	0		0
	4930449E01RIK	0	0	0	0	0	0	0	0		0										EPHA2	0	0	0	0	0	0	0	0		0
	4930452B06RIK	0	0	0	0	0	0	0	0		0										EPHA3	0	0	0	0	0	0	0	0		0
	4930453H23RIK	0	0	0	0	0	0	0	0		0										EPHA4	0	0	0	0	0	0	0	0		0
	4930453N24RIK	0	0	0	0	0	0	0	0		0										EPHA5	0	0	0	0	0	0	0	0		0
	4930455D15RIK	0	0	0	0	0	0	0	0		0										EPHA6	0	0	0	0	0	0	0	0		0
	4930455H04RIK	0	0	0	0	0	0	0	0		0										EPHA7	0	0	0	0	0	0	0	0		1
	4930474N05RIK	0	0	0	0	0	0	0	0		0										EPHA8	0	0	0	0	0	0	0	0		0
	4930478L05RIK	0	0	0	0	0	0	0	0		0										EPHB1	0	0	0	0	0	0	0	0		0
	4930480E11RIK	0	0	0	0	0	0	0	0		0										EPHB2	0	0	0	0	0	0	0	0		0
	4930480G23RIK	0	0	0	0	0	0	0	0		0										EPHB3	0	0	0	0	0	0	0	0		0
	4930487H11RIK	0	0	0	0	0	0	0	0		0										EPHB4	0	0	0	0	0	0	0	0		0
	4930502E18RIK	0	0	0	0	0	0	0	0		0										EPHB6	0	0	0	0	0	0	0	0		0
	4930503B20RIK	0	0	0	0	0	0	0	0		0										ERBB2	0	0	0	0	0	0	0	0		0
	4930503H13RIK	0	0	0	0	0	0	0	0		0										ERBB3	0	0	0	0	0	0	0	0		0
	4930505A04RIK	0	0	0	0	0	0	0	0		0										ERBB4	0	0	0	0	0	0	0	0		0
	4930505G20RIK	0	0	0	0	0	0	0	0		0										ERN1	0	0	0	0	0	0	0	0		0
	4930505H01RIK	0	0	0	0	0	0	0	0		0										FER	0	0	0	0	0	0	0	0		0
	4930509G22RIK	0	0	0	0	0	0	0	0		0										FES	0	0	0	0	0	0	0	0		0
	4930509J09RIK	0	0	0	0	0	0	0	0		0										FGFR-Roche	0	0	0	0	0	0	0	0		0
	4930511M06RIK	0	0	0	0	0	0	0	0		0										FGFR1	0	0	0	0	0	0	0	0		0
	4930511M11RIK	0	0	0	0	0	0	0	0		0										FGFR2	0	0	0	0	0	0	0	0		0
	4930513N10RIK	0	0	0	0	0	0	0	0		0										FGFR3	0	0	0	0	0	0	0	0		0
	4930513O06RIK	0	0	0	0	0	0	0	0		0										FGFR4	0	0	0	0	0	0	0	0		0
	4930515L19RIK	0	0	0	0	0	0	0	0		0										FGR	0	0	0	0	0	0	0	0		0
	4930519F16RIK	0	0	0	0	0	0	0	0		0										FLT1	0	0	0	0	0	0	0	0		0
	4930519H02RIK	0	0	0	0	0	0	0	0		0										FLT3	0	0	0	0	0	0	0	0		0
	4930521E06RIK	0	0	0	0	0	0	0	0		0										FLT4	0	0	0	0	0	0	0	0		0
	4930522H14RIK	0	0	0	0	0	0	0	0		0										FRK	0	0	0	0	0	0	0	0		0
	4930522L14RIK	0	0	0	0	0	0	0	0		0										FYN	0	0	0	0	0	0	0	0		0
	4930524B15RIK	0	0	0	0	0	0	0	0		0										GAK	0	0	0	0	0	0	0	0		0
	4930524C18RIK	0	0	0	0	0	0	0	0		0										GLI1	0	0	0	0	0	0	0	0		0
	4930524E20RIK	0	0	0	0	0	0	0	0		0										GPa	0	0	0	0	0	0	0	0		0
	4930524L23RIK	0	0	0	0	0	0	0	0		0										GPb	0	0	0	0	0	0	0	0		0
	4930524N10RIK	0	0	0	0	0	0	0	0		0										GRK1	0	0	0	0	0	0	0	0		0
	4930524O05RIK	0	0	0	0	0	0	0	0		0										GRK4	0	0	0	0	0	0	0	0		0
	4930525G20RIK	0	0	0	0	0	0	0	0		0										GRK7	0	0	0	0	0	0	0	0		0
	4930525M21RIK	0	0	0	0	0	0	0	0		0										GSK3A	0	0	0	0	0	0	0	0		1
	4930526L06RIK	0	0	0	0	0	0	0	0		0										GSK3B	0	0	0	0	0	0	0	0		0
	4930528A17RIK	0	0	0	0	0	0	0	0		0										GST	0	0	0	0	0	0	0	0		0
	4930529L06RIK	0	0	0	0	0	0	0	0		0										HCK	0	0	0	0	0	0	0	0		0
	4930533B01RIK	0	0	0	0	0	0	0	0		0										HDAC1	0	0	0	0	0	0	0	0		0
	4930533I22RIK	0	0	0	0	0	0	0	0		0										HDAC2	0	0	0	0	0	0	0	0		0
	4930539C22RIK	0	0	0	0	0	0	0	0		0										HDAC3	0	0	0	0	0	0	0	0		0
	4930539E08RIK	0	0	0	0	0	0	0	0		0										HDAC4	0	0	0	0	0	0	0	0		0
	4930539J05RIK	0	0	0	0	0	0	0	0		0										HDAC5	0	0	0	0	0	0	0	0		0
	4930539M17RIK	0	0	0	0	0	0	0	0		0										HDAC6	0	0	0	0	0	0	0	0		0
	4930539N22RIK	0	0	0	0	0	0	0	0		0										HDAC7	0	0	0	0	0	0	0	0		0
	4930542C12RIK	0	0	0	0	0	0	0	0		0										HDAC8	0	0	0	0	0	0	0	0		0
	4930542D17RIK	0	0	0	0	0	0	0	0		0										HDAC9	0	0	0	0	0	0	0	0		0
	4930542N07RIK	0	0	0	0	0	0	0	0		0										HDAC10	0	0	0	0	0	0	0	0		0
	4930547E14RIK	0	0	0	0	0	0	0	0		0										HDAC11	0	0	0	0	0	0	0	0		0
	4930548K13RIK	0	0	0	0	0	0	0	0		0										HIPK1	0	0	0	0	0	0	0	0		0
	4930550L24RIK	0	0	0	0	0	0	0	0		0										HIPK2	0	0	0	0	0	0	0	0		0
	4930553E22RIK	0	0	0	0	0	0	0	0		0										HIPK3	0	0	0	0	0	0	0	0		0
	4930554C24RIK	0	0	0	0	0	0	0	0		0										HIPK4	0	0	0	0	0	0	0	0		0
	4930555A03RIK	0	0	0	0	0	0	0	0		0										HRAS	0	0	0	0	0	0	0	0		0
	4930555B11RIK	0	0	0	0	0	0	0	0		0										HSP70Kd	0	0	0	0	0	0	0	0		0
	4930555I21RIK	0	0	0	0	0	0	0	0		0										HSP90	0	0	0	0	0	0	0	0		0
	4930556C24RIK	0	0	0	0	0	0	0	0		0										HSPA	0	0	0	0	0	0	0	0		0
	4930557A04RIK	0	0	0	0	0	0	0	0		0										HSPA5	0	0	0	0	0	0	0	0		0
	4930558G05RIK	0	0	0	0	0	0	0	0		0										HSPA8	0	0	0	0	0	0	0	0		0
	4930558J18RIK	0	0	0	0	0	0	0	0		0										HSPB	0	0	0	0	0	0	0	0		0
	4930562F17RIK	0	0	0	0	0	0	0	0		0										HTRA2	0	0	0	0	0	0	0	0		0
	4930563F08RIK	0	0	0	0	0	0	0	0		0										HUNK	0	0	0	0	0	0	0	0		0
	4930567H17RIK	0	0	0	0	0	0	0	0		0										ICK	0	0	0	0	0	0	0	0		0
	4930567J20RIK	0	0	0	0	0	0	0	0		0										IGF1R	0	0	0	0	0	0	0	0		0
	4930568D16RIK	0	0	0	0	0	0	0	0		1										IKBKB	0	0	0	0	0	0	0	0		0
	4930570E03RIK	0	0	0	0	0	0	0	0		0										IKBKE	0	0	0	0	0	0	0	0		0
	4930570G19RIK	0	0	0	0	0	0	0	0		0										INSR	0	0	0	0	0	0	0	0		0
	4930572O03RIK	0	0	0	0	0	0	0	0		0										INSRR	0	0	0	0	0	0	0	0		0
	4930573O16RIK	0	0	0	0	0	0	0	0		0										IRAK1	0	0	0	0	0	0	0	0		0
	4930578C19RIK	0	0	0	0	0	0	0	0		0										IRAK3	0	0	0	0	0	0	0	0		0
	4930578N16RIK	0	0	0	0	0	0	0	0		0										IRAK4	0	0	0	0	0	0	0	0		0
	4930578N18RIK	0	0	0	0	0	0	0	0		0										ITK	0	0	0	0	0	0	0	0		0
	4930579C12RIK	0	0	0	0	0	0	0	0		0										ITPR	0	0	0	0	0	0	0	0		0
	4930579F01RIK	0	0	0	0	0	0	0	0		0										JAK1	0	0	0	0	0	0	0	0		0
	4930579G22RIK	0	0	0	0	0	0	0	0		0										JAK2	0	0	0	0	0	0	0	0		0
	4930579G24RIK	0	0	0	0	0	0	0	0		0										JAK3	0	0	0	0	0	0	0	0		0
	4930583H14RIK	0	0	0	0	0	0	0	0		0										KDR	0	0	0	0	0	0	0	0		0
	4930584F24RIK	0	0	0	0	0	0	0	0		0										KIT	0	0	0	0	0	0	0	0		0
	4930589L23RIK	0	0	0	0	0	0	0	0		0										KRAS	0	0	0	0	0	0	0	0		0
	4930593A02RIK	0	0	0	0	0	0	0	0		0										LBR	0	0	0	0	0	0	0	0		0
	4930594C11RIK	0	0	0	0	0	0	0	0		0										LATS1	0	0	0	0	0	0	0	0		0
	4930595M18RIK	0	0	0	0	0	0	0	0		0										LATS2	0	0	0	0	0	0	0	0		0
	4930596D02RIK	0	0	0	0	0	0	0	0		0										LCK	0	0	0	0	0	0	0	0		0
	4931400O07RIK	0	0	0	0	0	0	0	0		0										LIMK1	0	0	0	0	0	0	0	0		0
	4931406C07RIK	0	0	0	0	0	0	0	0		0										LIMK2	0	0	0	0	0	0	0	0		0
	4931406P16RIK	0	0	0	0	0	0	0	0		0										LTK	0	0	0	0	0	0	0	0		0
	4931408C20RIK	0	0	0	0	0	0	0	0		0										LYN	0	0	0	0	0	0	0	0		0
	4931409K22RIK	0	0	0	0	0	0	0	0		0										MAK	0	0	0	0	0	0	0	0		0
	4931419H13RIK	0	0	0	0	0	0	0	0		0										MAP2K1	0	0	0	0	0	0	0	0		0
	4931420L22RIK	0	0	0	0	0	0	0	0		0										MAP2K2	0	0	0	0	0	0	0	0		0
	4931422A03RIK	0	0	0	0	0	0	0	0		0										MAP2K3	0	0	0	0	0	0	0	0		0
	4931440F15RIK	0	0	0	0	0	0	0	0		0										MAP2K4	0	0	0	0	0	0	0	0		0
	4931440J10RIK	0	0	0	0	0	0	0	0		0										MAP2K5	0	0	0	0	0	0	0	0		0
	4931440P22RIK	0	0	0	0	0	0	0	0		0										MAP2K6	0	0	0	0	0	0	0	0		0
	4932411N23RIK	0	0	0	0	0	0	0	0		0										MAP2K7	0	0	0	0	0	0	0	0		0
	4932412D23RIK	0	0	0	0	0	0	0	0		0										MAP3K1	0	0	0	0	0	0	0	0		0
	4932412H11RIK	0	0	0	0	0	0	0	0		0										MAP3K10	0	0	0	0	0	0	0	0		0
	4932414N04RIK	0	0	0	0	0	0	0	0		0										MAP3K11	0	0	0	0	0	0	0	0		0
	4932422M17RIK	0	0	0	0	0	0	0	0		0										MAP3K12	0	0	0	0	0	0	0	0		0
	4932429P05RIK	0	0	0	0	0	0	0	0		0										MAP3K13	0	0	0	0	0	0	0	0		0
	4932431L22RIK	0	0	0	0	0	0	0	0		0										MAP3K15	0	0	0	0	0	0	0	0		0
	4932431P20RIK	0	0	0	0	0	0	0	0		0										MAP3K2	0	0	0	0	0	0	0	0		0
	4932438A13RIK	0	0	0	0	0	0	0	0		0										MAP3K3	0	0	0	0	0	0	0	0		0
	4932442L08RIK	0	0	0	0	0	0	0	0		0										MAP3K4	0	0	0	0	0	0	0	0		0
	4933400A11RIK	0	0	0	0	0	0	0	0		0										MAP3K5	0	0	0	0	0	0	0	0		0
	4933401B06RIK	0	0	0	0	0	0	0	0		0										MAP3K6	0	0	0	0	0	0	0	0		0
	4933401D09RIK	0	0	0	0	0	0	0	0		0										MAP3K7	0	0	0	0	0	0	0	0		0
	4933401H06RIK	0	0	0	0	0	0	0	0		0										MAP3K9	0	0	0	0	0	0	0	0		-3
	4933402D24RIK	0	0	0	0	0	0	0	0		0										MAP4K1	0	0	0	0	0	0	0	0		0
	4933402E13RIK	0	0	0	0	0	0	0	0		0										MAP4K2	0	0	0	0	0	0	0	0		0
	4933402N22RIK	0	0	0	0	0	0	0	0		0										MAP4K3	0	0	0	0	0	0	0	0		0
	4933403O03RIK	0	0	0	0	0	0	0	0		0										MAP4K4	0	0	0	0	0	0	0	0		0
	4933403O08RIK	0	0	0	0	0	0	0	0		0										MAP4K5	0	0	0	0	0	0	0	0		0
	4933404M02RIK	0	0	0	0	0	0	0	0		0										MAPK1	0	0	0	0	0	0	0	0		0
	4933404O12RIK	0	0	0	0	0	0	0	0		0										MAPK10	0	0	0	0	0	0	0	0		0
	4933405D12RIK	0	0	0	0	0	0	0	0		0										MAPK11	0	0	0	0	0	0	0	0		0
	4933406J08RIK	0	0	0	0	0	0	0	0		0										MAPK12	0	0	0	0	0	0	0	0		0
	4933408B17RIK	0	0	0	0	0	0	0	0		0										MAPK13	0	0	0	0	0	0	0	0		0
	4933409D19RIK	0	0	0	0	0	0	0	0		0										MAPK14	0	0	0	0	0	0	0	0		0
	4933409G03RIK	0	0	0	0	0	0	0	0		0										MAPK15	0	0	0	0	0	0	0	0		0
	4933416E14RIK	0	0	0	0	0	0	0	0		0										MAPK3	0	0	0	0	0	0	0	0		0
	4933416I08RIK	0	0	0	0	0	0	0	0		0										MAPK4	0	0	0	0	0	0	0	0		0
	4933417G07RIK	0	0	0	0	0	0	0	0		0										MAPK6	0	0	0	0	0	0	0	0		0
	4933421I07RIK	0	0	0	0	0	0	0	0		0										MAPK7	0	0	0	0	0	0	0	0		0
	4933426D04RIK	0	0	0	0	0	0	0	0		0										MAPK8	0	0	0	0	0	0	0	0		0
	4933427G23RIK	0	0	0	0	0	0	0	0		-3										MAPK9	0	0	0	0	0	0	0	0		0
	4933428M09RIK	0	0	0	0	0	0	0	0		0										MAPKAPK2	0	0	0	0	0	0	0	0		0
	4933431K23RIK	0	0	0	0	0	0	0	0		0										MAPKAPK5	0	0	0	0	0	0	0	0		0
	4933432I03RIK	0	0	0	0	0	0	0	0		0										MARK1	0	0	0	0	0	0	0	0		0
	4933433P14RIK	0	0	0	0	0	0	0	0		0										MARK2	0	0	0	0	0	0	0	0		0
	4933436I01RIK	0	0	0	0	0	0	0	0		0										MARK3	0	0	0	0	0	0	0	0		0
	5031425F14RIK	0	0	0	0	0	0	0	0		0										MARK4	0	0	0	0	0	0	0	0		0
	5031434O11RIK	0	0	0	0	0	0	0	0		0										MAST1	0	0	0	0	0	0	0	0		0
	5031439G07RIK	0	0	0	0	0	0	0	0		0										MATK	0	0	0	0	0	0	0	0		0
	5033411D12RIK	0	0	0	0	0	0	0	0		0										MCL1	0	0	0	0	0	0	0	0		0
	5330411J11RIK	0	0	0	0	0	0	0	0		0										MDM4	0	0	0	0	0	0	0	0		0
	5330417H12RIK	0	0	0	0	0	0	0	0		0										MDM2	0	0	0	0	0	0	0	0		0
	5330426P16RIK	0	0	0	0	0	0	0	0		0										MELK	0	0	0	0	0	0	0	0		0
	5330432E05RIK	0	0	0	0	0	0	0	0		0										MERTK	0	0	0	0	0	0	0	0		0
	5330434G04RIK	0	0	0	0	0	0	0	0		0										MET	0	0	0	0	0	0	0	0		0
	5430402E10RIK	0	0	0	0	0	0	0	0		0										MGC42105	0	0	0	0	0	0	0	0		0
	5430402O13RIK	0	0	0	0	0	0	0	0		0										MINK1	0	0	0	0	0	0	0	0		0
	5430416O09RIK	0	0	0	0	0	0	0	0		0										MKNK1	0	0	0	0	0	0	0	0		0
	5430421N21RIK	0	0	0	0	0	0	0	0		0										MKNK2	0	0	0	0	0	0	0	0		0
	5430427O19RIK	0	0	0	0	0	0	0	0		0										MLCK	0	0	0	0	0	0	0	0		0
	5430428K19RIK	0	0	0	0	0	0	0	0		0										MST1R	0	0	0	0	0	0	0	0		0
	5430434I15RIK	0	0	0	0	0	0	0	0		0										MST4	0	0	0	0	0	0	0	0		0
	5430440P10RIK	0	0	0	0	0	0	0	0		0										MTOR	0	0	0	0	0	0	0	0		0
	5530601H04RIK	0	0	0	0	0	0	0	0		0										MUSK	0	0	0	0	0	0	0	0		0
	5730405O15RIK	0	0	0	0	0	0	0	0		0										MYLK	0	0	0	0	0	0	0	0		0
	5730409E04RIK	0	0	0	0	0	0	0	0		0										MYLK2	0	0	0	0	0	0	0	0		0
	5730412P04RIK	0	0	0	0	0	0	0	0		0										MYLK4	0	0	0	0	0	0	0	0		0
	5730416F02RIK	0	0	0	0	0	0	0	0		0										MYO3A	0	0	0	0	0	0	0	0		0
	5730437N04RIK	0	0	0	0	0	0	0	0		0										MYO3B	0	0	0	0	0	0	0	0		0
	5730455P16RIK	0	0	0	0	0	0	0	0		0										NEK1	0	0	0	0	0	0	0	0		0
	5730457N03RIK	0	0	0	0	0	0	0	0		0										NEK2	0	0	0	0	0	0	0	0		0
	5730507C01RIK	0	0	0	0	0	0	0	0		0										NEK5	0	0	0	0	0	0	0	0		0
	5730508B09RIK	0	0	0	0	0	0	0	0		0										NEK6	0	0	0	0	0	0	0	0		0
	5730522E02RIK	0	0	0	0	0	0	0	0		0										NEK7	0	0	0	0	0	0	0	0		0
	5730559C18RIK	0	0	0	0	0	0	0	0		0										NEK9	0	0	0	0	0	0	0	0		0
	5730596B20RIK	0	0	0	0	0	0	0	0		0										NLK	0	0	0	0	0	0	0	0		0
	5830444B04RIK	0	0	0	0	0	0	0	0		0										NOTCH1	0	0	0	0	0	0	0	0		0
	6030405A18RIK	0	0	0	0	0	0	0	0		0										NTRK1	0	0	0	0	0	0	0	0		0
	6030443J06RIK	0	0	0	0	0	0	0	0		-3										NTRK2	0	0	0	0	0	0	0	0		0
	6030498E09RIK	0	0	0	0	0	0	0	0		0										NTRK3	0	0	0	0	0	0	0	0		0
	6230409E13RIK	0	0	0	0	0	0	0	0		0										NUAK1	0	0	0	0	0	0	0	0		0
	6230426M11RIK	0	0	0	0	0	0	0	0		0										NUAK2	0	0	0	0	0	0	0	0		0
	6330403A02RIK	0	0	0	0	0	0	0	0		0										OXSR1	0	0	0	0	0	0	0	0		0
	6330403M23RIK	0	0	0	0	0	0	0	0		0										PAK1	0	0	0	0	0	0	0	0		0
	6330407A03RIK	0	0	0	0	0	0	0	0		0										PAK2	0	0	0	0	0	0	0	0		0
	6330410L21RIK	0	0	0	0	0	0	0	0		0										PAK3	0	0	0	0	0	0	0	0		0
	6330545A04RIK	0	0	0	0	0	0	0	0		0										PAK4	0	0	0	0	0	0	0	0		0
	6430548M08RIK	0	0	0	0	0	0	0	0		0										PAK6	0	0	0	0	0	0	0	0		0
	6530409C15RIK	0	0	0	0	0	0	0	0		0										PAK7	0	0	0	0	0	0	0	0		0
	6530418L21RIK	0	0	0	0	0	0	0	0		0										PARP1	0	0	0	0	0	0	0	0		0
	6720401G13RIK	0	0	0	0	0	0	0	0		0										PARP2	0	0	0	0	0	0	0	0		0
	6720416L17RIK	0	0	0	0	0	0	0	0		0										PCTK1	0	0	0	0	0	0	0	0		0
	6720489N17RIK	0	0	0	0	0	0	0	0		0										PCTK2	0	0	0	0	0	0	0	0		0
	6820431F20RIK	0	0	0	0	0	0	0	0		0										PCTK3	0	0	0	0	0	0	0	0		0
	8030442B05RIK	0	0	0	0	0	0	0	0		0										PDGFR-Roche	0	0	0	0	0	0	0	0		0
	8030451A03RIK	0	0	0	0	0	0	0	0		0										PDGFRA	0	0	0	0	0	0	0	0		0
	8030474K03RIK	0	0	0	0	0	0	0	0		0										PDGFRB	0	0	0	0	0	0	0	0		0
	8430406I07RIK	0	0	0	0	0	0	0	0		0										PDPK1	0	0	0	0	0	0	0	0		0
	8430427H17RIK	0	0	0	0	0	0	0	0		0										PFTK1	0	0	0	0	0	0	0	0		0
	8430436N08RIK	0	0	0	0	0	0	0	0		0										PFTK2	0	0	0	0	0	0	0	0		0
	8430437L04RIK	0	0	0	0	0	0	0	0		0										PHKG1	0	0	0	0	0	0	0	0		0
	9030025P20RIK	0	0	0	0	0	0	0	0		0										PHKG2	0	0	0	0	0	0	0	0		0
	9030425E11RIK	0	0	0	0	0	0	0	0		0										PI4KB	0	0	0	0	0	0	0	0		0
	9030624G23RIK	0	0	0	0	0	0	0	0		0										PIK3C2B	0	0	0	0	0	0	0	0		0
	9130011E15RIK	0	0	0	0	0	0	0	0		0										PIK3C2G	0	0	0	0	0	0	0	0		0
	9130014G24RIK	0	0	0	0	0	0	0	0		0										PIK3CA	0	0	0	0	0	0	0	6		0	UTR_3_PRIME
	9130017K11RIK	0	0	0	0	0	0	0	0		0										PIK3CB	0	0	0	0	0	0	0	0		0
	9130024F11RIK	0	0	0	0	0	0	0	0		0										PIK3CD	0	0	0	0	0	0	0	0		0
	9130221H12RIK	0	0	0	0	0	0	0	0		1										PIK3CG	0	0	0	0	0	0	0	0		0
	9130227L01RIK	0	0	0	0	0	0	0	0		0										PIM1	0	0	0	0	0	0	0	0		0
	9130230L23RIK	0	0	0	0	0	0	0	0		0										PIM2	0	0	0	0	0	0	0	0		0
	9230110F15RIK	0	0	0	0	0	0	0	0		0										PIM3	0	0	0	0	0	0	0	0		0
	9330111N05RIK	0	0	0	0	0	0	0	0		0										PIP4K2B	0	0	0	0	0	0	0	0		0
	9330154J02RIK	0	0	0	0	0	0	0	0		0										PIP5K1A	0	0	0	0	0	0	0	0		0
	9330159M07RIK	0	0	0	0	0	0	0	0		0										PKA	0	0	0	0	0	0	0	0		0
	9330175M20RIK	0	0	0	0	0	0	0	0		0										PKC-Roche	0	0	0	0	0	0	0	0		0
	9330178D15RIK	0	0	0	0	0	0	0	0		0										PKMYT1	0	0	0	0	0	0	0	0		0
	9330182L06RIK	0	0	0	0	0	0	0	0		0										PKN1	0	0	0	0	0	0	0	0		0
	9330188P03RIK	0	0	0	0	0	0	0	0		0										PKN2	0	0	0	0	0	0	0	0		0
	9430008C03RIK	0	0	0	0	0	0	0	0		0										PLK1	0	0	0	0	0	0	0	0		0
	9430015G10RIK	0	0	0	0	0	0	0	0		0										PLK2	0	0	0	0	0	0	0	0		0
	9430016H08RIK	0	0	0	0	0	0	0	0		0										PLK3	0	0	0	0	0	0	0	0		0
	9430019J16RIK	0	0	0	0	0	0	0	0		0										PLK4	0	0	0	0	0	0	0	0		0
	9430037G07RIK	0	0	0	0	0	0	0	0		0										POLA1	0	0	0	0	0	0	0	0		0
	9430076C15RIK	0	0	0	0	0	0	0	0		0										POLD1	0	0	0	0	0	0	0	0		0
	9530003J23RIK	0	0	0	0	0	0	0	0		0										PRKAA1	0	0	0	0	0	0	0	0		0
	9530026F06RIK	0	0	0	0	0	0	0	0		0										PRKAA2	0	0	0	0	0	0	0	0		0
	9530027J09RIK	0	0	0	0	0	0	0	0		0										PRKACA	0	0	0	0	0	0	0	0		0
	9530051G07RIK	0	0	0	0	0	0	0	0		0										PRKACB	0	0	0	0	0	0	0	0		0
	9530052C20RIK	0	0	0	0	0	0	0	0		0										PRKCA	0	0	0	0	0	0	0	0		0
	9530053A07RIK	0	0	0	0	0	0	0	0		0										PRKCB	0	0	0	0	0	0	0	0		0
	9830132P13	0	0	0	0	0	0	0	0		0										PRKCD	0	0	0	0	0	0	0	0		0
	9830147E19RIK	0	0	0	0	0	0	0	0		0										PRKCE	0	0	0	0	0	0	0	0		0
	9930014A18RIK	0	0	0	0	0	0	0	0		0										PRKCG	0	0	0	0	0	0	0	0		0
	9930111J21RIK1	0	0	0	0	0	0	0	0		0										PRKCH	0	0	0	0	0	0	0	0		0
	9930111J21RIK2	0	0	0	0	0	0	0	0		0										PRKCQ	0	0	0	0	0	0	0	0		0
	A	0	0	0	0	0	0	0	0		0										PRKCZ	0	0	0	0	0	0	0	0		0
	A130022J15RIK	0	0	0	0	0	0	0	0		0										PRKD1	0	0	0	0	0	0	0	0		0
	A130049A11RIK	0	0	0	0	0	0	0	0		0										PRKD2	0	0	0	0	0	0	0	0		0
	A230046K03RIK	0	0	0	0	0	0	0	0		0										PRKD3	0	0	0	0	0	0	0	0		0
	A230050P20RIK	0	0	0	0	0	0	0	0		0										PRKG1	0	0	0	0	0	0	0	0		0
	A230051G13RIK	0	0	0	0	0	0	0	0		0										PRKG2	0	0	0	0	0	0	0	0		0
	A230052G05RIK	0	0	0	0	0	0	0	0		0										PRKX	0	0	0	0	0	0	0	0		0
	A230072C01RIK	0	0	0	0	0	0	0	0		0										PRPF4B	0	0	0	0	0	0	0	0		0
	A230072E10RIK	0	0	0	0	0	0	0	0		0										PSENEN	0	0	0	0	0	0	0	0		0
	A230083G16RIK	0	0	0	0	0	0	0	0		0										PSMB8	0	0	0	0	0	0	0	0		1
	A230098N10RIK	0	0	0	0	0	0	0	0		0										PSMB5	0	0	0	0	0	0	0	0		0
	A230107N01RIK	0	0	0	0	0	0	0	0		0										PTK2	0	0	0	0	0	0	0	0		0
	A2M	0	0	0	0	0	0	0	0		0										PTK2B	0	0	0	0	0	0	0	0		0
	A330008L17RIK	0	0	0	0	0	0	0	0		0										PTK6	0	0	0	0	0	0	0	0		0
	A330009N23RIK	0	0	0	0	0	0	0	0		0										PTPN1	0	0	0	0	0	0	0	0		0
	A330021E22RIK	0	0	0	0	0	0	0	0		0										PTPRC	0	0	0	0	0	0	0	0		0
	A330041J22RIK	0	0	0	0	0	0	0	0		0										RAF1	0	0	0	0	0	0	0	0		0
	A330049M08RIK	0	0	0	0	0	0	0	0		0										RET	0	0	0	0	0	0	0	0		0
	A330050B17RIK	0	0	0	0	0	0	0	0		0										RIOK1	0	0	0	0	0	0	0	0		0
	A430033K04RIK	0	0	0	0	0	0	0	0		0										RIOK2	0	0	0	0	0	0	0	0		0
	A430035B10RIK	0	0	0	0	0	0	0	0		0										RIOK3	0	0	0	0	0	0	0	0		0
	A430060F13RIK	0	0	0	0	0	0	0	0		0										RIPK1	0	0	0	0	0	0	0	0		0
	A430078G23RIK	0	0	0	0	0	0	0	0		0										RIPK2	0	0	0	0	0	0	0	0		0
	A430092G05RIK	0	0	0	0	0	0	0	0		0										RIPK4	0	0	0	0	0	0	0	0		0
	A430107O13RIK	0	0	0	0	0	0	0	0		0										ROCK1	0	0	0	0	0	0	0	0		0
	A430108G06RIK	0	0	0	0	0	0	0	0		0										ROCK2	0	0	0	0	0	0	0	0		0
	A530016L24RIK	0	0	0	0	0	0	0	0		0										ROS1	0	0	0	0	0	0	0	0		0
	A530017D24RIK	0	0	0	0	0	0	0	0		0										RPS6KA1	0	0	0	0	0	0	0	0		0
	A530020G20RIK	0	0	0	0	0	0	0	0		0										RPS6KA2	0	0	0	0	0	0	0	0		0
	A530032D15RIK	0	0	0	0	0	0	0	0		0										RPS6KA3	0	0	0	0	0	0	0	0		0
	A530040E14RIK	0	0	0	0	0	0	0	0		0										RPS6KA4	0	0	0	0	0	0	0	0		0
	A530053G22RIK	0	0	0	0	0	0	0	0		0										RPS6KA5	0	0	0	0	0	0	0	0		0
	A530072M11RIK	0	0	0	0	0	0	0	0		0										RPS6KA6	0	0	0	0	0	0	0	0		0
	A530098C11RIK	0	0	0	0	0	0	0	0		0										SBK1	0	0	0	0	0	0	0	0		0
	A630010A05RIK	0	0	0	0	0	0	0	0		0										SgK110	0	0	0	0	0	0	0	0		0
	A630012P03RIK	0	0	0	0	0	0	0	0		0										SLK	0	0	0	0	0	0	0	0		0
	A630033H20RIK	0	0	0	0	0	0	0	0		0										SNF1LK	0	0	0	0	0	0	0	0		0
	A630072M18RIK	0	0	0	0	0	0	0	0		0										SNF1LK2	0	0	0	0	0	0	0	0		0
	A630077J23RIK	0	0	0	0	0	0	0	0		0										SIK3	0	0	0	0	0	0	0	0		0
	A630089N07RIK	0	0	0	0	0	0	0	0		0										SRC	0	0	0	0	0	0	0	0		0
	A730009L09RIK	0	0	0	0	0	0	0	0		0										SRMS	0	0	0	0	0	0	0	0		0
	A730015I17	0	0	0	0	0	0	0	0		0										SRPK1	0	0	0	0	0	0	0	0		0
	A730018C14RIK	0	0	0	0	0	0	0	0		0										SRPK2	0	0	0	0	0	0	0	0		0
	A730020M07RIK	0	0	0	0	0	0	0	0		0										SRPK3	0	0	0	0	0	0	0	0		0
	A730037C10RIK	0	0	0	0	0	0	0	0		0										STAT3	0	0	0	0	0	0	0	0		0
	A730046J19RIK	0	0	0	0	0	0	0	0		0										STK10	0	0	0	0	0	0	0	0		0
	A730089K16RIK	0	0	0	0	0	0	0	0		0										STK11	0	0	0	0	0	0	0	0		0
	A730090N16RIK	0	0	0	0	0	0	0	0		0										STK16	0	0	0	0	0	0	0	0		0
	A830010M20RIK	0	0	0	0	0	0	0	0		0										STK17A	0	0	0	0	0	0	0	0		0
	A830018L16RIK	0	0	0	0	0	0	0	0		0										STK17B	0	0	0	0	0	0	0	0		0
	A830019L24RIK	0	0	0	0	0	0	0	0		0										STK24	0	0	0	0	0	0	0	0		0
	A830080D01RIK	0	0	0	0	0	0	0	0		0										STK25	0	0	0	0	0	0	0	0		0
	A830082K12RIK	0	0	0	0	0	0	0	0		0										STK3	0	0	0	0	0	0	0	0		0
	A930004D18RIK	0	0	0	0	0	0	0	0		0										STK32B	0	0	0	0	0	0	0	0		0
	A930005H10RIK	0	0	0	0	0	0	0	0		0										STK32C	0	0	0	0	0	0	0	0		0
	A930009A15RIK	0	0	0	0	0	0	0	0		0										STK33	0	0	0	0	0	0	0	0		0
	A930012O16RIK	0	0	0	0	0	0	0	0		0										STK35	0	0	0	0	0	0	0	0		0
	A930013B10RIK	0	0	0	0	0	0	0	0		0										STK36	0	0	0	0	0	0	0	0		0
	A930018P22RIK	0	0	0	0	0	0	0	0		0										STK38	0	0	0	0	0	0	0	0		0
	A930024E05RIK	0	0	0	0	0	0	0	0		0										STK38L	0	0	0	0	0	0	0	0		0
	A930033H14RIK	0	0	0	0	0	0	0	0		0										STK39	0	0	0	0	0	0	0	0		0
	AA543186	0	0	0	0	0	0	0	0		0										STK4	0	0	0	0	0	0	0	0		0
	AA545190	0	0	0	0	0	0	0	0		0										SYK	0	0	0	0	0	0	0	0		0
	AA792892	0	0	0	0	0	0	0	0		0										TAOK1	0	0	0	0	0	0	0	0		0
	AADAC	0	0	0	0	0	0	0	0		0										TAOK2	0	0	0	0	0	0	0	0		0
	AADACL2	0	0	0	0	0	0	0	0		0										TAOK3	0	0	0	0	0	0	0	0		0
	AAK1	0	0	0	0	0	0	0	0		0										TBK1	0	0	0	0	0	0	0	0		0
	AAMP	0	0	0	0	0	0	0	0		0										TEC	0	0	0	0	0	0	0	0		0
	AANAT	0	0	0	0	0	0	0	0		0										TEK	0	0	0	0	0	0	0	0		0
	AARS	0	0	0	0	0	0	0	0		0										TESK1	0	0	0	0	0	0	0	0		0
	AARS2	0	0	0	0	0	0	0	0		0										TGFBR1	0	0	0	0	0	0	0	0		0
	AASDH	0	0	0	0	0	0	0	0		0										TGFBR2	0	0	0	0	0	0	0	0		0
	AASS	0	0	0	0	0	0	0	0		0										TIE1	0	0	0	0	0	0	0	0		0
	ABCA13	0	0	0	0	0	0	0	0		0										TLK1	0	0	0	0	0	0	0	0		0
	ABCA14	0	0	0	0	0	0	0	0		0										TLK2	0	0	0	0	0	0	0	0		1
	ABCA16	0	0	0	0	0	0	0	0		0										TNIK	0	0	0	0	0	0	0	0		0
	ABCA2	0	0	0	0	0	0	0	0		0										TNK1	0	0	0	0	0	0	0	0		0
	ABCA4	0	0	0	0	0	0	0	0		0										TNK2	0	0	0	0	0	0	0	0		0
	ABCA5	0	0	0	0	0	0	0	0		0										TNNI3K	0	0	0	0	0	0	0	0		0
	ABCA6	0	0	0	0	0	0	0	0		0										TP53	0	0	0	0	0	0	0	0		0
	ABCA8B	0	0	0	0	0	0	0	0		0										TSSK1B	0	0	0	0	0	0	0	0		0
	ABCA9	0	0	0	0	0	0	0	0		0										TTK	0	0	0	0	0	0	0	0		0
	ABCB11	0	0	0	0	0	0	0	0		0										TXK	0	0	0	0	0	0	0	0		0
	ABCB1A	0	0	0	0	0	0	0	0		0										TYK2	0	0	0	0	0	0	0	0		0
	ABCB1B	0	0	0	0	0	0	0	0		0										TYRO3	0	0	0	0	0	0	0	0		0
	ABCB4	0	0	0	0	0	0	0	0		0										ULK1	0	0	0	0	0	0	0	0		0
	ABCB7	0	0	0	0	0	0	0	0		0										ULK2	0	0	0	0	0	0	0	0		0
	ABCB8	0	0	0	0	0	0	0	0		0										ULK3	0	0	0	0	0	0	0	0		0
	ABCC10	0	0	0	0	0	0	0	0		0										WEE1	0	0	0	0	0	0	0	0		0
	ABCC12	0	0	0	0	0	0	0	0		0										WEE2	0	0	0	0	0	0	0	0		0
	ABCC2	0	0	0	0	0	0	0	0		0										YES1	0	0	0	0	0	0	0	0		0
	ABCC4	0	0	0	0	0	0	0	0		0										YSK4	0	0	0	0	0	0	0	0		0
	ABCC5	0	0	0	0	0	0	0	0		0										ZAK	0	0	0	0	0	0	0	0		0
	ABCD1	0	0	0	0	0	0	0	0		0										ZAP70	0	0	0	0	0	0	0	0		0
	ABCD3	0	0	0	0	0	0	0	0		0
	ABCE1	0	0	0	0	0	0	0	0		0
	ABCF1	0	0	0	0	0	0	0	0		0
	ABCG2	0	0	0	0	0	0	0	0		0
	ABHD15	0	0	0	0	0	0	0	0		0
	ABHD4	0	0	0	0	0	0	0	0		0										V2
	ABI2	0	0	0	0	0	0	0	0		0										AAK1	0	0	0	0	0	0	0	0		0
	ABI3	0	0	0	0	0	0	0	0		0										ABCG2	0	0	0	0	0	0	0	0		0
	ABI3BP	0	0	0	0	0	0	0	0		0										ABCB1	0	0	0	0	0	0	0	0		0
	ABL1	0	0	0	0	0	0	0	0		0										ABL1	0	0	0	0	0	0	0	0		0
	ABL2	0	0	0	0	0	0	0	0		0										ABL2	0	0	0	0	0	0	0	0		0
	ABLIM1	0	0	0	0	0	0	0	0		0										Ack1	0	0	0	0	0	0	0	0		0
	ABR	0	0	0	0	0	0	0	0		0										ACVR1	0	0	0	0	0	0	0	0		0
	AC015583.1	0	0	0	0	0	0	0	0		0										ACVR1B	0	0	0	0	0	0	0	0		0
	AC084073.1	0	0	0	0	0	0	0	0		0										ACVR2A	0	0	0	0	0	0	0	0		0
	AC137678.1	0	0	0	0	0	0	0	0		0										ACVR2B	0	0	0	0	0	0	0	0		0
	AC157822.1	0	0	0	0	0	0	0	0		0										ACVRL1	0	0	0	0	0	0	0	0		0
	AC160122.1	0	0	0	0	0	0	0	0		0										ADCK4	0	0	0	0	0	0	0	0		0
	ACACA	0	0	0	0	0	0	0	0		0										AKT1	0	0	0	0	0	0	0	0		0
	ACACB	0	0	0	0	0	0	0	0		0										AKT2	0	0	0	0	0	0	0	0		0
	ACAD10	0	0	0	0	0	0	0	0		0										AKT3	0	0	0	0	0	0	0	0		0
	ACAD12	0	0	0	0	0	0	0	0		0										ALK	0	0	0	0	0	0	0	0		0
	ACAD9	0	0	0	0	0	0	0	0		0										ALK4	0	0	0	0	0	0	0	0		0
	ACADL	0	0	0	0	0	0	0	0		0										ALK5	0	0	0	0	0	0	0	0		0
	ACADSB	0	0	0	0	0	0	0	0		0										ANKK1	0	0	0	0	0	0	0	0		0
	ACAP1	0	0	0	0	0	0	0	0		0										AURKA	0	0	0	0	0	0	0	0		0
	ACAP2	0	0	0	0	0	0	0	0		0										AURKB	0	0	0	0	0	0	0	0		0
	ACBD5	0	0	0	0	0	0	0	0		0										AURKC	0	0	0	0	0	0	0	0		0
	ACCN1	0	0	0	0	0	0	0	0		0										AXL	0	0	0	0	0	0	0	0		0
	ACCS	0	0	0	0	0	0	0	0		0										BCL2	0	0	0	0	0	0	0	0		0
	ACE2	0	0	0	0	0	0	0	0		0										BCL2A1	0	0	0	0	0	0	0	0		0
	ACER3	0	0	0	0	0	0	0	0		0										BCL2L2	0	0	0	0	0	0	0	0		0
	ACN9	0	0	0	0	0	0	0	0		0										BCL2L10	0	0	0	0	0	0	0	0		0
	ACNAT1	0	0	0	0	0	0	0	0		0										BCLXL	0	0	0	0	0	0	0	0		0
	ACNAT2	0	0	0	0	0	0	0	0		0										BLK	0	0	0	0	0	0	0	0		0
	ACOT11	0	0	0	0	0	0	0	0		0										BMP2K	0	0	0	0	0	0	0	0		0
	ACOT6	0	0	0	0	0	0	0	0		0										BMPR1A	0	0	0	0	0	0	0	0		0
	ACOT9	0	0	0	0	0	0	0	0		0										BMPR1B	0	0	0	0	0	0	0	0		0
	ACOX2	0	0	0	0	0	0	0	0		0										BMPR2	0	0	0	0	0	0	0	0		0
	ACPP	0	0	0	0	0	0	0	0		0										BMX	0	0	0	0	0	0	0	0		0
	ACSBG1	0	0	0	0	0	0	0	0		0										BRAF	0	0	0	0	0	0	0	0		0
	ACSBG2	0	0	0	0	0	0	0	0		0										BRSK1	0	0	0	0	0	0	0	0		0
	ACSL3	0	0	0	0	0	0	0	0		0										BRSK2	0	0	0	0	0	0	0	0		0
	ACSL4	0	0	0	0	0	0	0	0		0										BTK	0	0	0	0	0	0	0	0		0
	ACSM3	0	0	0	0	0	0	0	0		0										CABC1	0	0	0	0	0	0	0	0		0
	ACSS1	0	0	0	0	0	0	0	0		0										CAMK1	0	0	0	0	0	0	0	0		0
	ACSS2	0	0	0	0	0	0	0	0		0										CAMK1D	0	0	0	0	0	0	0	0		0
	ACSS3	0	0	0	0	0	0	0	0		0										CAMK1G	0	0	0	0	0	0	0	0		0
	ACTL6A	0	0	0	0	0	0	0	0		0										CAMK2A	0	0	0	0	0	0	0	0		0
	ACTN1	0	0	0	0	0	0	0	0		0										CAMK2B	0	0	0	0	0	0	0	0		0
	ACTN4	0	0	0	0	0	0	0	0		0										CAMK2D	0	0	0	0	0	0	0	0		0
	ACTR1A	0	0	0	0	0	0	0	0		0										CAMK2G	0	0	0	0	0	0	0	0		0
	ACTR2	0	0	0	0	0	0	0	0		0										CAMK4	0	0	0	0	0	0	0	0		0
	ACTR3	0	0	0	0	0	0	0	0		0										CAMKK1	0	0	0	0	0	0	0	0		0
	ACTR3B	0	0	0	0	0	0	0	0		0										CAMKK2	0	0	0	0	0	0	0	0		0
	ACTR5	0	0	0	0	0	0	0	0		0										cAMP	0	0	0	0	0	0	0	0		0
	ACTRT1	0	0	0	0	0	0	0	0		0										CDC2L1	0	0	0	0	0	0	0	0		0
	ACTRT3	0	0	0	0	0	0	0	0		0										CDC2L2	0	0	0	0	0	0	0	0		0
	ACVR1	0	0	0	0	0	0	0	0		0										CDC2L6	0	0	0	0	0	0	0	0		0
	ACVR1B	0	0	0	0	0	0	0	0		0										CDC42BPA	0	0	0	0	0	0	0	0		0
	ACVR1C	0	0	0	0	0	0	0	0		0										CDC42BPB	0	0	0	0	0	0	0	0		0
	ACVR2A	0	0	0	0	0	0	0	0		0										CDC42BPG	0	0	0	0	0	0	0	0		0
	ACVRL1	0	0	0	0	0	0	0	0		0										CDK1	0	0	0	0	0	0	0	0		0
	ACYP2	0	0	0	0	0	0	0	0		0										CDK2	0	0	0	0	0	0	0	0		0
	ADAD1	0	0	0	0	0	0	0	0		0										CDK3	0	0	0	0	0	0	0	0		0
	ADAM11	0	0	0	0	0	0	0	0		0										CDK4	0	0	0	0	0	0	0	0		0
	ADAM12	0	0	0	0	0	0	0	0		0										CDK5	0	0	0	0	0	0	0	0		0
	ADAM17	0	0	0	0	0	0	0	0		0										CDK6	0	0	0	0	0	0	0	0		0
	ADAM19	0	0	0	0	0	0	0	0		0										CDK7	0	0	0	0	0	0	0	0		0
	ADAM22	0	0	0	0	0	0	0	0		0										CDK8	0	0	0	0	0	0	0	0		0
	ADAM23	0	0	0	0	0	0	0	0		0										CDK9	0	0	0	0	0	0	0	0		0
	ADAM25	0	0	0	0	0	0	0	0		0										CDKL2	0	0	0	0	0	0	0	0		0
	ADAM3	0	0	0	0	0	0	0	0		0										CDKL3	0	0	0	0	0	0	0	0		0
	ADAM32	0	0	0	0	0	0	0	0		0										CDKL5	0	0	0	0	0	0	0	0		0
	ADAM5	0	0	0	0	0	0	0	0		0										CHEK1	0	0	0	0	0	0	0	0		0
	ADAM6A	0	0	0	0	0	0	0	0		0										CHEK2	0	0	0	0	0	0	0	0		0
	ADAM6B	0	0	0	0	0	0	0	0		0										CHUK	0	0	0	0	0	0	0	0		0
	ADAMTS1	0	0	0	0	0	0	0	0		0										CIT	0	0	0	0	0	0	0	0		0
	ADAMTS12	0	0	0	0	0	0	0	0		-3										CLK1	0	0	0	0	0	0	0	0		0
	ADAMTS19	0	0	0	0	0	0	0	0		0										CLK2	0	0	0	0	0	0	0	0		0
	ADAMTS4	0	0	0	0	0	0	0	0		0										CLK3	0	0	0	0	0	0	0	0		0
	ADAMTS5	0	0	0	0	0	0	0	0		0										CLK4	0	0	0	0	0	0	0	0		0
	ADAMTS6	0	0	0	0	0	0	0	0		0										CMA1	0	0	0	0	0	0	0	0		0
	ADAMTS7	0	0	0	0	0	0	0	0		0										CSF1R	0	0	0	0	0	0	0	0		0
	ADAMTS8	0	0	0	0	0	0	0	0		0										CSK	0	0	0	0	0	0	0	0		0
	ADAMTS9	0	0	0	0	0	0	0	0		0										CSNK1A1L	0	0	0	0	0	0	0	0		0
	ADAMTSL2	0	0	0	0	0	0	0	0		0										CSNK1D	0	0	0	0	0	0	0	0		0
	ADAMTSL3	0	0	0	0	0	0	0	0		0										CSNK1E	0	0	0	0	0	0	0	0		0
	ADAMTSL5	0	0	0	0	0	0	0	0		0										CSNK1G1	0	0	0	0	0	0	0	0		0
	ADAP2	0	0	0	0	0	0	0	0		0										CSNK1G2	0	0	0	0	0	0	0	0		0
	ADCK1	0	0	0	0	0	0	0	0		0										CSNK1G3	0	0	0	0	0	0	0	0		0
	ADCK4	0	0	0	0	0	0	0	0		0										CSNK2A1	0	0	0	0	0	0	0	0		0
	ADCK5	0	0	0	0	0	0	0	0		0										CSNK2A2	0	0	0	0	0	0	0	0		0
	ADCY5	0	0	0	0	0	0	0	0		0										CTSA	0	0	0	0	0	0	0	0		0
	ADCY7	0	0	0	0	0	0	0	0		0										CTSG	0	0	0	0	0	0	0	0		-3
	ADD2	0	0	0	0	0	0	0	0		0										DAPK1	0	0	0	0	0	0	0	0		0
	ADGB	0	0	0	0	0	0	0	0		0										DAPK2	0	0	0	0	0	0	0	0		0
	ADGRA2	0	0	0	0	0	0	0	0		0										DAPK3	0	0	0	0	0	0	0	0		0
	ADGRA3	0	0	0	0	0	0	0	0		0										DCLK1	0	0	0	0	0	0	0	0		0
	ADGRB2	0	0	0	0	0	0	0	0		0										DCLK2	0	0	0	0	0	0	0	0		0
	ADGRB3	0	0	0	6	0	0	0	0		0	DOWNSTREAM									DCLK3	0	0	0	0	0	0	0	0		0
	ADGRF1	0	0	0	0	0	0	0	0		0										DDR1	0	0	0	0	0	0	0	0		0
	ADGRF3	0	0	0	0	0	0	0	0		0										DDR2	0	0	0	0	0	0	0	0		0
	ADGRG1	0	0	0	0	0	0	0	0		0										DMPK	0	0	0	0	0	0	0	0		0
	ADGRG2	0	0	0	0	0	0	0	0		0										DYRK1A	0	0	0	0	0	0	0	0		0
	ADGRG5	0	0	0	0	0	0	0	0		0										DYRK1B	0	0	0	0	0	0	0	0		0
	ADGRG7	0	0	0	0	0	0	0	0		0										DYRK2	0	0	0	0	0	0	0	0		0
	ADGRL2	0	0	0	0	0	0	0	0		0										EDNRA	0	0	0	0	0	0	0	0		0
	ADGRL3	0	0	0	0	0	0	0	0		0										EGFR	0	0	0	0	0	0	0	0		0
	ADGRL4	0	0	0	0	0	0	0	0		0										EHMT1	0	0	0	0	0	0	0	0		0
	ADGRV1	0	0	0	0	0	0	0	0		0										EHMT2	0	0	0	0	0	0	0	0		0
	ADH1	0	0	0	0	0	0	0	0		0										EIF2AK2	0	0	0	0	0	0	0	0		0
	ADH4	0	0	0	0	0	0	0	0		0										EIF2AK4	0	0	0	0	0	0	0	0		0
	ADH5	0	0	0	0	0	0	0	0		0										EPHA1	0	0	0	0	0	0	0	0		0
	ADH6-PS1	0	0	0	0	0	0	0	0		0										EPHA2	0	0	0	0	0	0	0	0		0
	ADH6A	0	0	0	0	0	0	0	0		0										EPHA3	0	0	0	0	0	0	0	0		0
	ADH6B	0	0	0	0	0	0	0	0		0										EPHA4	0	0	0	0	0	0	0	0		0
	ADH7	0	0	0	0	0	0	0	0		0										EPHA5	0	0	0	0	0	0	0	0		0
	ADIPOR1	0	0	0	0	0	0	0	0		0										EPHA6	0	0	0	0	0	0	0	0		0
	ADM2	0	0	0	0	0	0	0	0		0										EPHA7	0	0	0	0	0	0	0	0		1
	ADORA2B	0	0	0	0	0	0	0	0		0										EPHA8	0	0	0	0	0	0	0	0		0
	ADRA1D	0	0	0	0	0	0	0	0		0										EPHB1	0	0	0	0	0	0	0	0		0
	ADRB2	0	0	0	0	0	0	0	0		0										EPHB2	0	0	0	0	0	0	0	0		0
	ADTRP	0	0	0	0	0	0	0	0		0										EPHB3	0	0	0	0	0	0	0	0		0
	AEN	0	0	0	0	0	0	0	0		0										EPHB4	0	0	0	0	0	0	0	0		0
	AES	0	0	0	0	0	0	0	0		0										EPHB6	0	0	0	0	0	0	0	0		0
	AFAP1	0	0	0	0	0	0	0	0		0										ERBB2	0	0	0	0	0	0	0	0		0
	AFF2	0	0	0	0	0	0	0	0		0										ERBB3	0	0	0	0	0	0	0	0		0
	AFF3	0	0	0	0	0	0	0	0		0										ERBB4	0	0	0	0	0	0	0	0		0
	AFF4	0	0	0	0	0	0	0	0		0										ERN1	0	0	0	0	0	0	0	0		0
	AFG3L1	0	0	0	0	0	0	0	0		0										FER	0	0	0	0	0	0	0	0		0
	AFM	0	0	0	0	0	0	0	0		0										FES	0	0	0	0	0	0	0	0		0
	AFP	0	0	0	0	0	0	0	0		0										FGFR1	0	0	0	0	0	0	0	0		0
	AGBL2	0	0	0	0	0	0	0	0		0										FGFR2	0	0	0	0	0	0	0	0		0
	AGBL3	0	0	0	0	0	0	0	0		0										FGFR3	0	0	0	0	0	0	0	0		0
	AGBL4	0	0	0	0	0	0	0	0		0										FGFR4	0	0	0	0	0	0	0	0		0
	AGER	0	0	0	0	0	0	0	0		0										FGR	0	0	0	0	0	0	0	0		0
	AGFG1	0	0	0	0	0	0	0	0		0										FLT1	0	0	0	0	0	0	0	0		0
	AGFG2	0	0	0	0	0	0	0	0		0										FLT3	0	0	0	0	0	0	0	0		0
	AGK	0	0	0	0	0	0	0	0		0										FLT4	0	0	0	0	0	0	0	0		0
	AGL	0	0	0	0	0	0	0	0		0										FRK	0	0	0	0	0	0	0	0		0
	AGPAT3	0	0	0	0	0	0	0	0		0										FYN	0	0	0	0	0	0	0	0		0
	AGPAT4	0	0	0	0	0	0	0	0		0										GAK	0	0	0	0	0	0	0	0		0
	AGPAT5	0	0	0	0	0	0	0	0		0										GLI1	0	0	0	0	0	0	0	0		0
	AGPS	0	0	0	0	0	0	0	0		0										GPa	0	0	0	0	0	0	0	0		0
	AGRN	0	0	0	0	0	0	0	0		0										GPb	0	0	0	0	0	0	0	0		0
	AGT	0	0	0	0	0	0	0	0		0										GRK1	0	0	0	0	0	0	0	0		0
	AGTPBP1	0	0	0	0	0	0	0	0		1										GRK4	0	0	0	0	0	0	0	0		0
	AGTR1A	0	0	0	0	0	0	0	0		0										GRK7	0	0	0	0	0	0	0	0		0
	AGTR1B	0	0	0	0	0	0	0	0		0										GSK3A	0	0	0	0	0	0	0	0		1
	AGTR2	0	0	0	0	0	0	0	0		0										GSK3B	0	0	0	0	0	0	0	0		0
	AGTRAP	0	0	0	0	0	0	0	0		0										GST	0	0	0	0	0	0	0	0		0
	AGXT2L1	0	0	0	0	0	0	0	0		0										HCK	0	0	0	0	0	0	0	0		0
	AHCTF1	0	0	0	0	0	0	0	0		0										HDAC1	0	0	0	0	0	0	0	0		0
	AHDC1	0	0	0	0	0	0	0	0		0										HDAC2	0	0	0	0	0	0	0	0		0
	AHNAK	0	0	0	0	0	0	0	0		0										HDAC3	0	0	0	0	0	0	0	0		0
	AHR	0	0	0	0	0	0	0	0		0										HDAC4	0	0	0	0	0	0	0	0		0
	AI314180	0	0	0	0	0	0	0	0		0										HDAC5	0	0	0	0	0	0	0	0		0
	AI317395	0	0	0	0	0	0	0	0		0										HDAC6	0	0	0	0	0	0	0	0		0
	AI464131	0	0	0	0	0	0	0	0		0										HDAC7	0	0	0	0	0	0	0	0		0
	AI480526	0	0	0	0	0	0	0	0		0										HDAC8	0	0	0	0	0	0	0	0		0
	AI481877	0	0	0	0	0	0	0	0		0										HDAC9	0	0	0	0	0	0	0	0		0
	AI504432	0	0	0	0	0	0	0	0		0										HDAC10	0	0	0	0	0	0	0	0		0
	AI507597	0	0	0	0	0	0	0	0		0										HDAC11	0	0	0	0	0	0	0	0		0
	AI607873	0	0	0	0	0	0	0	0		0										HIPK1	0	0	0	0	0	0	0	0		0
	AI646519	0	0	0	0	0	0	0	0		0										HIPK2	0	0	0	0	0	0	0	0		0
	AI661453	0	0	0	0	0	0	0	0		-3										HIPK3	0	0	0	0	0	0	0	0		0
	AI838599	0	0	0	0	0	0	0	0		0										HIPK4	0	0	0	0	0	0	0	0		0
	AI987944	0	0	0	0	0	0	0	0		0										HRAS	0	0	0	0	0	0	0	0		0
	AIDA	0	0	0	0	0	0	0	0		0										HSP70Kd	0	0	0	0	0	0	0	0		0
	AIF1L	0	0	0	0	0	0	0	0		0										HSP90	0	0	0	0	0	0	0	0		0
	AIFM1	0	0	0	0	0	0	0	0		0										HSPA	0	0	0	0	0	0	0	0		0
	AIM1L	0	0	0	0	0	0	0	0		0										HSPA5	0	0	0	0	0	0	0	0		0
	AIMP1	0	0	0	0	0	0	0	0		0										HSPA8	0	0	0	0	0	0	0	0		0
	AIP	0	0	0	0	0	0	0	0		0										HSPB	0	0	0	0	0	0	0	0		0
	AIPL1	0	0	0	0	0	0	0	0		0										HTRA2	0	0	0	0	0	0	0	0		0
	AIRE	0	0	0	0	0	0	0	0		0										HUNK	0	0	0	0	0	0	0	0		0
	AJAP1	0	0	0	0	0	0	0	0		0										ICK	0	0	0	0	0	0	0	0		0
	AK7	0	0	0	0	0	0	0	0		0										IGF1R	0	0	0	0	0	0	0	0		0
	AKAP1	0	0	0	0	0	0	0	0		0										IKBKB	0	0	0	0	0	0	0	0		0
	AKAP10	0	0	0	0	0	0	0	0		0										IKBKE	0	0	0	0	0	0	0	0		0
	AKAP11	0	0	0	0	0	0	0	0		0										INSR	0	0	0	0	0	0	0	0		0
	AKAP13	0	0	0	0	0	0	0	0		0										INSRR	0	0	0	0	0	0	0	0		0
	AKAP14	0	0	0	0	0	0	0	0		0										IRAK1	0	0	0	0	0	0	0	0		0
	AKAP17B	0	0	0	0	0	0	0	0		0										IRAK3	0	0	0	0	0	0	0	0		0
	AKAP2	0	0	0	0	0	0	0	0		0										IRAK4	0	0	0	0	0	0	0	0		0
	AKAP4	0	0	0	0	0	0	0	0		0										ITK	0	0	0	0	0	0	0	0		0
	AKAP9	0	0	0	0	0	0	0	0		0										ITPR	0	0	0	0	0	0	0	0		0
	AKNAD1	0	0	0	0	0	0	0	0		0										JAK1	0	0	0	0	0	0	0	0		0
	AKR1C14	0	0	0	0	0	0	0	0		0										JAK2	0	0	0	0	0	0	0	0		0
	AKR1C21	0	0	0	0	0	0	0	0		0										JAK3	0	0	0	0	0	0	0	0		0
	AKR1C6	0	0	0	0	0	0	0	0		0										KDR	0	0	0	0	0	0	0	0		0
	AKR1CL	0	0	0	0	0	0	0	0		0										KIT	0	0	0	0	0	0	0	0		0
	AKR1E1	0	0	0	0	0	0	0	0		0										KRAS	0	0	0	0	0	0	0	0		0
	AKT1S1	0	0	0	0	0	0	0	0		0										LBR	0	0	0	0	0	0	0	0		0
	ALAD	0	0	0	0	0	0	0	0		0										LATS1	0	0	0	0	0	0	0	0		0
	ALAS1	0	0	0	0	0	0	0	0		0										LATS2	0	0	0	0	0	0	0	0		0
	ALAS2	0	0	0	0	0	0	0	0		0										LCK	0	0	0	0	0	0	0	0		0
	ALCAM	0	0	0	0	0	0	0	0		0										LIMK1	0	0	0	0	0	0	0	0		0
	ALDH16A1	0	0	0	0	0	0	0	0		0										LIMK2	0	0	0	0	0	0	0	0		0
	ALDH18A1	0	0	0	0	0	0	0	0		0										LTK	0	0	0	0	0	0	0	0		0
	ALDH2	0	0	0	0	0	0	0	0		0										LYN	0	0	0	0	0	0	0	0		0
	ALDH3A1	0	0	0	0	0	0	0	0		0										MAK	0	0	0	0	0	0	0	0		0
	ALDH3A2	0	0	0	0	0	0	0	0		0										MAP2K1	0	0	0	0	0	0	0	0		0
	ALDH3B2	0	0	0	0	0	0	0	0		0										MAP2K2	0	0	0	0	0	0	0	0		0
	ALDH5A1	0	0	0	0	0	0	0	0		0										MAP2K3	0	0	0	0	0	0	0	0		0
	ALDH6A1	0	0	0	0	0	0	0	0		0										MAP2K4	0	0	0	0	0	0	0	0		0
	ALDH8A1	0	0	0	0	0	0	0	0		0										MAP2K5	0	0	0	0	0	0	0	0		0
	ALDH9A1	0	0	0	0	0	0	0	0		0										MAP2K6	0	0	0	0	0	0	0	0		0
	ALG12	0	0	0	0	0	0	0	0		0										MAP2K7	0	0	0	0	0	0	0	0		0
	ALG13	0	0	0	0	0	0	0	0		0										MAP3K1	0	0	0	0	0	0	0	0		0
	ALG14	0	0	0	0	0	0	0	0		0										MAP3K10	0	0	0	0	0	0	0	0		0
	ALG3	0	0	0	0	0	0	0	0		0										MAP3K11	0	0	0	0	0	0	0	0		0
	ALG5	0	0	0	0	0	0	0	0		0										MAP3K12	0	0	0	0	0	0	0	0		0
	ALG6	0	0	0	0	0	0	0	0		0										MAP3K13	0	0	0	0	0	0	0	0		0
	ALK	0	0	0	0	0	0	0	0		0										MAP3K15	0	0	0	0	0	0	0	0		0
	ALKBH2	0	0	0	0	0	0	0	0		0										MAP3K2	0	0	0	0	0	0	0	0		0
	ALKBH6	0	0	0	0	0	0	0	0		0										MAP3K3	0	0	0	0	0	0	0	0		0
	ALKBH8	0	0	0	0	0	0	0	0		0										MAP3K4	0	0	0	0	0	0	0	0		0
	ALLC	0	0	0	0	0	0	0	0		0										MAP3K5	0	0	0	0	0	0	0	0		0
	ALMS1-PS2	0	0	0	0	0	0	0	0		0										MAP3K6	0	0	0	0	0	0	0	0		0
	ALPK1	0	0	0	0	0	0	0	0		0										MAP3K7	0	0	0	0	0	0	0	0		0
	ALS2	0	0	0	0	0	0	0	0		0										MAP3K9	0	0	0	0	0	0	0	0		-3
	ALS2CL	0	0	0	0	0	0	0	0		0										MAP4K1	0	0	0	0	0	0	0	0		0
	ALS2CR11	0	0	0	0	0	0	0	0		0										MAP4K2	0	0	0	0	0	0	0	0		0
	ALS2CR12	0	0	0	0	0	0	0	0		0										MAP4K3	0	0	0	0	0	0	0	0		0
	ALS2CR4	0	0	0	0	0	0	0	0		0										MAP4K4	0	0	0	0	0	0	0	0		0
	ALX4	0	0	0	0	0	0	0	0		0										MAP4K5	0	0	0	0	0	0	0	0		0
	AMD1	0	0	0	0	0	0	0	0		0										MAPK1	0	0	0	0	0	0	0	0		0
	AMELX	0	0	0	0	0	0	0	0		0										MAPK10	0	0	0	0	0	0	0	0		0
	AMER1	0	0	0	0	0	0	0	0		0										MAPK11	0	0	0	0	0	0	0	0		0
	AMIGO2	0	0	0	0	0	0	0	0		-3										MAPK12	0	0	0	0	0	0	0	0		0
	AMMECR1	0	0	0	0	0	0	0	0		0										MAPK13	0	0	0	0	0	0	0	0		0
	AMMECR1L	0	0	0	0	0	0	0	0		0										MAPK14	0	0	0	0	0	0	0	0		0
	AMOT	0	0	0	0	0	0	0	0		0										MAPK15	0	0	0	0	0	0	0	0		0
	AMOTL1	0	0	0	0	0	0	0	0		0										MAPK3	0	0	0	0	0	0	0	0		0
	AMTN	0	0	0	0	0	0	0	0		0										MAPK4	0	0	0	0	0	0	0	0		0
	AMY2A1	0	0	0	0	0	0	0	0		0										MAPK6	0	0	0	0	0	0	0	0		0
	AMY2A2	0	0	0	0	0	0	0	0		0										MAPK7	0	0	0	0	0	0	0	0		0
	AMY2A3	0	0	0	0	0	0	0	0		0										MAPK8	0	0	0	0	0	0	0	0		0
	AMY2A4	0	0	0	0	0	0	0	0		0										MAPK9	0	0	0	0	0	0	0	0		0
	AMY2A5	0	0	0	0	0	0	0	0		0										MAPKAPK2	0	0	0	0	0	0	0	0		0
	AMZ2	0	0	0	0	0	0	0	0		0										MAPKAPK5	0	0	0	0	0	0	0	0		0
	ANAPC1	0	0	0	0	0	0	0	0		0										MARK1	0	0	0	0	0	0	0	0		0
	ANAPC10	0	0	0	0	0	0	0	0		0										MARK2	0	0	0	0	0	0	0	0		0
	ANAPC16	0	0	0	0	0	0	0	0		0										MARK3	0	0	0	0	0	0	0	0		0
	ANAPC4	0	0	0	0	0	0	0	0		0										MARK4	0	0	0	0	0	0	0	0		0
	ANGPT1	0	0	0	0	0	0	0	0		0										MAST1	0	0	0	0	0	0	0	0		0
	ANGPT4	0	0	0	0	0	0	0	0		0										MATK	0	0	0	0	0	0	0	0		0
	ANGPTL7	0	0	0	0	0	0	0	0		0										MCL1	0	0	0	0	0	0	0	0		0
	ANK2	0	0	0	0	0	0	0	0		0										MDM4	0	0	0	0	0	0	0	0		0
	ANK3	0	0	0	0	0	0	0	0		0										MDM2	0	0	0	0	0	0	0	0		0
	ANKIB1	0	0	0	0	0	0	0	0		0										MELK	0	0	0	0	0	0	0	0		0
	ANKRD1	0	0	0	0	0	0	0	0		0										MERTK	0	0	0	0	0	0	0	0		0
	ANKRD12	0	0	0	0	0	0	0	0		0										MET	0	0	0	0	0	0	0	0		0
	ANKRD13A	0	0	0	0	0	0	0	0		0										MGC42105	0	0	0	0	0	0	0	0		0
	ANKRD13B	0	0	0	0	0	0	0	0		1										MINK1	0	0	0	0	0	0	0	0		0
	ANKRD13C	0	0	0	0	0	0	0	0		0										MKNK1	0	0	0	0	0	0	0	0		0
	ANKRD17	0	0	0	0	0	0	0	0		0										MKNK2	0	0	0	0	0	0	0	0		0
	ANKRD24	0	0	0	0	0	0	0	0		0										MLCK	0	0	0	0	0	0	0	0		0
	ANKRD26	0	0	0	0	0	0	0	0		0										MST1R	0	0	0	0	0	0	0	0		0
	ANKRD29	0	0	0	0	0	0	0	0		0										MST4	0	0	0	0	0	0	0	0		0
	ANKRD32	0	0	0	0	0	0	0	0		0										MTOR	0	0	0	0	0	0	0	0		0
	ANKRD35	0	0	0	0	0	0	0	0		0										MUSK	0	0	0	0	0	0	0	0		0
	ANKRD42	0	0	0	0	0	0	0	0		0										MYLK	0	0	0	0	0	0	0	0		0
	ANKRD44	0	0	0	0	0	0	0	0		0										MYLK2	0	0	0	0	0	0	0	0		0
	ANKRD50	0	0	0	0	0	0	0	0		0										MYLK4	0	0	0	0	0	0	0	0		0
	ANKRD7	0	0	0	0	0	0	0	0		0										MYO3A	0	0	0	0	0	0	0	0		0
	ANKS1B	0	0	0	0	0	0	0	0		0										MYO3B	0	0	0	0	0	0	0	0		0
	ANKUB1	0	0	0	0	0	0	0	0		0										NEK1	0	0	0	0	0	0	0	0		0
	ANKZF1	0	0	0	0	0	0	0	0		0										NEK2	0	0	0	0	0	0	0	0		0
	ANLN	0	0	0	0	0	0	0	0		0										NEK5	0	0	0	0	0	0	0	0		0
	ANO1	0	0	0	0	0	0	0	0		0										NEK6	0	0	0	0	0	0	0	0		0
	ANO3	0	0	0	0	0	0	0	0		0										NEK7	0	0	0	0	0	0	0	0		0
	ANP32A	0	0	0	0	0	0	0	0		0										NEK9	0	0	0	0	0	0	0	0		0
	ANXA13	0	0	0	0	0	0	0	0		0										NLK	0	0	0	0	0	0	0	0		0
	ANXA2	0	0	0	0	0	0	0	0		0										NOTCH1	0	0	0	0	0	0	0	0		0
	ANXA4	0	0	0	0	0	0	0	0		0										NTRK1	0	0	0	0	0	0	0	0		0
	ANXA5	0	0	0	0	0	0	0	0		0										NTRK2	0	0	0	0	0	0	0	0		0
	AOAH	0	0	0	0	0	0	0	0		0										NTRK3	0	0	0	0	0	0	0	0		0
	AOX1	0	0	0	0	0	0	0	0		0										NUAK1	0	0	0	0	0	0	0	0		0
	AOX3	0	0	0	0	0	0	0	0		0										NUAK2	0	0	0	0	0	0	0	0		0
	AOX3L1	0	0	0	0	0	0	0	0		0										OXSR1	0	0	0	0	0	0	0	0		0
	AOX4	0	0	0	0	0	0	0	0		0										PAK1	0	0	0	0	0	0	0	0		0
	AP1AR	0	0	0	0	0	0	0	0		0										PAK2	0	0	0	0	0	0	0	0		0
	AP1G1	0	0	0	0	0	0	0	0		0										PAK3	0	0	0	0	0	0	0	0		0
	AP1S2	0	0	0	0	0	0	0	0		0										PAK4	0	0	0	0	0	0	0	0		0
	AP2S1	0	0	0	0	0	0	0	0		0										PAK6	0	0	0	0	0	0	0	0		0
	AP3B1	0	0	0	0	0	0	0	0		-3										PAK7	0	0	0	0	0	0	0	0		0
	AP3D1	0	0	0	0	0	0	0	0		0										PARP1	0	0	0	0	0	0	0	0		0
	AP3M1	0	0	0	0	0	0	0	0		0										PARP2	0	0	0	0	0	0	0	0		0
	AP4E1	0	0	0	0	0	0	0	0		0										PCTK1	0	0	0	0	0	0	0	0		0
	APAF1	0	0	0	0	0	0	0	0		0										PCTK2	0	0	0	0	0	0	0	0		0
	APBA3	0	0	0	0	0	0	0	0		0										PCTK3	0	0	0	0	0	0	0	0		0
	APBB1IP	0	0	0	0	0	0	0	0		0										PDGFRA	0	0	0	0	0	0	0	0		0
	APBB2	0	0	0	0	0	0	0	0		0										PDGFRB	0	0	0	0	0	0	0	0		0
	APC	0	0	0	0	0	0	0	0		0										PDPK1	0	0	0	0	0	0	0	0		0
	APEX2	0	0	0	0	0	0	0	0		0										PFTK1	0	0	0	0	0	0	0	0		0
	API5	0	0	0	0	0	0	0	0		0										PFTK2	0	0	0	0	0	0	0	0		0
	APLN	0	0	0	0	0	0	0	0		0										PHKG1	0	0	0	0	0	0	0	0		0
	APOB	0	0	0	0	0	0	0	0		0										PHKG2	0	0	0	0	0	0	0	0		0
	APOBEC1	0	0	0	0	0	0	0	0		0										PI4KB	0	0	0	0	0	0	0	0		0
	APOBEC3	0	0	0	0	0	0	0	0		0										PIK3C2B	0	0	0	0	0	0	0	0		0
	APOBEC4	0	0	0	0	0	0	0	0		0										PIK3C2G	0	0	0	0	0	0	0	0		0
	APOD	0	0	0	0	0	0	0	0		0										PIK3CA	0	0	0	0	0	0	0	6		0	UTR_3_PRIME
	APOL10B	0	0	0	0	0	0	0	0		0										PIK3CB	0	0	0	0	0	0	0	0		0
	APOL11A	0	0	0	0	0	0	0	0		0										PIK3CD	0	0	0	0	0	0	0	0		0
	APOL9B	0	0	0	0	0	0	0	0		0										PIK3CG	0	0	0	0	0	0	0	0		0
	APOO	0	0	0	0	0	0	0	0		0										PIM1	0	0	0	0	0	0	0	0		0
	APOOL	0	0	0	0	0	0	0	0		0										PIM2	0	0	0	0	0	0	0	0		0
	APP	0	0	0	0	0	0	0	0		0										PIM3	0	0	0	0	0	0	0	0		0
	APPL1	0	0	0	0	0	0	0	0		0										PIP4K2B	0	0	0	0	0	0	0	0		0
	APRT	0	0	0	0	0	0	0	0		0										PIP5K1A	0	0	0	0	0	0	0	0		0
	AQP3	0	0	0	0	0	0	0	0		0										PKA	0	0	0	0	0	0	0	0		0
	AQP4	0	0	0	0	0	0	0	0		0										PKMYT1	0	0	0	0	0	0	0	0		0
	AQP7	0	0	0	0	0	0	0	0		0										PKN1	0	0	0	0	0	0	0	0		0
	AQR	0	0	0	0	0	0	0	0		0										PKN2	0	0	0	0	0	0	0	0		0
	AR	0	0	0	0	0	0	0	0		0										PLK1	0	0	0	0	0	0	0	0		0
	ARAF	0	0	0	0	0	0	0	0		0										PLK2	0	0	0	0	0	0	0	0		0
	ARCN1	0	0	0	0	0	0	0	0		0										PLK3	0	0	0	0	0	0	0	0		0
	AREL1	0	0	0	0	0	0	0	0		0										PLK4	0	0	0	0	0	0	0	0		0
	ARF1	0	0	0	0	0	0	0	0		0										POLA1	0	0	0	0	0	0	0	0		0
	ARF3	0	0	0	0	0	0	0	0		0										POLD1	0	0	0	0	0	0	0	0		0
	ARFGAP3	0	0	0	0	0	0	0	0		0										PRKAA1	0	0	0	0	0	0	0	0		0
	ARFGEF1	0	0	0	0	0	0	0	0		0										PRKAA2	0	0	0	0	0	0	0	0		0
	ARFRP1	0	0	0	0	0	0	0	0		0										PRKACA	0	0	0	0	0	0	0	0		0
	ARHGAP10	0	0	0	0	0	0	0	0		0										PRKACB	0	0	0	0	0	0	0	0		0
	ARHGAP11A	0	0	0	0	0	0	0	0		1										PRKCA	0	0	0	0	0	0	0	0		0
	ARHGAP15	0	0	0	0	0	0	0	0		0										PRKCB	0	0	0	0	0	0	0	0		0
	ARHGAP18	0	0	0	0	0	0	0	0		1										PRKCD	0	0	0	0	0	0	0	0		0
	ARHGAP20	0	0	0	0	0	0	0	0		0										PRKCE	0	0	0	0	0	0	0	0		0
	ARHGAP21	0	0	0	0	0	0	0	0		0										PRKCG	0	0	0	0	0	0	0	0		0
	ARHGAP23	0	0	0	0	0	0	0	0		0										PRKCH	0	0	0	0	0	0	0	0		0
	ARHGAP24	0	0	0	0	0	0	0	0		0										PRKCQ	0	0	0	0	0	0	0	0		0
	ARHGAP28	0	0	0	0	0	0	0	0		0										PRKD1	0	0	0	0	0	0	0	0		0
	ARHGAP29	0	0	0	0	0	0	0	0		0										PRKD2	0	0	0	0	0	0	0	0		0
	ARHGAP30	0	0	0	0	0	0	0	0		0										PRKD3	0	0	0	0	0	0	0	0		0
	ARHGAP31	0	0	0	0	0	0	0	0		0										PRKG1	0	0	0	0	0	0	0	0		0
	ARHGAP36	0	0	0	0	0	0	0	0		0										PRKG2	0	0	0	0	0	0	0	0		0
	ARHGAP39	0	0	0	0	0	0	0	0		0										PRKX	0	0	0	0	0	0	0	0		0
	ARHGAP4	0	0	0	0	0	0	0	0		0										PRPF4B	0	0	0	0	0	0	0	0		0
	ARHGAP5	0	0	0	1	0	0	0	0		0	INTRON									PSENEN	0	0	0	0	0	0	0	0		0
	ARHGAP6	0	0	0	0	0	0	0	0		0										PSMB8	0	0	0	0	0	0	0	0		1
	ARHGDIA	0	0	0	0	0	0	0	0		0										PSMB5	0	0	0	0	0	0	0	0		0
	ARHGEF1	0	0	0	0	0	0	0	0		0										PTK2	0	0	0	0	0	0	0	0		0
	ARHGEF10L	0	0	0	0	0	0	0	0		-3										PTK2B	0	0	0	0	0	0	0	0		0
	ARHGEF12	0	0	0	0	0	0	0	0		0										PTK6	0	0	0	0	0	0	0	0		0
	ARHGEF15	0	0	0	0	0	0	0	0		0										PTPN1	0	0	0	0	0	0	0	0		0
	ARHGEF18	0	0	0	0	0	0	0	0		0										PTPRC	0	0	0	0	0	0	0	0		0
	ARHGEF19	0	0	0	0	0	0	0	0		0										RAF1	0	0	0	0	0	0	0	0		0
	ARHGEF25	0	0	0	0	0	0	0	0		0										RET	0	0	0	0	0	0	0	0		0
	ARHGEF26	0	0	0	0	0	0	0	0		0										RIOK1	0	0	0	0	0	0	0	0		0
	ARHGEF28	0	0	0	0	0	0	0	0		0										RIOK2	0	0	0	0	0	0	0	0		0
	ARHGEF38	0	0	0	0	0	0	0	0		0										RIOK3	0	0	0	0	0	0	0	0		0
	ARHGEF6	0	0	0	0	0	0	0	0		0										RIPK1	0	0	0	0	0	0	0	0		0
	ARHGEF7	0	0	0	0	0	0	0	0		0										RIPK2	0	0	0	0	0	0	0	0		0
	ARHGEF9	0	0	0	0	0	0	0	0		0										RIPK4	0	0	0	0	0	0	0	0		0
	ARID1B	0	0	0	0	0	0	0	0		0										ROCK1	0	0	0	0	0	0	0	0		0
	ARID2	0	0	0	0	0	0	0	0		0										ROCK2	0	0	0	0	0	0	0	0		0
	ARID3A	0	0	0	0	0	0	0	0		0										ROS1	0	0	0	0	0	0	0	0		0
	ARID3B	0	0	0	0	0	0	0	0		0										RPS6KA1	0	0	0	0	0	0	0	0		0
	ARID4A	0	0	0	0	0	0	0	0		0										RPS6KA2	0	0	0	0	0	0	0	0		0
	ARID4B	0	0	0	0	0	0	0	0		0										RPS6KA3	0	0	0	0	0	0	0	0		0
	ARIH2	0	0	0	0	0	0	0	0		0										RPS6KA4	0	0	0	0	0	0	0	0		0
	ARL13A	0	0	0	0	0	0	0	0		0										RPS6KA5	0	0	0	0	0	0	0	0		0
	ARL13B	0	0	0	0	0	0	0	0		0										RPS6KA6	0	0	0	0	0	0	0	0		0
	ARL14	0	0	0	0	0	0	0	0		0										SBK1	0	0	0	0	0	0	0	0		0
	ARL14EP	0	0	0	0	0	0	0	0		0										SgK110	0	0	0	0	0	0	0	0		0
	ARL4A	0	0	0	0	0	0	0	0		0										SLK	0	0	0	0	0	0	0	0		0
	ARL5A	0	0	0	0	0	0	0	0		0										SNF1LK	0	0	0	0	0	0	0	0		0
	ARL6	0	0	0	0	0	0	0	0		0										SNF1LK2	0	0	0	0	0	0	0	0		0
	ARL6IP6	0	0	0	0	0	0	0	0		0										SIK3	0	0	0	0	0	0	0	0		0
	ARL8B	0	0	0	0	0	0	0	0		0										SRC	0	0	0	0	0	0	0	0		0
	ARL9	0	0	0	0	0	0	0	0		0										SRMS	0	0	0	0	0	0	0	0		0
	ARMC10	0	0	0	0	0	0	0	0		0										SRPK1	0	0	0	0	0	0	0	0		0
	ARMC6	0	0	0	0	0	0	0	0		0										SRPK2	0	0	0	0	0	0	0	0		0
	ARMC9	0	0	0	0	0	0	0	0		0										SRPK3	0	0	0	0	0	0	0	0		0
	ARMCX1	0	0	0	0	0	0	0	0		0										STAT3	0	0	0	0	0	0	0	0		0
	ARMCX2	0	0	0	0	0	0	0	0		0										STK10	0	0	0	0	0	0	0	0		0
	ARMCX3	0	0	0	0	0	0	0	0		0										STK11	0	0	0	0	0	0	0	0		0
	ARMCX4	0	0	0	0	0	0	0	0		0										STK16	0	0	0	0	0	0	0	0		0
	ARMCX5	0	0	0	0	0	0	0	0		-3										STK17A	0	0	0	0	0	0	0	0		0
	ARMCX6	0	0	0	0	0	0	0	0		0										STK17B	0	0	0	0	0	0	0	0		0
	ARMT1	0	0	0	0	0	0	0	0		0										STK24	0	0	0	0	0	0	0	0		0
	ARNT	0	0	0	0	0	0	0	0		0										STK25	0	0	0	0	0	0	0	0		0
	ARNT2	0	0	0	0	0	0	0	0		0										STK3	0	0	0	0	0	0	0	0		0
	ARPC1A	0	0	0	0	0	0	0	0		0										STK32B	0	0	0	0	0	0	0	0		0
	ARPC1B	0	0	0	0	0	0	0	0		0										STK32C	0	0	0	0	0	0	0	0		0
	ARPC4	0	0	0	0	0	0	0	0		0										STK33	0	0	0	0	0	0	0	0		0
	ARPC5	0	0	0	0	0	0	0	0		0										STK35	0	0	0	0	0	0	0	0		0
	ARPC5L	0	0	0	0	0	0	0	0		0										STK36	0	0	0	0	0	0	0	0		0
	ARPM1	0	0	0	0	0	0	0	0		0										STK38	0	0	0	0	0	0	0	0		0
	ARR3	0	0	0	0	0	0	0	0		0										STK38L	0	0	0	0	0	0	0	0		0
	ARRDC3	0	0	0	0	0	0	0	0		0										STK39	0	0	0	0	0	0	0	0		0
	ARRDC4	0	0	0	0	0	0	0	0		-1										STK4	0	0	0	0	0	0	0	0		0
	ARRDC5	0	0	0	0	0	0	0	0		0										SYK	0	0	0	0	0	0	0	0		0
	ARSJ	0	0	0	0	0	0	0	0		0										TAOK1	0	0	0	0	0	0	0	0		0
	ARSK	0	0	0	0	0	0	0	0		0										TAOK2	0	0	0	0	0	0	0	0		0
	ART5	0	0	0	0	0	0	0	0		0										TAOK3	0	0	0	0	0	0	0	0		0
	ARTN	0	0	0	0	0	0	0	0		0										TBK1	0	0	0	0	0	0	0	0		0
	ARVCF	0	0	0	0	0	0	0	0		0										TEC	0	0	0	0	0	0	0	0		0
	ARX	0	0	0	0	0	0	0	0		0										TEK	0	0	0	0	0	0	0	0		0
	ARXES1	0	0	0	0	0	0	0	0		0										TESK1	0	0	0	0	0	0	0	0		0
	ARXES2	0	0	0	0	0	0	0	0		0										TGFBR1	0	0	0	0	0	0	0	0		0
	ASAH2	0	0	0	0	0	0	0	0		1										TGFBR2	0	0	0	0	0	0	0	0		0
	ASAP1	0	0	0	0	0	0	0	0		0										TIE1	0	0	0	0	0	0	0	0		0
	ASB11	0	0	0	0	0	0	0	0		0										TLK1	0	0	0	0	0	0	0	0		0
	ASB12	0	0	0	0	0	0	0	0		0										TLK2	0	0	0	0	0	0	0	0		1
	ASB15	0	0	0	0	0	0	0	0		0										TNIK	0	0	0	0	0	0	0	0		0
	ASB18	0	0	0	0	0	0	0	0		0										TNK1	0	0	0	0	0	0	0	0		0
	ASB3	0	0	0	0	0	0	0	0		0										TNK2	0	0	0	0	0	0	0	0		0
	ASB4	0	0	0	0	0	0	0	0		0										TNNI3K	0	0	0	0	0	0	0	0		0
	ASB7	0	0	0	0	0	0	0	0		0										TP53	0	0	0	0	0	0	0	0		0
	ASB8	0	0	0	0	0	0	0	0		0										TSSK1B	0	0	0	0	0	0	0	0		0
	ASB9	0	0	0	0	0	0	0	0		0										TTK	0	0	0	0	0	0	0	0		0
	ASCC1	0	0	0	0	0	0	0	0		0										TXK	0	0	0	0	0	0	0	0		0
	ASCC3	0	0	0	0	0	0	0	0		0										TYK2	0	0	0	0	0	0	0	0		0
	ASCL4	0	0	0	0	0	0	0	0		0										TYRO3	0	0	0	0	0	0	0	0		0
	ASIC5	0	0	0	0	0	0	0	0		0										ULK1	0	0	0	0	0	0	0	0		0
	ASMT	0	0	0	0	0	0	0	0		0										ULK2	0	0	0	0	0	0	0	0		0
	ASNS	0	0	0	0	0	0	0	0		0										ULK3	0	0	0	0	0	0	0	0		0
	ASNSD1	0	0	0	0	0	0	0	0		0										WEE1	0	0	0	0	0	0	0	0		0
	ASPH	0	0	0	0	0	0	0	0		0										WEE2	0	0	0	0	0	0	0	0		0
	ASPM	0	0	0	0	0	0	0	0		0										YES1	0	0	0	0	0	0	0	0		0
	ASPRV1	0	0	0	0	0	0	0	0		0										YSK4	0	0	0	0	0	0	0	0		0
	ASRGL1	0	0	0	0	0	0	0	0		0										ZAK	0	0	0	0	0	0	0	0		0
	ASTN2	0	0	0	0	0	0	0	0		0										ZAP70	0	0	0	0	0	0	0	0		0
	ASTX6	0	0	0	0	0	0	0	0		0
	ASXL2	0	0	0	0	0	0	0	0		-3
	ASZ1	0	0	0	0	0	0	0	0		0
	ATAD1	0	0	0	0	0	0	0	0		0
	ATAD2	0	0	0	0	0	0	0	0		0
	ATAD3A	0	0	0	0	0	0	0	0		0
	ATAD5	0	0	0	0	0	0	0	0		0
	ATF2	0	0	0	0	0	0	0	0		0
	ATF7IP	0	0	0	0	0	0	0	0		0
	ATG10	0	0	0	0	0	0	0	0		0
	ATG13	0	0	0	0	0	0	0	0		0
	ATG2B	0	0	0	0	0	0	0	0		0
	ATG4A	0	0	0	0	0	0	0	0		0
	ATG4A-2	0	0	0	0	0	0	0	0		0
	ATG4B	0	0	0	0	0	0	0	0		0
	ATG4C	0	0	0	0	0	0	0	0		0
	ATIC	0	0	0	0	0	0	0	0		0
	ATL1	0	0	0	0	0	0	0	0		0
	ATM	0	0	0	0	0	0	0	0		0
	ATOH7	0	0	0	0	0	0	0	0		0
	ATOX1	0	0	0	0	0	0	0	0		0
	ATP10A	0	0	0	0	0	0	0	0		0
	ATP10B	0	0	0	0	0	0	0	0		0
	ATP11B	0	0	0	0	0	0	0	0		0
	ATP11C	0	0	0	0	0	0	0	0		0
	ATP13A3	0	0	0	0	0	0	0	0		0
	ATP13A4	0	0	0	0	0	0	0	0		0
	ATP1A3	0	0	0	0	0	0	0	0		0
	ATP1B2	0	0	0	0	0	0	0	0		0
	ATP1B4	0	0	0	0	0	0	0	0		0
	ATP2A2	0	0	0	0	0	0	0	0		0
	ATP2A3	0	0	0	0	0	0	0	0		0
	ATP2B1	0	0	0	0	0	0	0	0		0
	ATP2B2	0	0	0	0	0	0	0	0		0
	ATP2B3	0	0	0	0	0	0	0	0		0
	ATP2B4	0	0	0	0	0	0	0	0		0
	ATP2C1	0	0	0	0	0	0	0	0		0
	ATP4A	0	0	0	0	0	0	0	0		0
	ATP5A1	0	0	0	0	0	0	0	0		0
	ATP5B	0	0	0	0	0	0	0	0		0
	ATP5G1	0	0	0	0	0	0	0	0		0
	ATP5G3	0	0	0	0	0	0	0	0		0
	ATP5H	0	0	0	0	0	0	0	0		0
	ATP5J	0	0	0	0	0	0	0	0		0
	ATP5K	0	0	0	0	0	0	0	0		0
	ATP5O	0	0	0	0	0	0	0	0		0
	ATP6AP1	0	0	0	0	0	0	0	0		0
	ATP6AP1L	0	0	0	0	0	0	0	0		0
	ATP6AP2	0	0	0	0	0	0	0	0		0
	ATP6V0A2	0	0	0	0	0	0	0	0		0
	ATP6V0A2-2	0	0	0	0	0	0	0	0		0
	ATP6V0D2	0	0	0	0	0	0	0	0		0
	ATP6V1G2	0	0	0	0	0	0	0	0		0
	ATP7A	0	0	0	0	0	0	0	0		0
	ATP8A1	0	0	0	0	0	0	0	0		0
	ATP8A2	0	0	0	0	0	0	0	0		0
	ATP8B3	0	0	0	0	0	0	0	0		0
	ATP8B5	0	0	0	0	0	0	0	0		0
	ATP9A	0	0	0	0	0	0	0	0		0
	ATP9B	0	0	0	0	0	0	0	0		0
	ATPBD4	0	0	0	0	0	0	0	0		0
	ATR	0	0	0	0	0	0	0	0		0
	ATRIP	0	0	0	0	0	0	0	0		0
	ATRX	0	0	0	0	0	0	0	0		0
	ATXN2	0	0	0	0	0	0	0	0		0
	ATXN2L	0	0	0	0	0	0	0	0		0
	ATXN3	0	0	0	0	0	0	0	0		0
	ATXN7L2	0	0	0	0	0	0	0	0		0
	ATXN7L3B	0	0	0	0	0	0	0	0		0
	AU015836	0	0	0	0	0	0	0	0		0
	AU018091	0	0	0	0	0	0	0	0		0
	AU019823	0	0	0	0	0	0	0	0		0
	AU021063	0	0	0	0	0	0	0	0		0
	AU022252	0	0	0	0	0	0	0	0		0
	AU022751	0	0	0	0	0	0	0	0		0
	AUH	0	0	0	0	0	0	0	0		0
	AURKC	0	0	0	0	0	0	0	0		0
	AUTS2	0	0	0	0	0	0	0	0		0
	AV320801	0	0	0	0	0	0	0	0		0
	AVEN	0	0	0	0	0	0	0	0		0
	AVIL	0	0	0	0	0	0	0	0		0
	AVPR2	0	0	0	0	0	0	0	0		0
	AW146020	0	0	0	0	0	0	0	0		1
	AW146154	0	0	0	0	0	0	0	0		0
	AW549877	0	0	0	0	0	0	0	0		0
	AW822073	0	0	0	0	0	0	0	0		0
	AWAT1	0	0	0	0	0	0	0	0		0
	AWAT2	0	0	0	0	0	0	0	0		0
	AXIN2	0	0	0	0	0	0	0	0		0
	AXL	0	0	0	0	0	0	0	0		0
	AY512915	0	0	0	0	0	0	0	0		0
	AZGP1	0	0	0	0	0	0	0	0		0
	AZI2	0	0	0	6	0	0	0	0		0	UTR_3_PRIME
	AZIN2	0	0	0	0	0	0	0	0		0
	B020018J22RIK	0	0	0	0	0	0	0	0		0
	B130034C11RIK	0	0	0	0	0	0	0	0		0
	B230119M05RIK	0	0	0	0	0	0	0	0		0
	B230120H23RIK	0	0	0	0	0	0	0	0		0
	B230206F22RIK	0	0	0	0	0	0	0	0		0
	B230216G23RIK	0	0	0	0	0	0	0	0		0
	B230307C23RIK	0	0	0	0	0	0	0	0		0
	B230312A22RIK	0	0	0	0	0	0	0	0		0
	B230398E01RIK	0	0	0	0	0	0	0	0		0
	B3GALNT1	0	0	0	0	0	0	0	0		0
	B3GALT1	0	0	0	0	0	0	0	0		0
	B3GALT5	0	0	0	0	0	0	0	0		0
	B3GAT1	0	0	0	0	0	0	0	0		0
	B3GAT2	0	0	0	0	0	0	0	0		0
	B3GNT3	0	0	0	0	0	0	0	0		0
	B3GNT5	0	0	0	0	0	0	0	0		0
	B3GNT7	0	0	0	0	0	0	0	0		0
	B430119L08RIK	0	0	0	0	0	0	0	0		0
	B4GALNT2	0	0	0	0	0	0	0	0		0
	B4GALNT3	0	0	0	0	0	0	0	0		0
	B4GALNT4	0	0	0	0	0	0	0	0		0
	B4GALT4	0	0	0	0	0	0	0	0		0
	B4GALT7	0	0	0	0	0	0	0	0		0
	B630005N14RIK	0	0	0	0	0	0	0	0		0
	B630019K06RIK	0	0	0	0	0	0	0	0		0
	B930007M17RIK	0	0	0	0	0	0	0	0		0
	BACH1	0	0	0	0	0	0	0	0		0
	BACH2	0	0	0	0	0	0	0	0		0
	BAG2	0	0	0	0	0	0	0	0		0
	BAG4	0	0	0	0	0	0	0	0		0
	BAG6	0	0	0	0	0	0	0	0		0
	BAI3	0	0	0	0	0	0	0	0		1
	BAK1	0	0	0	0	0	0	0	0		0
	BANF1	0	0	0	0	0	0	0	0		0
	BANK1	0	0	0	0	0	0	0	0		0
	BAP1	0	0	0	0	0	0	0	0		0
	BARHL2	0	0	0	0	0	0	0	0		0
	BASP1	0	0	0	0	0	0	0	0		0
	BAZ1B	0	0	0	0	0	0	0	0		0
	BAZ2A	0	0	0	0	0	0	0	0		0
	BAZ2B	0	0	0	0	0	0	0	0		0
	BB114351	0	0	0	0	0	0	0	0		0
	BB557941	0	0	0	0	0	0	0	0		0
	BBOX1	0	0	0	0	0	0	0	0		0
	BBS12	0	0	0	0	0	0	0	0		0
	BBS2	0	0	0	0	0	0	0	0		0
	BBS5	0	0	0	0	0	0	0	0		0
	BBS7	0	0	0	0	0	0	0	0		0
	BBS9	0	0	0	0	0	0	0	0		0
	BBX	0	0	0	0	0	0	0	0		0
	BC002163	0	0	0	0	0	0	0	0		0
	BC002230	0	0	0	0	0	0	0	0		0
	BC005512	0	0	0	0	0	0	0	0		0
	BC022687	0	0	0	0	0	0	0	0		0
	BC022960	0	0	0	0	0	0	0	0		0
	BC023105	0	0	0	0	0	0	0	0		0
	BC023829	0	0	0	0	0	0	0	0		0
	BC025920	0	0	0	0	0	0	0	0		0
	BC027072	0	0	0	0	0	0	0	0		0
	BC031361	0	0	0	0	0	0	0	0		0
	BC035044	0	0	0	0	0	0	0	0		0
	BC037034	0	0	0	0	0	0	0	0		0
	BC039771	0	0	0	0	0	0	0	0		0
	BC048403	0	0	0	0	0	0	0	0		0
	BC048502	0	0	0	0	0	0	0	0		0
	BC048546	0	0	0	0	0	0	0	0		0
	BC049702	0	0	0	0	0	0	0	0		0
	BC050972	0	0	0	0	0	0	0	0		0
	BC051019	0	0	0	0	0	0	0	0		0
	BC051142	0	0	0	0	0	0	0	0		0
	BC051537	0	0	0	0	0	0	0	0		0
	BC055402	0	0	0	0	0	0	0	0		0
	BC057079	0	0	0	0	0	0	0	0		0
	BC061194	0	0	0	0	0	0	0	0		0
	BC061195	0	0	0	0	0	0	0	0		0
	BC064078	0	0	0	0	0	0	0	0		0
	BC065397	0	0	0	0	0	0	0	0		0
	BC080695	0	0	0	0	0	0	0	0		-1
	BC090627	0	0	0	0	0	0	0	0		0
	BC094916	0	0	0	0	0	0	0	0		0
	BC096441	0	0	0	0	0	0	0	0		0
	BC106179	0	0	0	0	0	0	0	0		0
	BC117090	0	0	0	0	0	0	0	0		0
	BC125332	0	0	0	0	0	0	0	0		0
	BCAM	0	0	0	0	0	0	0	0		0
	BCAP31	0	0	0	0	0	0	0	0		0
	BCAR3	0	0	0	0	0	0	0	0		0
	BCAS3	0	0	0	0	0	0	0	0		0
	BCAT1	0	0	0	0	0	0	0	0		0
	BCHE	0	0	0	0	0	0	0	0		0
	BCKDHB	0	0	0	0	0	0	0	0		0
	BCL11A	0	0	0	0	0	0	0	0		0
	BCL11B	0	0	0	0	0	0	0	0		0
	BCL2A1D	0	0	0	0	0	0	0	0		0
	BCL2L11	0	0	0	0	0	0	0	0		0
	BCL2L2	0	0	0	0	0	0	0	0		0
	BCL3	0	0	0	0	0	0	0	0		0
	BCL6	0	0	0	0	0	0	0	0		0
	BCL7A	0	0	0	0	0	0	0	0		0
	BCL9	0	0	0	0	0	0	0	0		0
	BCL9L	0	0	0	0	0	0	0	0		0
	BCLAF1	0	0	0	0	0	0	0	0		0
	BCO2	0	0	0	0	0	0	0	0		0
	BCOR	0	0	0	0	0	0	0	0		0
	BCORL1	0	0	0	0	0	0	0	0		0
	BDH1	0	0	0	0	0	0	0	0		0
	BDH2	0	0	0	0	0	0	0	0		0
	BDNF	0	0	0	0	0	0	0	0		0
	BDP1	0	0	0	0	0	0	0	0		0
	BE692007	0	0	0	0	0	0	0	0		0
	BE949265	0	0	0	0	0	0	0	0		0
	BEND3	0	0	0	0	0	0	0	0		0
	BEST1	0	0	0	0	0	0	0	0		0
	BET1	0	0	0	0	0	0	0	0		0
	BEX1	0	0	0	0	0	0	0	0		0
	BEX2	0	0	0	0	0	0	0	0		0
	BEX4	0	0	0	0	0	0	0	0		0
	BGN	0	0	0	0	0	0	0	0		0
	BHLHA15	0	0	0	0	0	0	0	0		0
	BHLHA9	0	0	0	0	0	0	0	0		0
	BHLHB9	0	0	0	0	0	0	0	0		0
	BHLHE22	0	0	0	0	0	0	0	0		0
	BHLHE23	0	0	0	0	0	0	0	0		0
	BICD1	0	0	0	0	0	0	0	0		0
	BIRC6	0	0	0	0	0	0	0	0		0
	BIVM	0	0	0	0	0	0	0	0		0
	BLM	0	0	0	0	0	0	0	0		0
	BLMH	0	0	0	0	0	0	0	0		0
	BLNK	0	0	0	0	0	0	0	0		0
	BLVRB	0	0	0	0	0	0	0	0		0
	BMF	0	0	0	0	0	0	0	0		0
	BMI1	0	0	0	0	0	0	0	0		0
	BMP1	0	0	0	0	0	0	0	0		0
	BMP15	0	0	0	0	0	0	0	0		0
	BMP2K	0	0	0	0	0	0	0	0		0
	BMP6	0	0	0	0	0	0	0	0		0
	BMP8A	0	0	0	0	0	0	0	0		0
	BMPER	0	0	0	0	0	0	0	0		0
	BMPR1A	0	0	0	0	0	0	0	0		0
	BMPR1B	0	0	0	0	0	0	0	0		0
	BMPR2	0	0	0	0	0	0	0	0		0
	BMX	0	0	0	0	0	0	0	0		0
	BNC2	0	0	0	0	0	0	0	0		0
	BNIP2	0	0	0	0	0	0	0	0		0
	BOC	0	0	0	0	0	0	0	0		0
	BOD1	0	0	0	0	0	0	0	0		0
	BOLL	0	0	0	0	0	0	0	0		0
	BPGM	0	0	0	0	0	0	0	0		0
	BPHL	0	0	0	0	0	0	0	0		0
	BPIFB2	0	0	0	0	0	0	0	0		0
	BPIFB4	0	0	0	0	0	0	0	0		0
	BPIFB9A	0	0	0	0	0	0	0	0		0
	BPIFB9B	0	0	0	0	0	0	0	0		0
	BPIFC	0	0	0	0	0	0	0	0		0
	BPTF	0	0	0	0	0	0	0	0		0
	BRCA2	0	0	0	0	0	0	0	0		0
	BRCC3	0	0	0	0	0	0	0	0		0
	BRD2	0	0	0	0	0	0	0	0		0
	BRD3	0	0	0	0	0	0	0	0		0
	BRD8	0	0	0	0	0	0	0	0		0
	BRDT	0	0	0	0	0	0	0	0		0
	BRINP1	0	0	0	0	0	0	0	0		0
	BRINP3	0	0	0	0	0	0	0	0		0
	BRIX1	0	0	0	0	0	0	0	0		0
	BRPF1	0	0	0	0	0	0	0	0		0
	BRS3	0	0	0	0	0	0	0	0		0
	BRWD1	0	0	0	0	0	0	0	0		0
	BRWD3	0	0	0	0	0	0	0	0		0
	BSN	0	0	0	0	0	0	0	0		0
	BST1	0	0	0	0	0	0	0	0		0
	BTAF1	0	0	0	0	0	0	0	0		0
	BTBD10	0	0	0	0	0	0	0	0		0
	BTBD11	0	0	0	0	0	0	0	0		0
	BTBD2	0	0	0	0	0	0	0	0		0
	BTBD3	0	0	0	0	0	0	0	0		0
	BTG2	0	0	0	0	0	0	0	0		0
	BTG3	0	0	0	0	0	0	0	0		0
	BTK	0	0	0	0	0	0	0	0		0
	BTLA	0	0	0	0	0	0	0	0		0
	BTNL10	0	0	0	0	0	0	0	0		0
	BUB1	0	0	0	0	0	0	0	0		1
	BUB1B	0	0	0	0	0	0	0	0		0
	BZW1	0	0	0	0	0	0	0	0		0
	C030023E24RIK	0	0	0	0	0	0	0	0		0
	C030034L19RIK	0	0	0	0	0	0	0	0		0
	C030037D09RIK	0	0	0	0	0	0	0	0		0
	C030039L03RIK	0	0	0	0	0	0	0	0		0
	C030046I01RIK	0	0	0	0	0	0	0	0		0
	C030048B08RIK	0	0	0	0	0	0	0	0		0
	C030048H21RIK	0	0	0	0	0	0	0	0		-3
	C130026I21RIK	0	0	0	0	0	0	0	0		0
	C130071C03RIK	0	0	0	0	0	0	0	0		0
	C130079G13RIK	0	0	0	0	0	0	0	0		0
	C1GALT1	0	0	0	0	0	0	0	0		0
	C1GALT1C1	0	0	0	0	0	0	0	0		0
	C1QL3	0	0	0	0	0	0	0	0		0
	C1QTNF7	0	0	0	0	0	0	0	0		0
	C1RA	0	0	0	0	0	0	0	0		0
	C230004F18RIK	0	0	0	0	0	0	0	0		0
	C230012O17RIK	0	0	0	0	0	0	0	0		0
	C230029F24RIK	0	0	0	0	0	0	0	0		0
	C230052I12RIK	0	0	0	0	0	0	0	0		0
	C230088H06RIK	0	0	0	0	0	0	0	0		0
	C2CD2	0	0	0	0	0	0	0	0		0
	C330007P06RIK	0	0	0	0	0	0	0	0		0
	C330011M18RIK	0	0	0	0	0	0	0	0		-3
	C330013F16RIK	0	0	0	0	0	0	0	0		0
	C330021F23RIK	0	0	0	0	0	0	0	0		0
	C330027C09RIK	0	0	0	0	0	0	0	0		0
	C430002E04RIK	0	0	0	0	0	0	0	0		0
	C430048L16RIK	0	0	0	0	0	0	0	0		0
	C430049B03RIK	0	0	0	0	0	0	0	0		0
	C4BP	0	0	0	0	0	0	0	0		0
	C530008M17RIK	0	0	0	0	0	0	0	0		0
	C530028O21RIK	0	0	0	0	0	0	0	0		0
	C530044C16RIK	0	0	0	0	0	0	0	0		0
	C530050E15RIK	0	0	0	0	0	0	0	0		0
	C630004L07RIK	0	0	0	0	0	0	0	0		0
	C730036E19RIK	0	0	0	0	0	0	0	0		0
	C77370	0	0	0	0	0	0	0	0		0
	C820005J03RIK	0	0	0	0	0	0	0	0		0
	C87436	0	0	0	0	0	0	0	0		0
	C920021L13RIK	0	0	0	0	0	0	0	0		0
	CAAA01154573.1	0	0	0	0	0	0	0	0		0
	CAAP1	0	0	0	0	0	0	0	0		0
	CAB39	0	0	0	0	0	0	0	0		0
	CABP4	0	0	0	0	0	0	0	0		0
	CABYR	0	0	0	0	0	0	0	0		0
	CACFD1	0	0	0	0	0	0	0	0		0
	CACNA1A	0	0	0	0	0	0	0	0		0
	CACNA1B	0	0	0	0	0	0	0	0		0
	CACNA1C	0	0	0	0	0	0	0	0		0
	CACNA1D	0	0	0	0	0	0	0	0		0
	CACNA1F	0	0	0	0	0	0	0	0		0
	CACNA1G	0	0	0	0	0	0	0	0		0
	CACNA1I	0	0	0	0	0	0	0	0		0
	CACNA1S	0	0	0	0	0	0	0	0		0
	CACNA2D1	0	0	0	0	0	0	0	0		0
	CACNA2D2	0	0	0	0	0	0	0	0		0
	CACNA2D3	0	0	0	0	0	0	0	0		0
	CACNB2	0	0	0	0	0	0	0	0		0
	CACNB4	0	0	0	0	0	0	0	0		0
	CACNG2	0	0	0	0	0	0	0	0		0
	CACNG6	0	0	0	0	0	0	0	0		0
	CACNG7	0	0	0	0	0	0	0	0		0
	CACNG8	0	0	0	0	0	0	0	0		0
	CADM1	0	0	0	0	0	0	0	0		0
	CADM2	0	0	0	0	0	0	0	0		-3
	CADM3	0	0	0	0	0	0	0	0		0
	CADPS	0	0	0	0	0	0	0	0		0
	CADPS2	0	0	0	0	0	0	0	0		0
	CALB1	0	0	0	0	0	0	0	0		1
	CALB2	0	0	0	0	0	0	0	0		0
	CALCOCO1	0	0	0	0	0	0	0	0		0
	CALCOCO2	0	0	0	0	0	0	0	0		0
	CALCR	0	0	5	0	0	0	0	0		0	SYNONYMOUS_CODING : L337
	CALCRL	0	0	0	0	0	0	0	0		0
	CALD1	0	0	0	0	0	0	0	0		0
	CALHM2	0	0	0	0	0	0	0	0		0
	CALM1	0	0	0	0	0	0	0	0		0
	CALM2	0	0	0	0	0	0	0	0		0
	CALR4	0	0	0	0	0	0	0	0		0
	CALU	0	0	0	0	0	0	0	0		0
	CAMK1D	0	0	0	0	0	0	0	0		0
	CAMK2A	0	0	0	0	0	0	0	0		0
	CAMK2B	0	0	0	0	0	0	0	0		0
	CAMK2D	0	0	0	0	0	0	0	0		0
	CAMK2G	0	0	0	0	0	0	0	0		0
	CAMK2N1	0	0	0	0	0	0	0	0		0
	CAMKK2	0	0	0	0	0	0	0	0		0
	CAML	0	0	0	0	0	0	0	0		0
	CAMSAP2	0	0	0	0	0	0	0	0		0
	CAMSAP3	0	0	0	0	0	0	0	0		0
	CAMTA1	0	0	0	0	0	0	0	0		0
	CAMTA2	0	0	0	0	0	0	0	0		0
	CAND2	0	0	0	0	0	0	0	0		0
	CANT1	0	0	0	0	0	0	0	0		0
	CAPN11	0	0	0	0	0	0	0	0		0
	CAPN15	0	0	0	0	0	0	0	0		0
	CAPN6	0	0	0	0	0	0	0	0		0
	CAPN7	0	0	0	0	0	0	0	0		0
	CAPRIN1	0	0	0	0	0	0	0	0		0
	CAPSL	0	0	0	0	0	0	0	0		0
	CAPZA1	0	0	0	0	0	0	0	0		0
	CAPZA2	0	0	0	0	0	0	0	0		0
	CAR10	0	0	0	0	0	0	0	0		0
	CAR11	0	0	0	0	0	0	0	0		0
	CAR5B	0	0	0	0	0	0	0	0		0
	CAR6	0	0	0	0	0	0	0	0		0
	CAR8	0	0	0	0	0	0	0	0		0
	CARD10	0	0	0	0	0	0	0	0		0
	CARD11	0	0	0	0	0	0	0	0		0
	CARD14	0	0	0	0	0	0	0	0		0
	CARD6	0	0	0	0	0	0	0	0		0
	CARF	0	0	0	0	0	0	0	0		0
	CARM1	0	0	0	0	0	0	0	0		0
	CARS	0	0	0	0	0	0	0	0		0
	CASC1	0	0	0	0	0	0	0	0		1
	CASC3	0	0	0	0	0	0	0	0		0
	CASC5	0	0	0	0	0	0	0	0		0
	CASD1	0	0	0	0	0	0	0	0		0
	CASK	0	0	0	0	0	0	0	0		0
	CASP2	0	0	0	0	0	0	0	0		0
	CASP6	0	0	0	0	0	0	0	0		0
	CASP8	0	0	0	0	0	0	0	0		0
	CASP8AP2	0	0	0	0	0	0	0	0		0
	CAST	0	0	0	0	0	0	0	0		0
	CASZ1	0	0	0	0	0	0	0	0		0
	CAT	0	0	0	0	0	0	0	0		0
	CATSPER1	0	0	0	0	0	0	0	0		0
	CATSPER4	0	0	0	0	0	0	0	0		0
	CATSPERB	0	0	0	0	0	0	0	0		0
	CATSPERG1	0	0	0	0	0	0	0	0		0
	CATSPERG2	0	0	0	0	0	0	0	0		0
	CAV1	0	0	0	0	0	0	0	0		0
	CAV2	0	0	0	0	0	0	0	0		0
	CBFA2T2	0	0	0	0	0	0	0	0		0
	CBL	0	0	0	0	0	0	0	0		0
	CBLB	0	0	0	0	0	0	0	0		0
	CBLC	0	0	0	0	0	0	0	0		0
	CBLN2	0	0	0	0	0	0	0	0		0
	CBR1	0	0	0	0	0	0	0	0		0
	CBR3	0	0	0	0	0	0	0	0		0
	CBS	0	0	0	0	0	0	0	0		0
	CBWD1	0	0	0	0	0	0	0	0		0
	CBX1	0	0	0	0	0	0	0	0		0
	CBX3	0	0	0	0	0	0	0	0		0
	CBX4	0	0	0	0	0	0	0	0		0
	CBX7	0	0	0	0	0	0	0	0		0
	CBX8	0	0	0	0	0	0	0	0		0
	CC2D2A	0	0	0	0	0	0	0	0		0
	CCBE1	0	0	0	0	0	0	0	0		0
	CCBL2	0	0	0	0	0	0	0	0		0
	CCDC104	0	0	0	0	0	0	0	0		1
	CCDC108	0	0	0	0	0	0	0	0		0
	CCDC109B	0	0	0	0	0	0	0	0		0
	CCDC113	0	0	0	0	0	0	0	0		0
	CCDC12	0	0	0	0	0	0	0	0		0
	CCDC120	0	0	0	0	0	0	0	0		0
	CCDC123	0	0	0	0	0	0	0	0		0
	CCDC124	0	0	0	0	0	0	0	0		0
	CCDC125	0	0	0	0	0	0	0	0		0
	CCDC132	0	0	0	0	0	0	0	0		0
	CCDC141	0	0	0	0	0	0	0	0		0
	CCDC144B	0	0	0	0	0	0	0	0		0
	CCDC146	0	0	0	0	0	0	0	0		0
	CCDC148	0	0	0	0	0	0	0	0		0
	CCDC149	0	0	0	0	0	0	0	0		0
	CCDC150	0	0	0	0	0	0	0	0		0
	CCDC158	0	0	0	0	0	0	0	0		0
	CCDC159	0	0	0	0	0	0	0	0		0
	CCDC160	0	0	0	0	0	0	0	0		0
	CCDC164	0	0	0	0	0	0	0	0		0
	CCDC169	0	0	0	0	0	0	0	0		0
	CCDC170	0	0	0	0	0	0	0	0		0
	CCDC171	0	0	0	0	0	0	0	0		0
	CCDC175	0	0	0	0	0	0	0	0		0
	CCDC176	0	0	0	0	0	0	0	0		0
	CCDC178	0	0	0	0	0	0	0	0		0
	CCDC18	0	0	0	0	0	0	0	0		0
	CCDC186	0	0	0	0	0	0	0	0		0
	CCDC21	0	0	0	0	0	0	0	0		0
	CCDC22	0	0	0	0	0	0	0	0		0
	CCDC25	0	0	0	0	0	0	0	0		0
	CCDC27	0	0	0	0	0	0	0	0		0
	CCDC32	0	0	0	6	0	0	0	0		0	UTR_3_PRIME
	CCDC39	0	0	0	0	0	0	0	0		0
	CCDC45	0	0	0	0	0	0	0	0		0
	CCDC50	0	0	0	0	0	0	0	0		0
	CCDC54	0	0	0	0	0	0	0	0		0
	CCDC58	0	0	0	0	0	0	0	0		0
	CCDC6	0	0	0	0	0	0	0	0		0
	CCDC61	0	0	0	0	0	0	0	0		0
	CCDC62	0	0	0	0	0	0	0	0		0
	CCDC63	0	0	0	0	0	0	0	0		0
	CCDC76	0	0	0	0	0	0	0	0		0
	CCDC77	0	0	0	0	0	0	0	0		0
	CCDC80	0	0	0	0	0	0	0	0		0
	CCDC83	0	0	0	0	0	0	0	0		0
	CCDC85A	0	0	0	6	0	0	0	0		0	UTR_3_PRIME
	CCDC88A	0	0	0	0	0	0	0	0		0
	CCDC88B	0	0	0	0	0	0	0	0		0
	CCDC88C	0	0	0	0	0	0	0	0		0
	CCDC89	0	0	0	0	0	0	0	0		0
	CCDC9	0	0	0	0	0	0	0	0		0
	CCDC93	0	0	0	0	0	0	0	0		0
	CCER1	0	0	0	0	0	0	0	0		0
	CCHCR1	0	0	0	0	0	0	0	0		0
	CCKAR	0	0	0	0	0	0	0	0		0
	CCL19	0	0	0	0	0	0	0	0		0
	CCL21A	0	0	0	0	0	0	0	0		0
	CCL21B	0	0	0	0	0	0	0	0		0
	CCL25	0	0	0	0	0	0	0	0		0
	CCL27B	0	0	0	0	0	0	0	0		0
	CCL7	0	0	0	0	0	0	0	0		0
	CCNA1	0	0	0	0	0	0	0	0		0
	CCNA2	0	0	0	0	0	0	0	0		0
	CCNB1	0	0	0	0	0	0	0	0		0
	CCNB3	0	0	0	0	0	0	0	0		0
	CCNC	0	0	0	0	0	0	0	0		0
	CCND1	0	0	0	0	0	0	0	0		0
	CCND3-PS	0	0	0	0	0	0	0	0		0
	CCNE2	0	0	0	0	0	0	0	0		0
	CCNG1	0	0	0	0	0	0	0	0		1
	CCNG2	0	0	0	0	0	0	0	0		0
	CCNH	0	0	0	0	0	0	0	0		0
	CCNJ	0	0	0	0	0	0	0	0		0
	CCNK	0	0	0	0	0	0	0	0		0
	CCNL1	0	0	0	0	0	0	0	0		0
	CCNYL1	0	0	0	0	0	0	0	0		0
	CCP110	0	0	0	0	0	0	0	0		0
	CCPG1	0	0	0	0	0	0	0	0		0
	CCRN4L	0	0	0	0	0	0	0	0		0
	CCT4	0	0	0	0	0	0	0	0		0
	CCT6A	0	0	0	0	0	0	0	0		0
	CCT6A-2	0	0	0	0	0	0	0	0		0
	CCT8	0	0	0	0	0	0	0	0		0
	CCT8L1	0	0	0	0	0	0	0	0		0
	CD109	0	0	0	0	0	0	0	0		0
	CD163	0	0	0	0	0	0	0	0		0
	CD164L2	0	0	0	0	0	0	0	0		0
	CD1D1	0	0	0	0	0	0	0	0		0
	CD200	0	0	0	0	0	0	0	0		0
	CD200R2	0	0	0	1	0	0	0	0		0	INTRON
	CD200R3	0	0	0	0	0	0	0	0		0
	CD200R4	0	0	0	0	0	0	0	0		0
	CD22	0	0	0	0	0	0	0	0		0
	CD244	0	0	0	0	0	0	0	0		0
	CD247	0	0	0	0	0	0	0	0		0
	CD24A	0	0	0	0	0	0	0	0		0
	CD274	0	0	0	0	0	0	0	0		0
	CD28	0	0	0	0	0	0	0	0		0
	CD2AP	0	0	0	0	0	0	0	0		0
	CD300A	0	0	0	0	0	0	0	0		0
	CD300LD	0	0	0	0	0	0	0	0		0
	CD300LG	0	0	0	0	0	0	0	0		0
	CD302	0	0	0	0	0	0	0	0		0
	CD34	0	0	0	0	0	0	0	0		0
	CD36	0	0	0	0	0	0	0	0		0
	CD3E	0	0	0	0	0	0	0	0		0
	CD4	0	0	0	0	0	0	0	0		0
	CD40	0	0	0	0	0	0	0	0		0
	CD40LG	0	0	0	0	0	0	0	0		0
	CD44	0	0	0	0	0	0	0	0		0
	CD47	0	0	0	0	0	0	0	0		0
	CD53	0	0	0	0	0	0	0	0		0
	CD55	0	0	0	0	0	0	0	0		0
	CD59A	0	0	0	0	0	0	0	0		0
	CD59B	0	0	0	0	0	0	0	0		0
	CD7	0	0	0	0	0	0	0	0		0
	CD74	0	0	0	0	0	0	0	0		0
	CD79A	0	0	0	0	0	0	0	0		0
	CD79B	0	0	0	0	0	0	0	0		0
	CD84	0	0	0	0	0	0	0	0		1
	CD86	0	0	0	0	0	0	0	0		0
	CD93	0	0	0	0	0	0	0	0		0
	CD99L2	0	0	0	0	0	0	0	0		0
	CDA	0	0	0	0	0	0	0	0		0
	CDC14A	0	0	0	0	0	0	0	0		0
	CDC14B	0	0	0	0	0	0	0	0		0
	CDC16	0	0	0	0	0	0	0	0		0
	CDC20	0	0	0	0	0	0	0	0		0
	CDC23	0	0	0	0	0	0	0	0		0
	CDC25C	0	0	0	0	0	0	0	0		0
	CDC42	0	0	0	0	0	0	0	0		0
	CDC42BPA	0	0	0	0	0	0	0	0		0
	CDC42BPB	0	0	0	0	0	0	0	0		0
	CDC42BPG	0	0	0	0	0	0	0	0		0
	CDC42SE1	0	0	0	0	0	0	0	0		0
	CDC5L	0	0	0	0	0	0	0	0		0
	CDC6	0	0	0	0	0	0	0	0		0
	CDCA2	0	0	0	0	0	0	0	0		0
	CDCA5	0	0	0	0	0	0	0	0		0
	CDCA7	0	0	0	0	0	0	0	0		0
	CDCA8	0	0	0	0	0	0	0	0		0
	CDCP2	0	0	0	0	0	0	0	0		0
	CDH12	0	0	0	0	0	0	0	0		0
	CDH17	0	0	0	0	0	0	0	0		0
	CDH18	0	0	0	0	0	0	0	0		1
	CDH26	0	0	0	0	0	0	0	0		0
	CDH7	0	0	0	0	0	0	0	0		0
	CDH8	0	0	0	0	0	0	0	0		0
	CDHR5	0	0	0	0	0	0	0	0		0
	CDIPT	0	0	0	0	0	0	0	0		-3
	CDK12	0	0	0	0	0	0	0	0		0
	CDK13	0	0	0	0	0	0	0	0		0
	CDK14	0	0	0	0	0	0	0	0		0
	CDK15	0	0	0	0	0	0	0	0		0
	CDK16	0	0	0	0	0	0	0	0		0
	CDK17	0	0	0	0	0	0	0	0		0
	CDK18	0	0	0	0	0	0	0	0		0
	CDK19	0	0	0	0	0	0	0	0		0
	CDK2AP2	0	0	0	0	0	0	0	0		0
	CDK4	0	0	0	0	0	0	0	0		0
	CDK5R2	0	0	0	0	0	0	0	0		0
	CDK5RAP1	0	0	0	0	0	0	0	0		0
	CDK5RAP2	0	0	0	0	0	0	0	0		0
	CDK6	0	0	0	0	0	0	0	0		0
	CDK7	0	0	0	0	0	0	0	0		0
	CDK9	0	0	0	0	0	0	0	0		0
	CDKAL1	0	0	0	0	0	0	0	0		0
	CDKL3	0	0	0	0	0	0	0	0		0
	CDKL5	0	0	0	0	0	0	0	0		0
	CDKN1B	0	0	0	0	0	0	0	0		0
	CDKN2A	0	0	0	0	0	0	0	0		0
	CDKN2B	0	0	0	0	0	0	0	0		0
	CDKN3	0	0	0	0	0	0	0	0		-3
	CDNF	0	0	0	0	0	0	0	0		0
	CDR1	0	0	0	0	0	0	0	0		0
	CDS2	0	0	0	0	0	0	0	0		0
	CDX4	0	0	0	0	0	0	0	0		0
	CEACAM1	0	0	0	0	0	0	0	0		0
	CEACAM14	0	0	0	0	0	0	0	0		0
	CEACAM15	0	0	0	0	0	0	0	0		0
	CEACAM19	0	0	0	0	0	0	0	0		0
	CEACAM2	0	0	0	0	0	0	0	0		0
	CEACAM20	0	0	0	0	0	0	0	0		0
	CEACAM3	0	0	0	0	0	0	0	0		0
	CEACAM9	0	0	0	0	0	0	0	0		0
	CEBPA	0	0	0	0	0	0	0	0		1
	CEBPG	0	0	0	0	0	0	0	0		0
	CEBPZ	0	0	0	0	0	0	0	0		0
	CECR2	0	0	0	0	0	0	0	0		0
	CELA3B	0	0	0	0	0	0	0	0		0
	CELF1	0	0	0	0	0	0	0	0		0
	CELF2	0	0	0	0	0	0	0	0		0
	CELF4	0	0	0	0	0	0	0	0		0
	CELF5	0	0	0	0	0	0	0	0		0
	CELF6	0	0	0	0	0	0	0	0		0
	CELSR2	0	0	0	0	0	0	0	0		0
	CELSR3	0	0	0	0	0	0	0	0		0
	CEMIP	0	0	0	0	0	0	0	0		0
	CENPC1	0	0	0	0	0	0	0	0		0
	CENPE	0	0	0	0	0	0	0	0		0
	CENPH	0	0	0	0	0	0	0	0		0
	CENPI	0	0	0	0	0	0	0	0		0
	CENPK	0	0	0	0	0	0	0	0		0
	CENPM	0	0	0	0	0	0	0	0		-1
	CENPP	0	0	0	0	0	0	0	0		0
	CENPQ	0	0	0	0	0	0	0	0		0
	CENPV	0	0	0	0	0	0	0	0		0
	CEP112	0	0	0	0	0	0	0	0		0
	CEP128	0	0	0	1	0	0	0	0		0	INTRON
	CEP135	0	0	0	0	0	0	0	0		0
	CEP19	0	0	0	0	0	0	0	0		0
	CEP192	0	0	0	0	0	0	0	0		0
	CEP250	0	0	0	0	0	0	0	0		0
	CEP290	0	0	0	0	0	0	0	0		0
	CEP63	0	0	0	0	0	0	0	0		0
	CEP70	0	0	0	0	0	0	0	0		0
	CEP76	0	0	0	0	0	0	0	0		0
	CEP78	0	0	0	0	0	0	0	0		0
	CEP89	0	0	0	0	0	0	0	0		0
	CEP97	0	0	0	0	0	0	0	0		0
	CEPT1	0	0	0	0	0	0	0	0		0
	CERCAM	0	0	0	0	0	0	0	0		0
	CERKL	0	0	0	0	0	0	0	0		0
	CERS2	0	0	0	0	0	0	0	0		0
	CES1C	0	0	0	0	0	0	0	0		0
	CES1D	0	0	0	0	0	0	0	0		0
	CES1F	0	0	0	0	0	0	0	0		0
	CES1G	0	0	0	0	0	0	0	0		0
	CES1H	0	0	0	0	0	0	0	0		0
	CES2C	0	0	0	0	0	0	0	0		0
	CES2D-PS	0	0	0	0	0	0	0	0		0
	CES2G	0	0	0	0	0	0	0	0		0
	CES3B	0	0	0	0	0	0	0	0		0
	CES4A	0	0	0	0	0	0	0	0		0
	CETN2	0	0	0	0	0	0	0	0		0
	CETN3	0	0	0	0	0	0	0	0		0
	CETN4	0	0	0	0	0	0	0	0		0
	CFAP46	0	0	0	0	0	0	0	0		0
	CFAP54	0	0	0	0	0	0	0	0		0
	CFAP58	0	0	0	0	0	0	0	0		0
	CFAP61	0	0	0	0	0	0	0	0		0
	CFAP97	0	0	0	0	0	0	0	0		0
	CFD	0	0	0	0	0	0	0	0		0
	CFDP1	0	0	0	0	0	0	0	0		0
	CFH	0	0	0	0	0	0	0	0		0
	CFHR2	0	0	0	0	0	0	0	0		0
	CFI	0	0	0	0	0	0	0	0		0
	CFL2	0	0	0	0	0	0	0	0		0
	CFLAR	0	0	0	0	0	0	0	0		0
	CFP	0	0	0	0	0	0	0	0		0
	CFTR	0	0	0	0	0	0	0	0		0
	CGA	0	0	0	0	0	0	0	0		0
	CGGBP1	0	0	0	0	0	0	0	0		0
	CGN	0	0	0	0	0	0	0	0		0
	CHAC1	0	0	0	0	0	0	0	0		0
	CHAC2	0	0	0	0	0	0	0	0		0
	CHAMP1	0	0	0	0	0	0	0	0		0
	CHCHD10	0	0	0	0	0	0	0	0		-3
	CHCHD2	0	0	0	0	0	0	0	0		0
	CHCHD7	0	0	0	0	0	0	0	0		0
	CHD1	0	0	0	0	0	0	0	0		0
	CHD1L	0	0	0	0	0	0	0	0		1
	CHD3	0	0	0	0	0	0	0	0		1
	CHD4	0	0	0	0	0	0	0	0		0
	CHD6	0	0	0	0	0	0	0	0		0
	CHD7	0	0	0	0	0	0	0	0		0
	CHD8	0	0	0	0	0	0	0	0		0
	CHEK2	0	0	0	0	0	0	0	0		0
	CHERP	0	0	0	0	0	0	0	0		0
	CHFR	0	0	0	0	0	0	0	0		0
	CHI3L3	0	0	0	0	0	0	0	0		0
	CHIA	0	0	0	0	0	0	0	0		0
	CHIC1	0	0	0	0	0	0	0	0		0
	CHIC2	0	0	0	0	0	0	0	0		0
	CHID1	0	0	0	0	0	0	0	0		0
	CHKB	0	0	0	0	0	0	0	0		0
	CHL1	0	0	0	0	0	0	0	0		0
	CHM	0	0	0	0	0	0	0	0		0
	CHMP2B	0	0	0	0	0	0	0	0		0
	CHMP4B	0	0	0	0	0	0	0	0		0
	CHMP4C	0	0	0	0	0	0	0	0		0
	CHMP5	0	0	0	0	0	0	0	0		0
	CHMP7	0	0	0	0	0	0	0	0		0
	CHN1	0	0	0	0	0	0	0	0		0
	CHN2	0	0	0	0	0	0	0	0		0
	CHODL	0	0	0	0	0	0	0	0		0
	CHPF2	0	0	0	0	0	0	0	0		0
	CHRDL1	0	0	0	0	0	0	0	0		0
	CHRM2	0	0	0	0	0	0	0	0		0
	CHRM5	0	0	0	0	0	0	0	0		0
	CHRNA1	0	0	0	0	0	0	0	0		0
	CHRNA4	0	0	0	0	0	0	0	0		0
	CHRNA9	0	0	0	0	0	0	0	0		0
	CHRNE	0	0	0	0	0	0	0	0		0
	CHST10	0	0	0	0	0	0	0	0		0
	CHST15	0	0	0	0	0	0	0	0		0
	CHST5	0	0	0	0	0	0	0	0		0
	CHST7	0	0	0	0	0	0	0	0		0
	CHST8	0	0	0	0	0	0	0	0		0
	CHTOP	0	0	0	0	0	0	0	0		0
	CHUK	0	0	0	0	0	0	0	0		0
	CHURC1	0	0	0	0	0	0	0	0		0
	CIART	0	0	0	0	0	0	0	0		0
	CIC	0	0	0	0	0	0	0	0		0
	CIITA	0	0	0	0	0	0	0	0		0
	CILP	0	0	0	0	0	0	0	0		-3
	CILP2	0	0	0	0	0	0	0	0		0
	CIR1	0	0	0	0	0	0	0	0		0
	CIRH1A	0	0	0	0	0	0	0	0		0
	CISD2	0	0	0	0	0	0	0	0		0
	CISD3	0	0	0	0	0	0	0	0		0
	CITED1	0	0	0	0	0	0	0	0		0
	CK137956	0	0	0	0	0	0	0	0		-3
	CKAP2L	0	0	0	0	0	0	0	0		0
	CKAP5	0	0	0	0	0	0	0	0		0
	CKMT1	0	0	0	0	0	0	0	0		0
	CLASP1	0	0	0	0	0	0	0	0		0
	CLASP2	0	0	0	0	0	0	0	0		0
	CLCA1	0	0	0	0	0	0	0	0		0
	CLCA3B	0	0	0	0	0	0	0	0		0
	CLCA4A	0	0	0	0	0	0	0	0		0
	CLCA4B	0	0	0	0	0	0	0	0		0
	CLCA4C-PS	0	0	0	0	0	0	0	0		0
	CLCF1	0	0	0	0	0	0	0	0		0
	CLCN3	0	0	0	0	0	0	0	0		0
	CLCN5	0	0	0	0	0	0	0	0		0
	CLCN6	0	0	0	0	0	0	0	0		0
	CLCN7	0	0	0	0	0	0	0	0		0
	CLDN1	0	0	0	0	0	0	0	0		0
	CLDN10	0	0	0	0	0	0	0	0		0
	CLDN11	0	0	0	0	0	0	0	0		0
	CLDN12	0	0	0	0	0	0	0	0		0
	CLDN16	0	0	0	0	0	0	0	0		0
	CLDN17	0	0	0	0	0	0	0	0		1
	CLDN2	0	0	0	0	0	0	0	0		0
	CLDN25	0	0	0	0	0	0	0	0		0
	CLDN7	0	0	0	0	0	0	0	0		0
	CLDN8	0	0	0	0	0	0	0	0		0
	CLEC10A	0	0	0	0	0	0	0	0		0
	CLEC16A	0	0	0	0	0	0	0	0		0
	CLEC1B	0	0	0	0	0	0	0	0		0
	CLEC2D	0	0	0	0	0	0	0	0		0
	CLEC2G	0	0	0	0	0	0	0	0		0
	CLEC2H	0	0	0	0	0	0	0	0		0
	CLEC2I	0	0	0	0	0	0	0	0		0
	CLEC2J	0	0	0	0	0	0	0	0		0
	CLEC4A2	0	0	0	0	0	0	0	0		0
	CLEC4A4	0	0	0	0	0	0	0	0		0
	CLEC4B1	0	0	0	0	0	0	0	0		0
	CLGN	0	0	0	0	0	0	0	0		0
	CLHC1	0	0	0	0	0	0	0	0		0
	CLIC3	0	0	0	0	0	0	0	0		0
	CLIP1	0	0	0	0	0	0	0	0		0
	CLK1	0	0	0	0	0	0	0	0		0
	CLK2	0	0	0	0	0	0	0	0		0
	CLMN	0	0	0	0	0	0	0	0		0
	CLN5	0	0	0	0	0	0	0	0		0
	CLN8	0	0	0	0	0	0	0	0		0
	CLNK	0	0	0	0	0	0	0	0		0
	CLNS1A	0	0	0	0	0	0	0	0		-3
	CLOCK	0	0	0	0	0	0	0	0		0
	CLRN1	0	0	0	0	0	0	0	0		0
	CLSPN	0	0	0	0	0	0	0	0		0
	CLSTN2	0	0	0	0	0	0	0	0		0
	CLTA	0	0	0	0	0	0	0	0		0
	CLUH	0	0	0	0	0	0	0	0		0
	CLVS1	0	0	0	0	0	0	0	0		0
	CMAH	0	0	0	0	0	0	0	0		0
	CMC1	0	0	0	0	0	0	0	0		0
	CMC2	0	0	0	0	0	0	0	0		0
	CMKLR1	0	0	0	0	0	0	0	0		0
	CML1	0	0	0	0	0	0	0	0		0
	CML3	0	0	0	0	0	0	0	0		-3
	CMSS1	0	0	0	0	0	0	0	0		0
	CMYA5	0	0	0	0	0	0	0	0		0
	CNEP1R1	0	0	0	0	0	0	0	0		0
	CNGA2	0	0	0	0	0	0	0	0		0
	CNGA3	0	0	0	0	0	0	0	0		0
	CNGB3	0	0	0	0	0	0	0	0		0
	CNIH1	0	0	0	0	0	0	0	0		0
	CNKSR1	0	0	0	0	0	0	0	0		0
	CNKSR2	0	0	0	0	0	0	0	0		0
	CNKSR3	0	0	0	0	0	0	0	0		0
	CNN3	0	0	0	0	0	0	0	0		0
	CNNM3	0	0	0	0	0	0	0	0		0
	CNOT1	0	0	0	0	0	0	0	0		0
	CNOT2	0	0	0	0	0	0	0	0		0
	CNOT6	0	0	0	0	0	0	0	0		0
	CNOT6L	0	0	0	0	0	0	0	0		0
	CNOT7	0	0	0	0	0	0	0	0		0
	CNPY1	0	0	0	0	0	0	0	0		0
	CNR1	0	0	0	0	0	0	0	0		0
	CNST	0	0	0	0	0	0	0	0		0
	CNTN1	0	0	0	0	0	0	0	0		0
	CNTN2	0	0	0	0	0	0	0	0		0
	CNTN5	0	0	0	0	0	0	0	0		0
	CNTN6	0	0	0	0	0	0	0	0		0
	CNTNAP2	0	0	0	0	0	0	0	0		0
	CNTNAP3	0	0	0	0	0	0	0	0		0
	CNTNAP4	0	0	0	0	0	0	0	0		0
	CNTNAP5C	0	0	0	0	0	0	0	0		0
	COASY	0	0	0	0	0	0	0	0		0
	COBL	0	0	0	0	0	0	0	0		0
	COBLL1	0	0	0	0	0	0	0	0		0
	COG1	0	0	0	0	0	0	0	0		0
	COG6	0	0	0	0	0	0	0	0		0
	COG8	0	0	0	0	0	0	0	0		0
	COIL	0	0	0	0	0	0	0	0		0
	COL11A1	0	0	0	0	0	0	0	0		1
	COL12A1	0	0	0	0	0	0	0	0		0
	COL13A1	0	0	0	0	0	0	0	0		0
	COL14A1	0	0	0	0	0	0	0	0		0
	COL16A1	0	0	0	0	0	0	0	0		0
	COL18A1	0	0	0	0	0	0	0	0		0
	COL19A1	0	0	0	0	0	0	0	0		0
	COL1A1	0	0	0	0	0	0	0	0		0
	COL1A2	0	0	0	0	0	0	0	0		0
	COL22A1	0	0	0	0	0	0	0	0		0
	COL24A1	0	0	0	0	0	0	0	0		0
	COL25A1	0	0	0	0	0	0	0	0		0
	COL26A1	0	0	0	0	0	0	0	0		0
	COL27A1	0	0	0	0	0	0	0	0		0
	COL28A1	0	0	0	0	0	0	0	0		0
	COL3A1	0	0	0	0	0	0	0	0		0
	COL4A1	0	0	0	0	0	0	0	0		0
	COL4A3	0	0	0	0	0	0	0	0		0
	COL4A4	0	0	0	0	0	0	0	0		0
	COL4A5	0	0	0	0	0	0	0	0		0
	COL4A6	0	0	0	0	0	0	0	0		0
	COL5A1	0	0	0	0	0	0	0	0		0
	COL5A2	0	0	0	0	0	0	0	0		0
	COL5A3	0	0	0	0	0	0	0	0		1
	COL6A3	0	0	0	0	0	0	0	0		0
	COL6A4	0	0	0	0	0	0	0	0		0
	COL7A1	0	0	0	0	0	0	0	0		0
	COL8A1	0	0	0	0	0	0	0	0		0
	COL8A2	0	0	0	0	0	0	0	0		0
	COL9A1	0	0	0	0	0	0	0	0		0
	COLEC11	0	0	0	0	0	0	0	0		0
	COLEC12	0	0	0	0	0	0	0	0		0
	COMMD10	0	0	0	0	0	0	0	0		0
	COMMD2	0	0	0	0	0	0	0	0		0
	COMMD4	0	0	0	0	0	0	0	0		0
	COMMD7	0	0	0	0	0	0	0	0		0
	COPB1	0	0	0	0	0	0	0	0		0
	COPG1	0	0	0	0	0	0	0	0		0
	COPG2	0	0	0	0	0	0	0	0		0
	COPS7A	0	0	0	0	0	0	0	0		0
	COPS7B	0	0	0	0	0	0	0	0		0
	COPZ1	0	0	0	0	0	0	0	0		0
	COQ10B	0	0	0	0	0	0	0	0		0
	COQ2	0	0	0	0	0	0	0	0		0
	COQ3	0	0	0	0	0	0	0	0		0
	CORIN	0	0	0	0	0	0	0	0		0
	CORO1A	0	0	0	0	0	0	0	0		0
	CORO2B	0	0	0	0	0	0	0	0		0
	COX11	0	0	0	0	0	0	0	0		0
	COX15	0	0	0	0	0	0	0	0		0
	COX7B	0	0	0	0	0	0	0	0		0
	COX7C	0	0	0	0	0	0	0	0		0
	CP	0	0	0	0	0	0	0	0		0
	CPA3	0	0	0	0	0	0	0	0		0
	CPA4	0	0	0	0	0	0	0	0		0
	CPA6	0	0	0	0	0	0	0	0		0
	CPB1	0	0	0	0	0	0	0	0		0
	CPD	0	0	0	0	0	0	0	0		0
	CPEB1	0	0	0	0	0	0	0	0		0
	CPEB3	0	0	0	0	0	0	0	0		0
	CPEB4	0	0	0	0	0	0	0	0		0
	CPM	0	0	0	0	0	0	0	0		0
	CPNE3	0	0	0	0	0	0	0	0		0
	CPNE4	0	0	0	0	0	0	0	0		0
	CPNE5	0	0	0	0	0	0	0	0		0
	CPNE8	0	0	0	0	0	0	0	0		0
	CPOX	0	0	0	0	0	0	0	0		0
	CPS1	0	0	0	0	0	0	0	0		0
	CPSF1	0	0	0	0	0	0	0	0		0
	CPSF4L	0	0	0	0	0	0	0	0		0
	CPSF7	0	0	0	0	0	0	0	0		0
	CPT1A	0	0	0	0	0	0	0	0		0
	CPT1B	0	0	0	0	0	0	0	0		0
	CPT1C	0	0	0	0	0	0	0	0		0
	CPVL	0	0	0	0	0	0	0	0		0
	CPXCR1	0	0	0	0	0	0	0	0		0
	CR2	0	0	0	0	0	0	0	0		0
	CRACR2B	0	0	0	0	0	0	0	0		0
	CRADD	0	0	0	0	0	0	0	0		0
	CRB1	0	0	0	0	0	0	0	0		0
	CRB2	0	0	0	0	0	0	0	0		0
	CRBN	0	0	0	0	0	0	0	0		0
	CREB1	0	0	0	0	0	0	0	0		0
	CREB3L2	0	0	0	0	0	0	0	0		0
	CREB5	0	0	0	0	0	0	0	0		0
	CREBL2	0	0	0	0	0	0	0	0		0
	CREBRF	0	0	0	0	0	0	0	0		0
	CREBZF	0	0	0	0	0	0	0	0		0
	CREG1	0	0	0	0	0	0	0	0		0
	CRH	0	0	0	0	0	0	0	0		0
	CRIPT	0	0	0	0	0	0	0	0		0
	CRISP1	0	0	0	0	0	0	0	0		0
	CRISP2	0	0	0	0	0	0	0	0		0
	CRISPLD2	0	0	0	0	0	0	0	0		0
	CRLF1	0	0	0	0	0	0	0	0		0
	CRLF3	0	0	0	0	0	0	0	0		0
[truncated: 8,343 more rows]
