# Supplementary material for: Probabilistic modeling of personalized drug combinations from integrated chemical screen and molecular data in sarcoma
Source: BMC Cancer. 2019 Jun 17;19:593. doi: 10.1186/s12885-019-5681-6 (PMC6580486; doi:10.1186/s12885-019-5681-6)
Supplement: Supplementary file 23 — Table S9. RNA Sequencing Data - U23674. (XLSX 2157 kb) [file 12885_2019_5681_MOESM23_ESM.xlsx]

## Sheet: All Data
Table S9 RNA Sequencing Data - U23674
test_id	gene_id	gene	locus	sample_1	sample_2	status	value_1	value_2	log2(fold_change)	test_stat	p_value	q_value	significant
XLOC_006476	XLOC_006476	Nupl1	chr14:60219467-60251378	U23674	Control	OK	1378.18	4.26142	-8.33722	-2.40021	5e-05	0.000114589	yes
XLOC_016451	XLOC_016451	Peg10	chr6:4747305-4760516	U23674	Control	OK	99.1654	0.385636	-8.00645	-3.61416	0.2264	0.256137	no
XLOC_015344	XLOC_015344	Dancr,Snora26	chr5:74093082-74094336	U23674	Control	OK	535.568	2.35724	-7.82783	-1.00868	0.31985	0.348409	no
XLOC_013082	XLOC_013082	Cenpe	chr3:135212562-135273540	U23674	Control	OK	17.2156	0.116228	-7.21062	-4.06649	0.185	0.212903	no
XLOC_011512	XLOC_011512	Ube2c	chr2:164769928-164772902	U23674	Control	OK	288.409	2.46529	-6.87021	-5.96209	0.1161	0.13949	no
XLOC_019254	XLOC_019254	St8sia2	chr7:73939119-74013682	U23674	Control	OK	23.9769	0.205723	-6.8648	-4.70897	0.15115	0.177318	no
XLOC_019191	XLOC_019191	Dbx1	chr7:49631498-49636835	U23674	Control	OK	106.051	1.0516	-6.65603	-5.48543	0.1161	0.13949	no
XLOC_021282	XLOC_021282	2810417H13Rik	chr9:65828925-65908794	U23674	Control	OK	39.3186	0.40652	-6.59574	-2.55782	0.16845	0.195469	no
XLOC_005696	XLOC_005696	Iqgap2	chr13:95627176-95891922	U23674	Control	OK	26.5442	0.297311	-6.48028	-4.12237	0.1105	0.134473	no
XLOC_021912	XLOC_021912	Kif23	chr9:61917277-61946799	U23674	Control	OK	27.1094	0.304679	-6.47536	-1.36918	0.22145	0.251112	no
XLOC_015396	XLOC_015396	Cxcl5	chr5:90759298-90761625	U23674	Control	OK	49.5819	0.6131	-6.33755	-3.98935	0.185	0.212903	no
XLOC_019956	XLOC_019956	Dusp4	chr8:34807326-34821930	U23674	Control	OK	31.717	0.399168	-6.31212	-3.05377	0.24335	0.270919	no
XLOC_012195	XLOC_012195	Ryr3	chr2:112631363-113030331	U23674	Control	NOTEST	4.33438	0.0599202	-6.17664	0	1	1	no
XLOC_021687	XLOC_021687	Anln	chr9:22055459-22389206	U23674	Control	OK	36.8981	0.52737	-6.12859	-4.66733	0.01665	0.0236955	yes
XLOC_011397	XLOC_011397	Tpx2	chr2:152847963-152895321	U23674	Control	OK	56.82	0.854405	-6.05533	-4.57	0.00135	0.00239044	yes
XLOC_017436	XLOC_017436	Rad18	chr6:112619850-112696670	U23674	Control	OK	27.8389	0.422851	-6.04081	-1.48105	0.21485	0.244276	no
XLOC_011553	XLOC_011553	Tfap2c	chr2:172549592-172558621	U23674	Control	OK	73.2175	1.12635	-6.02246	-5.38559	0.0046	0.00730648	yes
XLOC_009878	XLOC_009878	Chka	chr19:3851772-3894369	U23674	Control	OK	32.2269	0.521764	-5.94873	-1.4376	0.224	0.25369	no
XLOC_012207	XLOC_012207	Meis2	chr2:115861263-116065058	U23674	Control	OK	16.2009	0.263857	-5.94018	-1.58637	0.20585	0.23475	no
XLOC_001722	XLOC_001722	Phlda1	chr10:111506285-111508649	U23674	Control	OK	97.7683	1.59415	-5.93851	-5.73936	0.01975	0.0276293	yes
XLOC_022301	XLOC_022301	Timp1	chrX:20848542-20920918	U23674	Control	OK	78.2956	1.3133	-5.89766	-2.01012	0.1038	0.126897	no
XLOC_008673	XLOC_008673	Chaf1a	chr17:56040415-56068026	U23674	Control	OK	28.6281	0.510701	-5.80881	-3.69514	0.1161	0.13949	no
XLOC_012114	XLOC_012114	Mdk	chr2:91922188-91932282	U23674	Control	OK	219.984	3.99433	-5.7833	-4.02148	0.0016	0.00279989	yes
XLOC_000625	XLOC_000625	Nek2	chr1:191821472-191833049	U23674	Control	OK	17.2213	0.319662	-5.7515	-3.63078	0.15115	0.177318	no
XLOC_003351	XLOC_003351	Hmmr	chr11:40701387-40733437	U23674	Control	OK	23.142	0.432364	-5.74212	-2.96962	0.0421	0.0550888	no
XLOC_008888	XLOC_008888	Ccnf	chr17:24223231-24251409	U23674	Control	OK	17.8902	0.337423	-5.72847	-0.0937405	0.2549	0.282211	no
XLOC_008037	XLOC_008037	Boc	chr16:44485044-44558870	U23674	Control	OK	51.3307	0.98814	-5.69896	-5.61929	0.00015	0.000322462	yes
XLOC_005731	XLOC_005731	Ccnb1	chr13:100778738-100786486	U23674	Control	OK	96.0196	1.92372	-5.64136	-7.06384	0.0019	0.0032591	yes
XLOC_020128	XLOC_020128	Asf1b	chr8:83955693-83970195	U23674	Control	OK	31.7281	0.637899	-5.63629	-3.55164	0.185	0.212903	no
XLOC_006746	XLOC_006746	Sqle	chr15:59315091-59331193	U23674	Control	OK	59.2483	1.2374	-5.58139	-5.86678	0.01975	0.0276293	yes
XLOC_011205	XLOC_011205	Nusap1	chr2:119609531-119650160	U23674	Control	OK	30.0921	0.643352	-5.54763	-3.35889	0.2553	0.282556	no
XLOC_014221	XLOC_014221	Gale	chr4:135963760-135968178	U23674	Control	OK	73.1855	1.57266	-5.54028	-1.81825	0.0174	0.0246263	yes
XLOC_020859	XLOC_020859	Slc7a5	chr8:121881145-121907686	U23674	Control	OK	167.866	3.65373	-5.5218	-13.5938	5e-05	0.000114589	yes
XLOC_010376	XLOC_010376	Incenp	chr19:9872296-9899533	U23674	Control	OK	23.5974	0.514561	-5.51914	-3.43631	0.1161	0.13949	no
XLOC_011189	XLOC_011189	Knstrn	chr2:118814002-118836212	U23674	Control	OK	42.9914	0.93986	-5.51546	-4.9973	0.01975	0.0276293	yes
XLOC_001394	XLOC_001394	Wasf1	chr10:40883533-40938569	U23674	Control	OK	17.0113	0.378147	-5.4914	-3.26962	0.185	0.212903	no
XLOC_003816	XLOC_003816	Top2a	chr11:98992946-99024189	U23674	Control	OK	81.6503	1.83378	-5.47657	-9.30304	5e-05	0.000114589	yes
XLOC_013491	XLOC_013491	Phgdh	chr3:98313170-98339969	U23674	Control	OK	229.977	5.31202	-5.43608	-10.6095	5e-05	0.000114589	yes
XLOC_006738	XLOC_006738	Wdr67	chr15:57912198-57970068	U23674	Control	OK	12.4663	0.295572	-5.39839	-1.72438	0.24415	0.271715	no
XLOC_017244	XLOC_017244	Scrn1	chr6:54508163-54566382	U23674	Control	OK	23.7338	0.565221	-5.39198	-2.35825	0.2421	0.269761	no
XLOC_010140	XLOC_010140	Hells	chr19:38930989-38968277	U23674	Control	OK	14.3902	0.343806	-5.38734	-3.44789	0.15115	0.177318	no
XLOC_016934	XLOC_016934	Cdca3	chr6:124830175-124833701	U23674	Control	OK	58.9347	1.41467	-5.38058	-4.25386	0.1161	0.13949	no
XLOC_012279	XLOC_012279	Ncaph	chr2:127103809-127133954	U23674	Control	OK	28.4304	0.693173	-5.35808	-3.75881	0.1161	0.13949	no
XLOC_013705	XLOC_013705	Cth	chr3:157894247-157925063	U23674	Control	OK	30.509	0.752889	-5.34066	-4.45278	0.15115	0.177318	no
XLOC_006518	XLOC_006518	Cdca2	chr14:67676353-67715841	U23674	Control	NOTEST	10.1347	0.250132	-5.34047	0	1	1	no
XLOC_006892	XLOC_006892	Gtse1	chr15:85859706-85876573	U23674	Control	OK	13.731	0.341902	-5.32771	-2.1747	0.24005	0.267803	no
XLOC_008712	XLOC_008712	Lpin2	chr17:71183977-71249818	U23674	Control	NOTEST	6.46002	0.162703	-5.31122	0	1	1	no
XLOC_002186	XLOC_002186	Apaf1	chr10:90989310-91082743	U23674	Control	NOTEST	5.55011	0.14004	-5.30861	0	1	1	no
XLOC_010128	XLOC_010128	Kif11	chr19:37376402-37421859	U23674	Control	OK	15.3237	0.391733	-5.28975	-3.75094	0.1161	0.13949	no
XLOC_008922	XLOC_008922	Msln	chr17:25748545-25754634	U23674	Control	OK	157.005	4.01953	-5.28763	-8.13124	5e-05	0.000114589	yes
XLOC_019190	XLOC_019190	E2f8	chr7:48866428-48881041	U23674	Control	OK	19.8045	0.513025	-5.27066	-3.74669	0.1161	0.13949	no
XLOC_006885	XLOC_006885	Fbln1	chr15:85206007-85286294	U23674	Control	OK	16.92	0.442579	-5.25666	-2.42063	0.23835	0.266045	no
XLOC_005120	XLOC_005120	Fgfr4	chr13:55152817-55168759	U23674	Control	OK	33.7018	0.897857	-5.2302	-4.15535	0.03955	0.0520813	no
XLOC_017236	XLOC_017236	Hoxa11	chr6:52242105-52249769	U23674	Control	OK	68.8234	1.85791	-5.21115	-6.08627	0.0025	0.00417556	yes
XLOC_003347	XLOC_003347	Wwc1	chr11:35839177-35980089	U23674	Control	NOTEST	10.4729	0.284845	-5.20035	0	1	1	no
XLOC_017191	XLOC_017191	Fam115c	chr6:42623042-42645041	U23674	Control	NOTEST	9.58936	0.266238	-5.17064	0	1	1	no
XLOC_008833	XLOC_008833	Dll1	chr17:15367353-15375823	U23674	Control	OK	70.7533	2.00246	-5.14295	-8.0119	0.0001	0.000220213	yes
XLOC_012291	XLOC_012291	Bub1	chr2:127800199-127831859	U23674	Control	OK	16.4321	0.470626	-5.12579	-3.19725	0.04325	0.0564325	no
XLOC_013022	XLOC_013022	Vav3	chr3:109340682-109685694	U23674	Control	OK	27.514	0.791908	-5.11869	-4.55389	0.00025	0.0005165	yes
XLOC_005457	XLOC_005457	Tubb2b	chr13:34127007-34130354	U23674	Control	OK	110.232	3.20097	-5.1059	-8.17502	0.0005	0.000972862	yes
XLOC_011522	XLOC_011522	Eya2	chr2:165595027-165771727	U23674	Control	OK	49.5022	1.44147	-5.10188	-3.8244	0.00075	0.00140191	yes
XLOC_012768	XLOC_012768	4930579G24Rik	chr3:79629078-79632819	U23674	Control	OK	17.2209	0.503373	-5.09639	-3.11322	0.185	0.212903	no
XLOC_006143	XLOC_006143	Pcdh17	chr14:84443562-84537060	U23674	Control	OK	11.0077	0.328686	-5.06565	-5.07269	0.0137	0.0197868	yes
XLOC_015800	XLOC_015800	Dbf4	chr5:8396968-8422716	U23674	Control	OK	22.6387	0.676681	-5.06417	-4.0823	0.2419	0.269585	no
XLOC_020265	XLOC_020265	Cdh3	chr8:106510890-106556908	U23674	Control	OK	20.1341	0.605284	-5.05589	-3.13198	0.0161	0.0229893	yes
XLOC_012689	XLOC_012689	Plk4	chr3:40799950-40816883	U23674	Control	OK	19.2155	0.582056	-5.04497	-2.38989	0.2285	0.258194	no
XLOC_016350	XLOC_016350	Prkar1b	chr5:139017303-139130386	U23674	Control	OK	12.8686	0.391733	-5.03785	-2.03303	0.2407	0.268434	no
XLOC_001740	XLOC_001740	Cpm	chr10:117629499-117687352	U23674	Control	OK	34.0936	1.0545	-5.01487	-5.92731	5e-05	0.000114589	yes
XLOC_000036	XLOC_000036	Paqr8	chr1:20890621-20938756	U23674	Control	NOTEST	6.73554	0.210001	-5.00333	0	1	1	no
XLOC_006060	XLOC_006060	Fam167a	chr14:63436393-63465502	U23674	Control	NOTEST	6.91407	0.219664	-4.97617	0	1	1	no
XLOC_000302	XLOC_000302	Bok	chr1:93685693-93695762	U23674	Control	OK	125.843	4.02947	-4.96489	-7.64638	0.0005	0.000972862	yes
XLOC_005889	XLOC_005889	Ogdhl	chr14:32322018-32347820	U23674	Control	NOTEST	8.45379	0.273044	-4.95239	0	1	1	no
XLOC_006983	XLOC_006983	Krt18	chr15:102028215-102032026	U23674	Control	OK	80.4329	2.60074	-4.95079	-5.04964	0.0019	0.0032591	yes
XLOC_005297	XLOC_005297	Emb	chr13:117220572-117274415	U23674	Control	OK	188.512	6.21342	-4.92312	-13.638	5e-05	0.000114589	yes
XLOC_012801	XLOC_012801	Iqgap3	chr3:88082050-88121048	U23674	Control	NOTEST	9.91608	0.327195	-4.92155	0	1	1	no
XLOC_008921	XLOC_008921	Chtf18	chr17:25717171-25727415	U23674	Control	NOTEST	10.2358	0.339435	-4.91434	0	1	1	no
XLOC_012266	XLOC_012266	Myef2	chr2:125068126-125123660	U23674	Control	OK	43.1432	1.45827	-4.8868	-3.98579	5e-05	0.000114589	yes
XLOC_010646	XLOC_010646	Usp6nl	chr2:6322756-6443820	U23674	Control	OK	25.3726	0.880736	-4.84842	-5.25104	0.0005	0.000972862	yes
XLOC_017129	XLOC_017129	Tsga14	chr6:30653456-30693682	U23674	Control	NOTEST	9.17318	0.320289	-4.83998	0	1	1	no
XLOC_007367	XLOC_007367	Slc38a1	chr15:96571417-96642913	U23674	Control	OK	35.3165	1.23564	-4.83701	-8.41209	5e-05	0.000114589	yes
XLOC_021330	XLOC_021330	Bmp5	chr9:75775364-75900263	U23674	Control	OK	39.1378	1.36946	-4.83689	-5.46459	5e-05	0.000114589	yes
XLOC_014439	XLOC_014439	Ankrd6	chr4:32804034-32950826	U23674	Control	NOTEST	5.95991	0.208766	-4.83533	0	1	1	no
XLOC_021652	XLOC_021652	Dnmt1	chr9:20907205-20959888	U23674	Control	OK	41.0796	1.444	-4.83028	-6.58431	5e-05	0.000114589	yes
XLOC_017677	XLOC_017677	-	chr6:100807087-100809842	U23674	Control	OK	19.4647	0.695267	-4.80715	-3.45363	0.1161	0.13949	no
XLOC_009918	XLOC_009918	Efemp2	chr19:5474689-5481854	U23674	Control	OK	86.5907	3.11324	-4.79772	-5.6551	0.00045	0.000887961	yes
XLOC_003987	XLOC_003987	Sdk2	chr11:113780789-114065951	U23674	Control	NOTEST	3.80115	0.13822	-4.7814	0	1	1	no
XLOC_011807	XLOC_011807	Traf1	chr2:34943257-34961772	U23674	Control	OK	26.6561	0.970857	-4.77906	-2.30613	0.00265	0.0043918	yes
XLOC_007941	XLOC_007941	Igf2bp2	chr16:22059008-22163299	U23674	Control	OK	26.2665	0.96289	-4.76971	-5.05993	0.0019	0.0032591	yes
XLOC_007413	XLOC_007413	Racgap1	chr15:99620495-99651656	U23674	Control	OK	56.4305	2.08855	-4.7559	-5.41515	5e-05	0.000114589	yes
XLOC_019977	XLOC_019977	Fat1	chr8:44935290-45052257	U23674	Control	OK	27.2305	1.01443	-4.74649	-10.5722	5e-05	0.000114589	yes
XLOC_007454	XLOC_007454	Krt8	chr15:101996710-102004342	U23674	Control	OK	95.1664	3.54633	-4.74605	-6.97405	0.0001	0.000220213	yes
XLOC_007028	XLOC_007028	Skp2	chr15:9111984-9140451	U23674	Control	OK	28.1836	1.05064	-4.74552	-4.88666	0.00585	0.0090675	yes
XLOC_009569	XLOC_009569	Pmaip1	chr18:66458603-66465558	U23674	Control	OK	67.316	2.51249	-4.74376	-8.54161	0.0005	0.000972862	yes
XLOC_011181	XLOC_011181	Thbs1	chr2:118111913-118127133	U23674	Control	OK	54.8451	2.05265	-4.7398	-9.38453	5e-05	0.000114589	yes
XLOC_001998	XLOC_001998	Unc5b	chr10:60762594-60831581	U23674	Control	OK	26.7279	1.00099	-4.73885	-7.21725	0.0005	0.000972862	yes
XLOC_020990	XLOC_020990	Ldlr	chr9:21723575-21749918	U23674	Control	OK	54.4165	2.04994	-4.73039	-7.86975	5e-05	0.000114589	yes
XLOC_011884	XLOC_011884	Scn3a	chr2:65457117-65567492	U23674	Control	NOTEST	5.73001	0.216299	-4.72744	0	1	1	no
XLOC_014768	XLOC_014768	Ptprf	chr4:118208212-118291397	U23674	Control	NOTEST	10.0149	0.380229	-4.71913	0	1	1	no
XLOC_003179	XLOC_003179	Birc5	chr11:117849236-117855743	U23674	Control	OK	59.3439	2.27105	-4.70767	-3.48919	0.00555	0.00863588	yes
XLOC_008400	XLOC_008400	Itpr3	chr17:27057303-27122223	U23674	Control	OK	22.238	0.851359	-4.70712	-7.47922	5e-05	0.000114589	yes
XLOC_013249	XLOC_013249	Maml3	chr3:51687612-52105006	U23674	Control	OK	14.7325	0.567025	-4.69945	-4.8468	0.0019	0.0032591	yes
XLOC_012150	XLOC_012150	Tcp11l1	chr2:104679350-104712162	U23674	Control	NOTEST	6.94806	0.267819	-4.69728	0	1	1	no
XLOC_010544	XLOC_010544	Loxl4	chr19:42592278-42612806	U23674	Control	NOTEST	4.36988	0.169155	-4.69118	0	1	1	no
XLOC_010889	XLOC_010889	Lypd6	chr2:50066428-50193569	U23674	Control	NOTEST	6.87381	0.269182	-4.67446	0	1	1	no
XLOC_000921	XLOC_000921	Kif1a	chr1:93015455-93101865	U23674	Control	NOTEST	2.80729	0.109976	-4.67391	0	1	1	no
XLOC_002943	XLOC_002943	Samd14	chr11:95009878-95026087	U23674	Control	NOTEST	7.23514	0.284569	-4.66817	0	1	1	no
XLOC_006535	XLOC_006535	Pdlim2	chr14:70164027-70177672	U23674	Control	OK	53.966	2.1404	-4.6561	-3.65675	0.0019	0.0032591	yes
XLOC_002739	XLOC_002739	Fam64a	chr11:72042501-72047370	U23674	Control	OK	33.5121	1.34018	-4.64418	-3.41018	0.1161	0.13949	no
XLOC_011638	XLOC_011638	Mcm10	chr2:4990723-5012791	U23674	Control	OK	12.5133	0.502025	-4.63955	-3.04452	0.1161	0.13949	no
XLOC_017331	XLOC_017331	Mthfd2	chr6:83305703-83317604	U23674	Control	OK	63.4738	2.5525	-4.63618	-6.52068	0.0005	0.000972862	yes
XLOC_017077	XLOC_017077	Asns	chr6:7675170-7693182	U23674	Control	OK	44.9282	1.81532	-4.62932	-4.97153	0.01975	0.0276293	yes
XLOC_016452	XLOC_016452	Ppp1r9a	chr6:4903319-5165661	U23674	Control	NOTEST	2.47098	0.0998596	-4.62904	0	1	1	no
XLOC_006519	XLOC_006519	Dock5	chr14:67751927-67933572	U23674	Control	OK	16.1941	0.654643	-4.62862	-7.17435	0.0001	0.000220213	yes
XLOC_011882	XLOC_011882	Cobll1	chr2:65088338-65238626	U23674	Control	OK	22.9527	0.933754	-4.61948	-4.05753	5e-05	0.000114589	yes
XLOC_020271	XLOC_020271	Sntb2	chr8:106935749-107014597	U23674	Control	OK	22.8875	0.940692	-4.60469	-4.81429	0.00105	0.00189852	yes
XLOC_002683	XLOC_002683	Aurkb	chr11:69045642-69051662	U23674	Control	OK	25.3899	1.04447	-4.60342	-3.51509	0.1161	0.13949	no
XLOC_012199	XLOC_012199	Arhgap11a	chr2:113831491-113848661	U23674	Control	OK	23.1551	0.952751	-4.60309	-5.85494	0.0005	0.000972862	yes
XLOC_008765	XLOC_008765	Msh6	chr17:87975049-88065285	U23674	Control	OK	16.4952	0.680485	-4.59934	-3.67519	0.01615	0.0230504	yes
XLOC_003925	XLOC_003925	Kif18b	chr11:102905518-102925124	U23674	Control	OK	14.2229	0.587485	-4.59752	-3.36625	0.1161	0.13949	no
XLOC_016517	XLOC_016517	Mest	chr6:30733505-30748466	U23674	Control	OK	528.474	21.8778	-4.59429	-21.1743	5e-05	0.000114589	yes
XLOC_010606	XLOC_010606	Afap1l2	chr19:56912353-57008575	U23674	Control	OK	15.9291	0.669535	-4.57236	-3.15119	0.00205	0.00348935	yes
XLOC_000702	XLOC_000702	Bend6	chr1:33852051-33907621	U23674	Control	NOTEST	9.90741	0.425109	-4.5426	0	1	1	no
XLOC_010546	XLOC_010546	Hps1	chr19:42755195-42779976	U23674	Control	NOTEST	8.01166	0.34777	-4.52589	0	1	1	no
XLOC_020524	XLOC_020524	Cldn23	chr8:35824708-35826559	U23674	Control	OK	17.1764	0.747937	-4.52137	-3.81313	0.15115	0.177318	no
XLOC_019074	XLOC_019074	Ccne1	chr7:38097983-38107490	U23674	Control	OK	23.7074	1.03235	-4.52134	-3.40935	0.1161	0.13949	no
XLOC_020005	XLOC_020005	Hmgb2	chr8:57511776-57515999	U23674	Control	OK	131.819	5.78447	-4.51023	-10.5051	5e-05	0.000114589	yes
XLOC_019061	XLOC_019061	Chst8	chr7:34674467-34812711	U23674	Control	OK	19.8549	0.875213	-4.50372	-3.52618	0.1161	0.13949	no
XLOC_002032	XLOC_002032	Cdk1	chr10:69336634-69352912	U23674	Control	OK	50.7203	2.24173	-4.49988	-7.46223	0.0005	0.000972862	yes
XLOC_009989	XLOC_009989	Syt7	chr19:10389089-10453181	U23674	Control	NOTEST	6.88895	0.306165	-4.4919	0	1	1	no
XLOC_009165	XLOC_009165	Ptk7	chr17:46564450-46629504	U23674	Control	OK	30.9586	1.37732	-4.4904	-6.46011	5e-05	0.000114589	yes
XLOC_006833	XLOC_006833	Apobec3	chr15:79889531-79911139	U23674	Control	OK	27.6117	1.23014	-4.48839	-2.79694	0.01635	0.0232996	yes
XLOC_010445	XLOC_010445	Psat1	chr19:15905122-15925059	U23674	Control	OK	79.3854	3.53953	-4.48724	-7.18265	5e-05	0.000114589	yes
XLOC_010120	XLOC_010120	Kif20b	chr19:34922357-34975731	U23674	Control	NOTEST	6.65142	0.297956	-4.48049	0	1	1	no
XLOC_013345	XLOC_013345	Kirrel	chr3:87078591-87174747	U23674	Control	OK	42.0354	1.88826	-4.47647	-8.6567	5e-05	0.000114589	yes
XLOC_021030	XLOC_021030	Cdon	chr9:35421609-35507652	U23674	Control	OK	67.8726	3.05896	-4.47172	-13.01	5e-05	0.000114589	yes
XLOC_013097	XLOC_013097	Adh7	chr3:138210716-138239663	U23674	Control	OK	34.2805	1.54948	-4.46753	-4.53894	0.0098	0.0146078	yes
XLOC_000676	XLOC_000676	Mcm3	chr1:20803013-20820213	U23674	Control	OK	43.2903	1.96364	-4.46245	-6.53774	0.0005	0.000972862	yes
XLOC_009143	XLOC_009143	Runx2	chr17:44495986-45119284	U23674	Control	NOTEST	9.39959	0.430924	-4.44709	0	1	1	no
XLOC_002902	XLOC_002902	Ska2	chr11:87109260-87122974	U23674	Control	OK	36.1911	1.65975	-4.44659	-3.17868	0.1105	0.134473	no
XLOC_017437	XLOC_017437	Srgap3	chr6:112717971-112947266	U23674	Control	OK	12.7487	0.586136	-4.44297	-5.41619	5e-05	0.000114589	yes
XLOC_014269	XLOC_014269	Epha2	chr4:141301220-141329384	U23674	Control	OK	17.7454	0.820485	-4.43482	-4.37986	0.01975	0.0276293	yes
XLOC_017309	XLOC_017309	Tcf7l1	chr6:72626379-72788956	U23674	Control	OK	24.2887	1.12527	-4.43195	-3.93753	0.0066	0.0101031	yes
XLOC_003527	XLOC_003527	Cntrob	chr11:69299495-69323873	U23674	Control	NOTEST	10.2455	0.474944	-4.43108	0	1	1	no
XLOC_011162	XLOC_011162	Lpcat4	chr2:112239840-112247111	U23674	Control	OK	13.5976	0.634846	-4.4208	-3.24798	0.15115	0.177318	no
XLOC_011849	XLOC_011849	Rnd3	chr2:51130438-51149111	U23674	Control	OK	45.4876	2.1521	-4.40166	-6.92481	0.0005	0.000972862	yes
XLOC_005570	XLOC_005570	Gas1	chr13:60174404-60177535	U23674	Control	OK	228.299	10.8759	-4.39172	-18.554	5e-05	0.000114589	yes
XLOC_003553	XLOC_003553	Acap1	chr11:69881566-69895539	U23674	Control	OK	17.0915	0.824993	-4.37275	-2.75687	0.0436	0.0568545	no
XLOC_005896	XLOC_005896	Arhgap22	chr14:33216822-33369936	U23674	Control	OK	22.5057	1.10345	-4.3502	-3.54355	0.00285	0.00470261	yes
XLOC_008628	XLOC_008628	Cul7	chr17:46650337-46664364	U23674	Control	OK	34.8754	1.71344	-4.34724	-7.88294	5e-05	0.000114589	yes
XLOC_003906	XLOC_003906	Mpp2	chr11:102057016-102088515	U23674	Control	NOTEST	10.3452	0.514294	-4.33022	0	1	1	no
XLOC_021907	XLOC_021907	Thsd4	chr9:59966930-60511035	U23674	Control	NOTEST	2.39746	0.11951	-4.3263	0	1	1	no
XLOC_004540	XLOC_004540	Cdca7l	chr12:117843860-118199043	U23674	Control	NOTEST	7.38714	0.368522	-4.32519	0	1	1	no
XLOC_006414	XLOC_006414	Slc22a17	chr14:54906726-54913132	U23674	Control	NOTEST	8.47772	0.424701	-4.31916	0	1	1	no
XLOC_018485	XLOC_018485	Plk1	chr7:122159436-122169875	U23674	Control	OK	47.5145	2.38857	-4.31415	-6.01833	0.0005	0.000972862	yes
XLOC_013045	XLOC_013045	Bcar3	chr3:122419779-122530182	U23674	Control	OK	72.3916	3.6472	-4.31096	-9.50114	5e-05	0.000114589	yes
XLOC_015796	XLOC_015796	Steap2	chr5:5664830-5694568	U23674	Control	NOTEST	4.21863	0.213051	-4.3075	0	1	1	no
XLOC_006791	XLOC_006791	Slc52a2	chr15:76538942-76542130	U23674	Control	NOTEST	10.0637	0.508821	-4.30586	0	1	1	no
XLOC_002612	XLOC_002612	2310033P09Rik	chr11:59208360-59210734	U23674	Control	NOTEST	12.0197	0.610731	-4.29872	0	1	1	no
XLOC_017072	XLOC_017072	Slc25a13	chr6:6041217-6217173	U23674	Control	OK	20.7252	1.06193	-4.28663	-2.49646	0.00195	0.00332885	yes
XLOC_017630	XLOC_017630	Eps8	chr6:137477244-137649285	U23674	Control	OK	68.3187	3.50386	-4.28527	-8.47851	5e-05	0.000114589	yes
XLOC_020346	XLOC_020346	Cdt1	chr8:122568014-122573130	U23674	Control	OK	27.2706	1.40262	-4.28115	-4.03625	0.01975	0.0276293	yes
XLOC_020100	XLOC_020100	Mcm5	chr8:75109527-75128439	U23674	Control	OK	35.1593	1.82312	-4.26943	-6.04554	0.0001	0.000220213	yes
XLOC_001141	XLOC_001141	Hsd17b7	chr1:169949536-169969205	U23674	Control	OK	20.6856	1.07952	-4.26017	-5.8392	0.0019	0.0032591	yes
XLOC_015452	XLOC_015452	Spp1	chr5:104435110-104441053	U23674	Control	OK	3383.67	176.955	-4.25713	-30.42	5e-05	0.000114589	yes
XLOC_012390	XLOC_012390	Sox12	chr2:152393611-152398046	U23674	Control	OK	14.255	0.747519	-4.25321	-4.31309	0.01975	0.0276293	yes
XLOC_011240	XLOC_011240	AA467197	chr2:122637886-122641076	U23674	Control	OK	85.6624	4.50764	-4.24822	-0.897541	0.076	0.0949556	no
XLOC_017527	XLOC_017527	Ncapd2	chr6:125168006-125191586	U23674	Control	OK	50.9413	2.69978	-4.23792	-8.09601	5e-05	0.000114589	yes
XLOC_006789	XLOC_006789	Scx	chr15:76380512-76477269	U23674	Control	OK	37.0933	1.97352	-4.23231	-3.32015	0.0764	0.0954368	no
XLOC_006735	XLOC_006735	Mtbp	chr15:55557407-55626423	U23674	Control	OK	14.3362	0.765235	-4.22762	-2.66044	0.01935	0.0271526	yes
XLOC_014130	XLOC_014130	Grik3	chr4:125490830-125714173	U23674	Control	NOTEST	1.90971	0.102365	-4.22156	0	1	1	no
XLOC_022028	XLOC_022028	Chst2	chr9:95400925-95407270	U23674	Control	NOTEST	3.54002	0.190304	-4.21738	0	1	1	no
XLOC_012963	XLOC_012963	Igsf3	chr3:101377124-101463060	U23674	Control	NOTEST	7.86044	0.424103	-4.21212	0	1	1	no
XLOC_010058	XLOC_010058	Prune2	chr19:16956117-17223932	U23674	Control	OK	11.9515	0.648313	-4.20435	-1.61141	5e-05	0.000114589	yes
XLOC_008746	XLOC_008746	Eml4	chr17:83350930-83480359	U23674	Control	NOTEST	10.6505	0.578089	-4.20349	0	1	1	no
XLOC_015681	XLOC_015681	Zcwpw1	chr5:137787801-137836278	U23674	Control	NOTEST	8.03322	0.440811	-4.18775	0	1	1	no
XLOC_020034	XLOC_020034	Lpar2	chr8:69822564-69831102	U23674	Control	NOTEST	3.96451	0.217572	-4.18758	0	1	1	no
XLOC_003766	XLOC_003766	Itga3	chr11:95044481-95080817	U23674	Control	OK	51.5145	2.84617	-4.17788	-6.62621	5e-05	0.000114589	yes
XLOC_006007	XLOC_006007	Pck2	chr14:55540265-55550017	U23674	Control	OK	21.4979	1.20066	-4.1623	-4.71566	0.0019	0.0032591	yes
XLOC_000283	XLOC_000283	Twist2	chr1:91801476-91848027	U23674	Control	OK	31.9578	1.7939	-4.155	-3.63667	0.1161	0.13949	no
XLOC_021786	XLOC_021786	Rnf26	chr9:44110780-44113051	U23674	Control	OK	35.3226	1.98967	-4.14999	-5.19592	0.0019	0.0032591	yes
XLOC_016529	XLOC_016529	Cald1	chr6:34598555-34775469	U23674	Control	OK	162.207	9.15721	-4.14678	-12.8183	5e-05	0.000114589	yes
XLOC_001716	XLOC_001716	E2f7	chr10:110745464-110787384	U23674	Control	NOTEST	6.29884	0.360964	-4.12516	0	1	1	no
XLOC_002225	XLOC_002225	Myf5	chr10:107482907-107486134	U23674	Control	OK	19.0034	1.09328	-4.11953	-3.48773	0.1161	0.13949	no
XLOC_006695	XLOC_006695	Pop1	chr15:34495310-34530653	U23674	Control	NOTEST	9.7262	0.562873	-4.11099	0	1	1	no
XLOC_002181	XLOC_002181	Gas2l3	chr10:89408822-89443967	U23674	Control	NOTEST	2.33407	0.135205	-4.10963	0	1	1	no
XLOC_000620	XLOC_000620	Nsl1	chr1:191063020-191084558	U23674	Control	NOTEST	5.51395	0.32016	-4.10622	0	1	1	no
XLOC_016058	XLOC_016058	Nup54	chr5:92415539-92435199	U23674	Control	OK	15.0203	0.877429	-4.09748	-3.11716	0.1161	0.13949	no
XLOC_021499	XLOC_021499	Smarcc1	chr9:110132023-110240178	U23674	Control	OK	41.8285	2.45026	-4.09348	-9.56688	5e-05	0.000114589	yes
XLOC_012442	XLOC_012442	9830001H06Rik	chr2:157010441-157079265	U23674	Control	OK	14.7081	0.862404	-4.0921	-8.92418	5e-05	0.000114589	yes
XLOC_013166	XLOC_013166	Zfp704	chr3:9427009-9610085	U23674	Control	NOTEST	3.57486	0.209954	-4.08974	0	1	1	no
XLOC_004370	XLOC_004370	Ttc8	chr12:98920573-98983238	U23674	Control	NOTEST	7.29824	0.428831	-4.08907	0	1	1	no
XLOC_013735	XLOC_013735	Fsbp,Rad54b	chr4:11558919-11615808	U23674	Control	NOTEST	3.49835	0.206838	-4.0801	0	1	1	no
XLOC_004536	XLOC_004536	Ncapg2	chr12:116405401-116463531	U23674	Control	NOTEST	4.64026	0.27644	-4.06917	0	1	1	no
XLOC_011657	XLOC_011657	Itga8	chr2:12106659-12312315	U23674	Control	NOTEST	8.35294	0.498877	-4.06553	0	1	1	no
XLOC_009579	XLOC_009579	Cep192	chr18:67800106-67885170	U23674	Control	NOTEST	3.93872	0.236231	-4.05945	0	1	1	no
XLOC_019856	XLOC_019856	Kbtbd11	chr8:15011024-15033332	U23674	Control	NOTEST	7.67678	0.462284	-4.05365	0	1	1	no
XLOC_003297	XLOC_003297	Slc1a4	chr11:20302179-20332713	U23674	Control	NOTEST	9.07706	0.546621	-4.05361	0	1	1	no
XLOC_016827	XLOC_016827	Gxylt2	chr6:100704733-100806566	U23674	Control	OK	21.9285	1.32413	-4.04969	-3.20749	0.00595	0.00920249	yes
XLOC_007226	XLOC_007226	Foxred2	chr15:77940521-77956722	U23674	Control	NOTEST	7.06725	0.428353	-4.04428	0	1	1	no
XLOC_013638	XLOC_013638	Gstcd	chr3:132982550-133091740	U23674	Control	OK	12.2178	0.740787	-4.04378	-2.91481	0.1161	0.13949	no
XLOC_017192	XLOC_017192	Fam115a	chr6:42669965-42710002	U23674	Control	OK	45.7862	2.78226	-4.04058	-6.24869	5e-05	0.000114589	yes
XLOC_016960	XLOC_016960	4933413G19Rik,Foxm1	chr6:128362993-128385144	U23674	Control	OK	21.6772	1.32353	-4.03372	-3.10233	0.00055	0.00106082	yes
XLOC_006941	XLOC_006941	Tuba1c	chr15:99029890-99038105	U23674	Control	OK	66.1973	4.05701	-4.02829	-7.22824	0.0002	0.000420511	yes
XLOC_019636	XLOC_019636	Kif22	chr7:127027730-127042420	U23674	Control	OK	36.5743	2.24488	-4.02612	-4.87019	0.00075	0.00140191	yes
XLOC_017385	XLOC_017385	Mcm2	chr6:88883473-88898780	U23674	Control	OK	42.5597	2.61259	-4.02593	-6.95911	5e-05	0.000114589	yes
XLOC_021674	XLOC_021674	Epor	chr9:21958898-21963576	U23674	Control	NOTEST	8.90477	0.547023	-4.02491	0	1	1	no
XLOC_007562	XLOC_007562	Scarf2	chr16:17797281-17808287	U23674	Control	OK	21.9113	1.3476	-4.02321	-4.95844	0.0019	0.0032591	yes
XLOC_010378	XLOC_010378	Fads2	chr19:10063062-10101503	U23674	Control	OK	37.7844	2.32599	-4.02187	-3.8646	0.0005	0.000972862	yes
XLOC_015215	XLOC_015215	Abhd1	chr5:30950065-30960361	U23674	Control	OK	26.0707	1.60932	-4.01791	-2.13185	0.0623	0.0790546	no
XLOC_013569	XLOC_013569	Gpsm2	chr3:108653912-108722299	U23674	Control	OK	49.2679	3.04645	-4.01545	-5.6069	5e-05	0.000114589	yes
XLOC_020310	XLOC_020310	Cenpn	chr8:116921739-116941503	U23674	Control	OK	19.8232	1.22823	-4.01254	-3.23462	0.1161	0.13949	no
XLOC_005625	XLOC_005625	Zfp748	chr13:67538653-67553152	U23674	Control	NOTEST	3.24333	0.20129	-4.01013	0	1	1	no
XLOC_013200	XLOC_013200	Mecom	chr3:29951295-30509487	U23674	Control	OK	13.9489	0.8663	-4.00914	-1.97905	0.0004	0.000795414	yes
XLOC_007117	XLOC_007117	Atad2	chr15:58094046-58135082	U23674	Control	OK	18.8996	1.17784	-4.00414	-6.00935	0.0002	0.000420511	yes
XLOC_011483	XLOC_011483	Mybl2	chr2:163054634-163084687	U23674	Control	NOTEST	8.36207	0.523802	-3.99677	0	1	1	no
XLOC_022038	XLOC_022038	Spsb4	chr9:96943481-97018355	U23674	Control	NOTEST	9.07897	0.57135	-3.99008	0	1	1	no
XLOC_006506	XLOC_006506	Esco2	chr14:65819026-65833969	U23674	Control	NOTEST	5.19554	0.328986	-3.98118	0	1	1	no
XLOC_004156	XLOC_004156	Rrm2	chr12:24708253-24714146	U23674	Control	OK	42.3575	2.69393	-3.97483	-5.94505	0.0008	0.00148628	yes
XLOC_017663	XLOC_017663	Pthlh	chr6:147252109-147264085	U23674	Control	OK	44.9522	2.86065	-3.97398	-4.69583	0.002	0.00340876	yes
XLOC_003676	XLOC_003676	Myo1d	chr11:80482126-80780025	U23674	Control	OK	28.537	1.81686	-3.97331	-7.35759	5e-05	0.000114589	yes
XLOC_015262	XLOC_015262	Afap1	chr5:35893318-36003922	U23674	Control	NOTEST	5.10199	0.325251	-3.97144	0	1	1	no
XLOC_013635	XLOC_013635	Sgms2	chr3:131318985-131490639	U23674	Control	OK	21.0769	1.34727	-3.96756	-6.23005	5e-05	0.000114589	yes
XLOC_013390	XLOC_013390	Cks1b	chr3:89415471-89418291	U23674	Control	OK	282.165	18.082	-3.96391	-10.1136	5e-05	0.000114589	yes
XLOC_005149	XLOC_005149	Dapk1	chr13:60601946-60763186	U23674	Control	NOTEST	5.42025	0.347381	-3.96377	0	1	1	no
XLOC_007045	XLOC_007045	Basp1	chr15:25363276-25413764	U23674	Control	OK	59.2279	3.79955	-3.96238	-6.26604	0.0002	0.000420511	yes
XLOC_006102	XLOC_006102	Reep4	chr14:70545250-70548935	U23674	Control	OK	18.915	1.21356	-3.96221	-2.98758	0.1161	0.13949	no
XLOC_007750	XLOC_007750	Robo1	chr16:72663148-73046100	U23674	Control	NOTEST	1.87116	0.1201	-3.96163	0	1	1	no
XLOC_014160	XLOC_014160	Marcksl1	chr4:129513580-129515981	U23674	Control	OK	61.0827	3.92729	-3.95916	-6.64136	0.00075	0.00140191	yes
XLOC_011930	XLOC_011930	Cwc22	chr2:77895652-77946353	U23674	Control	OK	63.1974	4.07376	-3.95543	-6.91811	5e-05	0.000114589	yes
XLOC_002110	XLOC_002110	Mex3d	chr10:80380354-80387651	U23674	Control	NOTEST	10.6827	0.689589	-3.9534	0	1	1	no
XLOC_017195	XLOC_017195	Ezh2	chr6:47530273-47595030	U23674	Control	OK	44.1679	2.8654	-3.94619	-5.30532	5e-05	0.000114589	yes
XLOC_010233	XLOC_010233	Casp7	chr19:56397128-56442343	U23674	Control	OK	13.659	0.891156	-3.93803	-3.05623	0.1161	0.13949	no
XLOC_008418	XLOC_008418	Brpf3	chr17:28801125-28838789	U23674	Control	OK	16.8865	1.11045	-3.92665	-3.09598	0.0002	0.000420511	yes
XLOC_001925	XLOC_001925	Ncoa7	chr10:30645581-30803107	U23674	Control	OK	11.1217	0.73137	-3.92663	-3.14397	0.0005	0.000972862	yes
XLOC_012809	XLOC_012809	Mex3a	chr3:88532394-88541394	U23674	Control	OK	13.4493	0.887914	-3.92097	-4.95882	0.0005	0.000972862	yes
XLOC_011801	XLOC_011801	Pbx3	chr2:34171757-34372036	U23674	Control	OK	32.3408	2.13637	-3.92012	-4.59835	5e-05	0.000114589	yes
XLOC_011296	XLOC_011296	Cdc25b	chr2:131127411-131604824	U23674	Control	OK	40.7702	2.71007	-3.91111	-5.11585	5e-05	0.000114589	yes
XLOC_001139	XLOC_001139	Nuf2	chr1:169497933-169531464	U23674	Control	OK	11.7551	0.782675	-3.90873	-2.3753	0.03685	0.0488164	yes
XLOC_009942	XLOC_009942	Men1	chr19:6334978-6340894	U23674	Control	OK	22.6587	1.5146	-3.90306	-3.3643	0.00075	0.00140191	yes
XLOC_010848	XLOC_010848	Ptgs1	chr2:36230425-36252269	U23674	Control	OK	50.4458	3.39146	-3.89475	-7.40463	5e-05	0.000114589	yes
XLOC_015117	XLOC_015117	Cdk6	chr5:3344311-3522225	U23674	Control	NOTEST	5.79203	0.39156	-3.88676	0	1	1	no
XLOC_009525	XLOC_009525	Lmnb1	chr18:56707812-56753424	U23674	Control	NOTEST	9.90447	0.671989	-3.88157	0	1	1	no
XLOC_007209	XLOC_007209	Recql4	chr15:76701541-76710559	U23674	Control	NOTEST	3.50843	0.238209	-3.88053	0	1	1	no
XLOC_008401	XLOC_008401	Hmga1	chr17:27556573-27563672	U23674	Control	OK	524.174	35.6152	-3.87948	-15.1168	5e-05	0.000114589	yes
XLOC_007187	XLOC_007187	Fam83h	chr15:76001091-76014336	U23674	Control	NOTEST	3.43709	0.233699	-3.87847	0	1	1	no
XLOC_004923	XLOC_004923	Gli3	chr13:15463722-15730025	U23674	Control	NOTEST	6.65096	0.454259	-3.87198	0	1	1	no
XLOC_005635	XLOC_005635	Srd5a1	chr13:69573448-69611463	U23674	Control	NOTEST	5.26702	0.360401	-3.86931	0	1	1	no
XLOC_004506	XLOC_004506	Trmt61a	chr12:111678104-111683902	U23674	Control	NOTEST	7.24629	0.496819	-3.86645	0	1	1	no
XLOC_011405	XLOC_011405	Kif3b	chr2:153291415-153333389	U23674	Control	OK	11.7068	0.803532	-3.86485	-4.69677	0.00055	0.00106082	yes
XLOC_008210	XLOC_008210	Tiam2	chr17:3326572-3557713	U23674	Control	NOTEST	6.51508	0.447999	-3.86222	0	1	1	no
XLOC_000567	XLOC_000567	Exo1	chr1:175880777-175911396	U23674	Control	NOTEST	5.03909	0.34653	-3.86211	0	1	1	no
XLOC_000714	XLOC_000714	Sema4c	chr1:36548641-36558381	U23674	Control	OK	22.9211	1.58263	-3.85629	-4.54373	5e-05	0.000114589	yes
XLOC_019698	XLOC_019698	Mki67	chr7:135689787-135716379	U23674	Control	OK	22.5939	1.56134	-3.85508	-8.23794	5e-05	0.000114589	yes
XLOC_013637	XLOC_013637	Npnt	chr3:132881752-132950291	U23674	Control	OK	57.0208	3.9525	-3.85065	-8.38675	5e-05	0.000114589	yes
XLOC_012322	XLOC_012322	Rnf24	chr2:131127411-131604824	U23674	Control	NOTEST	8.0111	0.557396	-3.84523	0	1	1	no
XLOC_005877	XLOC_005877	Nt5dc2	chr14:31131107-31168641	U23674	Control	OK	45.6343	3.17803	-3.84392	-4.11585	0.0081	0.0122387	yes
XLOC_013221	XLOC_013221	Ccna2	chr3:36552605-36571996	U23674	Control	OK	72.1371	5.03318	-3.8412	-8.10889	5e-05	0.000114589	yes
XLOC_017004	XLOC_017004	8430419L09Rik	chr6:135197986-135236240	U23674	Control	NOTEST	3.1533	0.221094	-3.83413	0	1	1	no
XLOC_009987	XLOC_009987	Fads1	chr19:10182887-10196872	U23674	Control	OK	39.8238	2.79469	-3.83287	-7.15274	5e-05	0.000114589	yes
XLOC_000412	XLOC_000412	Kif14	chr1:136467957-136531511	U23674	Control	NOTEST	1.46287	0.103227	-3.82491	0	1	1	no
XLOC_013066	XLOC_013066	Elovl6	chr3:129532385-129638493	U23674	Control	OK	30.5225	2.15704	-3.82275	-8.90844	5e-05	0.000114589	yes
XLOC_019282	XLOC_019282	Blm	chr7:80454992-80535119	U23674	Control	NOTEST	3.00516	0.212704	-3.82052	0	1	1	no
XLOC_009358	XLOC_009358	Rbbp8	chr18:11633275-11743207	U23674	Control	NOTEST	3.61331	0.256066	-3.81874	0	1	1	no
XLOC_016695	XLOC_016695	Mad2l1	chr6:66535454-66540991	U23674	Control	OK	70.2237	4.98725	-3.81564	-6.08291	0.0001	0.000220213	yes
XLOC_002088	XLOC_002088	Ppap2c	chr10:79526428-79533787	U23674	Control	OK	30.2927	2.15369	-3.81409	-4.11783	0.0199	0.0277786	yes
XLOC_016371	XLOC_016371	Tnrc18	chr5:142724604-142817403	U23674	Control	OK	19.3	1.37283	-3.81337	-7.02752	5e-05	0.000114589	yes
XLOC_014755	XLOC_014755	Kif2c	chr4:117159635-117182624	U23674	Control	OK	13.7097	0.977806	-3.80951	-3.21769	0.0199	0.0277786	yes
XLOC_010176	XLOC_010176	Scd2	chr19:44293675-44306862	U23674	Control	OK	182.71	13.0508	-3.80734	-1.87497	5e-05	0.000114589	yes
XLOC_002852	XLOC_002852	Tmem98	chr11:80810414-80822033	U23674	Control	OK	44.9681	3.21588	-3.80562	-4.70268	0.0025	0.00417556	yes
XLOC_002711	XLOC_002711	Dvl2	chr11:70000625-70010109	U23674	Control	OK	15.3833	1.10095	-3.80454	-3.74631	0.02015	0.028097	yes
XLOC_013330	XLOC_013330	Mnd1	chr3:84087933-84155786	U23674	Control	OK	14.7405	1.06295	-3.79364	-2.14031	0.15115	0.177318	no
XLOC_021785	XLOC_021785	Oaf	chr9:43221277-43239816	U23674	Control	OK	98.6962	7.14262	-3.78847	-10.3762	5e-05	0.000114589	yes
XLOC_012955	XLOC_012955	Zfp697	chr3:98382480-98431949	U23674	Control	NOTEST	3.21096	0.234416	-3.77586	0	1	1	no
XLOC_007350	XLOC_007350	Slc2a13	chr15:91267690-91573261	U23674	Control	NOTEST	1.90606	0.139596	-3.77126	0	1	1	no
XLOC_021964	XLOC_021964	Cgnl1	chr9:71626508-71771602	U23674	Control	OK	27.0895	1.9843	-3.77103	-7.73067	5e-05	0.000114589	yes
XLOC_011195	XLOC_011195	Rad51	chr2:119112816-119136070	U23674	Control	OK	20.3598	1.49457	-3.76793	-3.65718	0.02015	0.028097	yes
XLOC_016163	XLOC_016163	Sart3	chr5:113742445-113771649	U23674	Control	OK	24.3573	1.79463	-3.76259	-5.39916	0.0002	0.000420511	yes
XLOC_005695	XLOC_005695	F2r	chr13:95601788-95618433	U23674	Control	OK	42.2217	3.11698	-3.75976	-7.54557	5e-05	0.000114589	yes
XLOC_010909	XLOC_010909	Tanc1	chr2:59612043-59846149	U23674	Control	OK	22.4091	1.65617	-3.75816	-7.68929	5e-05	0.000114589	yes
XLOC_011227	XLOC_011227	Wdr76	chr2:121506722-121544859	U23674	Control	NOTEST	3.78526	0.282371	-3.74473	0	1	1	no
XLOC_014413	XLOC_014413	Tmem67	chr4:12039355-12087957	U23674	Control	NOTEST	3.63911	0.272538	-3.73906	0	1	1	no
XLOC_015295	XLOC_015295	Pi4k2b	chr5:52741573-52769340	U23674	Control	OK	15.171	1.13832	-3.73634	-3.66015	0.0043	0.00687422	yes
XLOC_013524	XLOC_013524	Mov10	chr3:104794833-104818563	U23674	Control	OK	14.6865	1.11449	-3.72004	-3.38456	0.00015	0.000322462	yes
XLOC_002318	XLOC_002318	Erbb3	chr10:128568734-128589616	U23674	Control	OK	15.8706	1.20775	-3.71597	-4.87904	0.0002	0.000420511	yes
XLOC_021310	XLOC_021310	Prtg	chr9:72807273-72917307	U23674	Control	NOTEST	3.1068	0.237528	-3.70926	0	1	1	no
XLOC_015208	XLOC_015208	Cenpa	chr5:30666901-30674826	U23674	Control	OK	79.7133	6.10195	-3.70748	-5.85122	5e-05	0.000114589	yes
XLOC_010806	XLOC_010806	Ass1	chr2:31470269-31520670	U23674	Control	OK	33.9473	2.60114	-3.70608	-3.54217	0.00085	0.00157234	yes
XLOC_017388	XLOC_017388	Chchd6	chr6:89383145-89595652	U23674	Control	OK	12.6225	0.968933	-3.70346	-1.47256	0.24335	0.270919	no
XLOC_008055	XLOC_008055	Bbx	chr16:50191843-50432389	U23674	Control	NOTEST	11.4873	0.884978	-3.69825	0	1	1	no
XLOC_010235	XLOC_010235	Nhlrc2	chr19:56548260-56598846	U23674	Control	NOTEST	7.12908	0.549489	-3.69755	0	1	1	no
XLOC_018210	XLOC_018210	Prc1	chr7:80294464-80316259	U23674	Control	OK	39.4261	3.04768	-3.69336	-4.78842	5e-05	0.000114589	yes
XLOC_020993	XLOC_020993	BC018242	chr9:21937080-21948907	U23674	Control	OK	11.9948	0.927499	-3.69292	-2.80462	0.0339	0.045339	yes
XLOC_018197	XLOC_018197	Abhd2	chr7:79273265-79365466	U23674	Control	OK	42.8659	3.32225	-3.6896	-8.31731	5e-05	0.000114589	yes
XLOC_015722	XLOC_015722	Fscn1	chr5:142960354-142973189	U23674	Control	OK	103.759	8.07261	-3.68406	-11.8525	5e-05	0.000114589	yes
XLOC_004563	XLOC_004563	Gen1	chr12:11240925-11265787	U23674	Control	NOTEST	3.69768	0.287815	-3.68341	0	1	1	no
XLOC_015669	XLOC_015669	Cldn15	chr5:136967868-136975845	U23674	Control	NOTEST	6.93278	0.539669	-3.68329	0	1	1	no
XLOC_010604	XLOC_010604	Dclre1a	chr19:56529160-56548222	U23674	Control	NOTEST	2.93176	0.228827	-3.67944	0	1	1	no
XLOC_011792	XLOC_011792	Stxbp1	chr2:32787606-32847237	U23674	Control	OK	27.5203	2.14808	-3.67938	-6.1848	5e-05	0.000114589	yes
XLOC_012479	XLOC_012479	Sdc4	chr2:164424246-164443188	U23674	Control	OK	128.495	10.0436	-3.67736	-12.4728	5e-05	0.000114589	yes
XLOC_008537	XLOC_008537	Ier3	chr17:35821712-35822911	U23674	Control	OK	111.387	8.71663	-3.67566	-7.86075	0.0002	0.000420511	yes
XLOC_012533	XLOC_012533	Aurka	chr2:172356195-172370515	U23674	Control	OK	63.1617	4.94474	-3.67508	-5.96924	5e-05	0.000114589	yes
XLOC_010081	XLOC_010081	Dmrt2	chr19:25672410-25678991	U23674	Control	OK	16.3134	1.28385	-3.66752	-2.51883	0.0025	0.00417556	yes
XLOC_003901	XLOC_003901	Etv4	chr11:101769741-101785310	U23674	Control	OK	29.2244	2.30402	-3.66495	-4.12131	0.00055	0.00106082	yes
XLOC_002826	XLOC_002826	Spag5	chr11:78301590-78322454	U23674	Control	OK	17.5038	1.38096	-3.66392	-4.92243	0.00095	0.00173137	yes
XLOC_017673	XLOC_017673	-	chr6:42668128-42669862	U23674	Control	OK	15.1674	1.20094	-3.65873	-2.81637	0.1161	0.13949	no
XLOC_005858	XLOC_005858	Il17rd	chr14:27039000-27107286	U23674	Control	NOTEST	8.99543	0.714112	-3.65497	0	1	1	no
XLOC_003519	XLOC_003519	Ntn1	chr11:68209363-68386826	U23674	Control	OK	21.5978	1.7154	-3.65427	-6.99575	5e-05	0.000114589	yes
XLOC_007459	XLOC_007459	Aaas	chr15:102338246-102350759	U23674	Control	OK	29.641	2.35493	-3.65384	-3.73625	0.00315	0.00515389	yes
XLOC_012925	XLOC_012925	Mtmr11	chr3:96161969-96171718	U23674	Control	OK	23.3409	1.85867	-3.65052	-4.38586	0.0003	0.000612699	yes
XLOC_006648	XLOC_006648	2410089E03Rik	chr15:8169105-8271158	U23674	Control	NOTEST	3.30421	0.266269	-3.63335	0	1	1	no
XLOC_012404	XLOC_012404	Plagl2	chr2:153227768-153241358	U23674	Control	NOTEST	7.04935	0.568428	-3.63244	0	1	1	no
XLOC_005082	XLOC_005082	Id4	chr13:48261139-48264688	U23674	Control	OK	45.8092	3.71282	-3.62505	-4.90118	0.00025	0.0005165	yes
XLOC_003803	XLOC_003803	Stac2	chr11:98036623-98053462	U23674	Control	OK	60.0161	4.87636	-3.62147	-8.94767	5e-05	0.000114589	yes
XLOC_000924	XLOC_000924	Pask	chr1:93309436-93342788	U23674	Control	NOTEST	4.70544	0.382346	-3.62138	0	1	1	no
XLOC_014657	XLOC_014657	Cdkn2b	chr4:89306288-89311032	U23674	Control	OK	19.2951	1.57161	-3.61792	-2.92387	0.1161	0.13949	no
XLOC_012754	XLOC_012754	Smc4	chr3:69004971-69034623	U23674	Control	OK	62.7173	5.12025	-3.61458	-7.90429	5e-05	0.000114589	yes
XLOC_008678	XLOC_008678	Uhrf1	chr17:56303336-56323486	U23674	Control	OK	36.2373	2.96019	-3.61371	-6.08619	5e-05	0.000114589	yes
XLOC_014877	XLOC_014877	Gmeb1	chr4:132221024-132261549	U23674	Control	NOTEST	3.85266	0.317963	-3.59892	0	1	1	no
XLOC_007695	XLOC_007695	2610015P09Rik	chr16:43889901-43964314	U23674	Control	NOTEST	2.19587	0.181899	-3.59359	0	1	1	no
XLOC_022594	XLOC_022594	Diap2	chrX:129749741-130465833	U23674	Control	NOTEST	1.29515	0.107355	-3.59266	0	1	1	no
XLOC_012688	XLOC_012688	Hspa4l	chr3:40745612-40790365	U23674	Control	OK	22.3742	1.85889	-3.58933	-5.27703	0.0002	0.000420511	yes
XLOC_015901	XLOC_015901	Trmt44	chr5:35556208-35575070	U23674	Control	NOTEST	3.25467	0.271427	-3.58388	0	1	1	no
XLOC_016372	XLOC_016372	Fbxl18	chr5:142871788-142895238	U23674	Control	NOTEST	4.03337	0.337536	-3.57887	0	1	1	no
XLOC_010807	XLOC_010807	Fubp3	chr2:31572724-31617519	U23674	Control	OK	33.4786	2.82146	-3.56873	-5.85236	5e-05	0.000114589	yes
XLOC_009046	XLOC_009046	Hspa1b	chr17:34956428-34959238	U23674	Control	OK	13.6346	1.15055	-3.56687	-3.48877	0.02155	0.0298804	yes
XLOC_015212	XLOC_015212	Agbl5	chr5:30888851-30907788	U23674	Control	NOTEST	3.39077	0.286417	-3.56542	0	1	1	no
XLOC_011312	XLOC_011312	Bmp2	chr2:133553198-133562885	U23674	Control	OK	14.4808	1.22509	-3.56318	-3.33664	0.02155	0.0298804	yes
XLOC_023104	XLOC_023104	Pcdh19	chrX:133582860-133688993	U23674	Control	NOTEST	3.51629	0.300494	-3.54865	0	1	1	no
XLOC_012412	XLOC_012412	E2f1	chr2:154559638-154569852	U23674	Control	OK	14.7688	1.26349	-3.54707	-3.3459	0.02155	0.0298804	yes
XLOC_008539	XLOC_008539	Mdc1	chr17:35841497-35859670	U23674	Control	NOTEST	8.37038	0.716775	-3.5457	0	1	1	no
XLOC_015218	XLOC_015218	Cad	chr5:31054810-31078479	U23674	Control	OK	18.4046	1.57633	-3.54542	-7.3981	5e-05	0.000114589	yes
XLOC_015905	XLOC_015905	Sorcs2	chr5:36017180-36398139	U23674	Control	NOTEST	8.31239	0.713443	-3.54239	0	1	1	no
XLOC_007877	XLOC_007877	2310008H04Rik	chr16:15887285-16146833	U23674	Control	NOTEST	3.64279	0.313145	-3.54014	0	1	1	no
XLOC_017017	XLOC_017017	Plekha5	chr6:140424098-140596288	U23674	Control	NOTEST	10.5555	0.910995	-3.53441	0	1	1	no
XLOC_016173	XLOC_016173	Trpv4	chr5:114622153-114658421	U23674	Control	NOTEST	7.62047	0.659603	-3.53021	0	1	1	no
XLOC_001293	XLOC_001293	Mthfd1l	chr10:3973074-4167081	U23674	Control	NOTEST	5.96259	0.51816	-3.52447	0	1	1	no
XLOC_005026	XLOC_005026	Foxc1	chr13:31806645-31810635	U23674	Control	NOTEST	3.83065	0.333128	-3.52344	0	1	1	no
XLOC_007875	XLOC_007875	Mcm4	chr16:15623896-15637400	U23674	Control	OK	38.5447	3.35376	-3.52268	-8.00207	5e-05	0.000114589	yes
XLOC_011455	XLOC_011455	Src	chr2:157424292-157471838	U23674	Control	OK	35.8937	3.12513	-3.52174	-7.34378	5e-05	0.000114589	yes
XLOC_002718	XLOC_002718	Slc16a11	chr11:70213909-70216414	U23674	Control	OK	18.2493	1.59359	-3.51749	-3.07944	0.0449	0.05836	no
XLOC_001516	XLOC_001516	Lss	chr10:76531626-76562226	U23674	Control	OK	12.9352	1.13221	-3.51409	-3.69941	0.0148	0.0212702	yes
XLOC_018513	XLOC_018513	Kctd13	chr7:126928878-126945609	U23674	Control	NOTEST	7.00036	0.613526	-3.51223	0	1	1	no
XLOC_012524	XLOC_012524	Zfp64	chr2:168925360-168955587	U23674	Control	OK	11.8889	1.04372	-3.5098	-3.09043	0.02135	0.0296543	yes
XLOC_007806	XLOC_007806	Chaf1b	chr16:93883900-93906106	U23674	Control	NOTEST	11.6259	1.02108	-3.50917	0	1	1	no
XLOC_012611	XLOC_012611	Zbtb10	chr3:9250566-9285332	U23674	Control	NOTEST	7.94472	0.705038	-3.49422	0	1	1	no
XLOC_010635	XLOC_010635	Frmd4a	chr2:4152862-4614043	U23674	Control	OK	18.0662	1.60946	-3.48864	-5.4528	5e-05	0.000114589	yes
XLOC_013606	XLOC_013606	Fnbp1l	chr3:122538718-122619667	U23674	Control	OK	29.1903	2.60665	-3.48522	-7.01151	5e-05	0.000114589	yes
XLOC_010642	XLOC_010642	Nudt5	chr2:5845028-5868751	U23674	Control	OK	58.9853	5.29496	-3.47766	-3.63628	0.00035	0.00070428	yes
XLOC_020019	XLOC_020019	Npy1r	chr8:66697421-66706798	U23674	Control	OK	21.9843	1.97912	-3.47355	-4.43273	5e-05	0.000114589	yes
XLOC_012770	XLOC_012770	Pdgfc	chr3:81036415-81214031	U23674	Control	NOTEST	10.4904	0.944897	-3.47277	0	1	1	no
XLOC_006582	XLOC_006582	Diap3	chr14:86656322-87141114	U23674	Control	NOTEST	5.66574	0.510962	-3.47098	0	1	1	no
XLOC_022620	XLOC_022620	Ngfrap1	chrX:136270252-136271978	U23674	Control	OK	83.8175	7.57457	-3.46802	-4.11131	0.0001	0.000220213	yes
XLOC_006452	XLOC_006452	Cenpj	chr14:56526760-56571846	U23674	Control	NOTEST	4.26366	0.386828	-3.46233	0	1	1	no
XLOC_016641	XLOC_016641	Hoxa11as	chr6:52242105-52249769	U23674	Control	OK	64.7347	5.87621	-3.46158	-6.07608	5e-05	0.000114589	yes
XLOC_020197	XLOC_020197	Cx3cl1	chr8:94772179-94782426	U23674	Control	NOTEST	7.14309	0.650261	-3.45746	0	1	1	no
XLOC_018261	XLOC_018261	Tenm4	chr7:96210636-96908554	U23674	Control	NOTEST	1.98374	0.18133	-3.45153	0	1	1	no
XLOC_008729	XLOC_008729	Ltbp1	chr17:75005528-75392967	U23674	Control	OK	25.88	2.36683	-3.45081	-7.74697	5e-05	0.000114589	yes
XLOC_001250	XLOC_001250	Cenpf	chr1:189640613-189688086	U23674	Control	NOTEST	4.63884	0.426246	-3.444	0	1	1	no
XLOC_017496	XLOC_017496	Slc2a3	chr6:122727808-122742745	U23674	Control	OK	12.4768	1.14909	-3.44068	-4.28423	0.005	0.00786397	yes
XLOC_009676	XLOC_009676	Celf4	chr18:25477619-25753983	U23674	Control	NOTEST	5.47621	0.504459	-3.44037	0	1	1	no
XLOC_016078	XLOC_016078	Hnrnpd	chr5:99955935-99978938	U23674	Control	OK	49.505	4.57461	-3.43585	-4.04855	5e-05	0.000114589	yes
XLOC_005649	XLOC_005649	Cep72	chr13:74036494-74062285	U23674	Control	NOTEST	3.3909	0.314368	-3.43114	0	1	1	no
XLOC_002323	XLOC_002323	Cdk2	chr10:128697938-128705051	U23674	Control	OK	20.858	1.93395	-3.43097	-3.74023	0.0013	0.00231147	yes
XLOC_009259	XLOC_009259	Soga2	chr17:66336981-66449750	U23674	Control	NOTEST	8.11805	0.753543	-3.42937	0	1	1	no
XLOC_006250	XLOC_006250	Dlg5	chr14:24133952-24245920	U23674	Control	OK	17.1259	1.59261	-3.42671	-6.81246	5e-05	0.000114589	yes
XLOC_001619	XLOC_001619	Tle2	chr10:81575286-81590845	U23674	Control	NOTEST	8.30018	0.772426	-3.42567	0	1	1	no
XLOC_011591	XLOC_011591	Cdh4	chr2:179442477-179899375	U23674	Control	NOTEST	10.1252	0.944887	-3.42167	0	1	1	no
XLOC_006915	XLOC_006915	Lrrk2	chr15:91673223-91816124	U23674	Control	NOTEST	5.0251	0.469067	-3.42129	0	1	1	no
XLOC_010887	XLOC_010887	Kif5c	chr2:49619313-49774778	U23674	Control	NOTEST	7.31152	0.684985	-3.41603	0	1	1	no
XLOC_013021	XLOC_013021	Slc25a24	chr3:109123148-109168409	U23674	Control	OK	42.197	3.95435	-3.41563	-8.5912	5e-05	0.000114589	yes
XLOC_000978	XLOC_000978	Mcm6	chr1:128331590-128359656	U23674	Control	OK	28.6225	2.68781	-3.41265	-5.40624	0.00015	0.000322462	yes
XLOC_013040	XLOC_013040	F3	chr3:121723536-121735052	U23674	Control	OK	29.9663	2.83174	-3.40358	-4.71728	0.0013	0.00231147	yes
XLOC_013543	XLOC_013543	Rbm15	chr3:107326109-107333289	U23674	Control	NOTEST	6.11536	0.578079	-3.4031	0	1	1	no
XLOC_006405	XLOC_006405	Ajuba	chr14:54567468-54577661	U23674	Control	OK	12.881	1.21789	-3.40279	-3.971	0.005	0.00786397	yes
XLOC_014335	XLOC_014335	Errfi1	chr4:150855090-150868880	U23674	Control	OK	81.9958	7.76094	-3.40125	-10.7986	5e-05	0.000114589	yes
XLOC_006184	XLOC_006184	Farp1	chr14:121035573-121283726	U23674	Control	OK	24.2952	2.3002	-3.40084	-6.17134	5e-05	0.000114589	yes
XLOC_011197	XLOC_011197	Gm14137	chr2:119172499-119217050	U23674	Control	NOTEST	6.16072	0.583433	-3.40046	0	1	1	no
XLOC_004720	XLOC_004720	Actn1	chr12:80167541-80260371	U23674	Control	OK	65.122	6.1745	-3.39875	-9.41668	5e-05	0.000114589	yes
XLOC_003253	XLOC_003253	Znrf3	chr11:5276328-5444847	U23674	Control	NOTEST	1.97104	0.187042	-3.39752	0	1	1	no
XLOC_020551	XLOC_020551	Fam149a	chr8:45336714-45382291	U23674	Control	NOTEST	7.19853	0.68318	-3.39736	0	1	1	no
XLOC_013859	XLOC_013859	Tmeff1	chr4:48585192-48663131	U23674	Control	NOTEST	9.71801	0.923403	-3.39563	0	1	1	no
XLOC_014662	XLOC_014662	Caap1	chr4:94500078-94556796	U23674	Control	NOTEST	4.90579	0.466174	-3.39554	0	1	1	no
XLOC_008216	XLOC_008216	Snx9	chr17:5841315-5931952	U23674	Control	OK	89.7031	8.52728	-3.395	-7.99687	5e-05	0.000114589	yes
XLOC_006943	XLOC_006943	Troap	chr15:99074972-99083409	U23674	Control	OK	17.5039	1.67219	-3.38787	-3.13688	0.00135	0.00239044	yes
XLOC_005248	XLOC_005248	Enc1	chr13:97241104-97253040	U23674	Control	OK	17.6988	1.6929	-3.38609	-5.51555	0.00015	0.000322462	yes
XLOC_004853	XLOC_004853	Hsp90aa1	chr12:110691035-110696395	U23674	Control	OK	160.753	15.3825	-3.38549	-13.6664	5e-05	0.000114589	yes
XLOC_011534	XLOC_011534	Snai1	chr2:167538226-167542811	U23674	Control	OK	13.4116	1.28789	-3.3804	-2.54873	0.1165	0.139944	no
XLOC_007312	XLOC_007312	1810041L15Rik	chr15:84379202-84447097	U23674	Control	NOTEST	9.36545	0.900887	-3.37793	0	1	1	no
XLOC_005419	XLOC_005419	Gmnn	chr13:24751844-24761937	U23674	Control	OK	33.2131	3.20493	-3.37339	-2.30902	0.0054	0.00842495	yes
XLOC_021991	XLOC_021991	Col12a1	chr9:79598990-79718678	U23674	Control	OK	14.0163	1.35647	-3.36918	-7.87529	5e-05	0.000114589	yes
XLOC_016356	XLOC_016356	Micall2	chr5:139706692-139736333	U23674	Control	NOTEST	5.9032	0.572573	-3.36597	0	1	1	no
XLOC_011340	XLOC_011340	Slc24a3	chr2:145242610-145641939	U23674	Control	NOTEST	6.3034	0.612074	-3.36435	0	1	1	no
XLOC_004862	XLOC_004862	Xrcc3	chr12:111758848-111813841	U23674	Control	NOTEST	4.11655	0.400074	-3.3631	0	1	1	no
XLOC_005820	XLOC_005820	Slc4a7	chr14:14703024-14799943	U23674	Control	OK	16.7564	1.62912	-3.36255	-6.97911	5e-05	0.000114589	yes
XLOC_017097	XLOC_017097	Fam3c	chr6:22306521-22356081	U23674	Control	OK	71.3483	6.9515	-3.35948	-10.1512	5e-05	0.000114589	yes
XLOC_013167	XLOC_013167	Pag1	chr3:9687481-9833679	U23674	Control	NOTEST	5.4936	0.5364	-3.35637	0	1	1	no
XLOC_020687	XLOC_020687	Ier2	chr8:84661330-84662852	U23674	Control	OK	66.431	6.4897	-3.35563	-6.41623	5e-05	0.000114589	yes
XLOC_012296	XLOC_012296	Ckap2l	chr2:129268209-129297212	U23674	Control	OK	22.4679	2.19786	-3.35369	-4.69957	0.00015	0.000322462	yes
XLOC_012211	XLOC_012211	Gpr176	chr2:118277097-118373419	U23674	Control	NOTEST	2.43854	0.238918	-3.35143	0	1	1	no
XLOC_017628	XLOC_017628	Arhgdib	chr6:136923559-136941955	U23674	Control	OK	340.053	33.3944	-3.34808	-11.0543	5e-05	0.000114589	yes
XLOC_001497	XLOC_001497	Bcr	chr10:75060895-75184923	U23674	Control	NOTEST	7.37462	0.725217	-3.34608	0	1	1	no
XLOC_009221	XLOC_009221	Ptprs	chr17:56412425-56476480	U23674	Control	OK	37.7804	3.72249	-3.3433	-8.80679	5e-05	0.000114589	yes
XLOC_013096	XLOC_013096	Trmt10a	chr3:138143537-138159820	U23674	Control	NOTEST	6.94136	0.684919	-3.34121	0	1	1	no
XLOC_022151	XLOC_022151	Fbxl2	chr9:113930933-114026751	U23674	Control	NOTEST	2.99236	0.295538	-3.33987	0	1	1	no
XLOC_006393	XLOC_006393	Sall2	chr14:52311176-52328670	U23674	Control	NOTEST	6.09711	0.602714	-3.33858	0	1	1	no
XLOC_003945	XLOC_003945	Limd2	chr11:106156255-106160513	U23674	Control	OK	39.7969	3.94501	-3.33456	-6.4559	5e-05	0.000114589	yes
XLOC_021354	XLOC_021354	Ttk	chr9:83834688-83872390	U23674	Control	NOTEST	10.1104	1.00238	-3.33433	0	1	1	no
XLOC_017215	XLOC_017215	Igf2bp3	chr6:49085217-49214954	U23674	Control	NOTEST	2.54483	0.252334	-3.33416	0	1	1	no
XLOC_015310	XLOC_015310	Pgm1	chr5:64092949-64128158	U23674	Control	OK	24.9574	2.48173	-3.33005	-4.52285	0.00145	0.00255692	yes
XLOC_016289	XLOC_016289	Limk1	chr5:134656038-134688590	U23674	Control	NOTEST	9.135	0.911925	-3.32442	0	1	1	no
XLOC_012268	XLOC_012268	Cep152	chr2:125563087-125625113	U23674	Control	NOTEST	2.85238	0.284879	-3.32375	0	1	1	no
XLOC_011081	XLOC_011081	Nup160	chr2:90677214-90736328	U23674	Control	OK	14.7897	1.48778	-3.31335	-5.67641	0.00025	0.0005165	yes
XLOC_005766	XLOC_005766	Fst	chr13:114452254-114458730	U23674	Control	OK	26.163	2.64126	-3.30823	-4.57622	0.0007	0.00132154	yes
XLOC_007758	XLOC_007758	Cxadr	chr16:78301670-78359785	U23674	Control	NOTEST	4.02208	0.406426	-3.30688	0	1	1	no
XLOC_009624	XLOC_009624	Rttn	chr18:88971789-89131014	U23674	Control	NOTEST	1.2384	0.12519	-3.30628	0	1	1	no
XLOC_008106	XLOC_008106	Arl6	chr16:59613320-60605531	U23674	Control	NOTEST	6.80906	0.689172	-3.30452	0	1	1	no
XLOC_006760	XLOC_006760	Khdrbs3	chr15:68928419-69093518	U23674	Control	OK	61.7209	6.27467	-3.29815	-7.36269	5e-05	0.000114589	yes
XLOC_016408	XLOC_016408	Lnx2	chr5:147016654-147076572	U23674	Control	NOTEST	2.00685	0.204033	-3.29806	0	1	1	no
XLOC_003559	XLOC_003559	Slc16a13	chr11:70216791-70220994	U23674	Control	OK	12.6175	1.29058	-3.28933	-3.23961	0.026	0.0355361	yes
XLOC_005754	XLOC_005754	Map3k1	chr13:111746434-111808983	U23674	Control	NOTEST	7.24587	0.74252	-3.28666	0	1	1	no
XLOC_009068	XLOC_009068	Tubb5	chr17:35833919-35838301	U23674	Control	OK	351.722	36.1346	-3.28298	-21.6799	5e-05	0.000114589	yes
XLOC_016865	XLOC_016865	Pparg	chr6:115360949-115490401	U23674	Control	OK	46.9908	4.83347	-3.28125	-3.18091	5e-05	0.000114589	yes
XLOC_020817	XLOC_020817	Rfwd3	chr8:111270943-111300222	U23674	Control	OK	27.6805	2.85873	-3.27542	-7.44012	5e-05	0.000114589	yes
XLOC_000297	XLOC_000297	Sned1	chr1:93235896-93305870	U23674	Control	OK	23.3963	2.42215	-3.27192	-5.38052	5e-05	0.000114589	yes
XLOC_012510	XLOC_012510	Kcnb1	chr2:167095968-167188818	U23674	Control	NOTEST	6.67792	0.692558	-3.26939	0	1	1	no
XLOC_021357	XLOC_021357	Tpbg	chr9:85842379-85847055	U23674	Control	OK	20.4919	2.12959	-3.26641	-4.25574	0.00015	0.000322462	yes
XLOC_000898	XLOC_000898	A730008H23Rik,Hjurp	chr1:88227019-88277579	U23674	Control	OK	31.2918	3.25441	-3.26531	-4.93141	5e-05	0.000114589	yes
XLOC_012887	XLOC_012887	S100a11	chr3:93520495-93526288	U23674	Control	OK	1649.67	171.648	-3.26465	-23.9848	5e-05	0.000114589	yes
XLOC_022374	XLOC_022374	Bcorl1	chrX:48341357-48406728	U23674	Control	NOTEST	1.43423	0.149422	-3.26282	0	1	1	no
XLOC_014522	XLOC_014522	Shb	chr4:45423275-45530828	U23674	Control	OK	21.898	2.29153	-3.25642	-3.62628	0.00065	0.00123331	yes
XLOC_005125	XLOC_005125	Grk6	chr13:55445333-55460927	U23674	Control	OK	30.0816	3.14949	-3.25569	-4.86291	5e-05	0.000114589	yes
XLOC_008560	XLOC_008560	Zfp57	chr17:37001162-37010729	U23674	Control	NOTEST	10.4376	1.10084	-3.24511	0	1	1	no
XLOC_020469	XLOC_020469	Ckap2	chr8:22168151-22185819	U23674	Control	OK	13.8692	1.46408	-3.24382	-3.38267	0.0063	0.00967618	yes
XLOC_015897	XLOC_015897	Mfsd10	chr5:34633646-34637114	U23674	Control	OK	28.5923	3.02307	-3.24154	-4.79021	0.0062	0.00954086	yes
XLOC_014138	XLOC_014138	Col8a2	chr4:126286793-126314330	U23674	Control	NOTEST	2.02315	0.214541	-3.23727	0	1	1	no
XLOC_016763	XLOC_016763	Tgfa	chr6:86195250-86275449	U23674	Control	NOTEST	2.06941	0.219992	-3.2337	0	1	1	no
XLOC_015966	XLOC_015966	Rbm47	chr5:66016556-66151924	U23674	Control	NOTEST	2.67052	0.284917	-3.2285	0	1	1	no
XLOC_013865	XLOC_013865	Smc2	chr4:52439248-52488259	U23674	Control	NOTEST	10.6406	1.13531	-3.22842	0	1	1	no
XLOC_008543	XLOC_008543	Ppp1r10	chr17:35917195-35932283	U23674	Control	OK	20.6025	2.20133	-3.22637	-5.32358	5e-05	0.000114589	yes
XLOC_017488	XLOC_017488	Bid	chr6:120893118-120916820	U23674	Control	OK	25.2798	2.7025	-3.22561	-4.22059	0.00195	0.00332885	yes
XLOC_020159	XLOC_020159	Orc6	chr8:85299631-85308279	U23674	Control	OK	39.5601	4.24526	-3.22012	-3.84594	0.0001	0.000220213	yes
XLOC_002063	XLOC_002063	Pcbp3	chr10:76761853-76961947	U23674	Control	NOTEST	4.79003	0.514543	-3.21867	0	1	1	no
XLOC_020020	XLOC_020020	Naf1	chr8:66860216-66890564	U23674	Control	OK	16.6535	1.79108	-3.21692	-4.47489	0.0016	0.00279989	yes
XLOC_018102	XLOC_018102	Tead2	chr7:45215752-45233619	U23674	Control	OK	41.1433	4.42979	-3.21535	-5.80311	5e-05	0.000114589	yes
XLOC_003104	XLOC_003104	Milr1	chr11:106751225-106779537	U23674	Control	NOTEST	6.10071	0.657674	-3.21353	0	1	1	no
XLOC_006151	XLOC_006151	Klf5	chr14:99298690-99315026	U23674	Control	OK	27.8416	3.00985	-3.20948	-4.97208	5e-05	0.000114589	yes
XLOC_009782	XLOC_009782	Tcof1	chr18:60813755-60848964	U23674	Control	NOTEST	7.99061	0.864406	-3.20853	0	1	1	no
XLOC_003123	XLOC_003123	Sox9	chr11:112782209-112787757	U23674	Control	NOTEST	6.9156	0.748875	-3.20706	0	1	1	no
XLOC_017218	XLOC_017218	Osbpl3	chr6:50293326-50456170	U23674	Control	OK	11.9211	1.29167	-3.20621	-2.4896	5e-05	0.000114589	yes
XLOC_012829	XLOC_012829	Pygo2	chr3:89430711-89435128	U23674	Control	OK	41.1656	4.46667	-3.20417	-6.51726	5e-05	0.000114589	yes
XLOC_011769	XLOC_011769	Ier5l	chr2:30472640-30474199	U23674	Control	OK	43.5521	4.72898	-3.20314	-6.16002	0.0013	0.00231147	yes
XLOC_011140	XLOC_011140	Bdnf	chr2:109674699-109727043	U23674	Control	NOTEST	5.00248	0.543534	-3.2022	0	1	1	no
XLOC_020566	XLOC_020566	Tenm3	chr8:48225664-48674690	U23674	Control	OK	12.2031	1.32636	-3.2017	-7.42181	5e-05	0.000114589	yes
XLOC_007913	XLOC_007913	Cdc45	chr16:18780446-18811972	U23674	Control	OK	21.7267	2.36317	-3.20068	-3.0463	0.00125	0.00222998	yes
XLOC_013708	XLOC_013708	-	chr3:40794964-40795694	U23674	Control	OK	16.7924	1.82677	-3.20044	-2.52348	0.15115	0.177318	no
XLOC_002302	XLOC_002302	Nab2	chr10:127642985-127666703	U23674	Control	OK	49.5972	5.41565	-3.19505	-5.13969	5e-05	0.000114589	yes
XLOC_012812	XLOC_012812	Arhgef2	chr3:88616107-88650108	U23674	Control	OK	68.0894	7.45932	-3.19032	-10.3061	5e-05	0.000114589	yes
XLOC_007969	XLOC_007969	Atp13a3	chr16:30312423-31275697	U23674	Control	OK	43.0121	4.71361	-3.18984	-11.9318	5e-05	0.000114589	yes
XLOC_001780	XLOC_001780	Tmem194	chr10:127677064-127701047	U23674	Control	NOTEST	4.17605	0.457871	-3.18913	0	1	1	no
XLOC_007034	XLOC_007034	Rai14	chr15:10568977-10714631	U23674	Control	OK	22.4042	2.46061	-3.18668	-5.49626	5e-05	0.000114589	yes
XLOC_018939	XLOC_018939	Pafah1b3	chr7:25295048-25297955	U23674	Control	OK	50.2035	5.52758	-3.18307	-4.11387	0.0062	0.00954086	yes
XLOC_012656	XLOC_012656	Prkci	chr3:30995770-31052740	U23674	Control	OK	25.8141	2.85511	-3.17654	-6.63358	5e-05	0.000114589	yes
XLOC_006533	XLOC_006533	2610301G19Rik	chr14:70100144-70153791	U23674	Control	OK	18.8759	2.08987	-3.17505	-4.72529	5e-05	0.000114589	yes
XLOC_021459	XLOC_021459	Traip	chr9:107950962-107972268	U23674	Control	NOTEST	6.44289	0.71345	-3.17482	0	1	1	no
XLOC_017206	XLOC_017206	Pdia4	chr6:47796140-47813512	U23674	Control	OK	83.1596	9.23432	-3.17081	-1.37677	5e-05	0.000114589	yes
XLOC_009420	XLOC_009420	Egr1	chr18:34861206-34864956	U23674	Control	OK	15.5359	1.73095	-3.16597	-4.35816	0.00195	0.00332885	yes
XLOC_007662	XLOC_007662	Hspbap1	chr16:35770385-35828462	U23674	Control	NOTEST	1.80442	0.201106	-3.16551	0	1	1	no
XLOC_019957	XLOC_019957	Ppp1r3b	chr8:35375740-35388137	U23674	Control	NOTEST	9.00552	1.00371	-3.16547	0	1	1	no
XLOC_009062	XLOC_009062	Tcf19	chr17:35512734-35516824	U23674	Control	OK	12.2664	1.37005	-3.16242	-1.7585	0.238	0.265756	no
XLOC_012926	XLOC_012926	Sf3b4	chr3:96172549-96177564	U23674	Control	OK	83.4051	9.31721	-3.16217	-8.85815	5e-05	0.000114589	yes
XLOC_000124	XLOC_000124	Sgol2	chr1:57985339-58026277	U23674	Control	NOTEST	5.77921	0.645815	-3.16168	0	1	1	no
XLOC_014007	XLOC_014007	Tmem48	chr4:107367783-107414338	U23674	Control	NOTEST	8.54621	0.958226	-3.15685	0	1	1	no
XLOC_020892	XLOC_020892	Sipa1l2	chr8:125418062-125492710	U23674	Control	OK	13.5849	1.53067	-3.14976	-5.644	5e-05	0.000114589	yes
XLOC_005441	XLOC_005441	E2f3	chr13:29906574-29986063	U23674	Control	OK	15.8339	1.78609	-3.14814	-5.07636	0.0003	0.000612699	yes
XLOC_011746	XLOC_011746	Vav2	chr2:27262138-27426825	U23674	Control	OK	12.578	1.41973	-3.14722	-3.17208	5e-05	0.000114589	yes
XLOC_017652	XLOC_017652	Bcat1	chr6:144993834-145076157	U23674	Control	NOTEST	3.43636	0.389802	-3.14007	0	1	1	no
XLOC_019660	XLOC_019660	Zfp668	chr7:127865358-127876823	U23674	Control	NOTEST	5.61407	0.636916	-3.13987	0	1	1	no
XLOC_006815	XLOC_006815	Sh3bp1	chr15:78899785-78912052	U23674	Control	NOTEST	8.80947	0.999616	-3.13961	0	1	1	no
XLOC_013709	XLOC_013709	-	chr3:90360745-90361506	U23674	Control	NOTEST	15.1858	1.72314	-3.1396	0	1	1	no
XLOC_022136	XLOC_022136	Nradd	chr9:110621134-110624393	U23674	Control	OK	27.2103	3.08862	-3.13912	-3.38489	0.03125	0.0420313	yes
XLOC_012702	XLOC_012702	Mgst2	chr3:51661192-51682675	U23674	Control	OK	87.123	9.95762	-3.12918	-4.99799	0.0083	0.0124967	yes
XLOC_005700	XLOC_005700	Hmgcr	chr13:96648961-96670936	U23674	Control	OK	28.0601	3.21937	-3.12367	-7.5796	5e-05	0.000114589	yes
XLOC_001362	XLOC_001362	Moxd1	chr10:24223516-24302783	U23674	Control	NOTEST	6.10017	0.701652	-3.12002	0	1	1	no
XLOC_020045	XLOC_020045	Homer3	chr8:70282998-70302452	U23674	Control	OK	35.5996	4.09623	-3.11949	-3.29073	5e-05	0.000114589	yes
XLOC_007373	XLOC_007373	Rapgef3	chr15:97744769-97767666	U23674	Control	NOTEST	11.2624	1.2963	-3.11905	0	1	1	no
XLOC_009986	XLOC_009986	Fads3	chr19:10041547-10059671	U23674	Control	OK	17.1205	1.97168	-3.11823	-5.21854	0.0016	0.00279989	yes
XLOC_013156	XLOC_013156	Wls	chr3:159839694-159938499	U23674	Control	OK	128.924	14.8992	-3.11322	-11.0071	5e-05	0.000114589	yes
XLOC_011139	XLOC_011139	Kif18a	chr2:109280737-109341746	U23674	Control	NOTEST	7.21473	0.839577	-3.10321	0	1	1	no
XLOC_002064	XLOC_002064	Col18a1	chr10:77052178-77166530	U23674	Control	OK	42.1212	4.906	-3.10193	-8.86055	5e-05	0.000114589	yes
XLOC_006074	XLOC_006074	Scara5	chr14:65666402-65764826	U23674	Control	OK	29.219	3.40392	-3.10164	-6.39771	5e-05	0.000114589	yes
XLOC_017161	XLOC_017161	Slc37a3	chr6:39334770-39377707	U23674	Control	OK	18.6094	2.16893	-3.10097	-3.81965	0.0001	0.000220213	yes
XLOC_001981	XLOC_001981	Mcm9	chr10:53537323-53630439	U23674	Control	NOTEST	2.05748	0.241399	-3.09138	0	1	1	no
XLOC_008769	XLOC_008769	Ston1	chr17:88597694-88645724	U23674	Control	OK	18.4672	2.16811	-3.09045	-4.14049	0.00105	0.00189852	yes
XLOC_023027	XLOC_023027	Pola1	chrX:93304765-93632155	U23674	Control	NOTEST	2.93043	0.344143	-3.09003	0	1	1	no
XLOC_011099	XLOC_011099	Arhgap1	chr2:91650117-91672320	U23674	Control	OK	40.0331	4.70651	-3.08846	-5.14222	5e-05	0.000114589	yes
XLOC_005439	XLOC_005439	Sox4	chr13:28949133-28953682	U23674	Control	OK	23.3962	2.75159	-3.08793	-6.04641	5e-05	0.000114589	yes
XLOC_008634	XLOC_008634	Trerf1	chr17:47140941-47359458	U23674	Control	NOTEST	3.59776	0.423183	-3.08775	0	1	1	no
XLOC_021135	XLOC_021135	H2afx	chr9:44334714-44336073	U23674	Control	OK	96.1704	11.3165	-3.08717	-8.82741	5e-05	0.000114589	yes
XLOC_013376	XLOC_013376	Fdps	chr3:89093587-89101967	U23674	Control	OK	256.465	30.2294	-3.08474	-10.4185	5e-05	0.000114589	yes
XLOC_000251	XLOC_000251	Efhd1	chr1:87264363-87310791	U23674	Control	NOTEST	10.654	1.25886	-3.0812	0	1	1	no
XLOC_010157	XLOC_010157	Pgam1	chr19:41911870-41918665	U23674	Control	OK	155.955	18.4652	-3.07825	-11.7842	5e-05	0.000114589	yes
XLOC_004608	XLOC_004608	Prkar2b	chr12:31958478-32061279	U23674	Control	OK	23.7097	2.81549	-3.07402	-4.68857	5e-05	0.000114589	yes
XLOC_005481	XLOC_005481	Gfod1	chr13:43195518-43304172	U23674	Control	NOTEST	10.5427	1.25578	-3.06958	0	1	1	no
XLOC_014936	XLOC_014936	Ephb2	chr4:136653609-136835935	U23674	Control	NOTEST	1.62143	0.193526	-3.06666	0	1	1	no
XLOC_012309	XLOC_012309	Prosapip1	chr2:130632838-130642803	U23674	Control	OK	11.4234	1.36515	-3.06487	-4.40396	0.00165	0.00287641	yes
XLOC_013557	XLOC_013557	Ampd2	chr3:108074061-108086675	U23674	Control	OK	31.0173	3.71776	-3.06057	-5.94737	5e-05	0.000114589	yes
XLOC_006773	XLOC_006773	Zfp41	chr15:75616684-75625295	U23674	Control	NOTEST	6.83598	0.819826	-3.05976	0	1	1	no
XLOC_008723	XLOC_008723	Ehd3	chr17:73804840-73832093	U23674	Control	NOTEST	8.54974	1.02589	-3.05901	0	1	1	no
XLOC_018995	XLOC_018995	2200002D01Rik	chr7:29238322-29248467	U23674	Control	OK	75.0013	9.00074	-3.0588	-2.2748	0.04025	0.0529271	no
XLOC_011319	XLOC_011319	Slx4ip	chr2:136873780-137069778	U23674	Control	NOTEST	3.14034	0.377136	-3.05777	0	1	1	no
XLOC_005628	XLOC_005628	Zfp738	chr13:67667440-67683512	U23674	Control	NOTEST	1.71424	0.205888	-3.05763	0	1	1	no
XLOC_003792	XLOC_003792	E130012A19Rik	chr11:97627386-97629716	U23674	Control	NOTEST	4.45508	0.535154	-3.05743	0	1	1	no
XLOC_012693	XLOC_012693	Phf17	chr3:41555733-41616864	U23674	Control	OK	17.6903	2.12723	-3.05592	-5.67309	5e-05	0.000114589	yes
XLOC_016993	XLOC_016993	Etv6	chr6:134035706-134270147	U23674	Control	NOTEST	9.10078	1.09439	-3.05587	0	1	1	no
XLOC_020584	XLOC_020584	Sc4mol	chr8:64718144-64733578	U23674	Control	OK	65.0707	7.84315	-3.0525	-8.10398	5e-05	0.000114589	yes
XLOC_012399	XLOC_012399	Bcl2l1	chr2:152780667-152831682	U23674	Control	OK	36.6894	4.44363	-3.04555	-5.50943	5e-05	0.000114589	yes
XLOC_013031	XLOC_013031	Sass6	chr3:116562972-116630984	U23674	Control	NOTEST	3.83131	0.464355	-3.04454	0	1	1	no
XLOC_022145	XLOC_022145	Stac	chr9:111561433-111690216	U23674	Control	NOTEST	2.98173	0.361815	-3.04283	0	1	1	no
XLOC_009056	XLOC_009056	Prrc2a	chr17:35149085-35164877	U23674	Control	OK	79.7769	9.68049	-3.04282	-13.97	5e-05	0.000114589	yes
XLOC_010784	XLOC_010784	Odf2	chr2:29889719-29931746	U23674	Control	OK	28.8062	3.50656	-3.03825	-4.36198	5e-05	0.000114589	yes
XLOC_004645	XLOC_004645	Baz1a	chr12:54892988-54986336	U23674	Control	NOTEST	7.09242	0.865849	-3.03409	0	1	1	no
XLOC_004671	XLOC_004671	Pole2	chr12:69201778-69228190	U23674	Control	NOTEST	4.86018	0.596535	-3.02633	0	1	1	no
XLOC_003542	XLOC_003542	Polr2a	chr11:69734083-69758367	U23674	Control	OK	45.4469	5.59159	-3.02285	-10.989	5e-05	0.000114589	yes
XLOC_005498	XLOC_005498	Ptpdc1	chr13:48577871-48625573	U23674	Control	NOTEST	3.80985	0.469695	-3.01994	0	1	1	no
XLOC_003793	XLOC_003793	Pcgf2	chr11:97685951-97700497	U23674	Control	OK	18.7009	2.31562	-3.01364	-2.6805	0.0008	0.00148628	yes
XLOC_003735	XLOC_003735	Scpep1	chr11:88905927-88955442	U23674	Control	OK	129.412	16.0361	-3.01258	-10.1799	5e-05	0.000114589	yes
XLOC_009742	XLOC_009742	Dpysl3	chr18:43323877-43437880	U23674	Control	OK	19.0359	2.35974	-3.01202	-3.08095	0.0002	0.000420511	yes
XLOC_011617	XLOC_011617	Rtel1	chr2:181319723-181356616	U23674	Control	OK	16.153	2.00807	-3.00792	-3.61879	5e-05	0.000114589	yes
XLOC_000422	XLOC_000422	Aspm	chr1:139454772-139494088	U23674	Control	NOTEST	3.73827	0.464852	-3.00753	0	1	1	no
XLOC_000217	XLOC_000217	Acsl3,Utp14b	chr1:78657824-78707743	U23674	Control	OK	42.0845	5.23518	-3.00698	-6.54475	5e-05	0.000114589	yes
XLOC_003198	XLOC_003198	Baiap2	chr11:119943091-120006782	U23674	Control	OK	37.3235	4.64301	-3.00695	-4.90519	5e-05	0.000114589	yes
XLOC_007608	XLOC_007608	St6gal1	chr16:23224739-23360350	U23674	Control	NOTEST	4.263	0.530327	-3.00692	0	1	1	no
XLOC_017514	XLOC_017514	Atn1	chr6:124742543-124756487	U23674	Control	OK	40.7176	5.07157	-3.00515	-8.22516	5e-05	0.000114589	yes
XLOC_005318	XLOC_005318	Akr1e1	chr13:4592489-4609164	U23674	Control	NOTEST	9.80228	1.22181	-3.0041	0	1	1	no
XLOC_010243	XLOC_010243	Atrnl1	chr19:57611033-58133340	U23674	Control	NOTEST	8.10187	1.01243	-3.00044	0	1	1	no
XLOC_013333	XLOC_013333	Fhdc1	chr3:84442195-84480439	U23674	Control	NOTEST	2.51056	0.314365	-2.99749	0	1	1	no
XLOC_005537	XLOC_005537	Dbn1	chr13:55473427-55488076	U23674	Control	OK	21.3092	2.67107	-2.99599	-4.0715	5e-05	0.000114589	yes
XLOC_012263	XLOC_012263	Slc30a4	chr2:122681238-122702663	U23674	Control	OK	51.4193	6.45712	-2.99335	-10.913	5e-05	0.000114589	yes
XLOC_011370	XLOC_011370	Pygb	chr2:150786795-150831748	U23674	Control	OK	26.2653	3.29918	-2.99298	-6.68443	5e-05	0.000114589	yes
XLOC_007954	XLOC_007954	Leprel1	chr16:25960268-26105784	U23674	Control	NOTEST	10.5515	1.32711	-2.99108	0	1	1	no
XLOC_021689	XLOC_021689	Dpy19l1	chr9:24411778-24503140	U23674	Control	OK	31.2247	3.93433	-2.9885	-6.58437	5e-05	0.000114589	yes
XLOC_002640	XLOC_002640	Fam83g	chr11:61672781-61720799	U23674	Control	NOTEST	6.45391	0.814543	-2.98611	0	1	1	no
XLOC_011634	XLOC_011634	Suv39h2	chr2:3424130-3474986	U23674	Control	NOTEST	6.43505	0.813634	-2.9835	0	1	1	no
XLOC_021416	XLOC_021416	Topbp1	chr9:103305283-103350427	U23674	Control	OK	28.3483	3.58895	-2.98163	-7.04539	5e-05	0.000114589	yes
XLOC_017451	XLOC_017451	Tamm41	chr6:115004380-115037874	U23674	Control	OK	14.5623	1.84848	-2.97783	-2.33418	0.1249	0.149141	no
XLOC_021181	XLOC_021181	Ppp2r1b	chr9:50856934-51009073	U23674	Control	NOTEST	10.8005	1.37243	-2.9763	0	1	1	no
XLOC_015881	XLOC_015881	Fndc4	chr5:31292245-31295877	U23674	Control	NOTEST	7.6858	0.978935	-2.97291	0	1	1	no
XLOC_016959	XLOC_016959	Tspan11	chr6:127887621-127953031	U23674	Control	NOTEST	3.78863	0.482691	-2.97251	0	1	1	no
XLOC_011406	XLOC_011406	Asxl1	chr2:153346138-153404007	U23674	Control	OK	23.3698	2.9831	-2.96976	-7.69956	5e-05	0.000114589	yes
XLOC_000956	XLOC_000956	Inhbb	chr1:119415464-119422248	U23674	Control	NOTEST	5.59014	0.714381	-2.96812	0	1	1	no
XLOC_016579	XLOC_016579	Zyx	chr6:42349827-42380558	U23674	Control	OK	90.0491	11.5221	-2.96631	-9.83617	5e-05	0.000114589	yes
XLOC_010925	XLOC_010925	Cers6	chr2:68861472-69112508	U23674	Control	OK	11.5944	1.48519	-2.9647	-4.54003	0.0006	0.00114658	yes
XLOC_000464	XLOC_000464	4930523C07Rik	chr1:160044379-160078586	U23674	Control	NOTEST	3.89755	0.49938	-2.96436	0	1	1	no
XLOC_011648	XLOC_011648	Gata3	chr2:9857077-9878600	U23674	Control	NOTEST	8.24089	1.05601	-2.96418	0	1	1	no
XLOC_012501	XLOC_012501	Zfp334	chr2:165377435-165388259	U23674	Control	NOTEST	4.87423	0.6249	-2.96348	0	1	1	no
XLOC_005597	XLOC_005597	Ptch1	chr13:63511532-63565520	U23674	Control	NOTEST	2.12016	0.271828	-2.96341	0	1	1	no
XLOC_020504	XLOC_020504	Rab11fip1	chr8:27138772-27174646	U23674	Control	NOTEST	2.4185	0.312161	-2.95375	0	1	1	no
XLOC_016429	XLOC_016429	Rfc3	chr5:151642823-151651208	U23674	Control	OK	33.7859	4.36416	-2.95265	-4.02879	0.00245	0.00409631	yes
XLOC_011336	XLOC_011336	Sec23b	chr2:144556228-144590753	U23674	Control	OK	33.1804	4.2991	-2.94822	-4.81612	5e-05	0.000114589	yes
XLOC_013683	XLOC_013683	Lphn2	chr3:148815585-148954668	U23674	Control	OK	24.4239	3.17538	-2.94329	-6.81979	5e-05	0.000114589	yes
XLOC_016075	XLOC_016075	Prkg2	chr5:98929772-99037079	U23674	Control	NOTEST	3.14967	0.409653	-2.94273	0	1	1	no
XLOC_013628	XLOC_013628	Gar1	chr3:129824911-129831396	U23674	Control	OK	29.6216	3.85304	-2.94258	-3.90025	0.01095	0.0161829	yes
XLOC_002644	XLOC_002644	Pigl	chr11:62458459-62513900	U23674	Control	NOTEST	4.81714	0.627362	-2.94081	0	1	1	no
XLOC_008184	XLOC_008184	Runx1	chr16:92601465-92826066	U23674	Control	NOTEST	4.94931	0.645971	-2.93768	0	1	1	no
XLOC_012319	XLOC_012319	1700037H04Rik	chr2:131127411-131604824	U23674	Control	OK	87.8946	11.4909	-2.93529	-4.60873	5e-05	0.000114589	yes
XLOC_006860	XLOC_006860	Srebf2	chr15:82147268-82204960	U23674	Control	OK	61.1215	7.99554	-2.93441	-11.0357	5e-05	0.000114589	yes
XLOC_011143	XLOC_011143	Ccdc34	chr2:110017816-110050479	U23674	Control	OK	20.5002	2.68726	-2.93143	-3.83852	0.0024	0.004019	yes
XLOC_015642	XLOC_015642	Wbscr27	chr5:134932372-134942637	U23674	Control	OK	13.2292	1.73514	-2.9306	-3.25444	0.0013	0.00231147	yes
XLOC_017549	XLOC_017549	Tulp3	chr6:128321160-128355851	U23674	Control	OK	22.7833	2.99577	-2.92698	-5.47098	5e-05	0.000114589	yes
XLOC_011199	XLOC_011199	Spint1	chr2:119237359-119249513	U23674	Control	OK	13.4169	1.76685	-2.92481	-3.18233	0.01095	0.0161829	yes
XLOC_013297	XLOC_013297	Ift80	chr3:68892498-69004570	U23674	Control	OK	19.6766	2.59502	-2.92267	-5.74108	5e-05	0.000114589	yes
XLOC_020367	XLOC_020367	Rhou	chr8:123653928-123663880	U23674	Control	OK	53.3425	7.04175	-2.92128	-9.50612	5e-05	0.000114589	yes
XLOC_007213	XLOC_007213	Zfp647	chr15:76910369-76925448	U23674	Control	NOTEST	3.34199	0.441849	-2.91908	0	1	1	no
XLOC_020833	XLOC_020833	Cdyl2	chr8:116568723-116732991	U23674	Control	NOTEST	2.90124	0.383679	-2.9187	0	1	1	no
XLOC_014850	XLOC_014850	C77080	chr4:129189794-129248443	U23674	Control	OK	14.4263	1.91129	-2.91608	-5.18144	5e-05	0.000114589	yes
XLOC_000196	XLOC_000196	Ttll4	chr1:74661753-74697973	U23674	Control	NOTEST	3.29352	0.437369	-2.91271	0	1	1	no
XLOC_004196	XLOC_004196	Etv1	chr12:38780257-38868215	U23674	Control	OK	12.5931	1.67536	-2.91009	-4.18512	0.0009	0.00165387	yes
XLOC_003092	XLOC_003092	Tanc2	chr11:105589985-105929303	U23674	Control	NOTEST	9.72138	1.29384	-2.90951	0	1	1	no
XLOC_007300	XLOC_007300	Cyb5r3	chr15:83153500-83172208	U23674	Control	OK	351.587	46.7998	-2.90931	-17.66	5e-05	0.000114589	yes
XLOC_012682	XLOC_012682	Spata5	chr3:37420279-37579095	U23674	Control	OK	17.1727	2.28604	-2.90919	-3.54794	0.00045	0.000887961	yes
XLOC_008816	XLOC_008816	Acat2	chr17:12943041-12960725	U23674	Control	OK	25.9167	3.45708	-2.90626	-3.94284	0.0003	0.000612699	yes
XLOC_012831	XLOC_012831	Pmvk	chr3:89457200-89469009	U23674	Control	OK	48.1918	6.43732	-2.90425	-2.9672	0.00085	0.00157234	yes
XLOC_000368	XLOC_000368	Slc45a3	chr1:131962914-131982972	U23674	Control	NOTEST	3.022	0.404448	-2.90148	0	1	1	no
XLOC_010475	XLOC_010475	Glis3	chr19:28262447-28720027	U23674	Control	NOTEST	2.14242	0.287274	-2.89874	0	1	1	no
XLOC_013971	XLOC_013971	Efcab7	chr4:99829499-99912783	U23674	Control	NOTEST	4.10433	0.550433	-2.89851	0	1	1	no
XLOC_013675	XLOC_013675	Cyr61	chr3:145646970-145649985	U23674	Control	OK	86.2017	11.576	-2.89658	-9.07032	5e-05	0.000114589	yes
XLOC_010907	XLOC_010907	Pkp4	chr2:59160849-59355206	U23674	Control	OK	44.521	5.98543	-2.89496	-8.10162	5e-05	0.000114589	yes
XLOC_020997	XLOC_020997	Cnn1	chr9:22055459-22389206	U23674	Control	NOTEST	3.70371	0.498279	-2.89395	0	1	1	no
XLOC_012910	XLOC_012910	Cers2	chr3:95315251-95357202	U23674	Control	OK	131.06	17.7901	-2.88108	-10.8939	5e-05	0.000114589	yes
XLOC_017760	XLOC_017760	Lig1	chr7:13258966-13311427	U23674	Control	OK	20.6591	2.80472	-2.88085	-4.0817	5e-05	0.000114589	yes
XLOC_014855	XLOC_014855	Hdac1	chr4:129516103-129542646	U23674	Control	OK	54.5289	7.41541	-2.87842	-6.82951	5e-05	0.000114589	yes
XLOC_004782	XLOC_004782	Cep128	chr12:90998491-91384409	U23674	Control	NOTEST	1.41342	0.192304	-2.87773	0	1	1	no
XLOC_002116	XLOC_002116	Klf16	chr10:80567120-80577296	U23674	Control	NOTEST	10.327	1.40518	-2.8776	0	1	1	no
XLOC_013120	XLOC_013120	Ddah1	chr3:145758691-145894277	U23674	Control	OK	22.2453	3.02861	-2.87677	-5.96019	5e-05	0.000114589	yes
XLOC_007847	XLOC_007847	Carhsp1	chr16:8658586-8672153	U23674	Control	OK	38.8895	5.29602	-2.8764	-6.29	5e-05	0.000114589	yes
XLOC_021604	XLOC_021604	Arhgap42	chr9:8994952-9260885	U23674	Control	NOTEST	8.50595	1.16204	-2.87181	0	1	1	no
XLOC_013463	XLOC_013463	Prpf3	chr3:95830621-95855783	U23674	Control	OK	29.8343	4.07737	-2.87126	-4.54278	5e-05	0.000114589	yes
XLOC_009182	XLOC_009182	Mdfi	chr17:47815327-47834691	U23674	Control	NOTEST	5.54358	0.758365	-2.86985	0	1	1	no
XLOC_016199	XLOC_016199	Rfc5	chr5:117379144-117389023	U23674	Control	OK	17.9592	2.46289	-2.8663	-3.29472	0.0112	0.0165219	yes
XLOC_016756	XLOC_016756	Smyd5	chr6:85431975-85446429	U23674	Control	OK	25.5298	3.50912	-2.863	-4.77393	0.00015	0.000322462	yes
XLOC_010482	XLOC_010482	Ermp1	chr19:29609882-29648420	U23674	Control	OK	18.465	2.53882	-2.86257	-7.19217	5e-05	0.000114589	yes
XLOC_005114	XLOC_005114	Faf2	chr13:54621783-54664063	U23674	Control	OK	25.6487	3.52702	-2.86236	-7.06746	5e-05	0.000114589	yes
XLOC_016178	XLOC_016178	2610524H06Rik	chr5:114821936-114823468	U23674	Control	NOTEST	11.3629	1.56419	-2.86083	0	1	1	no
XLOC_005634	XLOC_005634	Papd7	chr13:69497958-69533864	U23674	Control	NOTEST	9.32197	1.28419	-2.85978	0	1	1	no
XLOC_003109	XLOC_003109	Helz	chr11:107547959-107686943	U23674	Control	NOTEST	4.53912	0.6257	-2.85887	0	1	1	no
XLOC_016415	XLOC_016415	Slc7a1	chr5:148327409-148399904	U23674	Control	NOTEST	10.2224	1.41316	-2.85474	0	1	1	no
XLOC_001343	XLOC_001343	Raet1a,Raet1b,Raet1c,Raet1d,Raet1e	chr10:22158608-22374139	U23674	Control	OK	12.4772	1.72753	-2.85252	-1.26424	0.015	0.0215287	yes
XLOC_008626	XLOC_008626	Dnph1	chr17:46496788-46499618	U23674	Control	OK	24.6797	3.41777	-2.8522	-3.21281	0.03975	0.0523018	no
XLOC_012160	XLOC_012160	Dnajc24	chr2:105966707-106003549	U23674	Control	OK	12.7645	1.77148	-2.84911	-1.73906	0.06035	0.0767471	no
XLOC_004191	XLOC_004191	Ispd	chr12:36381518-36689444	U23674	Control	NOTEST	3.15698	0.439305	-2.84525	0	1	1	no
XLOC_005472	XLOC_005472	Slc35b3	chr13:38932139-38960875	U23674	Control	NOTEST	8.63886	1.20234	-2.845	0	1	1	no
XLOC_017515	XLOC_017515	Eno2	chr6:124760054-124769509	U23674	Control	NOTEST	5.248	0.730944	-2.84394	0	1	1	no
XLOC_015822	XLOC_015822	Reln	chr5:21884453-22344705	U23674	Control	NOTEST	1.23285	0.17198	-2.84168	0	1	1	no
XLOC_020514	XLOC_020514	Wrn	chr8:33234372-33385527	U23674	Control	NOTEST	3.23435	0.453079	-2.83564	0	1	1	no
XLOC_001288	XLOC_001288	-	chr1:170193420-170194187	U23674	Control	NOTEST	12.1236	1.70443	-2.83046	0	1	1	no
XLOC_006813	XLOC_006813	Cdc42ep1	chr15:78842646-78855529	U23674	Control	OK	38.9186	5.47401	-2.82979	-6.33411	5e-05	0.000114589	yes
XLOC_010020	XLOC_010020	Fam111a	chr19:12573524-12596566	U23674	Control	OK	16.6099	2.33651	-2.82962	-4.03459	0.00035	0.00070428	yes
XLOC_016729	XLOC_016729	Gcfc2	chr6:81923668-81965949	U23674	Control	NOTEST	1.98569	0.279437	-2.82905	0	1	1	no
XLOC_008739	XLOC_008739	Galm	chr17:80127470-80185032	U23674	Control	OK	26.1712	3.6883	-2.82695	-4.66631	0.00075	0.00140191	yes
XLOC_011177	XLOC_011177	Spred1	chr2:117121449-117180144	U23674	Control	OK	27.2582	3.84521	-2.82555	-6.23093	5e-05	0.000114589	yes
XLOC_004285	XLOC_004285	Plekhg3	chr12:76533559-76579039	U23674	Control	NOTEST	5.22035	0.738302	-2.82186	0	1	1	no
XLOC_012204	XLOC_012204	Atpbd4	chr2:114516417-114654928	U23674	Control	OK	14.94	2.11616	-2.81965	-4.12897	0.00265	0.0043918	yes
XLOC_015445	XLOC_015445	Ptpn13	chr5:103425191-103598361	U23674	Control	NOTEST	3.08335	0.436876	-2.8192	0	1	1	no
XLOC_002829	XLOC_002829	Unc119	chr11:78343521-78349156	U23674	Control	OK	69.1891	9.8202	-2.81672	-5.01154	5e-05	0.000114589	yes
XLOC_003193	XLOC_003193	-	chr11:119479870-119483683	U23674	Control	NOTEST	12.1868	1.73117	-2.8155	0	1	1	no
XLOC_004418	XLOC_004418	Vrk1	chr12:106010262-106077410	U23674	Control	NOTEST	5.90495	0.838864	-2.81542	0	1	1	no
XLOC_020243	XLOC_020243	Slc9a5	chr8:105348257-105369881	U23674	Control	NOTEST	4.09287	0.581872	-2.81434	0	1	1	no
XLOC_018657	XLOC_018657	Dhcr7	chr7:143823166-143848410	U23674	Control	OK	38.531	5.49497	-2.80984	-5.01436	5e-05	0.000114589	yes
XLOC_003172	XLOC_003172	2013-09-09	chr11:117199660-117362325	U23674	Control	OK	92.7563	13.234	-2.8092	-10.3557	5e-05	0.000114589	yes
XLOC_009254	XLOC_009254	Rab31	chr17:65651725-65772752	U23674	Control	OK	100.026	14.2717	-2.80914	-12.9061	5e-05	0.000114589	yes
XLOC_012900	XLOC_012900	Pogz	chr3:94837566-94883567	U23674	Control	NOTEST	10.1575	1.45162	-2.80682	0	1	1	no
XLOC_016192	XLOC_016192	Prkab1	chr5:116013589-116024428	U23674	Control	OK	24.0175	3.43666	-2.80501	-3.84115	0.00135	0.00239044	yes
XLOC_004042	XLOC_004042	Tk1	chr11:117815518-117839908	U23674	Control	OK	66.2482	9.48649	-2.80393	-5.41086	5e-05	0.000114589	yes
XLOC_008541	XLOC_008541	Ppp1r18	chr17:35865594-35875596	U23674	Control	OK	29.2597	4.20191	-2.7998	-4.62648	5e-05	0.000114589	yes
XLOC_021405	XLOC_021405	Dzip1l	chr9:99629594-99669256	U23674	Control	NOTEST	6.38421	0.917036	-2.79946	0	1	1	no
XLOC_021371	XLOC_021371	Mthfs	chr9:89211189-89240225	U23674	Control	NOTEST	11.108	1.59567	-2.79936	0	1	1	no
XLOC_019923	XLOC_019923	Fgfr1	chr8:25518771-25575714	U23674	Control	OK	153.845	22.1189	-2.79812	-17.6003	5e-05	0.000114589	yes
XLOC_012983	XLOC_012983	Slc16a1	chr3:104638667-104658462	U23674	Control	OK	111.71	16.0657	-2.7977	-13.9472	5e-05	0.000114589	yes
XLOC_008870	XLOC_008870	Tnfrsf12a	chr17:23660522-23677449	U23674	Control	OK	224.996	32.3796	-2.79674	-8.02879	5e-05	0.000114589	yes
XLOC_003126	XLOC_003126	D11Wsu47e	chr11:113684411-113694647	U23674	Control	NOTEST	6.14135	0.884961	-2.79487	0	1	1	no
XLOC_020052	XLOC_020052	Isyna1	chr8:70594480-70597290	U23674	Control	OK	75.3229	10.8753	-2.79203	-8.60661	5e-05	0.000114589	yes
XLOC_006251	XLOC_006251	Polr3a	chr14:24448693-24487046	U23674	Control	NOTEST	5.5651	0.803626	-2.79181	0	1	1	no
XLOC_010201	XLOC_010201	Sfxn2	chr19:46573364-46596900	U23674	Control	NOTEST	2.039	0.294632	-2.79087	0	1	1	no
XLOC_009183	XLOC_009183	Foxp4	chr17:47867132-47924632	U23674	Control	OK	13.4808	1.9487	-2.79032	-3.72674	5e-05	0.000114589	yes
XLOC_007146	XLOC_007146	St3gal1	chr15:67102874-67176882	U23674	Control	OK	31.0922	4.49756	-2.78934	-8.31776	5e-05	0.000114589	yes
XLOC_022134	XLOC_022134	Ptpn23	chr9:110385088-110408210	U23674	Control	OK	17.6823	2.55928	-2.7885	-6.38795	5e-05	0.000114589	yes
XLOC_004162	XLOC_004162	Rnaseh1	chr12:28649601-28659591	U23674	Control	NOTEST	4.90791	0.710804	-2.78759	0	1	1	no
XLOC_001767	XLOC_001767	Cdk4	chr10:127063602-127067282	U23674	Control	OK	222.686	32.2727	-2.78662	-12.2108	5e-05	0.000114589	yes
XLOC_008531	XLOC_008531	Cchcr1	chr17:35517115-35531015	U23674	Control	NOTEST	6.64628	0.963257	-2.78655	0	1	1	no
XLOC_015996	XLOC_015996	Chic2	chr5:75006423-75044626	U23674	Control	OK	22.8437	3.31722	-2.78375	-3.07707	0.04845	0.0626569	no
XLOC_019987	XLOC_019987	Casp3	chr8:46617448-46639643	U23674	Control	OK	64.6043	9.38383	-2.78338	-5.9146	5e-05	0.000114589	yes
XLOC_014941	XLOC_014941	Zbtb40	chr4:136979731-137048695	U23674	Control	NOTEST	2.68107	0.390615	-2.77899	0	1	1	no
XLOC_012856	XLOC_012856	S100a6	chr3:90612893-90615321	U23674	Control	OK	1944.57	283.625	-2.7774	-20.3694	5e-05	0.000114589	yes
XLOC_002678	XLOC_002678	Myh10	chr11:68691914-68816624	U23674	Control	OK	15.1144	2.20843	-2.77482	-6.57197	5e-05	0.000114589	yes
XLOC_015918	XLOC_015918	Zbtb49	chr5:38200043-38220428	U23674	Control	NOTEST	2.18163	0.318773	-2.7748	0	1	1	no
XLOC_012406	XLOC_012406	8430427H17Rik	chr2:153407460-153529971	U23674	Control	NOTEST	6.09117	0.891288	-2.77276	0	1	1	no
XLOC_011247	XLOC_011247	Dut	chr2:125247247-125259049	U23674	Control	OK	32.1305	4.71917	-2.76734	-4.89244	5e-05	0.000114589	yes
XLOC_015097	XLOC_015097	Samd11	chr4:156236009-156255338	U23674	Control	NOTEST	2.43469	0.357711	-2.76687	0	1	1	no
XLOC_020275	XLOC_020275	Nfat5	chr8:107293469-107379517	U23674	Control	OK	20.894	3.07473	-2.76456	-11.2034	5e-05	0.000114589	yes
XLOC_009286	XLOC_009286	Heatr5b	chr17:78752905-78835381	U23674	Control	NOTEST	8.40668	1.23799	-2.76354	0	1	1	no
XLOC_009285	XLOC_009285	Strn	chr17:78653963-78736560	U23674	Control	NOTEST	6.66454	0.983912	-2.7599	0	1	1	no
XLOC_008507	XLOC_008507	Vars	chr17:35000906-35016329	U23674	Control	OK	42.5873	6.29273	-2.75867	-9.04593	5e-05	0.000114589	yes
XLOC_019682	XLOC_019682	Chst15	chr7:132236254-132318291	U23674	Control	OK	24.1556	3.57065	-2.7581	-6.46862	5e-05	0.000114589	yes
XLOC_003087	XLOC_003087	Itgb3	chr11:104607999-104670471	U23674	Control	NOTEST	7.45812	1.10412	-2.75591	0	1	1	no
XLOC_004522	XLOC_004522	BC022687	chr12:112808974-112816245	U23674	Control	NOTEST	3.50426	0.519358	-2.75431	0	1	1	no
XLOC_015957	XLOC_015957	Gm3716	chr5:64593862-64610699	U23674	Control	NOTEST	2.23982	0.332328	-2.7527	0	1	1	no
XLOC_020093	XLOC_020093	Sin3b	chr8:72723287-72758203	U23674	Control	OK	322.974	47.9244	-2.75259	-10.0392	5e-05	0.000114589	yes
XLOC_012280	XLOC_012280	Itpripl1	chr2:127138768-127143457	U23674	Control	NOTEST	1.80297	0.267714	-2.75161	0	1	1	no
XLOC_014205	XLOC_014205	Stmn1	chr4:134468319-134473843	U23674	Control	OK	105.132	15.6275	-2.75003	-7.12224	5e-05	0.000114589	yes
XLOC_009776	XLOC_009776	Fbn2	chr18:58008622-58209926	U23674	Control	NOTEST	0.577457	0.0860313	-2.74678	0	1	1	no
XLOC_011265	XLOC_011265	Bcl2l11	chr2:128126037-128162547	U23674	Control	OK	14.6585	2.18459	-2.7463	-4.51065	5e-05	0.000114589	yes
XLOC_015790	XLOC_015790	Fzd1	chr5:4753838-4758216	U23674	Control	NOTEST	10.2645	1.53039	-2.74569	0	1	1	no
XLOC_011440	XLOC_011440	Cep250	chr2:155956557-155998900	U23674	Control	NOTEST	8.62174	1.2871	-2.74385	0	1	1	no
XLOC_007700	XLOC_007700	BC027231	chr16:44724300-44737284	U23674	Control	NOTEST	7.09345	1.06002	-2.7424	0	1	1	no
XLOC_012388	XLOC_012388	Trib3	chr2:152337424-152344060	U23674	Control	NOTEST	10.8933	1.6292	-2.74121	0	1	1	no
XLOC_019958	XLOC_019958	Mfhas1	chr8:35582502-35679449	U23674	Control	NOTEST	7.33782	1.09752	-2.74111	0	1	1	no
XLOC_009230	XLOC_009230	Mllt1	chr17:56892610-56935388	U23674	Control	OK	28.0643	4.20186	-2.73963	-5.93096	5e-05	0.000114589	yes
XLOC_008058	XLOC_008058	Alcam	chr16:52248995-52452997	U23674	Control	OK	25.7306	3.85525	-2.73859	-7.84726	5e-05	0.000114589	yes
XLOC_001474	XLOC_001474	Dna2	chr10:62947028-62974188	U23674	Control	NOTEST	3.01501	0.452033	-2.73766	0	1	1	no
XLOC_009462	XLOC_009462	Pcdhb16	chr18:36930284-37841872	U23674	Control	NOTEST	1.63888	0.245742	-2.73749	0	1	1	no
XLOC_021987	XLOC_021987	Mb21d1	chr9:78430517-78443147	U23674	Control	NOTEST	1.73229	0.259897	-2.73667	0	1	1	no
XLOC_015240	XLOC_015240	Tacc3	chr5:33658146-33672197	U23674	Control	OK	34.644	5.19959	-2.73614	-6.27558	5e-05	0.000114589	yes
XLOC_013619	XLOC_013619	Larp7	chr3:127536713-127553349	U23674	Control	OK	29.7972	4.47593	-2.73492	-4.41098	5e-05	0.000114589	yes
XLOC_013074	XLOC_013074	Papss1	chr3:131564767-131643671	U23674	Control	OK	61.2438	9.20462	-2.73413	-8.69306	5e-05	0.000114589	yes
XLOC_012675	XLOC_012675	D3Ertd254e	chr3:36151079-36170341	U23674	Control	NOTEST	2.93409	0.441361	-2.73288	0	1	1	no
XLOC_020995	XLOC_020995	Prkcsh	chr9:22003034-22014222	U23674	Control	OK	100.378	15.1051	-2.73233	-7.28338	5e-05	0.000114589	yes
XLOC_005978	XLOC_005978	Arhgef40	chr14:51984832-52020733	U23674	Control	OK	19.2881	2.90569	-2.73076	-5.50421	5e-05	0.000114589	yes
XLOC_006601	XLOC_006601	Rnf219	chr14:104477533-104522666	U23674	Control	NOTEST	1.9382	0.292052	-2.73042	0	1	1	no
XLOC_004808	XLOC_004808	Itpk1	chr12:102568582-102704869	U23674	Control	NOTEST	4.68772	0.706696	-2.72972	0	1	1	no
XLOC_000327	XLOC_000327	Serpinb2	chr1:107511422-107525600	U23674	Control	NOTEST	6.99417	1.05577	-2.72786	0	1	1	no
XLOC_005564	XLOC_005564	Golm1	chr13:59634995-59675784	U23674	Control	NOTEST	10.2966	1.55466	-2.72751	0	1	1	no
XLOC_009710	XLOC_009710	Tmem173	chr18:35733677-35740554	U23674	Control	OK	12.9542	1.95842	-2.72566	-3.28987	0.0133	0.0192829	yes
XLOC_008764	XLOC_008764	Msh2	chr17:87672556-87723713	U23674	Control	OK	17.0911	2.59004	-2.7222	-4.29487	0.0009	0.00165387	yes
XLOC_009494	XLOC_009494	Eif1a	chr18:46597703-46610225	U23674	Control	OK	23.1867	3.51626	-2.72118	-5.19382	0.00025	0.0005165	yes
XLOC_015740	XLOC_015740	Trrap	chr5:144768791-144859773	U23674	Control	NOTEST	10.8617	1.6475	-2.7209	0	1	1	no
XLOC_004063	XLOC_004063	Azi1	chr11:120064429-120086827	U23674	Control	OK	10.4229	1.5812	-2.72066	-3.38643	0.0015	0.00263857	yes
XLOC_018852	XLOC_018852	Pvrl2	chr7:19716643-19749573	U23674	Control	OK	32.2176	4.88825	-2.72046	-4.72433	5e-05	0.000114589	yes
XLOC_012683	XLOC_012683	Spry1	chr3:37639949-37644599	U23674	Control	OK	49.9009	7.59672	-2.71562	-6.103	5e-05	0.000114589	yes
XLOC_004871	XLOC_004871	Cdca4	chr12:112820234-112829390	U23674	Control	OK	21.6071	3.29358	-2.71378	-3.81251	0.00175	0.00303425	yes
XLOC_007370	XLOC_007370	Amigo2	chr15:97244073-97385691	U23674	Control	OK	13.4246	2.04792	-2.71265	-3.59867	0.0007	0.00132154	yes
XLOC_020222	XLOC_020222	Pdp2	chr8:104446718-104624396	U23674	Control	NOTEST	2.26204	0.345789	-2.70966	0	1	1	no
XLOC_012287	XLOC_012287	Mal	chr2:127633225-127656695	U23674	Control	NOTEST	7.77863	1.18944	-2.70923	0	1	1	no
XLOC_021419	XLOC_021419	Nphp3	chr9:104002543-104043811	U23674	Control	NOTEST	2.15895	0.330148	-2.70914	0	1	1	no
XLOC_016284	XLOC_016284	Gtf2ird1	chr5:134357660-134456716	U23674	Control	OK	13.3913	2.05226	-2.70601	-2.6309	5e-05	0.000114589	yes
XLOC_002188	XLOC_002188	Tmpo	chr10:91147570-91171582	U23674	Control	OK	75.1746	11.5208	-2.70601	-8.97901	5e-05	0.000114589	yes
XLOC_010793	XLOC_010793	Nup188	chr2:30286432-30344262	U23674	Control	OK	23.1678	3.55073	-2.70594	-7.63587	5e-05	0.000114589	yes
XLOC_001573	XLOC_001573	Cnn2	chr10:79697304-80369637	U23674	Control	OK	100.998	15.4797	-2.70589	-6.02708	5e-05	0.000114589	yes
XLOC_017163	XLOC_017163	Dennd2a	chr6:39462377-39557834	U23674	Control	OK	13.3994	2.05539	-2.70468	-4.60259	5e-05	0.000114589	yes
XLOC_012507	XLOC_012507	Prex1	chr2:166566344-166713832	U23674	Control	OK	23.8042	3.65367	-2.7038	-8.14353	5e-05	0.000114589	yes
XLOC_021838	XLOC_021838	Dixdc1	chr9:50662752-50727984	U23674	Control	NOTEST	2.17037	0.333203	-2.70347	0	1	1	no
XLOC_018991	XLOC_018991	Spred3	chr7:29158828-29168647	U23674	Control	NOTEST	8.50287	1.30608	-2.70271	0	1	1	no
XLOC_019807	XLOC_019807	Pnpla6	chr8:3515383-3544267	U23674	Control	OK	23.3345	3.59558	-2.69817	-5.97873	5e-05	0.000114589	yes
XLOC_019094	XLOC_019094	Iglon5	chr7:43472906-43490023	U23674	Control	NOTEST	5.44692	0.842247	-2.69313	0	1	1	no
XLOC_008881	XLOC_008881	Prss22	chr17:23993533-23998100	U23674	Control	OK	22.9204	3.5446	-2.69294	-3.39084	0.01425	0.0205119	yes
XLOC_006937	XLOC_006937	Cacnb3	chr15:98632219-98644530	U23674	Control	OK	13.9954	2.16455	-2.69282	-3.47084	0.00185	0.00318868	yes
XLOC_002368	XLOC_002368	Pisd-ps1	chr11:3124020-3193463	U23674	Control	OK	52.2268	8.08977	-2.69062	-5.73138	5e-05	0.000114589	yes
XLOC_007458	XLOC_007458	Rarg	chr15:102234939-102257483	U23674	Control	OK	43.517	6.7437	-2.68997	-6.31013	5e-05	0.000114589	yes
XLOC_004308	XLOC_004308	Sipa1l1	chr12:82170015-82451784	U23674	Control	NOTEST	8.88108	1.37716	-2.68904	0	1	1	no
XLOC_015489	XLOC_015489	Pole	chr5:110286318-110337453	U23674	Control	NOTEST	6.81841	1.05898	-2.68676	0	1	1	no
XLOC_002260	XLOC_002260	Nup107	chr10:117750642-117792705	U23674	Control	OK	16.424	2.55271	-2.6857	-4.21079	0.00095	0.00173137	yes
XLOC_012951	XLOC_012951	Notch2	chr3:98013537-98150367	U23674	Control	OK	11.7453	1.82572	-2.68554	-7.42327	5e-05	0.000114589	yes
XLOC_011310	XLOC_011310	Mcm8	chr2:132816334-132844188	U23674	Control	NOTEST	7.99409	1.24487	-2.68293	0	1	1	no
XLOC_015101	XLOC_015101	-	chr4:141679753-141680158	U23674	Control	OK	29.6899	4.63535	-2.67922	-2.91616	0.1862	0.214168	no
XLOC_004036	XLOC_004036	St6galnac2	chr11:116676704-116694660	U23674	Control	OK	31.7605	4.97267	-2.67514	-4.51269	5e-05	0.000114589	yes
XLOC_012967	XLOC_012967	Ngf	chr3:102469927-102521013	U23674	Control	NOTEST	6.6591	1.04453	-2.67247	0	1	1	no
XLOC_011188	XLOC_011188	Disp2	chr2:118779718-118795175	U23674	Control	NOTEST	1.97121	0.309596	-2.67063	0	1	1	no
XLOC_012526	XLOC_012526	Zfp217	chr2:170108642-170142675	U23674	Control	OK	16.1036	2.53043	-2.66993	-5.82757	5e-05	0.000114589	yes
XLOC_016779	XLOC_016779	8430410A17Rik	chr6:87913975-87936613	U23674	Control	NOTEST	9.48567	1.49073	-2.66974	0	1	1	no
XLOC_016236	XLOC_016236	Camkk2	chr5:122731169-122779410	U23674	Control	NOTEST	6.72793	1.06376	-2.661	0	1	1	no
XLOC_010724	XLOC_010724	Tprn	chr2:25262597-25269886	U23674	Control	NOTEST	4.42975	0.700502	-2.66076	0	1	1	no
XLOC_021128	XLOC_021128	Pvrl1	chr9:43744575-43807461	U23674	Control	NOTEST	8.9975	1.42387	-2.65971	0	1	1	no
XLOC_008047	XLOC_008047	Phldb2	chr16:45746230-45844378	U23674	Control	OK	16.3413	2.5872	-2.65906	-5.72621	5e-05	0.000114589	yes
XLOC_010350	XLOC_010350	Flrt1	chr19:7056767-7198062	U23674	Control	NOTEST	2.05873	0.326536	-2.65644	0	1	1	no
XLOC_008197	XLOC_008197	Hmgn1	chr16:96121587-96127725	U23674	Control	OK	300.078	47.6289	-2.65543	-13.6954	5e-05	0.000114589	yes
XLOC_017613	XLOC_017613	Gpr19	chr6:134869091-134897925	U23674	Control	NOTEST	4.04167	0.641935	-2.65445	0	1	1	no
XLOC_012512	XLOC_012512	B4galt5	chr2:167298444-167349178	U23674	Control	OK	21.1546	3.3619	-2.65362	-6.50938	5e-05	0.000114589	yes
XLOC_013399	XLOC_013399	Ints3	chr3:90391379-90433636	U23674	Control	OK	38.9531	6.20924	-2.64925	-7.959	5e-05	0.000114589	yes
XLOC_012728	XLOC_012728	Med12l	chr3:59006977-59344256	U23674	Control	NOTEST	0.552284	0.0880469	-2.64907	0	1	1	no
XLOC_016285	XLOC_016285	Clip2	chr5:134489385-134552434	U23674	Control	NOTEST	11.1714	1.78321	-2.64726	0	1	1	no
XLOC_022722	XLOC_022722	Fancb	chrX:164980591-164997272	U23674	Control	NOTEST	2.40377	0.383889	-2.64654	0	1	1	no
XLOC_022113	XLOC_022113	Wdr6	chr9:108569891-108578670	U23674	Control	OK	32.0911	5.12838	-2.6456	-7.01491	5e-05	0.000114589	yes
XLOC_020491	XLOC_020491	Plekha2	chr8:25039143-25102151	U23674	Control	OK	25.1206	4.01577	-2.64512	-5.48764	5e-05	0.000114589	yes
XLOC_016339	XLOC_016339	Mcm7	chr5:138164588-138171862	U23674	Control	OK	53.8373	8.63236	-2.64078	-6.87871	5e-05	0.000114589	yes
XLOC_015415	XLOC_015415	2013-09-11	chr5:93093453-93176314	U23674	Control	OK	107.134	17.1841	-2.64027	-6.03451	5e-05	0.000114589	yes
XLOC_021136	XLOC_021136	Hyou1	chr9:44379489-44392369	U23674	Control	OK	31.0045	4.97951	-2.6384	-7.52793	5e-05	0.000114589	yes
XLOC_020637	XLOC_020637	Bst2	chr8:71534261-71537437	U23674	Control	OK	222.529	35.7668	-2.6373	-9.55899	5e-05	0.000114589	yes
XLOC_008991	XLOC_008991	Brd4	chr17:32196273-32284123	U23674	Control	OK	20.4394	3.28947	-2.63542	-4.25255	5e-05	0.000114589	yes
XLOC_015816	XLOC_015816	Ptpn12	chr5:20986640-21055797	U23674	Control	OK	35.7314	5.75222	-2.635	-6.26071	5e-05	0.000114589	yes
XLOC_013070	XLOC_013070	Casp6	chr3:129901424-129914102	U23674	Control	OK	23.6784	3.81676	-2.63315	-3.71649	0.0034	0.00552909	yes
XLOC_009210	XLOC_009210	Sh3gl1	chr17:56009200-56036637	U23674	Control	OK	49.3185	7.95728	-2.63178	-5.43418	5e-05	0.000114589	yes
XLOC_009919	XLOC_009919	Cfl1	chr19:5490454-5495145	U23674	Control	OK	827.212	133.525	-2.63114	-17.9659	5e-05	0.000114589	yes
XLOC_017484	XLOC_017484	Ccdc77	chr6:120324321-120444574	U23674	Control	NOTEST	8.8475	1.42819	-2.63108	0	1	1	no
XLOC_014556	XLOC_014556	Tmem245	chr4:56876012-56947429	U23674	Control	NOTEST	2.85062	0.460783	-2.62912	0	1	1	no
XLOC_018943	XLOC_018943	Ceacam1	chr7:25376818-25566417	U23674	Control	NOTEST	7.94428	1.28443	-2.62878	0	1	1	no
XLOC_016431	XLOC_016431	-	chr5:65607893-65609510	U23674	Control	NOTEST	11.9118	1.93084	-2.62508	0	1	1	no
XLOC_022013	XLOC_022013	Gm2382	chr9:88688604-88719798	U23674	Control	NOTEST	9.57155	1.55356	-2.62317	0	1	1	no
XLOC_009022	XLOC_009022	H2-K1	chr17:33996011-34000333	U23674	Control	OK	51.1739	8.30727	-2.62296	-5.21213	5e-05	0.000114589	yes
XLOC_003754	XLOC_003754	Epn3	chr11:94489598-94499974	U23674	Control	NOTEST	6.11886	0.995397	-2.61992	0	1	1	no
XLOC_005716	XLOC_005716	Map1b	chr13:99421463-99516602	U23674	Control	NOTEST	4.44843	0.729136	-2.60904	0	1	1	no
XLOC_003382	XLOC_003382	Cnot6	chr11:49673511-49712710	U23674	Control	OK	33.259	5.45489	-2.60812	-4.69341	5e-05	0.000114589	yes
XLOC_008986	XLOC_008986	Sik1	chr17:31844249-31855792	U23674	Control	OK	12.3097	2.02221	-2.60579	-4.50734	0.00025	0.0005165	yes
XLOC_008910	XLOC_008910	Hn1l	chr17:24942469-24960623	U23674	Control	OK	38.9472	6.39814	-2.60579	-6.93409	5e-05	0.000114589	yes
XLOC_004017	XLOC_004017	Galk1	chr11:115974724-116012719	U23674	Control	OK	63.7501	10.4744	-2.60556	-5.83293	5e-05	0.000114589	yes
XLOC_011624	XLOC_011624	Prpf6	chr2:181601318-181655661	U23674	Control	OK	40.0943	6.59028	-2.60498	-6.948	5e-05	0.000114589	yes
XLOC_008675	XLOC_008675	Tnfaip8l1	chr17:56162490-56173955	U23674	Control	NOTEST	2.82064	0.464353	-2.60273	0	1	1	no
XLOC_007344	XLOC_007344	Rabl2	chr15:89582526-89591923	U23674	Control	NOTEST	11.6169	1.91327	-2.60211	0	1	1	no
XLOC_013363	XLOC_013363	Pmf1	chr3:88394142-88410316	U23674	Control	OK	71.9563	11.8528	-2.60189	-5.88172	5e-05	0.000114589	yes
XLOC_000585	XLOC_000585	Pycr2	chr1:180904273-180908088	U23674	Control	OK	40.4681	6.67194	-2.60061	-5.12685	5e-05	0.000114589	yes
XLOC_020744	XLOC_020744	Csnk2a2	chr8:95446095-95488820	U23674	Control	OK	16.82	2.77671	-2.59873	-3.73669	5e-05	0.000114589	yes
XLOC_009266	XLOC_009266	Tgif1	chr17:70844204-70853532	U23674	Control	OK	48.0195	7.95581	-2.59354	-4.17982	5e-05	0.000114589	yes
XLOC_009295	XLOC_009295	Cyp1b1	chr17:79706952-79715041	U23674	Control	NOTEST	4.20898	0.69779	-2.5926	0	1	1	no
XLOC_006647	XLOC_006647	Nup155	chr15:8109312-8159859	U23674	Control	OK	13.2967	2.20448	-2.59256	-6.33472	5e-05	0.000114589	yes
XLOC_007188	XLOC_007188	Scrib	chr15:76047185-76069730	U23674	Control	OK	21.0686	3.49322	-2.59246	-5.98842	5e-05	0.000114589	yes
XLOC_009187	XLOC_009187	Nfya	chr17:48386884-48409820	U23674	Control	OK	24.8646	4.13536	-2.58801	-5.53336	5e-05	0.000114589	yes
XLOC_020858	XLOC_020858	Klhdc4	chr8:121796307-121829569	U23674	Control	OK	24.5917	4.09393	-2.58661	-3.83356	0.00015	0.000322462	yes
XLOC_004832	XLOC_004832	Syne3	chr12:104929948-105009809	U23674	Control	NOTEST	7.36989	1.22746	-2.58597	0	1	1	no
XLOC_015290	XLOC_015290	Pacrgl	chr5:48372391-48388756	U23674	Control	NOTEST	4.23871	0.706822	-2.58421	0	1	1	no
XLOC_010634	XLOC_010634	Fam107b	chr2:3713457-3782134	U23674	Control	OK	42.2232	7.0486	-2.58263	-6.79206	5e-05	0.000114589	yes
XLOC_012441	XLOC_012441	Dsn1	chr2:156994221-157007075	U23674	Control	OK	13.6656	2.288	-2.57839	-3.07037	0.0008	0.00148628	yes
XLOC_008048	XLOC_008048	Plcxd2	chr16:45959260-46010413	U23674	Control	NOTEST	0.985567	0.165302	-2.57585	0	1	1	no
XLOC_006894	XLOC_006894	Gramd4	chr15:86057694-86137636	U23674	Control	OK	22.3521	3.75267	-2.57442	-5.71378	5e-05	0.000114589	yes
XLOC_004908	XLOC_004908	Idi1	chr13:8885605-8892396	U23674	Control	OK	37.2867	6.27095	-2.5719	-7.11732	5e-05	0.000114589	yes
XLOC_015453	XLOC_015453	Pkd2	chr5:104459456-104505819	U23674	Control	OK	18.3009	3.08453	-2.56879	-6.36547	5e-05	0.000114589	yes
XLOC_012452	XLOC_012452	9430008C03Rik	chr2:158353699-158361522	U23674	Control	NOTEST	8.68022	1.46415	-2.56767	0	1	1	no
XLOC_019070	XLOC_019070	Dpy19l3	chr7:35685499-35754454	U23674	Control	OK	15.8616	2.68724	-2.56134	-6.87944	5e-05	0.000114589	yes
XLOC_001634	XLOC_001634	D10Wsu102e	chr10:83360220-83368835	U23674	Control	OK	13.8019	2.33941	-2.56065	-4.15035	0.0011	0.00198222	yes
XLOC_010676	XLOC_010676	Stam	chr2:14074111-14148330	U23674	Control	OK	26.1612	4.43691	-2.5598	-4.89192	5e-05	0.000114589	yes
XLOC_020420	XLOC_020420	Rab20	chr8:11453976-11478499	U23674	Control	NOTEST	10.2566	1.74031	-2.55913	0	1	1	no
XLOC_010592	XLOC_010592	Itprip	chr19:47894595-47919299	U23674	Control	NOTEST	6.20127	1.05241	-2.55886	0	1	1	no
XLOC_003069	XLOC_003069	Fzd2	chr11:102604430-102608058	U23674	Control	NOTEST	9.53129	1.61798	-2.55848	0	1	1	no
XLOC_001984	XLOC_001984	D630037F22Rik	chr10:56014293-56228689	U23674	Control	NOTEST	0.897514	0.152774	-2.55454	0	1	1	no
XLOC_013573	XLOC_013573	Fam102b	chr3:108970996-109027607	U23674	Control	NOTEST	10.9659	1.86738	-2.55394	0	1	1	no
XLOC_009894	XLOC_009894	Clcf1	chr19:4214391-4223422	U23674	Control	OK	20.1974	3.4413	-2.55315	-2.53397	0.0017	0.00295394	yes
XLOC_007493	XLOC_007493	Glis2	chr16:4594712-4615957	U23674	Control	NOTEST	8.37303	1.42746	-2.5523	0	1	1	no
XLOC_022753	XLOC_022753	Ccdc120	chrX:7731713-7741324	U23674	Control	NOTEST	1.96695	0.335457	-2.55176	0	1	1	no
XLOC_008312	XLOC_008312	Zfp948	chr17:21567045-21588682	U23674	Control	NOTEST	4.2596	0.726863	-2.55096	0	1	1	no
XLOC_021514	XLOC_021514	Als2cl	chr9:110880173-110900530	U23674	Control	OK	14.8035	2.53059	-2.5484	-4.59034	5e-05	0.000114589	yes
XLOC_019538	XLOC_019538	Trim66	chr7:109449000-109508134	U23674	Control	NOTEST	0.707797	0.121024	-2.54804	0	1	1	no
XLOC_000320	XLOC_000320	Zcchc2	chr1:105990405-106034079	U23674	Control	NOTEST	3.47477	0.594947	-2.54608	0	1	1	no
XLOC_000788	XLOC_000788	Tmem237	chr1:59100592-59120096	U23674	Control	OK	13.8582	2.37626	-2.54398	-2.53721	0.00475	0.00751683	yes
XLOC_015362	XLOC_015362	Rest	chr5:77265493-77283697	U23674	Control	NOTEST	4.88144	0.83752	-2.54311	0	1	1	no
XLOC_017441	XLOC_017441	Tada3	chr6:113366656-113377520	U23674	Control	OK	25.9811	4.45837	-2.54287	-3.71152	5e-05	0.000114589	yes
XLOC_020779	XLOC_020779	Cenpt	chr8:105844677-105852008	U23674	Control	OK	17.1909	2.95145	-2.54215	-3.31491	0.00475	0.00751683	yes
XLOC_013137	XLOC_013137	Zzz3	chr3:152396009-152681432	U23674	Control	OK	19.6848	3.383	-2.54071	-5.77841	5e-05	0.000114589	yes
XLOC_021814	XLOC_021814	Cep164	chr9:45766945-45828638	U23674	Control	NOTEST	6.34833	1.09182	-2.53965	0	1	1	no
XLOC_015862	XLOC_015862	Tyms	chr5:30058199-30073625	U23674	Control	OK	13.688	2.35495	-2.53914	-4.13815	0.00085	0.00157234	yes
XLOC_004659	XLOC_004659	Fbxo33	chr12:59200654-59219483	U23674	Control	NOTEST	3.87392	0.666812	-2.53844	0	1	1	no
XLOC_012738	XLOC_012738	Rap2b	chr3:61364506-61368703	U23674	Control	NOTEST	11.3076	1.94904	-2.53646	0	1	1	no
XLOC_010223	XLOC_010223	Smc3	chr19:53600395-53645831	U23674	Control	OK	24.8634	4.29895	-2.53197	-6.83287	5e-05	0.000114589	yes
XLOC_014326	XLOC_014326	Lzic	chr4:149485332-149496667	U23674	Control	NOTEST	6.62624	1.14699	-2.53033	0	1	1	no
XLOC_020188	XLOC_020188	Nup93	chr8:94214600-94315066	U23674	Control	OK	36.365	6.29631	-2.52997	-6.11712	5e-05	0.000114589	yes
XLOC_002113	XLOC_002113	Tcf3	chr10:80409164-80433653	U23674	Control	OK	40.3588	6.98864	-2.5298	-5.46141	5e-05	0.000114589	yes
XLOC_011137	XLOC_011137	Mpped2	chr2:106693458-106868360	U23674	Control	NOTEST	2.35951	0.408758	-2.52917	0	1	1	no
XLOC_022139	XLOC_022139	Tmie	chr9:110866045-110880083	U23674	Control	NOTEST	2.29012	0.397374	-2.52685	0	1	1	no
XLOC_017368	XLOC_017368	Antxr1	chr6:87133852-87335775	U23674	Control	OK	28.4998	4.9479	-2.52606	-8.04974	5e-05	0.000114589	yes
XLOC_020084	XLOC_020084	Tpm4	chr8:72135291-72153129	U23674	Control	OK	315.748	55.109	-2.51841	-16.5636	5e-05	0.000114589	yes
XLOC_014144	XLOC_014144	Zmym6	chr4:127077382-127124294	U23674	Control	NOTEST	2.83703	0.496063	-2.51579	0	1	1	no
XLOC_012828	XLOC_012828	Shc1	chr3:89418550-89430029	U23674	Control	OK	79.3562	13.8784	-2.5155	-8.82064	5e-05	0.000114589	yes
XLOC_012798	XLOC_012798	Crabp2	chr3:87948692-87953372	U23674	Control	OK	35.2483	6.16967	-2.51429	-3.52942	0.0038	0.00612371	yes
XLOC_019925	XLOC_019925	Ppapdc1b	chr8:25720047-25724887	U23674	Control	NOTEST	9.69261	1.69671	-2.51415	0	1	1	no
XLOC_001382	XLOC_001382	Frk	chr10:34483399-34611230	U23674	Control	NOTEST	4.89321	0.856717	-2.51389	0	1	1	no
XLOC_008109	XLOC_008109	Arl13b	chr16:62793688-62847040	U23674	Control	NOTEST	4.75101	0.832328	-2.51301	0	1	1	no
XLOC_017381	XLOC_017381	Sec61a1	chr6:88503606-88518800	U23674	Control	OK	73.9763	12.9757	-2.51125	-10.4582	5e-05	0.000114589	yes
XLOC_004926	XLOC_004926	Mplkip	chr13:17695412-17699105	U23674	Control	NOTEST	4.97988	0.873533	-2.51118	0	1	1	no
XLOC_009234	XLOC_009234	Khsrp	chr17:57021048-57031507	U23674	Control	OK	30.9173	5.4289	-2.50968	-7.36696	5e-05	0.000114589	yes
XLOC_006015	XLOC_006015	Gmpr2	chr14:55672234-55678751	U23674	Control	OK	19.993	3.51884	-2.50632	-3.43931	0.0038	0.00612371	yes
XLOC_001868	XLOC_001868	Stx11	chr10:12939982-12964259	U23674	Control	NOTEST	3.19443	0.562279	-2.5062	0	1	1	no
XLOC_007470	XLOC_007470	Cbx5	chr15:103191545-103239816	U23674	Control	OK	35.1497	6.18864	-2.50582	-11.0439	5e-05	0.000114589	yes
XLOC_020657	XLOC_020657	Rbmxl1	chr8:78505268-78508928	U23674	Control	OK	67.1968	11.8531	-2.50313	-5.20788	5e-05	0.000114589	yes
XLOC_019934	XLOC_019934	Gpr124	chr8:27085680-27123436	U23674	Control	OK	20.2208	3.56902	-2.50224	-6.44577	5e-05	0.000114589	yes
XLOC_005191	XLOC_005191	Slc12a7	chr13:73763696-73816742	U23674	Control	NOTEST	10.7336	1.89663	-2.50062	0	1	1	no
XLOC_012603	XLOC_012603	-	chr2:174076346-174077004	U23674	Control	OK	22.5325	3.98293	-2.5001	-2.36373	0.14425	0.170251	no
XLOC_020678	XLOC_020678	Cc2d1a	chr8:84132827-84147753	U23674	Control	NOTEST	9.31372	1.64665	-2.49983	0	1	1	no
XLOC_017157	XLOC_017157	Hipk2	chr6:38697839-38876190	U23674	Control	NOTEST	4.19695	0.742369	-2.49913	0	1	1	no
XLOC_013527	XLOC_013527	Cttnbp2nl	chr3:105001914-105053146	U23674	Control	OK	14.2527	2.52136	-2.49896	-3.78734	5e-05	0.000114589	yes
XLOC_020468	XLOC_020468	Nek3	chr8:22128282-22166435	U23674	Control	NOTEST	2.58268	0.457405	-2.49733	0	1	1	no
XLOC_007731	XLOC_007731	Dcbld2	chr16:58408534-58469745	U23674	Control	NOTEST	8.27596	1.46669	-2.49636	0	1	1	no
XLOC_015789	XLOC_015789	Cyp51	chr5:4080673-4104697	U23674	Control	OK	16.8805	2.99205	-2.49615	-5.85994	5e-05	0.000114589	yes
XLOC_008700	XLOC_008700	Ppp4r1	chr17:65782981-65841926	U23674	Control	OK	39.5976	7.02649	-2.49454	-7.15615	5e-05	0.000114589	yes
XLOC_007079	XLOC_007079	Ubr5	chr15:37967327-38078853	U23674	Control	OK	49.0702	8.71817	-2.49275	-13.6667	5e-05	0.000114589	yes
XLOC_008207	XLOC_008207	Zbtb21	chr16:97947434-97962621	U23674	Control	NOTEST	3.02076	0.537406	-2.49083	0	1	1	no
XLOC_014095	XLOC_014095	Hivep3	chr4:119814677-120135411	U23674	Control	NOTEST	1.0828	0.192901	-2.48884	0	1	1	no
XLOC_016845	XLOC_016845	Setd5	chr6:113077638-113153424	U23674	Control	OK	29.5053	5.27134	-2.48473	-8.45424	5e-05	0.000114589	yes
XLOC_007403	XLOC_007403	Lmbr1l	chr15:98903920-98918098	U23674	Control	NOTEST	3.46402	0.619387	-2.48353	0	1	1	no
XLOC_013092	XLOC_013092	H2afz	chr3:137864598-137866922	U23674	Control	OK	908.921	162.535	-2.4834	-21.4796	5e-05	0.000114589	yes
XLOC_016758	XLOC_016758	Alms1	chr6:85587530-85702751	U23674	Control	NOTEST	1.54578	0.276468	-2.48315	0	1	1	no
XLOC_008887	XLOC_008887	1600002H07Rik	chr17:24215055-24220769	U23674	Control	NOTEST	5.23381	0.936831	-2.482	0	1	1	no
XLOC_008506	XLOC_008506	Lsm2	chr17:34981853-34985893	U23674	Control	OK	57.7912	10.3521	-2.48092	-2.91471	0.00055	0.00106082	yes
XLOC_013398	XLOC_013398	Slc27a3	chr3:90385232-90389927	U23674	Control	NOTEST	3.07982	0.552543	-2.47868	0	1	1	no
XLOC_023214	XLOC_023214	Car5b	chrX:163976821-164028010	U23674	Control	NOTEST	7.26125	1.30368	-2.47763	0	1	1	no
XLOC_010588	XLOC_010588	Sh3pxd2a	chr19:47260173-47464498	U23674	Control	OK	19.5146	3.51128	-2.47449	-8.62368	5e-05	0.000114589	yes
XLOC_005988	XLOC_005988	Mmp14	chr14:54431603-54441258	U23674	Control	OK	76.983	13.8595	-2.47367	-9.44669	5e-05	0.000114589	yes
XLOC_015142	XLOC_015142	Sema3a	chr5:13396783-13603485	U23674	Control	NOTEST	3.59747	0.647746	-2.47348	0	1	1	no
XLOC_015442	XLOC_015442	Agpat9	chr5:100846228-100899102	U23674	Control	NOTEST	1.8418	0.331704	-2.47315	0	1	1	no
XLOC_005110	XLOC_005110	Cplx2	chr13:54371348-54383917	U23674	Control	NOTEST	2.88275	0.519936	-2.47104	0	1	1	no
XLOC_021882	XLOC_021882	1700017B05Rik	chr9:57252321-57262599	U23674	Control	NOTEST	11.3485	2.04785	-2.47031	0	1	1	no
XLOC_002661	XLOC_002661	Zkscan6	chr11:65807243-65829239	U23674	Control	NOTEST	6.75943	1.22011	-2.46989	0	1	1	no
XLOC_017409	XLOC_017409	Magi1	chr6:93675454-94283904	U23674	Control	NOTEST	2.39705	0.432801	-2.46948	0	1	1	no
XLOC_020799	XLOC_020799	Dhx38	chr8:109548023-109565601	U23674	Control	OK	23.0756	4.16854	-2.46875	-6.16938	5e-05	0.000114589	yes
XLOC_000321	XLOC_000321	Phlpp1	chr1:106171868-106394245	U23674	Control	OK	17.1755	3.10501	-2.46768	-6.67572	5e-05	0.000114589	yes
XLOC_010999	XLOC_010999	Ssrp1	chr2:85037119-85047114	U23674	Control	OK	150.315	27.1812	-2.46731	-11.3167	5e-05	0.000114589	yes
XLOC_013038	XLOC_013038	Cnn3	chr3:121426540-121458205	U23674	Control	OK	199.991	36.179	-2.46671	-13.7034	5e-05	0.000114589	yes
XLOC_007324	XLOC_007324	Celsr1	chr15:85898757-86033777	U23674	Control	NOTEST	0.450056	0.0815056	-2.46513	0	1	1	no
XLOC_019247	XLOC_019247	Nr2f2	chr7:70351949-70411146	U23674	Control	OK	24.036	4.35753	-2.46361	-6.36504	5e-05	0.000114589	yes
XLOC_001849	XLOC_001849	Fbxo5	chr10:5799157-5805465	U23674	Control	NOTEST	12.725	2.30705	-2.46355	0	1	1	no
XLOC_008009	XLOC_008009	Slc15a2	chr16:36750163-36784962	U23674	Control	NOTEST	3.06043	0.554997	-2.46318	0	1	1	no
XLOC_013441	XLOC_013441	Snx27	chr3:94497543-94588005	U23674	Control	OK	31.7933	5.77161	-2.46168	-7.74696	5e-05	0.000114589	yes
XLOC_015512	XLOC_015512	Usp30	chr5:114100332-114122924	U23674	Control	NOTEST	8.00812	1.45508	-2.46037	0	1	1	no
XLOC_011650	XLOC_011650	Taf3	chr2:9914551-10048609	U23674	Control	NOTEST	6.97597	1.26771	-2.46017	0	1	1	no
XLOC_013348	XLOC_013348	Pear1	chr3:87749096-87768953	U23674	Control	OK	12.1555	2.21013	-2.45941	-2.00486	0.00085	0.00157234	yes
XLOC_016388	XLOC_016388	Baiap2l1	chr5:144244436-144358112	U23674	Control	NOTEST	9.89944	1.80029	-2.45912	0	1	1	no
XLOC_022984	XLOC_022984	Flna	chrX:74223460-74249769	U23674	Control	OK	64.76	11.8109	-2.45499	-14.4446	5e-05	0.000114589	yes
XLOC_005553	XLOC_005553	Hnrnpa0	chr13:58125878-58128556	U23674	Control	OK	101.338	18.4891	-2.45443	-12.5693	5e-05	0.000114589	yes
XLOC_004917	XLOC_004917	Lyst	chr13:13590408-13777440	U23674	Control	NOTEST	3.59147	0.656953	-2.45071	0	1	1	no
XLOC_011354	XLOC_011354	Nxt1	chr2:148672614-148676026	U23674	Control	OK	33.037	6.0464	-2.44993	-2.73106	0.0013	0.00231147	yes
XLOC_013259	XLOC_013259	Nbea	chr3:55625197-56183701	U23674	Control	NOTEST	2.8314	0.518617	-2.44877	0	1	1	no
XLOC_010787	XLOC_010787	Set	chr2:30061995-30072577	U23674	Control	OK	166.778	30.5495	-2.44871	-12.4014	5e-05	0.000114589	yes
XLOC_013457	XLOC_013457	Setdb1	chr3:95315251-95357202	U23674	Control	OK	16.8872	3.097	-2.44698	-4.63442	0.0001	0.000220213	yes
XLOC_017669	XLOC_017669	Fam60a	chr6:148921058-148946432	U23674	Control	NOTEST	11.0346	2.02563	-2.4456	0	1	1	no
XLOC_014362	XLOC_014362	2610002J02Rik	chr4:155249965-155256687	U23674	Control	OK	12.4604	2.29125	-2.44315	-1.81006	0.06685	0.0843446	no
XLOC_015528	XLOC_015528	Srsf9	chr5:115327176-115333080	U23674	Control	OK	66.4818	12.2293	-2.44262	-4.55539	0.0002	0.000420511	yes
XLOC_014517	XLOC_014517	Fbxo10	chr4:45034247-45084604	U23674	Control	NOTEST	3.43549	0.632485	-2.44142	0	1	1	no
XLOC_009016	XLOC_009016	Kifc1	chr17:33875665-33890633	U23674	Control	OK	55.9282	10.2999	-2.44095	-1.90634	0.10985	0.133835	no
XLOC_002713	XLOC_002713	Dlg4	chr11:70018604-70045531	U23674	Control	OK	11.8645	2.18544	-2.44065	-2.60348	0.00075	0.00140191	yes
XLOC_009264	XLOC_009264	Arhgap28	chr17:67842707-68004108	U23674	Control	NOTEST	3.15316	0.581171	-2.43976	0	1	1	no
XLOC_015492	XLOC_015492	Ddx51	chr5:110653450-110660496	U23674	Control	NOTEST	7.95313	1.46617	-2.43947	0	1	1	no
XLOC_013726	XLOC_013726	Chd7	chr4:8690920-8866809	U23674	Control	NOTEST	5.81599	1.07237	-2.43922	0	1	1	no
XLOC_006548	XLOC_006548	Fndc3a	chr14:72537952-72710003	U23674	Control	NOTEST	11.6661	2.15139	-2.43898	0	1	1	no
XLOC_013511	XLOC_013511	Vangl1	chr3:102156695-102204693	U23674	Control	NOTEST	7.19379	1.32746	-2.43808	0	1	1	no
XLOC_008794	XLOC_008794	Tagap1	chr17:6954964-6961156	U23674	Control	NOTEST	6.70778	1.23798	-2.43785	0	1	1	no
XLOC_013761	XLOC_013761	Mms22l	chr4:24496461-24602948	U23674	Control	NOTEST	2.63441	0.486811	-2.43604	0	1	1	no
XLOC_010526	XLOC_010526	Aldh18a1	chr19:40550256-40588463	U23674	Control	OK	12.2565	2.26675	-2.43485	-3.4931	0.00075	0.00140191	yes
XLOC_004585	XLOC_004585	Id2	chr12:25093798-25096092	U23674	Control	OK	19.1307	3.54114	-2.4336	-2.95056	0.01895	0.0266438	yes
XLOC_016246	XLOC_016246	Zcchc8	chr5:123698301-123721044	U23674	Control	NOTEST	11.2157	2.07671	-2.43314	0	1	1	no
XLOC_004383	XLOC_004383	Rin3	chr12:102283073-102390854	U23674	Control	NOTEST	8.12807	1.50685	-2.43137	0	1	1	no
XLOC_021251	XLOC_021251	Tle3	chr9:61372265-61418497	U23674	Control	OK	23.8169	4.4184	-2.43039	-6.36043	5e-05	0.000114589	yes
XLOC_012378	XLOC_012378	Ninl	chr2:150934518-151009398	U23674	Control	NOTEST	1.75355	0.325632	-2.42896	0	1	1	no
XLOC_007949	XLOC_007949	Masp1	chr16:23451784-23520590	U23674	Control	OK	15.9109	2.95926	-2.42671	-3.34503	0.00025	0.0005165	yes
XLOC_014972	XLOC_014972	Crocc	chr4:141016636-141060545	U23674	Control	NOTEST	2.1972	0.408985	-2.42555	0	1	1	no
XLOC_007659	XLOC_007659	Ptplb	chr16:35022420-35109175	U23674	Control	NOTEST	6.11503	1.13937	-2.42412	0	1	1	no
XLOC_017380	XLOC_017380	Eefsec	chr6:88257333-88446539	U23674	Control	NOTEST	7.88017	1.46903	-2.42336	0	1	1	no
XLOC_004378	XLOC_004378	D130020L05Rik	chr12:101039408-101088927	U23674	Control	NOTEST	2.10742	0.393129	-2.4224	0	1	1	no
XLOC_015313	XLOC_015313	Klf3	chr5:64803522-64831468	U23674	Control	OK	27.1128	5.0609	-2.42151	-5.07064	5e-05	0.000114589	yes
XLOC_023166	XLOC_023166	Tro	chrX:150645302-150657436	U23674	Control	NOTEST	1.29409	0.241757	-2.42031	0	1	1	no
XLOC_006688	XLOC_006688	Sema5a	chr15:32244812-32696341	U23674	Control	NOTEST	2.53208	0.47345	-2.41904	0	1	1	no
XLOC_007410	XLOC_007410	Nckap5l	chr15:99422033-99457748	U23674	Control	NOTEST	8.01112	1.49867	-2.41832	0	1	1	no
XLOC_015955	XLOC_015955	Rell1	chr5:63908897-63968897	U23674	Control	OK	46.0453	8.6706	-2.40885	-8.2318	5e-05	0.000114589	yes
XLOC_009963	XLOC_009963	Snhg1	chr19:8723486-8726416	U23674	Control	OK	87.5134	16.4937	-2.40759	-2.98753	0.0085	0.0127859	yes
XLOC_010379	XLOC_010379	Fen1	chr19:10199131-10203943	U23674	Control	OK	22.3218	4.20821	-2.40717	-3.58808	0.00015	0.000322462	yes
XLOC_013117	XLOC_013117	Odf2l	chr3:145118588-145153915	U23674	Control	NOTEST	8.15283	1.53795	-2.40629	0	1	1	no
XLOC_005826	XLOC_005826	Nid2	chr14:19751256-19823823	U23674	Control	OK	15.1553	2.86093	-2.40526	-5.28739	5e-05	0.000114589	yes
XLOC_008747	XLOC_008747	Mta3	chr17:83706162-83814905	U23674	Control	OK	30.3327	5.72754	-2.40489	-3.41671	5e-05	0.000114589	yes
XLOC_008894	XLOC_008894	Traf7	chr17:24488782-24527938	U23674	Control	OK	54.1868	10.2523	-2.40199	-6.80487	5e-05	0.000114589	yes
XLOC_016156	XLOC_016156	Adrbk2	chr5:112910477-113015514	U23674	Control	NOTEST	6.76035	1.2809	-2.39994	0	1	1	no
XLOC_011453	XLOC_011453	Rpn2	chr2:157208549-157326318	U23674	Control	OK	184.067	34.9076	-2.39862	-11.3002	5e-05	0.000114589	yes
XLOC_014258	XLOC_014258	Rcc2	chr4:140701472-140723220	U23674	Control	OK	46.1805	8.76477	-2.3975	-8.82807	5e-05	0.000114589	yes
XLOC_013508	XLOC_013508	Atp1a1	chr3:101576218-101604707	U23674	Control	OK	180.79	34.3546	-2.39574	-16.8608	5e-05	0.000114589	yes
XLOC_005465	XLOC_005465	Nrn1	chr13:36725624-36734454	U23674	Control	NOTEST	8.10942	1.54437	-2.39258	0	1	1	no
XLOC_008882	XLOC_008882	Kctd5	chr17:24047719-24073485	U23674	Control	OK	40.0304	7.62685	-2.39194	-6.77912	5e-05	0.000114589	yes
XLOC_017970	XLOC_017970	Ggn	chr7:29170209-29173933	U23674	Control	NOTEST	4.15488	0.791732	-2.39172	0	1	1	no
XLOC_011256	XLOC_011256	Snrnp200	chr2:127208403-127240451	U23674	Control	OK	38.9729	7.42895	-2.39124	-10.0724	5e-05	0.000114589	yes
XLOC_012506	XLOC_012506	Sulf2	chr2:166073898-166155683	U23674	Control	OK	42.8051	8.17128	-2.38915	-7.0857	5e-05	0.000114589	yes
XLOC_014555	XLOC_014555	Ctnnal1	chr4:56810934-56865211	U23674	Control	NOTEST	5.41092	1.03487	-2.38642	0	1	1	no
XLOC_004245	XLOC_004245	Arf6	chr12:69372149-69375980	U23674	Control	OK	38.3718	7.35166	-2.3839	-8.30724	5e-05	0.000114589	yes
XLOC_008509	XLOC_008509	Clic1	chr17:35050242-35058719	U23674	Control	OK	211.885	40.6005	-2.38371	-10.6032	5e-05	0.000114589	yes
XLOC_011228	XLOC_011228	Casc4	chr2:121866969-121936207	U23674	Control	OK	12.2049	2.34017	-2.38278	-2.89264	5e-05	0.000114589	yes
XLOC_022756	XLOC_022756	Hdac6	chrX:7930121-7947889	U23674	Control	NOTEST	7.44103	1.42849	-2.38101	0	1	1	no
XLOC_016700	XLOC_016700	Eif2ak3	chr6:70844526-70905240	U23674	Control	NOTEST	5.36899	1.03137	-2.38009	0	1	1	no
XLOC_003751	XLOC_003751	Abcc3	chr11:94343294-94392976	U23674	Control	NOTEST	7.47063	1.43657	-2.3786	0	1	1	no
XLOC_010460	XLOC_010460	Mamdc2	chr19:23302608-23448322	U23674	Control	OK	16.3121	3.13702	-2.37847	-4.51317	0.00055	0.00106082	yes
XLOC_021704	XLOC_021704	Barx2	chr9:31846043-31913285	U23674	Control	OK	22.5993	4.35154	-2.37668	-3.64857	0.00125	0.00222998	yes
XLOC_007415	XLOC_007415	Lima1	chr15:99778467-99875456	U23674	Control	OK	42.6812	8.22971	-2.37469	-7.5443	5e-05	0.000114589	yes
XLOC_016942	XLOC_016942	Nop2	chr6:125131882-125144753	U23674	Control	OK	35.148	6.77763	-2.37459	-6.01834	5e-05	0.000114589	yes
XLOC_011224	XLOC_011224	Pdia3	chr2:121413901-121438686	U23674	Control	OK	258.726	49.9766	-2.3721	-17.0236	5e-05	0.000114589	yes
XLOC_010321	XLOC_010321	Frmd8	chr19:5850973-5875208	U23674	Control	OK	18.1545	3.50712	-2.37197	-4.85273	0.0004	0.000795414	yes
XLOC_007518	XLOC_007518	Snn	chr16:11066297-11134532	U23674	Control	OK	13.4741	2.60645	-2.37003	-3.72339	0.00185	0.00318868	yes
XLOC_001105	XLOC_001105	Prrc2c	chr1:162671784-162740556	U23674	Control	OK	18.7482	3.62773	-2.36962	-7.97033	5e-05	0.000114589	yes
XLOC_013487	XLOC_013487	Bcl9	chr3:97203661-97227364	U23674	Control	NOTEST	6.59611	1.2764	-2.36954	0	1	1	no
XLOC_003272	XLOC_003272	Nacad	chr11:6597822-6606054	U23674	Control	NOTEST	0.97368	0.188769	-2.36682	0	1	1	no
XLOC_021965	XLOC_021965	Tcf12	chr9:71844251-72111866	U23674	Control	OK	52.5229	10.1841	-2.36663	-8.73377	5e-05	0.000114589	yes
XLOC_003757	XLOC_003757	Acsf2	chr11:94557101-94601786	U23674	Control	OK	13.434	2.60858	-2.36455	-3.65713	0.0012	0.00214855	yes
XLOC_000829	XLOC_000829	Igfbp5	chr1:72858064-72874865	U23674	Control	OK	325.266	63.1923	-2.3638	-27.4582	5e-05	0.000114589	yes
XLOC_005806	XLOC_005806	Flnb	chr14:7817956-7951587	U23674	Control	OK	14.1082	2.74217	-2.36314	-6.96803	5e-05	0.000114589	yes
XLOC_013504	XLOC_013504	Ttf2	chr3:100938859-100969663	U23674	Control	NOTEST	6.1246	1.19101	-2.36243	0	1	1	no
XLOC_007103	XLOC_007103	Ext1	chr15:53068260-53346183	U23674	Control	OK	32.7077	6.36146	-2.3622	-6.97566	5e-05	0.000114589	yes
XLOC_009977	XLOC_009977	Ganab	chr19:8898103-8916665	U23674	Control	OK	87.9893	17.1181	-2.3618	-11.4129	5e-05	0.000114589	yes
XLOC_007826	XLOC_007826	Crebbp	chr16:4084047-4213404	U23674	Control	NOTEST	4.89471	0.952376	-2.36162	0	1	1	no
XLOC_012438	XLOC_012438	5430405H02Rik	chr2:156840076-156862945	U23674	Control	OK	24.4771	4.76568	-2.36068	-2.52705	0.0019	0.0032591	yes
XLOC_000820	XLOC_000820	Ikzf2	chr1:69531209-69685960	U23674	Control	NOTEST	0.492317	0.0959273	-2.35958	0	1	1	no
XLOC_021791	XLOC_021791	Hinfp	chr9:44295672-44305671	U23674	Control	NOTEST	7.39615	1.44262	-2.35809	0	1	1	no
XLOC_014042	XLOC_014042	Stil	chr4:115000117-115043198	U23674	Control	NOTEST	2.83529	0.553271	-2.35744	0	1	1	no
XLOC_007224	XLOC_007224	Myh9	chr15:77760588-77842115	U23674	Control	OK	79.2023	15.4724	-2.35584	-14.0211	5e-05	0.000114589	yes
XLOC_005122	XLOC_005122	Prelid1	chr13:55322054-55329730	U23674	Control	OK	183.522	35.8658	-2.35528	-8.02891	5e-05	0.000114589	yes
XLOC_002179	XLOC_002179	Utp20	chr10:88746606-88826814	U23674	Control	NOTEST	5.87213	1.14793	-2.35485	0	1	1	no
XLOC_015689	XLOC_015689	Cnpy4	chr5:138187534-138193894	U23674	Control	OK	19.4986	3.81378	-2.35408	-3.45814	0.00255	0.00424471	yes
XLOC_006741	XLOC_006741	D15Ertd621e	chr15:58415467-58457801	U23674	Control	OK	18.9779	3.71793	-2.35175	-6.30983	5e-05	0.000114589	yes
XLOC_006701	XLOC_006701	Spag1	chr15:36179529-36235177	U23674	Control	NOTEST	2.78263	0.54693	-2.34702	0	1	1	no
XLOC_014088	XLOC_014088	Slc2a1	chr4:119108744-119137329	U23674	Control	OK	36.6	7.19685	-2.34641	-6.56885	5e-05	0.000114589	yes
XLOC_009192	XLOC_009192	Daam2	chr17:49456021-49564337	U23674	Control	NOTEST	8.83928	1.74168	-2.34345	0	1	1	no
XLOC_006525	XLOC_006525	Slc25a37	chr14:69241850-69285103	U23674	Control	OK	35.9654	7.08861	-2.34304	-6.87197	5e-05	0.000114589	yes
XLOC_015667	XLOC_015667	4933404O12Rik	chr5:136919145-136937109	U23674	Control	NOTEST	4.22557	0.832915	-2.3429	0	1	1	no
XLOC_011371	XLOC_011371	Gins1	chr2:150909593-150931280	U23674	Control	OK	16.9633	3.34796	-2.34107	-1.78704	0.0239	0.0328619	yes
XLOC_013736	XLOC_013736	Gem	chr4:11704446-11714993	U23674	Control	NOTEST	10.1678	2.00854	-2.33978	0	1	1	no
XLOC_005019	XLOC_005019	Mboat1	chr13:30136489-30246694	U23674	Control	NOTEST	2.22256	0.439071	-2.3397	0	1	1	no
XLOC_013575	XLOC_013575	Prmt6	chr3:110246109-110250998	U23674	Control	OK	12.0359	2.38105	-2.33768	-3.20441	0.0009	0.00165387	yes
XLOC_010774	XLOC_010774	Ddx31	chr2:28840405-28905575	U23674	Control	NOTEST	4.40775	0.873654	-2.33491	0	1	1	no
XLOC_016678	XLOC_016678	Herc6	chr6:57580991-57665136	U23674	Control	NOTEST	1.75955	0.348764	-2.33488	0	1	1	no
XLOC_015791	XLOC_015791	Cdk14	chr5:4803384-5420117	U23674	Control	NOTEST	7.39334	1.46612	-2.33423	0	1	1	no
XLOC_004171	XLOC_004171	Lamb1	chr12:31265293-31329639	U23674	Control	OK	38.5492	7.64442	-2.33422	-9.36359	5e-05	0.000114589	yes
XLOC_020278	XLOC_020278	Zfhx3	chr8:108714643-108961636	U23674	Control	NOTEST	1.71938	0.340984	-2.33412	0	1	1	no
XLOC_010289	XLOC_010289	Rbm14	chr19:4800924-4811634	U23674	Control	OK	15.7238	3.11969	-2.33347	-4.36844	0.00255	0.00424471	yes
XLOC_010365	XLOC_010365	Slc3a2	chr19:8706881-8723369	U23674	Control	OK	99.7097	19.8297	-2.33007	-9.52277	5e-05	0.000114589	yes
XLOC_018174	XLOC_018174	Chsy1	chr7:66109514-66173798	U23674	Control	OK	14.4332	2.8721	-2.32922	-4.95817	5e-05	0.000114589	yes
XLOC_008994	XLOC_008994	Wiz	chr17:32354049-32389439	U23674	Control	OK	12.4502	2.47768	-2.32911	-3.5908	5e-05	0.000114589	yes
XLOC_006914	XLOC_006914	Alg10b	chr15:90224310-90230554	U23674	Control	OK	17.5423	3.49116	-2.32906	-5.71125	0.0003	0.000612699	yes
XLOC_007299	XLOC_007299	Poldip3	chr15:83125977-83149336	U23674	Control	OK	39.0003	7.76576	-2.32829	-5.14669	5e-05	0.000114589	yes
XLOC_009888	XLOC_009888	Pitpnm1	chr19:4099997-4125858	U23674	Control	OK	12.5833	2.50618	-2.32794	-4.14865	0.00035	0.00070428	yes
XLOC_009976	XLOC_009976	Ints5	chr19:8892986-8897890	U23674	Control	OK	15.8739	3.16248	-2.32753	-4.46402	0.0008	0.00148628	yes
XLOC_021502	XLOC_021502	Scap	chr9:110333292-110384946	U23674	Control	OK	42.0961	8.39339	-2.32636	-7.86552	5e-05	0.000114589	yes
XLOC_003961	XLOC_003961	Bptf	chr11:107033080-107131922	U23674	Control	OK	15.5747	3.10667	-2.32577	-6.50987	5e-05	0.000114589	yes
XLOC_007396	XLOC_007396	Arf3	chr15:98737625-98763118	U23674	Control	OK	59.2742	11.8318	-2.32473	-10.148	5e-05	0.000114589	yes
XLOC_020320	XLOC_020320	Osgin1	chr8:119437161-119446256	U23674	Control	OK	18.3521	3.66477	-2.32415	-3.52462	0.0027	0.0044712	yes
XLOC_015094	XLOC_015094	Isg15	chr4:156199423-156200818	U23674	Control	OK	40.3912	8.06863	-2.32364	-3.51256	0.00615	0.00947528	yes
XLOC_003770	XLOC_003770	Ngfr	chr11:95568820-95587698	U23674	Control	OK	11.5111	2.30017	-2.32321	-3.55806	0.00125	0.00222998	yes
XLOC_009310	XLOC_009310	Zfp36l2	chr17:84183927-84187947	U23674	Control	OK	66.0023	13.1984	-2.32215	-10.667	5e-05	0.000114589	yes
XLOC_019054	XLOC_019054	Wtip	chr7:34109462-34133268	U23674	Control	OK	19.2193	3.84333	-2.32213	-2.65954	0.00435	0.00694722	yes
XLOC_011103	XLOC_011103	Phf21a	chr2:92184181-92364666	U23674	Control	NOTEST	10.032	2.00674	-2.32168	0	1	1	no
XLOC_013525	XLOC_013525	Capza1	chr3:104822784-104864505	U23674	Control	OK	81.3691	16.2872	-2.32074	-11.124	5e-05	0.000114589	yes
XLOC_020743	XLOC_020743	Gtl3	chr8:95420249-95434869	U23674	Control	OK	32.5675	6.52059	-2.32036	-3.32571	0.00145	0.00255692	yes
XLOC_000248	XLOC_000248	Chrnd	chr1:87190596-87200070	U23674	Control	NOTEST	10.2933	2.06628	-2.31661	0	1	1	no
XLOC_017149	XLOC_017149	Ptn	chr6:36714962-36811361	U23674	Control	OK	14.2274	2.85659	-2.31631	-3.19892	0.0005	0.000972862	yes
XLOC_014642	XLOC_014642	Ptplad2	chr4:88412929-88438926	U23674	Control	NOTEST	2.34646	0.471148	-2.31623	0	1	1	no
XLOC_000646	XLOC_000646	Vcpip1	chr1:9723195-9771256	U23674	Control	NOTEST	5.23251	1.05262	-2.31352	0	1	1	no
XLOC_001565	XLOC_001565	Ptbp1	chr10:79697304-80369637	U23674	Control	OK	73.9308	14.8758	-2.31321	-7.06132	5e-05	0.000114589	yes
XLOC_022324	XLOC_022324	Il13ra1	chrX:36112138-36171261	U23674	Control	NOTEST	8.65483	1.74218	-2.31261	0	1	1	no
XLOC_010200	XLOC_010200	Trim8	chr19:46501647-46516455	U23674	Control	OK	28.2354	5.68682	-2.31181	-6.24825	5e-05	0.000114589	yes
XLOC_011170	XLOC_011170	Fmn1	chr2:113220186-113716767	U23674	Control	NOTEST	0.377573	0.0760614	-2.31152	0	1	1	no
XLOC_006770	XLOC_006770	Ly6e	chr15:74955050-74959905	U23674	Control	OK	172.861	34.8226	-2.31151	-10.089	5e-05	0.000114589	yes
XLOC_007911	XLOC_007911	Tbx1	chr16:18581712-18586969	U23674	Control	OK	16.029	3.22958	-2.31126	-3.31868	0.00595	0.00920249	yes
XLOC_011933	XLOC_011933	Pde1a	chr2:79834452-80129412	U23674	Control	NOTEST	6.71964	1.35546	-2.3096	0	1	1	no
XLOC_004288	XLOC_004288	Fut8	chr12:77237946-77475996	U23674	Control	OK	50.2079	10.1346	-2.30862	-5.60743	5e-05	0.000114589	yes
XLOC_013442	XLOC_013442	Tuft1	chr3:94612758-94658806	U23674	Control	OK	18.3913	3.71256	-2.30853	-3.96911	0.00055	0.00106082	yes
XLOC_001602	XLOC_001602	Thop1	chr10:81070082-81082360	U23674	Control	OK	21.9912	4.4416	-2.30778	-4.73999	5e-05	0.000114589	yes
XLOC_020894	XLOC_020894	Gm17296	chr8:126426651-126475065	U23674	Control	NOTEST	1.11012	0.224486	-2.30602	0	1	1	no
XLOC_013759	XLOC_013759	Faxc	chr4:21931325-22001461	U23674	Control	NOTEST	0.703736	0.142326	-2.30584	0	1	1	no
XLOC_012664	XLOC_012664	Actl6a	chr3:32708545-32727146	U23674	Control	OK	63.6533	12.8761	-2.30554	-4.57121	5e-05	0.000114589	yes
XLOC_006388	XLOC_006388	Supt16	chr14:52110902-52197239	U23674	Control	OK	20.566	4.1622	-2.30485	-5.41649	5e-05	0.000114589	yes
XLOC_012821	XLOC_012821	Fam189b	chr3:89183224-89189289	U23674	Control	OK	20.5466	4.16077	-2.30397	-5.18399	5e-05	0.000114589	yes
XLOC_021909	XLOC_021909	Lrrc49	chr9:60587234-60688134	U23674	Control	NOTEST	6.63438	1.34507	-2.30228	0	1	1	no
XLOC_011643	XLOC_011643	Dhtkd1	chr2:5898059-5942792	U23674	Control	NOTEST	1.31098	0.265972	-2.3013	0	1	1	no
XLOC_016479	XLOC_016479	Ing3	chr6:21949614-21976037	U23674	Control	NOTEST	7.14885	1.45116	-2.30051	0	1	1	no
XLOC_005099	XLOC_005099	Spin1	chr13:51100897-51152546	U23674	Control	OK	25.3821	5.15337	-2.30022	-3.234	0.0002	0.000420511	yes
XLOC_010114	XLOC_010114	Stambpl1	chr19:34192269-34240328	U23674	Control	NOTEST	7.84499	1.59297	-2.30005	0	1	1	no
XLOC_013640	XLOC_013640	Tet2	chr3:133463676-133544390	U23674	Control	NOTEST	5.54107	1.12621	-2.29869	0	1	1	no
XLOC_013237	XLOC_013237	Sclt1	chr3:41626704-41742514	U23674	Control	NOTEST	4.21239	0.858017	-2.29556	0	1	1	no
XLOC_012140	XLOC_012140	Cd44	chr2:102811141-102901665	U23674	Control	OK	61.2575	12.4811	-2.29514	-9.5081	5e-05	0.000114589	yes
XLOC_020647	XLOC_020647	Cherp	chr8:72443879-72475233	U23674	Control	OK	26.3611	5.37234	-2.29479	-5.66684	5e-05	0.000114589	yes
XLOC_014612	XLOC_014612	Cdk5rap2	chr4:70223023-70410367	U23674	Control	NOTEST	2.8381	0.578768	-2.29387	0	1	1	no
XLOC_000267	XLOC_000267	Sh3bp4	chr1:89070461-89153793	U23674	Control	NOTEST	7.81812	1.59473	-2.29351	0	1	1	no
XLOC_020688	XLOC_020688	Nacc1	chr8:84670478-84687862	U23674	Control	OK	40.7193	8.30719	-2.29328	-7.84023	5e-05	0.000114589	yes
XLOC_001065	XLOC_001065	Dhx9	chr1:153455757-153487669	U23674	Control	OK	40.0652	8.17592	-2.2929	-7.99131	5e-05	0.000114589	yes
XLOC_002161	XLOC_002161	Ckap4	chr10:84526304-84533888	U23674	Control	OK	42.2284	8.61928	-2.29257	-7.12846	5e-05	0.000114589	yes
XLOC_011259	XLOC_011259	Dusp2	chr2:127336158-127338377	U23674	Control	OK	14.0791	2.87474	-2.29205	-2.80867	0.02465	0.0338206	yes
XLOC_011108	XLOC_011108	Chst1	chr2:92599706-92615252	U23674	Control	OK	14.2387	2.90755	-2.29194	-3.24727	0.0045	0.00715828	yes
XLOC_015964	XLOC_015964	Pds5a	chr5:65609572-65697856	U23674	Control	OK	17.532	3.58107	-2.29153	-5.25776	5e-05	0.000114589	yes
XLOC_003595	XLOC_003595	Gsg2	chr11:73090594-73147449	U23674	Control	NOTEST	3.4068	0.696269	-2.2907	0	1	1	no
XLOC_004746	XLOC_004746	Abcd4	chr12:84602530-84617466	U23674	Control	NOTEST	7.62638	1.55915	-2.29023	0	1	1	no
XLOC_013266	XLOC_013266	Serp1	chr3:58521970-58557501	U23674	Control	OK	63.4832	12.9832	-2.28972	-8.75347	5e-05	0.000114589	yes
XLOC_009045	XLOC_009045	1110038B12Rik,Snord52	chr17:34950235-34952471	U23674	Control	OK	143.037	29.27	-2.28889	-1.96879	0.00035	0.00070428	yes
XLOC_013218	XLOC_013218	Anxa5	chr3:36448923-36475887	U23674	Control	OK	370.474	76.1384	-2.28268	-16.8663	5e-05	0.000114589	yes
XLOC_021414	XLOC_021414	Slco2a1	chr9:103008488-103087849	U23674	Control	NOTEST	6.71351	1.38095	-2.2814	0	1	1	no
XLOC_020341	XLOC_020341	Zfpm1	chr8:122282140-122337247	U23674	Control	NOTEST	8.1564	1.67797	-2.28122	0	1	1	no
XLOC_007676	XLOC_007676	Polq	chr16:37011785-37095417	U23674	Control	NOTEST	1.61762	0.332918	-2.28064	0	1	1	no
XLOC_003401	XLOC_003401	Phf15	chr11:51813455-51857481	U23674	Control	OK	11.5436	2.37589	-2.28055	-5.17299	5e-05	0.000114589	yes
XLOC_000280	XLOC_000280	Fam132b	chr1:91366429-91374217	U23674	Control	NOTEST	5.29388	1.08962	-2.28051	0	1	1	no
XLOC_004831	XLOC_004831	Clmn	chr12:104763113-104865076	U23674	Control	NOTEST	0.803148	0.165397	-2.27973	0	1	1	no
XLOC_011395	XLOC_011395	Id1	chr2:152736273-152737410	U23674	Control	OK	93.2518	19.2048	-2.27967	-6.50844	5e-05	0.000114589	yes
XLOC_020603	XLOC_020603	Gatad2a	chr8:69907068-69996379	U23674	Control	OK	24.0942	4.96791	-2.27798	-5.99523	5e-05	0.000114589	yes
XLOC_007943	XLOC_007943	Etv5	chr16:22381312-22439570	U23674	Control	OK	27.0989	5.6011	-2.27445	-6.65726	5e-05	0.000114589	yes
XLOC_020012	XLOC_020012	Sh3rf1	chr8:61224170-61396072	U23674	Control	NOTEST	3.88585	0.804268	-2.27248	0	1	1	no
XLOC_008750	XLOC_008750	Dync2li1	chr17:84626498-84655564	U23674	Control	OK	15.8572	3.28239	-2.27232	-2.5795	0.0262	0.0357866	yes
XLOC_007369	XLOC_007369	Slc38a4	chr15:96994822-97055956	U23674	Control	OK	83.6541	17.3516	-2.26937	-12.308	5e-05	0.000114589	yes
XLOC_010974	XLOC_010974	Plekha3	chr2:76675314-76697335	U23674	Control	OK	22.975	4.76901	-2.26831	-5.78102	5e-05	0.000114589	yes
XLOC_008388	XLOC_008388	Axin1	chr17:26138685-26195811	U23674	Control	OK	17.0734	3.54532	-2.26776	-4.46346	5e-05	0.000114589	yes
XLOC_020009	XLOC_020009	Mfap3l	chr8:60632859-60676731	U23674	Control	OK	11.3676	2.36138	-2.26722	-4.81567	5e-05	0.000114589	yes
XLOC_021938	XLOC_021938	Zfp609	chr9:65691582-65827564	U23674	Control	NOTEST	8.88648	1.84735	-2.26615	0	1	1	no
XLOC_014136	XLOC_014136	Eva1b	chr4:126148002-126149874	U23674	Control	OK	16.5644	3.44368	-2.26606	-2.80608	0.02465	0.0338206	yes
XLOC_023095	XLOC_023095	Rps6ka6	chrX:111388191-111537945	U23674	Control	NOTEST	1.37289	0.285461	-2.26585	0	1	1	no
XLOC_007335	XLOC_007335	Plxnb2	chr15:89155548-89180788	U23674	Control	OK	35.3211	7.35397	-2.26394	-8.54147	5e-05	0.000114589	yes
XLOC_010453	XLOC_010453	Anxa1	chr19:20373433-20390671	U23674	Control	OK	618.353	128.853	-2.26271	-18.8927	5e-05	0.000114589	yes
XLOC_017548	XLOC_017548	Tead4	chr6:128227142-128300813	U23674	Control	NOTEST	7.9912	1.66537	-2.26257	0	1	1	no
XLOC_004293	XLOC_004293	Plekhh1	chr12:79029162-79089670	U23674	Control	NOTEST	3.47459	0.724114	-2.26255	0	1	1	no
XLOC_011529	XLOC_011529	Ddx27	chr2:167015312-167034945	U23674	Control	OK	35.9218	7.48872	-2.26207	-5.71693	5e-05	0.000114589	yes
XLOC_013393	XLOC_013393	Atp8b2	chr3:89939480-89963332	U23674	Control	OK	14.0931	2.93888	-2.26165	-5.47526	5e-05	0.000114589	yes
XLOC_015696	XLOC_015696	A430033K04Rik	chr5:138622858-138648905	U23674	Control	NOTEST	1.44937	0.302478	-2.26053	0	1	1	no
XLOC_011679	XLOC_011679	Mastl	chr2:23116543-23156024	U23674	Control	NOTEST	8.2523	1.72401	-2.25903	0	1	1	no
XLOC_005683	XLOC_005683	Papd4	chr13:93147399-93192283	U23674	Control	OK	32.7659	6.85245	-2.2575	-5.18243	0.0001	0.000220213	yes
XLOC_017475	XLOC_017475	Ankrd26	chr6:118502563-118562256	U23674	Control	NOTEST	3.44706	0.72117	-2.25695	0	1	1	no
XLOC_007262	XLOC_007262	Cbx7	chr15:79915806-79932646	U23674	Control	NOTEST	9.05051	1.8936	-2.25687	0	1	1	no
XLOC_002618	XLOC_002618	Mprip	chr11:59662494-59780860	U23674	Control	OK	93.2284	19.5081	-2.2567	-16.5496	5e-05	0.000114589	yes
XLOC_013448	XLOC_013448	Pip5k1a	chr3:95058579-95106858	U23674	Control	OK	42.0328	8.8092	-2.25443	-6.6201	5e-05	0.000114589	yes
XLOC_003201	XLOC_003201	Bahcc1	chr11:120232946-120292297	U23674	Control	NOTEST	4.05359	0.850206	-2.25332	0	1	1	no
XLOC_014633	XLOC_014633	Psip1	chr4:83455680-83486416	U23674	Control	OK	37.0908	7.77977	-2.25326	-3.5048	5e-05	0.000114589	yes
XLOC_018725	XLOC_018725	Peg3	chr7:6703924-6730419	U23674	Control	OK	23.0766	4.84067	-2.25315	-6.62868	5e-05	0.000114589	yes
XLOC_013446	XLOC_013446	Zfp687	chr3:94974730-95015238	U23674	Control	OK	19.4131	4.07312	-2.25282	-5.62771	5e-05	0.000114589	yes
XLOC_007543	XLOC_007543	Pkp2	chr16:16213344-16272712	U23674	Control	OK	12.3865	2.60032	-2.252	-3.30751	0.0017	0.00295394	yes
XLOC_008674	XLOC_008674	Hdgfrp2	chr17:56079656-56109802	U23674	Control	OK	47.275	9.92951	-2.25128	-5.36888	5e-05	0.000114589	yes
XLOC_009812	XLOC_009812	Ccbe1	chr18:66056855-66291838	U23674	Control	NOTEST	1.5201	0.31955	-2.25006	0	1	1	no
XLOC_001287	XLOC_001287	-	chr1:167222957-167223719	U23674	Control	OK	15.8393	3.33315	-2.24855	-2.01531	0.16825	0.195272	no
XLOC_002082	XLOC_002082	Syde1	chr10:78584502-78591964	U23674	Control	OK	15.9995	3.36765	-2.24821	-4.03523	5e-05	0.000114589	yes
XLOC_021264	XLOC_021264	Tipin	chr9:64281605-64304792	U23674	Control	OK	44.5214	9.3717	-2.24812	-3.69325	5e-05	0.000114589	yes
XLOC_005746	XLOC_005746	Kif2a	chr13:106960584-107022114	U23674	Control	OK	12.8684	2.71131	-2.24677	-3.70976	5e-05	0.000114589	yes
XLOC_019343	XLOC_019343	4632434I11Rik	chr7:92857526-92874232	U23674	Control	NOTEST	2.76576	0.582936	-2.24627	0	1	1	no
XLOC_020683	XLOC_020683	Zswim4	chr8:84210941-84237042	U23674	Control	OK	14.1529	2.98534	-2.24513	-4.49642	5e-05	0.000114589	yes
XLOC_008638	XLOC_008638	Ccnd3	chr17:47505050-47611492	U23674	Control	OK	80.4421	16.9744	-2.24459	-8.11968	5e-05	0.000114589	yes
XLOC_008378	XLOC_008378	Rpusd1	chr17:25727750-25731456	U23674	Control	OK	18.1917	3.83914	-2.24443	-3.68333	0.00755	0.0114698	yes
XLOC_000928	XLOC_000928	Dtymk	chr1:93792575-93801934	U23674	Control	OK	124.108	26.1973	-2.24411	-4.98849	5e-05	0.000114589	yes
XLOC_004260	XLOC_004260	Dact1	chr12:71309883-71320107	U23674	Control	NOTEST	6.57189	1.39008	-2.24114	0	1	1	no
XLOC_007093	XLOC_007093	Nudcd1	chr15:44375226-44437685	U23674	Control	OK	12.74	2.69615	-2.24039	-3.85627	0.00095	0.00173137	yes
XLOC_012942	XLOC_012942	Pias3	chr3:96696374-96708560	U23674	Control	OK	25.2375	5.34434	-2.23948	-4.66587	5e-05	0.000114589	yes
XLOC_012710	XLOC_012710	Supt20	chr3:54692819-54718365	U23674	Control	OK	18.1027	3.83418	-2.23921	-2.89819	0.0008	0.00148628	yes
XLOC_017588	XLOC_017588	Magohb	chr6:131284388-131293244	U23674	Control	OK	27.5175	5.84184	-2.23585	-2.90898	0.07225	0.0905701	no
XLOC_012497	XLOC_012497	Cdh22	chr2:165111506-165234737	U23674	Control	NOTEST	1.53451	0.325798	-2.23573	0	1	1	no
XLOC_003715	XLOC_003715	Ints2	chr11:86210682-86257568	U23674	Control	NOTEST	7.31285	1.55386	-2.23458	0	1	1	no
XLOC_020932	XLOC_020932	Mtmr2	chr9:13749180-13806481	U23674	Control	OK	45.3974	9.64817	-2.23428	-6.5943	5e-05	0.000114589	yes
XLOC_008790	XLOC_008790	Dynlt1f	chr17:6646605-6655939	U23674	Control	OK	24.9288	5.29882	-2.23407	-2.40121	0.2605	0.287815	no
XLOC_020565	XLOC_020565	Wwc2	chr8:47827605-47990551	U23674	Control	OK	14.4032	3.06847	-2.2308	-5.18687	5e-05	0.000114589	yes
XLOC_002158	XLOC_002158	Aldh1l2	chr10:83487446-83534140	U23674	Control	NOTEST	3.75406	0.80109	-2.22841	0	1	1	no
XLOC_007906	XLOC_007906	Ranbp1	chr16:18239978-18248694	U23674	Control	OK	160.351	34.2328	-2.22778	-7.70216	5e-05	0.000114589	yes
XLOC_013704	XLOC_013704	4930570G19Rik	chr3:156546752-156561746	U23674	Control	NOTEST	1.42131	0.303544	-2.22724	0	1	1	no
XLOC_005992	XLOC_005992	4930579G18Rik	chr14:54642160-54690742	U23674	Control	NOTEST	5.10624	1.09135	-2.22615	0	1	1	no
XLOC_007653	XLOC_007653	Heg1	chr16:33684465-33768195	U23674	Control	NOTEST	5.71737	1.22228	-2.22578	0	1	1	no
XLOC_015648	XLOC_015648	Tbl2	chr5:135149710-135162662	U23674	Control	NOTEST	5.566	1.19029	-2.22533	0	1	1	no
XLOC_021876	XLOC_021876	Lingo1	chr9:56618474-56685253	U23674	Control	NOTEST	3.02662	0.648249	-2.22309	0	1	1	no
XLOC_005868	XLOC_005868	Tkt	chr14:30549148-30574722	U23674	Control	OK	38.8207	8.32386	-2.2215	-0.67186	0.0345	0.0460646	yes
XLOC_017066	XLOC_017066	Sgce	chr6:4674349-4747204	U23674	Control	OK	31.9791	6.86562	-2.21967	-3.38217	5e-05	0.000114589	yes
XLOC_006419	XLOC_006419	Zfhx2	chr14:55061658-55092048	U23674	Control	NOTEST	0.966787	0.207569	-2.21961	0	1	1	no
XLOC_012816	XLOC_012816	Gon4l	chr3:88835230-88913950	U23674	Control	NOTEST	7.71824	1.65739	-2.21936	0	1	1	no
XLOC_013197	XLOC_013197	Fndc3b	chr3:27416161-27711223	U23674	Control	OK	22.0284	4.73033	-2.21935	-6.44744	5e-05	0.000114589	yes
XLOC_017752	XLOC_017752	Zscan22	chr7:12897814-12908239	U23674	Control	NOTEST	3.49718	0.752891	-2.21568	0	1	1	no
XLOC_023028	XLOC_023028	Pdk3	chrX:93764615-93832095	U23674	Control	NOTEST	8.52709	1.83637	-2.2152	0	1	1	no
XLOC_012260	XLOC_012260	Shf	chr2:122348891-122368918	U23674	Control	NOTEST	5.84207	1.25819	-2.21513	0	1	1	no
XLOC_022176	XLOC_022176	Csrnp1	chr9:119971165-119984658	U23674	Control	NOTEST	7.11207	1.53213	-2.21473	0	1	1	no
XLOC_023057	XLOC_023057	Ercc6l	chrX:102142819-102157091	U23674	Control	NOTEST	3.06722	0.661155	-2.21387	0	1	1	no
XLOC_000938	XLOC_000938	Ppip5k2	chr1:97706045-97770092	U23674	Control	NOTEST	4.95736	1.0691	-2.21317	0	1	1	no
XLOC_012819	XLOC_012819	Clk2	chr3:89164804-89177087	U23674	Control	OK	13.9984	3.01952	-2.21287	-2.86546	0.00305	0.00500431	yes
XLOC_013547	XLOC_013547	Strip1	chr3:107612531-107631710	U23674	Control	OK	25.9594	5.60177	-2.2123	-5.016	5e-05	0.000114589	yes
XLOC_022383	XLOC_022383	Phf6	chrX:52912265-52956943	U23674	Control	NOTEST	5.98154	1.29164	-2.21132	0	1	1	no
XLOC_003960	XLOC_003960	Kpna2	chr11:106988628-106999525	U23674	Control	OK	155.836	33.6684	-2.21056	-11.4791	5e-05	0.000114589	yes
XLOC_021981	XLOC_021981	Lrrc1	chr9:77430822-77544852	U23674	Control	NOTEST	4.44413	0.961051	-2.20922	0	1	1	no
XLOC_012293	XLOC_012293	Anapc1	chr2:128610082-128687395	U23674	Control	OK	41.0292	8.87322	-2.20912	-9.58783	5e-05	0.000114589	yes
XLOC_013890	XLOC_013890	E130308A19Rik	chr4:59626220-59754303	U23674	Control	NOTEST	3.99118	0.86336	-2.20878	0	1	1	no
XLOC_013665	XLOC_013665	Hs2st1	chr3:144431106-144570216	U23674	Control	OK	18.0076	3.8958	-2.20862	-6.19494	5e-05	0.000114589	yes
XLOC_020145	XLOC_020145	Syce2	chr8:84872110-84893921	U23674	Control	OK	13.5127	2.92563	-2.20749	-1.48071	0.04425	0.0575968	no
XLOC_011328	XLOC_011328	Pcsk2	chr2:143535475-143816282	U23674	Control	NOTEST	1.95862	0.42453	-2.2059	0	1	1	no
XLOC_006227	XLOC_006227	Kcnk5	chr14:20140057-20181782	U23674	Control	NOTEST	2.80752	0.609186	-2.20434	0	1	1	no
XLOC_006787	XLOC_006787	Fam203a	chr15:76368897-76371411	U23674	Control	NOTEST	5.18046	1.12528	-2.20279	0	1	1	no
XLOC_009758	XLOC_009758	Cdo1	chr18:46713204-46728342	U23674	Control	NOTEST	6.66927	1.4493	-2.20217	0	1	1	no
XLOC_015247	XLOC_015247	Fam193a	chr5:34369932-34486458	U23674	Control	NOTEST	5.95512	1.29422	-2.20205	0	1	1	no
XLOC_009693	XLOC_009693	Fam13b	chr18:34409422-34506823	U23674	Control	NOTEST	10.2195	2.22214	-2.20131	0	1	1	no
XLOC_011208	XLOC_011208	Tyro3	chr2:119799513-119818103	U23674	Control	NOTEST	4.64505	1.01092	-2.20003	0	1	1	no
XLOC_010786	XLOC_010786	Sptan1	chr2:29965559-30031450	U23674	Control	OK	77.2471	16.8187	-2.19942	-14.1587	5e-05	0.000114589	yes
XLOC_007302	XLOC_007302	Arfgap3	chr15:83299739-83350247	U23674	Control	OK	17.7982	3.87631	-2.19898	-4.18318	0.00055	0.00106082	yes
XLOC_015940	XLOC_015940	Gpr125	chr5:49959950-50058996	U23674	Control	NOTEST	9.4443	2.05799	-2.19821	0	1	1	no
XLOC_012440	XLOC_012440	Ndrg3	chr2:156927341-156992111	U23674	Control	OK	79.1127	17.2505	-2.19727	-8.43337	5e-05	0.000114589	yes
XLOC_007275	XLOC_007275	Rangap1	chr15:81704247-81729919	U23674	Control	OK	54.213	11.8293	-2.19627	-7.20279	5e-05	0.000114589	yes
XLOC_000743	XLOC_000743	Fhl2	chr1:43123073-43163961	U23674	Control	OK	32.2199	7.05123	-2.192	-3.51401	0.0002	0.000420511	yes
XLOC_011832	XLOC_011832	Zbtb26	chr2:37432167-37443121	U23674	Control	NOTEST	3.08534	0.675545	-2.19131	0	1	1	no
XLOC_002290	XLOC_002290	Arhgef25	chr10:127182520-127190054	U23674	Control	OK	25.804	5.65146	-2.1909	-2.96999	5e-05	0.000114589	yes
XLOC_009085	XLOC_009085	Trim39	chr17:36258872-36272004	U23674	Control	NOTEST	5.60052	1.22687	-2.19058	0	1	1	no
XLOC_022207	XLOC_022207	-	chr9:44146204-44146871	U23674	Control	OK	18.4093	4.03298	-2.19052	-2.0582	0.16855	0.19555	no
XLOC_017658	XLOC_017658	Asun	chr6:146549631-146577835	U23674	Control	OK	11.6074	2.54599	-2.18875	-3.18139	0.00055	0.00106082	yes
XLOC_020934	XLOC_020934	Sesn3	chr9:14276300-14326134	U23674	Control	NOTEST	11.2675	2.47235	-2.18821	0	1	1	no
XLOC_000176	XLOC_000176	Xrcc5	chr1:72307420-72394953	U23674	Control	OK	41.8641	9.19948	-2.18609	-6.49066	5e-05	0.000114589	yes
XLOC_010629	XLOC_010629	Nmt2	chr2:3284287-3326369	U23674	Control	OK	16.9986	3.73778	-2.18516	-2.8839	0.00125	0.00222998	yes
XLOC_021728	XLOC_021728	Stt3a	chr9:36732412-36767578	U23674	Control	OK	74.2587	16.335	-2.1846	-8.4883	5e-05	0.000114589	yes
XLOC_004089	XLOC_004089	Fasn	chr11:120805957-120824547	U23674	Control	OK	29.476	6.48422	-2.18454	-10.691	5e-05	0.000114589	yes
XLOC_009872	XLOC_009872	-	chr18:43321056-43321551	U23674	Control	OK	28.5909	6.2977	-2.18266	-2.39201	0.1617	0.188317	no
XLOC_007021	XLOC_007021	Card6	chr15:5097438-5108533	U23674	Control	NOTEST	1.81613	0.40031	-2.18168	0	1	1	no
XLOC_011446	XLOC_011446	Epb4.1l1	chr2:156421051-156543214	U23674	Control	NOTEST	9.54991	2.10546	-2.18135	0	1	1	no
XLOC_022089	XLOC_022089	Rad54l2	chr9:106688079-106789213	U23674	Control	NOTEST	6.65668	1.46824	-2.18072	0	1	1	no
XLOC_012949	XLOC_012949	Sec22b	chr3:97901220-97923238	U23674	Control	OK	75.5957	16.6781	-2.18035	-6.98204	5e-05	0.000114589	yes
XLOC_015885	XLOC_015885	Prr14l	chr5:32789206-32854230	U23674	Control	NOTEST	3.31156	0.731344	-2.17889	0	1	1	no
XLOC_009468	XLOC_009468	Pcdhb22	chr18:36930284-37841872	U23674	Control	NOTEST	1.82175	0.402437	-2.17849	0	1	1	no
XLOC_012229	XLOC_012229	Ehd4	chr2:120089486-120154575	U23674	Control	OK	107.698	23.7989	-2.17802	-11.8017	5e-05	0.000114589	yes
XLOC_006054	XLOC_006054	Wdfy2	chr14:62837689-62956886	U23674	Control	NOTEST	2.5307	0.55986	-2.1764	0	1	1	no
XLOC_006988	XLOC_006988	Zfp740	chr15:102203756-102215601	U23674	Control	OK	34.6227	7.6602	-2.17626	-6.14901	5e-05	0.000114589	yes
XLOC_006171	XLOC_006171	Mir17hg,Mir19b-1	chr14:115044304-115046728	U23674	Control	NOTEST	3.034	0.672133	-2.1744	0	1	1	no
XLOC_008063	XLOC_008063	Cep97	chr16:55899887-55934848	U23674	Control	NOTEST	1.22084	0.27077	-2.17273	0	1	1	no
XLOC_007850	XLOC_007850	Emp2	chr16:10281748-10313968	U23674	Control	OK	16.4506	3.65027	-2.17206	-4.64732	5e-05	0.000114589	yes
XLOC_015835	XLOC_015835	Atg9b	chr5:24364818-24392143	U23674	Control	NOTEST	3.55997	0.790133	-2.1717	0	1	1	no
XLOC_016308	XLOC_016308	Lrwd1	chr5:136123065-136136074	U23674	Control	OK	17.5121	3.88875	-2.17097	-3.5553	0.00215	0.00364699	yes
XLOC_020522	XLOC_020522	Eri1	chr8:35465264-35495533	U23674	Control	OK	12.8005	2.84326	-2.17059	-5.1037	5e-05	0.000114589	yes
XLOC_019792	XLOC_019792	Ccnd1	chr7:144929930-144939925	U23674	Control	OK	79.4447	17.649	-2.17036	-0.464347	0.0808	0.1006	no
XLOC_006426	XLOC_006426	Tm9sf1	chr14:55635965-55643806	U23674	Control	OK	36.7566	8.16736	-2.17006	-5.15103	5e-05	0.000114589	yes
XLOC_008540	XLOC_008540	Nrm	chr17:35861317-35865400	U23674	Control	OK	20.8374	4.63144	-2.16964	-3.57333	0.00895	0.0134156	yes
XLOC_004333	XLOC_004333	Ylpm1	chr12:84996320-85070515	U23674	Control	NOTEST	7.44987	1.65702	-2.16863	0	1	1	no
XLOC_017296	XLOC_017296	Kdm3a	chr6:71588971-71632905	U23674	Control	OK	13.0418	2.90158	-2.16823	-4.25828	5e-05	0.000114589	yes
XLOC_016859	XLOC_016859	Tatdn2	chr6:113697341-113711251	U23674	Control	OK	30.1398	6.71005	-2.16728	-4.82625	5e-05	0.000114589	yes
XLOC_011266	XLOC_011266	Mertk	chr2:128698996-128802188	U23674	Control	OK	14.8961	3.31889	-2.16616	-4.52894	0.00025	0.0005165	yes
XLOC_016364	XLOC_016364	Ttyh3	chr5:140620577-140649031	U23674	Control	OK	19.7767	4.40679	-2.166	-4.53414	5e-05	0.000114589	yes
XLOC_007206	XLOC_007206	Tonsl	chr15:76626236-76639929	U23674	Control	NOTEST	3.8666	0.862114	-2.16512	0	1	1	no
XLOC_003714	XLOC_003714	Brip1	chr11:86058135-86201193	U23674	Control	NOTEST	2.58177	0.576002	-2.16422	0	1	1	no
XLOC_003208	XLOC_003208	Slc25a10	chr11:120491836-120501161	U23674	Control	OK	17.5942	3.93027	-2.1624	-5.27353	5e-05	0.000114589	yes
XLOC_006454	XLOC_006454	Pspc1	chr14:56722448-56778316	U23674	Control	OK	22.275	4.98092	-2.16094	-3.87363	5e-05	0.000114589	yes
XLOC_007551	XLOC_007551	Hic2	chr16:17233586-17263430	U23674	Control	NOTEST	1.28839	0.288401	-2.15942	0	1	1	no
XLOC_000944	XLOC_000944	Bcl2	chr1:106538178-106714290	U23674	Control	NOTEST	5.73245	1.2833	-2.1593	0	1	1	no
XLOC_007404	XLOC_007404	Tuba1b	chr15:98931430-98934390	U23674	Control	OK	287.773	64.4684	-2.15827	-14.2061	5e-05	0.000114589	yes
XLOC_010392	XLOC_010392	Tmem132a	chr19:10842543-10869779	U23674	Control	OK	24.792	5.55689	-2.15753	-5.47013	5e-05	0.000114589	yes
XLOC_020521	XLOC_020521	Tnks	chr8:34828071-34965690	U23674	Control	OK	12.2389	2.74336	-2.15746	-5.50024	5e-05	0.000114589	yes
XLOC_020559	XLOC_020559	Ccdc111	chr8:46552068-46617200	U23674	Control	NOTEST	4.9968	1.12057	-2.15677	0	1	1	no
XLOC_005930	XLOC_005930	Cdkn3	chr14:46760540-46771525	U23674	Control	NOTEST	7.0473	1.58138	-2.15588	0	1	1	no
XLOC_009913	XLOC_009913	D330050I16Rik	chr19:5377522-5390069	U23674	Control	NOTEST	7.42294	1.66632	-2.15533	0	1	1	no
XLOC_021895	XLOC_021895	Pml	chr9:58217179-58249786	U23674	Control	NOTEST	8.45347	1.89941	-2.15399	0	1	1	no
XLOC_022704	XLOC_022704	A830080D01Rik	chrX:159532667-159593081	U23674	Control	NOTEST	2.49355	0.56047	-2.15349	0	1	1	no
XLOC_012937	XLOC_012937	Lix1l	chr3:96601132-96629819	U23674	Control	OK	31.1359	6.99877	-2.1534	-5.93272	5e-05	0.000114589	yes
XLOC_007156	XLOC_007156	Ptk2	chr15:73205104-73423191	U23674	Control	OK	23.7533	5.34089	-2.15298	-5.73033	5e-05	0.000114589	yes
XLOC_013276	XLOC_013276	Igsf10	chr3:59006977-59344256	U23674	Control	NOTEST	3.32384	0.74758	-2.15255	0	1	1	no
XLOC_013501	XLOC_013501	Wdr3	chr3:99885416-100162403	U23674	Control	OK	17.0847	3.84499	-2.15166	-4.38282	5e-05	0.000114589	yes
XLOC_008391	XLOC_008391	Neurl1b	chr17:26414964-26446342	U23674	Control	NOTEST	5.71519	1.28662	-2.15121	0	1	1	no
XLOC_010513	XLOC_010513	Myof	chr19:37899035-38043577	U23674	Control	OK	35.6564	8.0276	-2.15112	-9.36926	5e-05	0.000114589	yes
XLOC_008268	XLOC_008268	Chd1	chr17:15704966-15772612	U23674	Control	NOTEST	8.94534	2.01462	-2.15063	0	1	1	no
XLOC_015654	XLOC_015654	Por	chr5:135670032-135735325	U23674	Control	OK	72.8252	16.4017	-2.15059	-7.66448	5e-05	0.000114589	yes
XLOC_021538	XLOC_021538	Ctdspl	chr9:118926535-119044119	U23674	Control	OK	14.4986	3.26997	-2.14857	-4.91761	5e-05	0.000114589	yes
XLOC_012797	XLOC_012797	Isg20l2	chr3:87930313-87940686	U23674	Control	OK	23.8294	5.37715	-2.14783	-5.03574	5e-05	0.000114589	yes
XLOC_006945	XLOC_006945	Spats2	chr15:99126844-99212466	U23674	Control	OK	14.4423	3.26083	-2.14699	-3.05392	0.00495	0.00779106	yes
XLOC_012588	XLOC_012588	Znf512b	chr2:181569152-181592461	U23674	Control	OK	12.6181	2.84935	-2.14679	-4.68202	5e-05	0.000114589	yes
XLOC_012938	XLOC_012938	Rbm8a	chr3:96629927-96633791	U23674	Control	OK	52.9437	11.9568	-2.14663	-6.84319	5e-05	0.000114589	yes
XLOC_008177	XLOC_008177	Donson	chr16:91647823-91688728	U23674	Control	NOTEST	9.82865	2.2201	-2.14637	0	1	1	no
XLOC_004024	XLOC_004024	Fbf1	chr11:116142284-116168178	U23674	Control	OK	11.3138	2.55989	-2.14392	-4.46508	5e-05	0.000114589	yes
XLOC_003932	XLOC_003932	Map3k14	chr11:103219763-103267401	U23674	Control	NOTEST	2.87532	0.65209	-2.14058	0	1	1	no
XLOC_012444	XLOC_012444	Rbl1	chr2:157145893-157204534	U23674	Control	NOTEST	6.81257	1.54511	-2.14049	0	1	1	no
XLOC_003026	XLOC_003026	Fkbp10	chr11:100415693-100441089	U23674	Control	OK	44.9532	10.1975	-2.14021	-6.12027	5e-05	0.000114589	yes
XLOC_012505	XLOC_012505	Zmynd8	chr2:165784151-165884751	U23674	Control	OK	19.5438	4.43991	-2.13811	-4.15008	5e-05	0.000114589	yes
XLOC_015300	XLOC_015300	Rbpj	chr5:53555778-53657484	U23674	Control	OK	39.3491	8.94126	-2.13778	-8.65122	5e-05	0.000114589	yes
XLOC_007824	XLOC_007824	Slx4	chr16:3979122-4001680	U23674	Control	NOTEST	4.96605	1.12848	-2.13772	0	1	1	no
XLOC_018205	XLOC_018205	Sema4b	chr7:80186840-80226524	U23674	Control	NOTEST	6.81273	1.54914	-2.13677	0	1	1	no
XLOC_008510	XLOC_008510	Ddah2	chr17:35059034-35062099	U23674	Control	OK	69.215	15.7521	-2.13554	-5.26966	5e-05	0.000114589	yes
XLOC_006554	XLOC_006554	Lrch1	chr14:74754672-74947877	U23674	Control	NOTEST	2.86915	0.652982	-2.13551	0	1	1	no
XLOC_000410	XLOC_000410	Kif21b	chr1:136131400-136178014	U23674	Control	NOTEST	1.75768	0.400438	-2.13402	0	1	1	no
XLOC_016533	XLOC_016533	Nup205	chr6:35177615-35247598	U23674	Control	OK	24.2909	5.54079	-2.13225	-7.77662	5e-05	0.000114589	yes
XLOC_016360	XLOC_016360	Mad1l1	chr5:140008688-140321552	U23674	Control	OK	27.5918	6.29647	-2.13162	-3.70292	5e-05	0.000114589	yes
XLOC_008062	XLOC_008062	Nxpe3	chr16:55839952-55895279	U23674	Control	NOTEST	1.50593	0.343726	-2.13132	0	1	1	no
XLOC_020481	XLOC_020481	1810011O10Rik	chr8:24437615-24438946	U23674	Control	OK	90.3827	20.6452	-2.13024	-7.0372	5e-05	0.000114589	yes
XLOC_022117	XLOC_022117	Atrip	chr9:109059746-109074124	U23674	Control	NOTEST	5.06925	1.15819	-2.1299	0	1	1	no
XLOC_001641	XLOC_001641	AI597468	chr10:85102626-85117747	U23674	Control	NOTEST	8.87692	2.02821	-2.12986	0	1	1	no
XLOC_003549	XLOC_003549	Nlgn2	chr11:69823122-69834849	U23674	Control	OK	18.6346	4.25798	-2.12974	-6.13682	5e-05	0.000114589	yes
XLOC_016311	XLOC_016311	Sh2b2	chr5:136218148-136244903	U23674	Control	NOTEST	1.46726	0.335357	-2.12935	0	1	1	no
XLOC_000143	XLOC_000143	Fam117b	chr1:59913005-59985348	U23674	Control	NOTEST	7.73089	1.76742	-2.12899	0	1	1	no
XLOC_000147	XLOC_000147	Abi2	chr1:60409618-60481163	U23674	Control	NOTEST	0.9973	0.228089	-2.12843	0	1	1	no
XLOC_020537	XLOC_020537	Asah1	chr8:41340642-41374697	U23674	Control	OK	91.9333	21.026	-2.12841	-9.65098	5e-05	0.000114589	yes
XLOC_005941	XLOC_005941	6720456H20Rik	chr14:48446351-48515159	U23674	Control	NOTEST	9.71574	2.22467	-2.12673	0	1	1	no
XLOC_014471	XLOC_014471	Kif24	chr4:41390747-41464848	U23674	Control	NOTEST	0.716339	0.164049	-2.12652	0	1	1	no
XLOC_011192	XLOC_011192	Chst14	chr2:118926496-118928583	U23674	Control	OK	14.1254	3.23484	-2.12652	-2.81265	0.00765	0.0116107	yes
XLOC_021998	XLOC_021998	Hmgn3	chr9:83109941-83146607	U23674	Control	OK	37.4936	8.60192	-2.12391	-2.64888	0.00185	0.00318868	yes
XLOC_007539	XLOC_007539	Snai2	chr16:14705858-14709382	U23674	Control	OK	13.1622	3.02045	-2.12357	-3.20354	0.0104	0.0154591	yes
XLOC_016209	XLOC_016209	1110008J03Rik	chr5:120609059-120612589	U23674	Control	NOTEST	8.91854	2.04714	-2.1232	0	1	1	no
XLOC_010800	XLOC_010800	Prrx2	chr2:30845366-30881247	U23674	Control	OK	22.4711	5.16399	-2.12152	-3.03519	0.009	0.0134842	yes
XLOC_012103	XLOC_012103	Ptprj	chr2:90429755-90580647	U23674	Control	NOTEST	7.44996	1.7144	-2.11953	0	1	1	no
XLOC_020936	XLOC_020936	Mre11a	chr9:14784706-14834417	U23674	Control	NOTEST	8.27966	1.90564	-2.11929	0	1	1	no
XLOC_009026	XLOC_009026	Slc39a7	chr17:34028265-34031690	U23674	Control	OK	95.1181	21.9024	-2.11863	-8.37348	5e-05	0.000114589	yes
XLOC_012888	XLOC_012888	S100a10	chr3:93555116-93564645	U23674	Control	OK	565.206	130.232	-2.11769	-14.1529	5e-05	0.000114589	yes
XLOC_004278	XLOC_004278	Syne2	chr12:75818317-76110928	U23674	Control	NOTEST	6.058	1.39804	-2.11543	0	1	1	no
XLOC_001694	XLOC_001694	Dusp6	chr10:99263230-99267489	U23674	Control	OK	56.8791	13.1265	-2.11541	-8.32591	5e-05	0.000114589	yes
XLOC_002425	XLOC_002425	Spred2	chr11:19924441-20022597	U23674	Control	OK	29.3933	6.78618	-2.11481	-4.95315	0.0001	0.000220213	yes
XLOC_002890	XLOC_002890	Myo19	chr11:84876312-84916356	U23674	Control	NOTEST	8.50233	1.96305	-2.11476	0	1	1	no
XLOC_013118	XLOC_013118	Col24a1	chr3:145292471-145552005	U23674	Control	NOTEST	1.10222	0.25457	-2.11427	0	1	1	no
XLOC_007902	XLOC_007902	Slc25a1	chr16:17925210-17928219	U23674	Control	OK	35.5391	8.21329	-2.11338	-5.11679	0.0003	0.000612699	yes
XLOC_009941	XLOC_009941	Cdc42bpg	chr19:6306456-6325652	U23674	Control	NOTEST	3.94476	0.912309	-2.11234	0	1	1	no
XLOC_013049	XLOC_013049	Sec24d	chr3:123267495-123365636	U23674	Control	OK	15.0945	3.49205	-2.11188	-4.79039	5e-05	0.000114589	yes
XLOC_016639	XLOC_016639	Snx10	chr6:51523902-51590670	U23674	Control	NOTEST	6.08613	1.41211	-2.10768	0	1	1	no
XLOC_017164	XLOC_017164	Braf	chr6:39603236-39725463	U23674	Control	NOTEST	4.07276	0.945083	-2.10749	0	1	1	no
XLOC_012391	XLOC_012391	Zcchc3	chr2:152411955-152415044	U23674	Control	NOTEST	5.66727	1.31513	-2.10745	0	1	1	no
XLOC_020807	XLOC_020807	Il34	chr8:110741828-110805903	U23674	Control	OK	29.7532	6.90581	-2.10716	-3.33262	0.00015	0.000322462	yes
XLOC_020983	XLOC_020983	Ilf3	chr9:21368002-21411720	U23674	Control	OK	43.7356	10.1523	-2.107	-6.83605	5e-05	0.000114589	yes
XLOC_001799	XLOC_001799	Timeless	chr10:128232062-128252941	U23674	Control	NOTEST	11.567	2.68591	-2.10654	0	1	1	no
XLOC_013252	XLOC_013252	Nhlrc3	chr3:53451995-53463258	U23674	Control	NOTEST	6.44403	1.49941	-2.10357	0	1	1	no
XLOC_022090	XLOC_022090	Rbm15b	chr9:106883984-106887000	U23674	Control	OK	19.0582	4.43524	-2.10333	-4.75217	5e-05	0.000114589	yes
XLOC_010182	XLOC_010182	Sema4g	chr19:44989343-45003395	U23674	Control	NOTEST	1.09952	0.255963	-2.10286	0	1	1	no
XLOC_017235	XLOC_017235	Hoxa10	chr6:52231196-52240854	U23674	Control	OK	30.5172	7.11689	-2.1003	-4.26007	5e-05	0.000114589	yes
XLOC_009922	XLOC_009922	Rela	chr19:5637489-5648130	U23674	Control	OK	29.8846	6.97079	-2.10001	-5.67884	5e-05	0.000114589	yes
XLOC_002641	XLOC_002641	Specc1	chr11:62077096-62223013	U23674	Control	OK	18.5419	4.33415	-2.09697	-3.64636	5e-05	0.000114589	yes
XLOC_016253	XLOC_016253	Mphosph9	chr5:124250958-124341844	U23674	Control	NOTEST	2.50549	0.58588	-2.09642	0	1	1	no
XLOC_012941	XLOC_012941	Ankrd35	chr3:96670130-96691034	U23674	Control	NOTEST	3.63991	0.851214	-2.09631	0	1	1	no
XLOC_007796	XLOC_007796	Mrps6,Slc5a3	chr16:92058321-92112227	U23674	Control	OK	172.098	40.2694	-2.09548	-5.64017	5e-05	0.000114589	yes
XLOC_003136	XLOC_003136	Slc9a3r1	chr11:115163340-115181178	U23674	Control	OK	26.7418	6.26028	-2.0948	-4.45001	0.0003	0.000612699	yes
XLOC_010775	XLOC_010775	Ttf1	chr2:29060262-29087650	U23674	Control	NOTEST	6.88082	1.61098	-2.09465	0	1	1	no
XLOC_008409	XLOC_008409	Ppard	chr17:28232753-28301469	U23674	Control	OK	26.1915	6.13525	-2.0939	-5.40986	5e-05	0.000114589	yes
XLOC_011186	XLOC_011186	5430417L22Rik	chr2:118745761-118748807	U23674	Control	NOTEST	4.48849	1.05146	-2.09383	0	1	1	no
XLOC_006538	XLOC_006538	Slc39a14	chr14:70303410-70351424	U23674	Control	NOTEST	9.87349	2.31506	-2.09251	0	1	1	no
XLOC_011097	XLOC_011097	Ckap5	chr2:91526821-91620665	U23674	Control	OK	30.6169	7.17919	-2.09244	-7.01806	5e-05	0.000114589	yes
XLOC_000534	XLOC_000534	Igsf8	chr1:172312406-172319835	U23674	Control	OK	28.6791	6.72557	-2.09227	-5.06568	5e-05	0.000114589	yes
XLOC_018834	XLOC_018834	Vasp	chr7:19256929-19271854	U23674	Control	OK	119.156	28.0168	-2.08848	-10.2669	5e-05	0.000114589	yes
XLOC_016638	XLOC_016638	Cbx3	chr6:51470615-51483704	U23674	Control	OK	128.829	30.293	-2.0884	-9.99301	5e-05	0.000114589	yes
XLOC_003534	XLOC_003534	Wrap53	chr11:69561753-69579324	U23674	Control	NOTEST	7.66589	1.8029	-2.08814	0	1	1	no
XLOC_022101	XLOC_022101	Sema3f	chr9:107681501-107710475	U23674	Control	OK	13.7546	3.23546	-2.08787	-3.8551	0.0001	0.000220213	yes
XLOC_019025	XLOC_019025	Haus5	chr7:30653707-30664994	U23674	Control	NOTEST	10.5536	2.48547	-2.08614	0	1	1	no
XLOC_021114	XLOC_021114	Zfp202	chr9:40192315-40213604	U23674	Control	NOTEST	2.10457	0.496458	-2.08378	0	1	1	no
XLOC_006750	XLOC_006750	Myc	chr15:61985340-61990361	U23674	Control	OK	19.3803	4.57244	-2.08356	-3.54931	5e-05	0.000114589	yes
XLOC_001845	XLOC_001845	Zbtb2	chr10:4367073-4388108	U23674	Control	NOTEST	6.52228	1.53896	-2.08342	0	1	1	no
XLOC_005211	XLOC_005211	Lysmd3	chr13:81657805-81671890	U23674	Control	NOTEST	5.69118	1.34312	-2.08314	0	1	1	no
XLOC_008838	XLOC_008838	Lnpep	chr17:17527722-17624489	U23674	Control	NOTEST	7.19884	1.70077	-2.08158	0	1	1	no
XLOC_006603	XLOC_006603	Spry2	chr14:105891946-105896819	U23674	Control	OK	16.0139	3.78575	-2.08068	-3.44896	0.00575	0.00892544	yes
XLOC_007295	XLOC_007295	Tcf20	chr15:82808625-82912134	U23674	Control	NOTEST	8.62464	2.03971	-2.0801	0	1	1	no
XLOC_005732	XLOC_005732	Slc30a5	chr13:100802647-100833427	U23674	Control	OK	18.6687	4.41583	-2.07986	-5.13818	0.0003	0.000612699	yes
XLOC_009728	XLOC_009728	1700086O06Rik	chr18:38238404-38262629	U23674	Control	NOTEST	3.89512	0.92142	-2.07974	0	1	1	no
XLOC_017127	XLOC_017127	Zc3hc1	chr6:30366387-30391013	U23674	Control	OK	31.8576	7.53814	-2.07936	-4.08404	5e-05	0.000114589	yes
XLOC_017410	XLOC_017410	Lrig1	chr6:94500313-94700145	U23674	Control	OK	80.7496	19.1385	-2.07698	-11.009	5e-05	0.000114589	yes
XLOC_020902	XLOC_020902	-	chr8:107017303-107019582	U23674	Control	OK	13.1054	3.10783	-2.07618	-3.12993	0.0056	0.00870523	yes
XLOC_009074	XLOC_009074	Prr3	chr17:35972538-35979825	U23674	Control	OK	13.6463	3.24046	-2.07424	-1.40995	0.0061	0.00940728	yes
XLOC_004526	XLOC_004526	Mta1	chr12:113098277-113137206	U23674	Control	OK	27.6093	6.55866	-2.07368	-4.48175	5e-05	0.000114589	yes
XLOC_011131	XLOC_011131	Cstf3	chr2:104590483-104665425	U23674	Control	OK	21.681	5.15242	-2.07311	-2.69324	0.00065	0.00123331	yes
XLOC_012431	XLOC_012431	Cpne1,Rbm12	chr2:156071840-156111965	U23674	Control	OK	35.0128	8.32388	-2.07255	-6.50029	5e-05	0.000114589	yes
XLOC_012129	XLOC_012129	Hsd17b12	chr2:94032696-94157909	U23674	Control	OK	86.8629	20.6561	-2.07217	-8.31301	5e-05	0.000114589	yes
XLOC_009950	XLOC_009950	Ppp1r14b	chr19:6975047-6977324	U23674	Control	OK	258.074	61.4856	-2.06946	-10.0255	5e-05	0.000114589	yes
XLOC_015833	XLOC_015833	Fam126a	chr5:23787743-24161231	U23674	Control	NOTEST	9.14541	2.1793	-2.06919	0	1	1	no
XLOC_007017	XLOC_007017	Fbxo4	chr15:3963563-3979573	U23674	Control	NOTEST	2.73887	0.652957	-2.06852	0	1	1	no
XLOC_009981	XLOC_009981	Tut1	chr19:8953849-8966210	U23674	Control	NOTEST	9.11375	2.17314	-2.06826	0	1	1	no
XLOC_005527	XLOC_005527	Rnf44	chr13:54679398-54693960	U23674	Control	OK	27.413	6.53957	-2.06759	-4.3205	5e-05	0.000114589	yes
XLOC_017151	XLOC_017151	Creb3l2	chr6:37331020-37442148	U23674	Control	NOTEST	11.2519	2.68493	-2.06722	0	1	1	no
XLOC_011760	XLOC_011760	Wdr34	chr2:30031557-30048879	U23674	Control	OK	20.5827	4.91316	-2.06671	-3.5099	0.00365	0.00589827	yes
XLOC_022036	XLOC_022036	Zbtb38	chr9:96685422-96752831	U23674	Control	OK	18.4816	4.4119	-2.06662	-2.88335	5e-05	0.000114589	yes
XLOC_007625	XLOC_007625	Fam43a	chr16:30312423-31275697	U23674	Control	OK	27.081	6.47064	-2.0653	-5.27591	5e-05	0.000114589	yes
XLOC_011773	XLOC_011773	Tor1a	chr2:30960560-30967918	U23674	Control	OK	21.9868	5.25516	-2.06483	-3.31025	0.00595	0.00920249	yes
XLOC_007854	XLOC_007854	Socs1	chr16:10783808-10785536	U23674	Control	NOTEST	3.67705	0.879179	-2.06432	0	1	1	no
XLOC_016710	XLOC_016710	Polr1a	chr6:71909052-71979360	U23674	Control	OK	16.9475	4.05289	-2.06405	-5.83249	5e-05	0.000114589	yes
XLOC_011911	XLOC_011911	Atf2	chr2:73816521-73892628	U23674	Control	OK	19.3234	4.62111	-2.06404	-4.68891	5e-05	0.000114589	yes
XLOC_002827	XLOC_002827	Aldoc	chr11:78324197-78326760	U23674	Control	OK	12.8953	3.08602	-2.06303	-2.68147	0.0084	0.0126414	yes
XLOC_009421	XLOC_009421	Ctnna1	chr18:35118911-35254775	U23674	Control	OK	74.7437	17.9056	-2.06154	-9.31981	5e-05	0.000114589	yes
XLOC_015674	XLOC_015674	Ephb4	chr5:137350108-137374522	U23674	Control	OK	37.2427	8.92375	-2.06124	-7.40296	5e-05	0.000114589	yes
XLOC_013558	XLOC_013558	Gnai3	chr3:108107298-108146114	U23674	Control	OK	49.3741	11.8359	-2.06058	-8.23494	5e-05	0.000114589	yes
XLOC_004502	XLOC_004502	Tnfaip2	chr12:111442660-111455018	U23674	Control	OK	55.993	13.4363	-2.05912	-8.02031	5e-05	0.000114589	yes
XLOC_018507	XLOC_018507	Gdpd3	chr7:126766413-126775645	U23674	Control	NOTEST	5.25469	1.26153	-2.05843	0	1	1	no
XLOC_010412	XLOC_010412	Stx3	chr19:11775117-11819403	U23674	Control	NOTEST	3.12025	0.749328	-2.05799	0	1	1	no
XLOC_010628	XLOC_010628	Fam171a1	chr2:3118387-3227809	U23674	Control	OK	12.1937	2.93054	-2.0569	-3.90598	0.00015	0.000322462	yes
XLOC_012785	XLOC_012785	Sh3d19	chr3:86084433-86130521	U23674	Control	NOTEST	8.6452	2.08072	-2.05482	0	1	1	no
XLOC_007624	XLOC_007624	Hes1	chr16:30065356-30067796	U23674	Control	OK	22.8482	5.50373	-2.0536	-3.44908	0.00595	0.00920249	yes
XLOC_011701	XLOC_011701	Uap1l1	chr2:25361491-25365626	U23674	Control	OK	77.0288	18.555	-2.05359	-7.27132	5e-05	0.000114589	yes
XLOC_007334	XLOC_007334	Mapk11	chr15:89142483-89149606	U23674	Control	OK	12.0419	2.90232	-2.05278	-3.07994	0.0058	0.00899652	yes
XLOC_016182	XLOC_016182	Unc119b	chr5:115122565-115134975	U23674	Control	OK	20.9845	5.05859	-2.05252	-5.56605	5e-05	0.000114589	yes
XLOC_004391	XLOC_004391	Otub2	chr12:103376893-103406350	U23674	Control	NOTEST	1.40958	0.339856	-2.05226	0	1	1	no
XLOC_002378	XLOC_002378	Gal3st1	chr11:3983635-3999328	U23674	Control	OK	14.849	3.58023	-2.05225	-2.30943	0.00355	0.00575407	yes
XLOC_001396	XLOC_001396	Mical1	chr10:41476313-41487030	U23674	Control	NOTEST	7.61622	1.83708	-2.05166	0	1	1	no
XLOC_021971	XLOC_021971	Mapk6	chr9:75386900-75410014	U23674	Control	OK	42.7871	10.3206	-2.05165	-7.54148	5e-05	0.000114589	yes
XLOC_020793	XLOC_020793	Terf2	chr8:107069401-107096545	U23674	Control	OK	16.1144	3.88694	-2.05164	-3.35269	5e-05	0.000114589	yes
XLOC_009246	XLOC_009246	Nudt12	chr17:59001400-59013322	U23674	Control	NOTEST	3.88751	0.937954	-2.05126	0	1	1	no
XLOC_002822	XLOC_002822	Rab34	chr11:78188426-78192193	U23674	Control	OK	48.6386	11.744	-2.05017	-4.12714	5e-05	0.000114589	yes
XLOC_020418	XLOC_020418	Irs2	chr8:10986963-11054541	U23674	Control	NOTEST	6.63731	1.60414	-2.0488	0	1	1	no
XLOC_007073	XLOC_007073	Pabpc1	chr15:36595657-36608973	U23674	Control	OK	241.323	58.3627	-2.04785	-16.4096	5e-05	0.000114589	yes
XLOC_011349	XLOC_011349	Xrn2	chr2:147013059-147077997	U23674	Control	OK	44.5885	10.7856	-2.04756	-4.12399	5e-05	0.000114589	yes
XLOC_008619	XLOC_008619	Xpo5	chr17:46202828-46243451	U23674	Control	OK	22.9655	5.55522	-2.04755	-5.96118	5e-05	0.000114589	yes
XLOC_022240	XLOC_022240	Pim2	chrX:7878305-7883432	U23674	Control	NOTEST	2.85228	0.690502	-2.0464	0	1	1	no
XLOC_016378	XLOC_016378	Zfp316	chr5:143249694-143270022	U23674	Control	NOTEST	2.5068	0.606881	-2.04636	0	1	1	no
XLOC_007611	XLOC_007611	Lpp	chr16:24392555-24992578	U23674	Control	NOTEST	5.29169	1.28167	-2.0457	0	1	1	no
XLOC_014680	XLOC_014680	Dock7	chr4:98936664-99120915	U23674	Control	NOTEST	9.78165	2.37243	-2.04371	0	1	1	no
XLOC_002264	XLOC_002264	Cand1	chr10:119198811-119240055	U23674	Control	OK	15.5107	3.76287	-2.04336	-7.30022	5e-05	0.000114589	yes
XLOC_005934	XLOC_005934	Mapk1ip1l	chr14:47298313-47323091	U23674	Control	OK	24.4267	5.92688	-2.04311	-6.88246	5e-05	0.000114589	yes
XLOC_006503	XLOC_006503	Fzd3	chr14:65192440-65262463	U23674	Control	NOTEST	1.21114	0.294026	-2.04235	0	1	1	no
XLOC_000402	XLOC_000402	Csrp1	chr1:135729196-135752229	U23674	Control	OK	77.3909	18.7956	-2.04177	-7.40952	5e-05	0.000114589	yes
XLOC_003067	XLOC_003067	Rundc3a	chr11:102393402-102402939	U23674	Control	NOTEST	6.6212	1.60935	-2.04062	0	1	1	no
XLOC_003881	XLOC_003881	Dhx58	chr11:100694883-100704271	U23674	Control	NOTEST	6.65594	1.61827	-2.04019	0	1	1	no
XLOC_005855	XLOC_005855	Arf4	chr14:26638196-26657258	U23674	Control	OK	79.726	19.3845	-2.04015	-8.64466	5e-05	0.000114589	yes
XLOC_007377	XLOC_007377	Senp1	chr15:98038743-98132447	U23674	Control	NOTEST	8.66498	2.10685	-2.04011	0	1	1	no
XLOC_011211	XLOC_011211	Jmjd7	chr2:120027482-120032604	U23674	Control	NOTEST	6.75196	1.64446	-2.03769	0	1	1	no
XLOC_010190	XLOC_010190	Hps6	chr19:46003477-46006173	U23674	Control	NOTEST	3.06911	0.7485	-2.03575	0	1	1	no
XLOC_000454	XLOC_000454	Abl2	chr1:156558786-156649619	U23674	Control	NOTEST	7.80349	1.90344	-2.03551	0	1	1	no
XLOC_006849	XLOC_006849	Ep300	chr15:81586213-81652077	U23674	Control	NOTEST	10.4592	2.5522	-2.03496	0	1	1	no
XLOC_010897	XLOC_010897	Fmnl2	chr2:52857867-53134202	U23674	Control	NOTEST	9.42053	2.29972	-2.03435	0	1	1	no
XLOC_010888	XLOC_010888	Lypd6b	chr2:49787685-49948846	U23674	Control	NOTEST	1.74636	0.426547	-2.03358	0	1	1	no
XLOC_012799	XLOC_012799	Nes	chr3:87971084-87980451	U23674	Control	OK	38.0147	9.28556	-2.0335	-8.17849	5e-05	0.000114589	yes
XLOC_016300	XLOC_016300	Pom121	chr5:135369952-135394546	U23674	Control	OK	12.2095	2.98354	-2.03291	-4.79762	5e-05	0.000114589	yes
XLOC_011424	XLOC_011424	1700003F12Rik	chr2:154544404-154558853	U23674	Control	NOTEST	7.69671	1.88214	-2.03187	0	1	1	no
XLOC_008542	XLOC_008542	Dhx16	chr17:35879777-35892668	U23674	Control	OK	13.5887	3.32398	-2.03143	-4.02788	0.0004	0.000795414	yes
XLOC_007456	XLOC_007456	Csad	chr15:102176997-102202480	U23674	Control	OK	27.4884	6.72604	-2.03099	-3.54205	5e-05	0.000114589	yes
XLOC_013366	XLOC_013366	Lmna	chr3:88481015-88503332	U23674	Control	OK	232.258	56.8327	-2.03094	-11.2288	5e-05	0.000114589	yes
XLOC_002450	XLOC_002450	Ccdc88a	chr11:29373774-29510811	U23674	Control	NOTEST	3.47722	0.852316	-2.02847	0	1	1	no
XLOC_010191	XLOC_010191	Pprc1	chr19:46056538-46072909	U23674	Control	OK	13.4804	3.30462	-2.0283	-4.80317	5e-05	0.000114589	yes
XLOC_016541	XLOC_016541	Ttc26	chr6:38381523-38427647	U23674	Control	NOTEST	4.37531	1.07301	-2.02772	0	1	1	no
XLOC_002486	XLOC_002486	Rnf145	chr11:44518963-44565520	U23674	Control	OK	30.3559	7.44664	-2.02732	-5.99556	5e-05	0.000114589	yes
XLOC_011229	XLOC_011229	Ctdspl2	chr2:121956452-122013586	U23674	Control	NOTEST	8.78397	2.15493	-2.02723	0	1	1	no
XLOC_020631	XLOC_020631	Haus8	chr8:71251123-71272590	U23674	Control	NOTEST	11.0341	2.70732	-2.02703	0	1	1	no
XLOC_010208	XLOC_010208	Pdcd11	chr19:47090765-47131145	U23674	Control	NOTEST	9.34473	2.29397	-2.02631	0	1	1	no
XLOC_008640	XLOC_008640	Usp49	chr17:47630689-47684067	U23674	Control	NOTEST	3.04269	0.748261	-2.02373	0	1	1	no
XLOC_020326	XLOC_020326	Klhl36	chr8:119862304-119876989	U23674	Control	NOTEST	5.98629	1.47248	-2.02341	0	1	1	no
XLOC_013521	XLOC_013521	Magi3	chr3:104013264-104220406	U23674	Control	NOTEST	5.08569	1.25165	-2.02261	0	1	1	no
XLOC_009317	XLOC_009317	Six2	chr17:85684267-85688254	U23674	Control	OK	44.957	11.0729	-2.02151	-5.1275	5e-05	0.000114589	yes
XLOC_009287	XLOC_009287	Gm6548	chr17:78850504-78852544	U23674	Control	NOTEST	4.06224	1.00075	-2.02119	0	1	1	no
XLOC_005569	XLOC_005569	Zcchc6	chr13:59769965-59823147	U23674	Control	OK	12.7945	3.15208	-2.02115	-3.41864	5e-05	0.000114589	yes
XLOC_001477	XLOC_001477	Pbld1	chr10:63061616-63077536	U23674	Control	NOTEST	2.07316	0.510945	-2.0206	0	1	1	no
XLOC_013679	XLOC_013679	Rpf1	chr3:146506345-146521423	U23674	Control	OK	35.1161	8.66319	-2.01916	-3.31106	0.00045	0.000887961	yes
XLOC_008960	XLOC_008960	Fkbp5	chr17:28399094-28486112	U23674	Control	OK	15.4573	3.8164	-2.018	-4.35206	5e-05	0.000114589	yes
XLOC_006958	XLOC_006958	Dip2b	chr15:100038663-100219473	U23674	Control	NOTEST	2.50885	0.619804	-2.01714	0	1	1	no
XLOC_020863	XLOC_020863	Mvd	chr8:122433595-122443422	U23674	Control	OK	29.795	7.36299	-2.01671	-3.94115	5e-05	0.000114589	yes
XLOC_004758	XLOC_004758	0610007P14Rik	chr12:85815394-85824545	U23674	Control	OK	23.727	5.86828	-2.01552	-2.62284	0.00545	0.00849882	yes
XLOC_002839	XLOC_002839	Nf1	chr11:79339891-79581609	U23674	Control	NOTEST	5.41281	1.3394	-2.01478	0	1	1	no
XLOC_002008	XLOC_002008	Hk1	chr10:62268854-62379908	U23674	Control	OK	24.1015	5.96457	-2.01464	-4.42622	5e-05	0.000114589	yes
XLOC_002831	XLOC_002831	Slc46a1	chr11:78465700-78471945	U23674	Control	OK	13.7017	3.39324	-2.01362	-2.23863	0.00945	0.0141222	yes
XLOC_015242	XLOC_015242	Whsc1	chr5:33821590-33897966	U23674	Control	NOTEST	9.13455	2.26253	-2.0134	0	1	1	no
XLOC_018512	XLOC_018512	Hirip3	chr7:126861971-126865122	U23674	Control	OK	12.8334	3.17937	-2.01309	-2.88332	0.00085	0.00157234	yes
XLOC_020840	XLOC_020840	Mphosph6	chr8:117791644-117801929	U23674	Control	OK	21.1585	5.24583	-2.01199	-2.7211	0.01035	0.0153883	yes
XLOC_000064	XLOC_000064	Cnnm4	chr1:36471596-36508776	U23674	Control	NOTEST	1.84446	0.457413	-2.01163	0	1	1	no
XLOC_022370	XLOC_022370	Ocrl	chrX:47912455-47965866	U23674	Control	NOTEST	9.50496	2.35716	-2.01163	0	1	1	no
XLOC_020436	XLOC_020436	Rasa3	chr8:13567217-13677587	U23674	Control	OK	39.7658	9.86214	-2.01155	-7.45345	5e-05	0.000114589	yes
XLOC_011635	XLOC_011635	Hspa14	chr2:3488853-3512814	U23674	Control	OK	46.0394	11.4216	-2.0111	-5.55425	5e-05	0.000114589	yes
XLOC_004254	XLOC_004254	Frmd6	chr12:70825513-70902234	U23674	Control	OK	16.2305	4.02794	-2.01059	-5.38029	5e-05	0.000114589	yes
XLOC_020790	XLOC_020790	Chtf8	chr8:106883862-106893593	U23674	Control	OK	48.86	12.1257	-2.01059	-5.68361	5e-05	0.000114589	yes
XLOC_003014	XLOC_003014	Igfbp4	chr11:99041259-99052643	U23674	Control	OK	341.755	84.8964	-2.00919	-16.7615	5e-05	0.000114589	yes
XLOC_021898	XLOC_021898	Cd276	chr9:58524299-58555225	U23674	Control	OK	14.6319	3.63575	-2.00879	-3.71464	0.0002	0.000420511	yes
XLOC_003481	XLOC_003481	Top3a	chr11:60740058-60777365	U23674	Control	NOTEST	6.25935	1.55674	-2.00749	0	1	1	no
XLOC_010192	XLOC_010192	Nolc1	chr19:46075862-46085531	U23674	Control	OK	21.2649	5.29221	-2.00653	-4.00112	5e-05	0.000114589	yes
XLOC_018525	XLOC_018525	-	chr7:127515951-127519826	U23674	Control	NOTEST	13.0924	3.26025	-2.00568	0	1	1	no
XLOC_016836	XLOC_016836	Itpr1	chr6:108213095-108551116	U23674	Control	NOTEST	7.97154	1.98636	-2.00473	0	1	1	no
XLOC_018534	XLOC_018534	Fbxl19	chr7:127746774-127768928	U23674	Control	OK	15.8495	3.94966	-2.00464	-4.34498	5e-05	0.000114589	yes
XLOC_005268	XLOC_005268	Dimt1	chr13:106947128-106960224	U23674	Control	NOTEST	11.0529	2.75669	-2.00342	0	1	1	no
XLOC_003649	XLOC_003649	Traf4	chr11:78158422-78165550	U23674	Control	OK	32.7114	8.16224	-2.00276	-5.56366	5e-05	0.000114589	yes
XLOC_006573	XLOC_006573	Dgkh	chr14:78569608-78725089	U23674	Control	NOTEST	0.990034	0.247249	-2.00151	0	1	1	no
XLOC_007368	XLOC_007368	Slc38a2	chr15:96687391-96699698	U23674	Control	OK	97.2823	24.2959	-2.00147	-12.2957	5e-05	0.000114589	yes
XLOC_013395	XLOC_013395	Ubap2l	chr3:89998759-90052515	U23674	Control	OK	78.9605	19.7398	-2.00003	-8.86617	5e-05	0.000114589	yes
XLOC_012350	XLOC_012350	Rrbp1	chr2:143947394-144011263	U23674	Control	OK	58.4781	14.6244	-1.99952	-7.9327	5e-05	0.000114589	yes
XLOC_011474	XLOC_011474	Top1	chr2:160645896-160722763	U23674	Control	OK	39.9752	9.99908	-1.99924	-6.31962	5e-05	0.000114589	yes
XLOC_010069	XLOC_010069	Tmem2	chr19:21778341-21858327	U23674	Control	NOTEST	9.16517	2.29262	-1.99917	0	1	1	no
XLOC_016319	XLOC_016319	Srrt	chr5:137295703-137307674	U23674	Control	OK	42.1102	10.5354	-1.99893	-6.0017	5e-05	0.000114589	yes
XLOC_012703	XLOC_012703	Foxo1	chr3:52268336-52350109	U23674	Control	OK	15.7615	3.96394	-1.99139	-5.88854	5e-05	0.000114589	yes
XLOC_011873	XLOC_011873	Rbms1	chr2:60751952-60963204	U23674	Control	OK	42.5126	10.7021	-1.99	-5.50291	5e-05	0.000114589	yes
XLOC_017885	XLOC_017885	Plaur	chr7:24462499-24475873	U23674	Control	OK	49.6573	12.5025	-1.98979	-2.92487	0.0013	0.00231147	yes
XLOC_007305	XLOC_007305	Ttll1	chr15:83483768-83510907	U23674	Control	OK	15.7421	3.96352	-1.98978	-3.13977	0.0049	0.00772373	yes
XLOC_020123	XLOC_020123	Dnajb1	chr8:83608174-83611903	U23674	Control	OK	22.5531	5.68006	-1.98935	-4.46065	0.0004	0.000795414	yes
XLOC_020823	XLOC_020823	Bcar1	chr8:111710474-111743849	U23674	Control	OK	33.0401	8.33082	-1.98769	-4.74884	5e-05	0.000114589	yes
XLOC_013652	XLOC_013652	Mttp	chr3:138089854-138143388	U23674	Control	NOTEST	2.8852	0.727532	-1.98759	0	1	1	no
XLOC_014148	XLOC_014148	Phc2	chr4:128654701-128752881	U23674	Control	OK	59.8859	15.1172	-1.98602	-6.68329	5e-05	0.000114589	yes
XLOC_007457	XLOC_007457	Itgb7	chr15:102215994-102231935	U23674	Control	NOTEST	9.34315	2.35945	-1.98546	0	1	1	no
XLOC_004674	XLOC_004674	Mettl21d	chr12:69577627-69583028	U23674	Control	OK	13.255	3.34834	-1.98502	-1.51591	0.0442	0.0575551	no
XLOC_006747	XLOC_006747	Nsmce2	chr15:59374197-59601684	U23674	Control	OK	38.2552	9.66432	-1.98492	-2.3994	0.0011	0.00198222	yes
XLOC_009601	XLOC_009601	Smad2	chr18:76241700-76311747	U23674	Control	NOTEST	5.16885	1.30592	-1.98477	0	1	1	no
XLOC_000458	XLOC_000458	Sec16b	chr1:157506795-157568424	U23674	Control	NOTEST	3.61075	0.912599	-1.98425	0	1	1	no
XLOC_021804	XLOC_021804	Mll1	chr9:44803354-44881274	U23674	Control	NOTEST	6.76625	1.71035	-1.98406	0	1	1	no
XLOC_000958	XLOC_000958	Epb4.1l5	chr1:119545032-119649000	U23674	Control	NOTEST	3.35209	0.847915	-1.98307	0	1	1	no
XLOC_012566	XLOC_012566	Lama5	chr2:180176372-180225859	U23674	Control	OK	29.1922	7.38547	-1.98282	-7.01653	5e-05	0.000114589	yes
XLOC_009887	XLOC_009887	Cdk2ap2	chr19:4097350-4099017	U23674	Control	OK	99.9537	25.2954	-1.98238	-4.69031	5e-05	0.000114589	yes
XLOC_006615	XLOC_006615	Stk24	chr14:121286340-121379230	U23674	Control	OK	20.0898	5.08564	-1.98196	-4.35465	0.0001	0.000220213	yes
XLOC_006651	XLOC_006651	Lmbrd2	chr15:9140569-9197450	U23674	Control	NOTEST	7.43233	1.88744	-1.97738	0	1	1	no
XLOC_012329	XLOC_012329	Pcna	chr2:132249285-132253180	U23674	Control	OK	214.919	54.601	-1.97679	-10.5504	5e-05	0.000114589	yes
XLOC_009731	XLOC_009731	Spry4	chr18:38586264-38601268	U23674	Control	NOTEST	3.81575	0.969443	-1.97674	0	1	1	no
XLOC_009318	XLOC_009318	Srbd1	chr17:85984664-86145175	U23674	Control	NOTEST	4.872	1.23916	-1.97515	0	1	1	no
XLOC_023116	XLOC_023116	Armcx2	chrX:134804141-134809221	U23674	Control	OK	11.524	2.93161	-1.97487	-3.35202	0.00015	0.000322462	yes
XLOC_007594	XLOC_007594	Ephb3	chr16:21204794-21223304	U23674	Control	NOTEST	3.90972	0.995232	-1.97396	0	1	1	no
XLOC_007260	XLOC_007260	Cbx6,Npcd,Nptxr	chr15:79786350-79834333	U23674	Control	OK	34.3241	8.74159	-1.97325	-7.13601	5e-05	0.000114589	yes
XLOC_003661	XLOC_003661	Tmem97	chr11:78541816-78550735	U23674	Control	OK	26.9936	6.87643	-1.97289	-3.47646	0.0049	0.00772373	yes
XLOC_005762	XLOC_005762	Snx18	chr13:113592178-113618564	U23674	Control	OK	19.596	4.99659	-1.97154	-5.72396	5e-05	0.000114589	yes
XLOC_016893	XLOC_016893	Il17ra	chr6:120463196-120483727	U23674	Control	NOTEST	1.9493	0.497115	-1.97131	0	1	1	no
XLOC_005478	XLOC_005478	Nedd9	chr13:41309915-41487320	U23674	Control	NOTEST	8.8027	2.24785	-1.9694	0	1	1	no
XLOC_016600	XLOC_016600	Arhgef5	chr6:43265643-43289320	U23674	Control	NOTEST	5.80214	1.48169	-1.96934	0	1	1	no
XLOC_003528	XLOC_003528	Chd3	chr11:69343272-69369426	U23674	Control	OK	22.8517	5.8377	-1.96883	-7.11234	5e-05	0.000114589	yes
XLOC_002989	XLOC_002989	Lasp1	chr11:97799671-97838764	U23674	Control	OK	70.6463	18.0595	-1.96786	-9.41961	5e-05	0.000114589	yes
XLOC_004019	XLOC_004019	Unc13d	chr11:116062095-116077961	U23674	Control	NOTEST	1.00656	0.257313	-1.96784	0	1	1	no
XLOC_017217	XLOC_017217	Dfna5	chr6:50207402-50261769	U23674	Control	NOTEST	1.98893	0.508666	-1.96721	0	1	1	no
XLOC_005263	XLOC_005263	Cenpk	chr13:104205121-104249622	U23674	Control	NOTEST	6.60099	1.68905	-1.96647	0	1	1	no
XLOC_006900	XLOC_006900	Creld2	chr15:88819645-88826681	U23674	Control	OK	26.1133	6.68811	-1.96511	-3.27534	0.0023	0.00387175	yes
XLOC_009067	XLOC_009067	Ddr1	chr17:35681566-35704139	U23674	Control	OK	25.7117	6.58543	-1.96508	-4.97899	5e-05	0.000114589	yes
XLOC_016086	XLOC_016086	Hpse	chr5:100679485-100719683	U23674	Control	NOTEST	5.77681	1.48014	-1.96454	0	1	1	no
XLOC_008768	XLOC_008768	Ppp1r21	chr17:88530123-88588367	U23674	Control	NOTEST	9.16946	2.35188	-1.96302	0	1	1	no
XLOC_009907	XLOC_009907	Rin1	chr19:5050807-5057071	U23674	Control	NOTEST	7.98039	2.04694	-1.96299	0	1	1	no
XLOC_017147	XLOC_017147	Mtpn	chr6:35508823-35539888	U23674	Control	OK	65.7237	16.8739	-1.96162	-10.5312	5e-05	0.000114589	yes
XLOC_022037	XLOC_022037	Acpl2	chr9:96823342-96889434	U23674	Control	NOTEST	7.43252	1.91241	-1.95846	0	1	1	no
XLOC_002992	XLOC_002992	Cdk12	chr11:98203304-98253540	U23674	Control	NOTEST	6.97931	1.79638	-1.95799	0	1	1	no
XLOC_011689	XLOC_011689	Tor4a	chr2:25192719-25196813	U23674	Control	OK	14.9186	3.84415	-1.95638	-4.28649	0.0002	0.000420511	yes
XLOC_006684	XLOC_006684	Dap	chr15:31224384-31274338	U23674	Control	OK	72.9118	18.8055	-1.955	-6.28302	5e-05	0.000114589	yes
XLOC_021941	XLOC_021941	Snx1	chr9:66088126-66124886	U23674	Control	OK	52.3447	13.504	-1.95465	-6.21788	5e-05	0.000114589	yes
XLOC_010993	XLOC_010993	Ube2l6	chr2:84798827-84810003	U23674	Control	OK	22.5773	5.82695	-1.95406	-3.28631	0.00855	0.012855	yes
XLOC_014920	XLOC_014920	Man1c1	chr4:134561689-134704290	U23674	Control	OK	12.7804	3.29873	-1.95395	-4.67238	5e-05	0.000114589	yes
XLOC_008611	XLOC_008611	Supt3	chr17:44495986-45119284	U23674	Control	NOTEST	10.4488	2.69907	-1.9528	0	1	1	no
XLOC_004124	XLOC_004124	Hs1bp3	chr12:8313432-8343824	U23674	Control	NOTEST	5.1358	1.32715	-1.95226	0	1	1	no
XLOC_008867	XLOC_008867	Zfp13	chr17:23575851-23599487	U23674	Control	NOTEST	3.60758	0.932544	-1.95179	0	1	1	no
XLOC_011490	XLOC_011490	Ttpal	chr2:163602313-163619013	U23674	Control	OK	11.0182	2.84861	-1.95156	-3.69937	0.00065	0.00123331	yes
XLOC_020842	XLOC_020842	Mbtps1	chr8:119508151-119558761	U23674	Control	OK	57.7773	14.9598	-1.94941	-8.76261	5e-05	0.000114589	yes
XLOC_003928	XLOC_003928	Dcakd	chr11:102994055-103017147	U23674	Control	OK	65.0078	16.8384	-1.94885	-6.72594	5e-05	0.000114589	yes
XLOC_011941	XLOC_011941	Ctnnd1	chr2:84600780-84650740	U23674	Control	OK	53.9079	13.9691	-1.94826	-8.72468	5e-05	0.000114589	yes
XLOC_015610	XLOC_015610	Aacs	chr5:125475872-125517403	U23674	Control	OK	14.0932	3.65634	-1.94653	-3.89517	0.0001	0.000220213	yes
XLOC_015653	XLOC_015653	Rhbdd2	chr5:135632653-135646376	U23674	Control	NOTEST	10.1107	2.62381	-1.94615	0	1	1	no
XLOC_021579	XLOC_021579	Tgm4	chr9:123034740-123067558	U23674	Control	NOTEST	1.33283	0.345999	-1.94566	0	1	1	no
XLOC_006881	XLOC_006881	Nup50	chr15:84923427-84942963	U23674	Control	OK	17.9698	4.66593	-1.94533	-5.59855	5e-05	0.000114589	yes
XLOC_003633	XLOC_003633	Gemin4	chr11:76210570-76217572	U23674	Control	NOTEST	7.97496	2.07109	-1.94508	0	1	1	no
XLOC_017524	XLOC_017524	Ptms	chr6:124913674-124917946	U23674	Control	OK	283.239	73.5631	-1.94497	-10.7677	5e-05	0.000114589	yes
XLOC_019924	XLOC_019924	Whsc1l1	chr8:25602305-25719667	U23674	Control	OK	16.1461	4.19447	-1.94463	-4.12981	5e-05	0.000114589	yes
XLOC_009233	XLOC_009233	Gtf2f1	chr17:57003401-57011375	U23674	Control	OK	41.5984	10.8083	-1.94438	-4.25678	5e-05	0.000114589	yes
XLOC_022027	XLOC_022027	1190002N15Rik	chr9:94517863-94538081	U23674	Control	NOTEST	9.64199	2.50543	-1.94427	0	1	1	no
XLOC_003929	XLOC_003929	Plcd3	chr11:103070295-103101658	U23674	Control	OK	14.0011	3.64017	-1.94346	-3.7129	0.0001	0.000220213	yes
XLOC_001084	XLOC_001084	Ralgps2	chr1:156804165-156939626	U23674	Control	NOTEST	2.17958	0.566975	-1.94269	0	1	1	no
XLOC_009975	XLOC_009975	1810009A15Rik	chr19:8888902-8890740	U23674	Control	OK	64.3389	16.7413	-1.94228	-3.66478	0.00225	0.00379654	yes
XLOC_012356	XLOC_012356	Rbbp9	chr2:144542264-144550859	U23674	Control	OK	19.7336	5.13554	-1.94207	-3.76623	0.0001	0.000220213	yes
XLOC_016778	XLOC_016778	Copg1	chr6:87887939-87913594	U23674	Control	OK	70.6388	18.3855	-1.94189	-7.61076	5e-05	0.000114589	yes
XLOC_004914	XLOC_004914	Ero1lb	chr13:12565882-12609528	U23674	Control	NOTEST	2.04137	0.531751	-1.94072	0	1	1	no
XLOC_009957	XLOC_009957	Atl3	chr19:7494039-7538609	U23674	Control	OK	12.3154	3.2133	-1.93834	-4.90215	5e-05	0.000114589	yes
XLOC_004427	XLOC_004427	Wdr25	chr12:108894271-109028452	U23674	Control	NOTEST	1.73462	0.453388	-1.9358	0	1	1	no
XLOC_015743	XLOC_015743	Arpc1b	chr5:145114255-145128186	U23674	Control	OK	244.142	63.8258	-1.93551	-12.027	5e-05	0.000114589	yes
XLOC_002579	XLOC_002579	Mfap3	chr11:57518664-57533817	U23674	Control	NOTEST	10.0383	2.62459	-1.93535	0	1	1	no
XLOC_012833	XLOC_012833	Adar	chr3:89715021-89764632	U23674	Control	NOTEST	6.82906	1.78589	-1.93504	0	1	1	no
XLOC_016320	XLOC_016320	Trip6	chr5:137309898-137314241	U23674	Control	OK	45.319	11.8521	-1.93497	-4.39371	5e-05	0.000114589	yes
XLOC_017421	XLOC_017421	Foxp1	chr6:98925341-99435345	U23674	Control	NOTEST	4.69511	1.22939	-1.93322	0	1	1	no
XLOC_010199	XLOC_010199	Sufu	chr19:46396917-46486660	U23674	Control	NOTEST	4.90939	1.2856	-1.9331	0	1	1	no
XLOC_001303	XLOC_001303	Nup43	chr10:7667503-7678886	U23674	Control	NOTEST	11.2173	2.94146	-1.93112	0	1	1	no
XLOC_016850	XLOC_016850	Arpc4,Ttll3	chr6:113378112-113414571	U23674	Control	OK	66.2462	17.3856	-1.92995	-6.19368	5e-05	0.000114589	yes
XLOC_018934	XLOC_018934	Grik5	chr7:25009850-25072369	U23674	Control	OK	11.4029	2.99699	-1.92781	-3.54949	0.0009	0.00165387	yes
XLOC_006926	XLOC_006926	Pced1b	chr15:97244073-97385691	U23674	Control	NOTEST	1.69087	0.444822	-1.92647	0	1	1	no
XLOC_011737	XLOC_011737	Med22	chr2:26905266-26910642	U23674	Control	OK	38.884	10.2346	-1.92572	-4.08241	5e-05	0.000114589	yes
XLOC_021501	XLOC_021501	Elp6	chr9:110305191-110322102	U23674	Control	NOTEST	5.96966	1.57156	-1.92545	0	1	1	no
XLOC_015346	XLOC_015346	Fip1l1	chr5:74535481-74702903	U23674	Control	OK	22.454	5.92633	-1.92176	-3.43204	0.00015	0.000322462	yes
XLOC_011858	XLOC_011858	Rprm	chr2:54084092-54085552	U23674	Control	NOTEST	6.4731	1.70913	-1.9212	0	1	1	no
XLOC_002127	XLOC_002127	Lmnb2	chr10:80901362-80918245	U23674	Control	OK	16.306	4.30816	-1.92026	-3.88253	5e-05	0.000114589	yes
XLOC_008916	XLOC_008916	Ube2i	chr17:25260510-25275528	U23674	Control	OK	118.352	31.2885	-1.91937	-9.50161	5e-05	0.000114589	yes
XLOC_001860	XLOC_001860	Sash1	chr10:8722218-8886070	U23674	Control	OK	19.9248	5.26787	-1.91927	-5.90319	5e-05	0.000114589	yes
XLOC_000837	XLOC_000837	Usp37	chr1:74409383-74588028	U23674	Control	NOTEST	2.01087	0.531781	-1.91891	0	1	1	no
XLOC_011141	XLOC_011141	Lin7c	chr2:109890877-109900936	U23674	Control	OK	39.5983	10.4744	-1.91857	-8.63144	5e-05	0.000114589	yes
XLOC_009992	XLOC_009992	Ddb1	chr19:10605624-10629821	U23674	Control	OK	160.077	42.3672	-1.91775	-15.6648	5e-05	0.000114589	yes
XLOC_004055	XLOC_004055	Cbx4	chr11:119077570-119086237	U23674	Control	NOTEST	7.11496	1.88318	-1.91769	0	1	1	no
XLOC_006993	XLOC_006993	Sp1	chr15:102406315-102436404	U23674	Control	OK	12.9475	3.42743	-1.91748	-6.1721	5e-05	0.000114589	yes
XLOC_015962	XLOC_015962	Ugdh	chr5:65413221-65435842	U23674	Control	OK	27.3428	7.23855	-1.91739	-5.01142	5e-05	0.000114589	yes
XLOC_006559	XLOC_006559	Slc25a30	chr14:75761297-75787037	U23674	Control	OK	25.1183	6.65001	-1.91731	-3.31883	0.00015	0.000322462	yes
XLOC_001249	XLOC_001249	Kcnk2	chr1:189207929-189344192	U23674	Control	NOTEST	3.85937	1.02209	-1.91685	0	1	1	no
XLOC_011403	XLOC_011403	Tm9sf4	chr2:153161300-153210463	U23674	Control	OK	30.483	8.07319	-1.91679	-4.86154	5e-05	0.000114589	yes
XLOC_016081	XLOC_016081	Sec31a	chr5:100361648-100416234	U23674	Control	OK	33.3097	8.82229	-1.91672	-6.36644	5e-05	0.000114589	yes
XLOC_008741	XLOC_008741	Gemin6	chr17:80224488-80228497	U23674	Control	OK	15.5982	4.13206	-1.91645	-2.23355	0.0388	0.0511672	no
XLOC_010231	XLOC_010231	Tcf7l2	chr19:55741809-55933655	U23674	Control	NOTEST	3.82804	1.01423	-1.91622	0	1	1	no
XLOC_007725	XLOC_007725	Zbtb11	chr16:55973267-56008912	U23674	Control	NOTEST	9.02774	2.39726	-1.91298	0	1	1	no
XLOC_008500	XLOC_008500	Nelfe	chr17:34850390-34856372	U23674	Control	OK	33.4255	8.87756	-1.91272	-3.30794	5e-05	0.000114589	yes
XLOC_012312	XLOC_012312	4930402H24Rik	chr2:130707852-130840110	U23674	Control	NOTEST	7.72301	2.05252	-1.91176	0	1	1	no
XLOC_004273	XLOC_004273	Snapc1	chr12:73964529-73984820	U23674	Control	NOTEST	3.5145	0.934862	-1.91049	0	1	1	no
XLOC_016090	XLOC_016090	Wdfy3	chr5:101832952-102069921	U23674	Control	NOTEST	4.17947	1.11204	-1.91011	0	1	1	no
XLOC_018157	XLOC_018157	Atp10a	chr7:58658201-58829426	U23674	Control	NOTEST	4.74011	1.26146	-1.90982	0	1	1	no
XLOC_011457	XLOC_011457	Ctnnbl1	chr2:157737400-157891903	U23674	Control	OK	39.5954	10.5392	-1.90956	-4.21013	5e-05	0.000114589	yes
XLOC_003185	XLOC_003185	Cbx2	chr11:119023028-119031270	U23674	Control	NOTEST	4.99013	1.32855	-1.90923	0	1	1	no
XLOC_016511	XLOC_016511	Klhdc10	chr6:30401908-30455174	U23674	Control	OK	35.1731	9.36773	-1.9087	-5.04364	5e-05	0.000114589	yes
XLOC_010895	XLOC_010895	Rif1	chr2:52072836-52122381	U23674	Control	NOTEST	8.98915	2.39609	-1.9075	0	1	1	no
XLOC_017623	XLOC_017623	Wbp11	chr6:136813653-136828216	U23674	Control	OK	48.8012	13.0127	-1.907	-6.71587	5e-05	0.000114589	yes
XLOC_019931	XLOC_019931	Zfp703	chr8:26977335-26981462	U23674	Control	OK	38.7993	10.3511	-1.90625	-6.12228	5e-05	0.000114589	yes
XLOC_017431	XLOC_017431	Sumf1	chr6:108107020-108185583	U23674	Control	OK	16.2821	4.34413	-1.90615	-3.92976	0.00085	0.00157234	yes
XLOC_016941	XLOC_016941	Chd4	chr6:125096162-125130515	U23674	Control	OK	53.9159	14.3979	-1.90485	-10.0407	5e-05	0.000114589	yes
XLOC_020869	XLOC_020869	Galns	chr8:122578236-122611487	U23674	Control	OK	14.4858	3.86881	-1.90468	-2.62204	0.00105	0.00189852	yes
XLOC_016167	XLOC_016167	Ssh1	chr5:113942218-113993757	U23674	Control	NOTEST	2.21284	0.591258	-1.90404	0	1	1	no
XLOC_012320	XLOC_012320	Spef1	chr2:131127411-131604824	U23674	Control	NOTEST	3.72466	0.995713	-1.90331	0	1	1	no
XLOC_013764	XLOC_013764	Epha7	chr4:28813144-28967499	U23674	Control	NOTEST	4.90544	1.31258	-1.90198	0	1	1	no
XLOC_015093	XLOC_015093	Agrn	chr4:156165289-156197488	U23674	Control	OK	19.4966	5.21758	-1.90177	-7.18793	5e-05	0.000114589	yes
XLOC_021214	XLOC_021214	Ptpn9	chr9:56994967-57071966	U23674	Control	OK	19.7105	5.27752	-1.90103	-5.04374	5e-05	0.000114589	yes
XLOC_021431	XLOC_021431	Poc1a	chr9:106281060-106349891	U23674	Control	NOTEST	7.12081	1.9067	-1.90097	0	1	1	no
XLOC_014456	XLOC_014456	Ddx58	chr4:40203776-40239825	U23674	Control	NOTEST	4.35	1.16497	-1.90072	0	1	1	no
XLOC_007660	XLOC_007660	Adcy5	chr16:35155635-35304549	U23674	Control	NOTEST	0.680152	0.182263	-1.89983	0	1	1	no
XLOC_008447	XLOC_008447	Cyp4f16	chr17:32536628-32551797	U23674	Control	NOTEST	5.80316	1.55627	-1.89874	0	1	1	no
XLOC_005758	XLOC_005758	Gpx8	chr13:113042762-113046407	U23674	Control	OK	45.5956	12.2601	-1.89493	-3.00144	5e-05	0.000114589	yes
XLOC_004682	XLOC_004682	Pygl	chr12:70190814-70227683	U23674	Control	NOTEST	8.86465	2.38486	-1.89416	0	1	1	no
XLOC_004313	XLOC_004313	Papln	chr12:83763633-83792384	U23674	Control	NOTEST	5.18064	1.39379	-1.89412	0	1	1	no
XLOC_000776	XLOC_000776	Satb2	chr1:56793980-56971334	U23674	Control	NOTEST	1.4489	0.390361	-1.89208	0	1	1	no
XLOC_011721	XLOC_011721	Qsox2	chr2:26209129-26237420	U23674	Control	NOTEST	11.0103	2.97104	-1.88981	0	1	1	no
XLOC_015593	XLOC_015593	Ccdc62	chr5:123930688-123969895	U23674	Control	NOTEST	0.892838	0.241081	-1.88888	0	1	1	no
XLOC_010304	XLOC_010304	Sart1	chr19:5377522-5390069	U23674	Control	OK	11.5721	3.12527	-1.88859	-4.27039	5e-05	0.000114589	yes
XLOC_015670	XLOC_015670	Plod3	chr5:136982196-136996646	U23674	Control	OK	43.3682	11.72	-1.88766	-1.4152	0.0024	0.004019	yes
XLOC_007642	XLOC_007642	Tnk2	chr16:32644488-32683493	U23674	Control	OK	28.3318	7.65664	-1.88764	-4.44649	5e-05	0.000114589	yes
XLOC_017001	XLOC_017001	Ddx47	chr6:135011611-135023776	U23674	Control	OK	60.435	16.3381	-1.88715	-6.24563	5e-05	0.000114589	yes
XLOC_003877	XLOC_003877	Klhl11	chr11:100462611-100472782	U23674	Control	NOTEST	6.34395	1.71506	-1.88713	0	1	1	no
XLOC_008692	XLOC_008692	Tnfsf9	chr17:57092022-57107757	U23674	Control	NOTEST	3.21621	0.869699	-1.88677	0	1	1	no
XLOC_014767	XLOC_014767	Kdm4a	chr4:118137003-118180043	U23674	Control	OK	13.5219	3.65686	-1.88662	-4.14109	5e-05	0.000114589	yes
XLOC_015728	XLOC_015728	Kdelr2	chr5:143403819-143421904	U23674	Control	OK	54.9335	14.8635	-1.88591	-6.66181	5e-05	0.000114589	yes
XLOC_023053	XLOC_023053	Il2rg	chrX:101264386-101268206	U23674	Control	OK	17.2891	4.68136	-1.88486	-2.95749	0.00975	0.0145434	yes
XLOC_008422	XLOC_008422	Srsf3	chr17:29032659-29043372	U23674	Control	OK	109.811	29.7532	-1.88391	-9.30143	5e-05	0.000114589	yes
XLOC_004052	XLOC_004052	Gm11747	chr11:118428456-118454995	U23674	Control	NOTEST	2.2722	0.616094	-1.88287	0	1	1	no
XLOC_019668	XLOC_019668	9130023H24Rik	chr7:128234450-128245100	U23674	Control	NOTEST	1.23582	0.335095	-1.88282	0	1	1	no
XLOC_001962	XLOC_001962	Foxo3	chr10:42185785-42276742	U23674	Control	NOTEST	10.4657	2.84136	-1.88102	0	1	1	no
XLOC_008801	XLOC_008801	Gm16702	chr17:8372395-8422726	U23674	Control	NOTEST	1.49832	0.407082	-1.87996	0	1	1	no
XLOC_011329	XLOC_011329	Dstn	chr2:143915330-143943324	U23674	Control	OK	142.358	38.6989	-1.87916	-10.2566	5e-05	0.000114589	yes
XLOC_007155	XLOC_007155	Eif2c2	chr15:73100734-73184947	U23674	Control	OK	16.5103	4.49495	-1.87699	-6.9255	5e-05	0.000114589	yes
XLOC_013645	XLOC_013645	Nfkb1	chr3:135584654-135691547	U23674	Control	OK	24.051	6.55515	-1.87539	-5.68247	5e-05	0.000114589	yes
XLOC_020808	XLOC_020808	Sf3b3	chr8:110810420-110882234	U23674	Control	OK	57.1879	15.6131	-1.87295	-7.05818	5e-05	0.000114589	yes
XLOC_013503	XLOC_013503	Man1a2	chr3:100562204-100685473	U23674	Control	NOTEST	11.8113	3.22678	-1.872	0	1	1	no
XLOC_017216	XLOC_017216	Tra2a	chr6:49243920-49264052	U23674	Control	OK	58.8344	16.0749	-1.87185	-5.53087	5e-05	0.000114589	yes
XLOC_012157	XLOC_012157	Rcn1	chr2:105385947-105399319	U23674	Control	OK	36.718	10.0371	-1.87114	-6.32592	5e-05	0.000114589	yes
XLOC_002155	XLOC_002155	Glt8d2	chr10:82629837-82690650	U23674	Control	NOTEST	3.51047	0.95973	-1.87096	0	1	1	no
XLOC_008035	XLOC_008035	Atp6v1a	chr16:44085403-44139143	U23674	Control	OK	72.5994	19.8519	-1.87068	-9.37851	5e-05	0.000114589	yes
XLOC_011935	XLOC_011935	Nckap1	chr2:80500534-80581044	U23674	Control	OK	47.3814	12.9621	-1.87003	-7.56434	5e-05	0.000114589	yes
XLOC_013044	XLOC_013044	Dnttip2	chr3:122274413-122285271	U23674	Control	OK	43.8407	11.9962	-1.8697	-5.6622	5e-05	0.000114589	yes
XLOC_011690	XLOC_011690	Nelfb	chr2:25199711-25211489	U23674	Control	OK	36.4396	9.97134	-1.86965	-5.26728	5e-05	0.000114589	yes
XLOC_016663	XLOC_016663	Avl9	chr6:56714904-56761911	U23674	Control	NOTEST	4.0219	1.10128	-1.86869	0	1	1	no
XLOC_011942	XLOC_011942	2700094K13Rik	chr2:84669220-84670708	U23674	Control	OK	127.435	34.9872	-1.86487	-4.19698	5e-05	0.000114589	yes
XLOC_013451	XLOC_013451	Gabpb2	chr3:95181765-95217942	U23674	Control	OK	11.1807	3.07049	-1.86447	-5.21713	5e-05	0.000114589	yes
XLOC_012805	XLOC_012805	Cct3	chr3:88297134-88321766	U23674	Control	OK	205.071	56.3217	-1.86436	-11.7019	5e-05	0.000114589	yes
XLOC_010795	XLOC_010795	Dolpp1	chr2:30392415-30415748	U23674	Control	OK	30.2507	8.31111	-1.86386	-4.86238	5e-05	0.000114589	yes
XLOC_000996	XLOC_000996	Cdk18	chr1:132113546-132139685	U23674	Control	OK	21.3054	5.85745	-1.86288	-4.707	5e-05	0.000114589	yes
XLOC_008738	XLOC_008738	Rmdn2	chr17:79614899-79682152	U23674	Control	NOTEST	3.992	1.09882	-1.86116	0	1	1	no
XLOC_003091	XLOC_003091	Mrc2	chr11:105292645-105351145	U23674	Control	OK	28.1563	7.75118	-1.86097	-7.38835	5e-05	0.000114589	yes
XLOC_020109	XLOC_020109	Zfp827	chr8:79028436-79193766	U23674	Control	NOTEST	3.6637	1.00911	-1.86022	0	1	1	no
XLOC_019932	XLOC_019932	Erlin2	chr8:27023798-27039435	U23674	Control	OK	18.5502	5.11636	-1.85824	-5.14048	5e-05	0.000114589	yes
XLOC_006138	XLOC_006138	Elf1	chr14:79459936-79582476	U23674	Control	OK	12.4556	3.4361	-1.85795	-3.47828	0.00025	0.0005165	yes
XLOC_016327	XLOC_016327	Pcolce	chr5:137605106-137611404	U23674	Control	OK	202.762	55.9556	-1.85743	-10.681	5e-05	0.000114589	yes
XLOC_009065	XLOC_009065	Vars2	chr17:35655634-35667592	U23674	Control	NOTEST	7.9911	2.20601	-1.85696	0	1	1	no
XLOC_020179	XLOC_020179	Lpcat2	chr8:92855349-92919279	U23674	Control	NOTEST	5.43834	1.50136	-1.8569	0	1	1	no
XLOC_016373	XLOC_016373	Actb	chr5:142903112-142906724	U23674	Control	OK	761.939	210.414	-1.85644	-20.4425	5e-05	0.000114589	yes
XLOC_005346	XLOC_005346	Stard3nl	chr13:19357675-19395752	U23674	Control	OK	23.4805	6.48799	-1.85562	-3.20229	0.0109	0.0161239	yes
XLOC_011000	XLOC_011000	Tnks1bp1	chr2:85048097-85073048	U23674	Control	OK	30.0048	8.29303	-1.85522	-6.28037	5e-05	0.000114589	yes
XLOC_002938	XLOC_002938	Lrrc59	chr11:94629823-94653754	U23674	Control	OK	77.6191	21.4713	-1.854	-8.39188	5e-05	0.000114589	yes
XLOC_014636	XLOC_014636	Haus6	chr4:86581284-86612022	U23674	Control	NOTEST	3.7872	1.04771	-1.8539	0	1	1	no
XLOC_018523	XLOC_018523	-	chr7:127479427-127480896	U23674	Control	NOTEST	14.9512	4.13707	-1.85358	0	1	1	no
XLOC_016525	XLOC_016525	Akr1b8	chr6:34354163-34368454	U23674	Control	OK	28.006	7.75684	-1.85219	-3.34629	0.0015	0.00263857	yes
XLOC_014385	XLOC_014385	9430015G10Rik	chr4:156109997-156127263	U23674	Control	NOTEST	10.1184	2.80394	-1.85146	0	1	1	no
XLOC_008742	XLOC_008742	Morn2	chr17:80238303-80297476	U23674	Control	NOTEST	7.34869	2.04212	-1.84742	0	1	1	no
XLOC_008722	XLOC_008722	Lclat1	chr17:73107984-73243366	U23674	Control	NOTEST	8.8768	2.46889	-1.84618	0	1	1	no
XLOC_005711	XLOC_005711	Tnpo1	chr13:98841342-98926384	U23674	Control	OK	28.3958	7.89937	-1.84587	-6.93331	5e-05	0.000114589	yes
XLOC_020130	XLOC_020130	Samd1	chr8:83997671-84000386	U23674	Control	OK	27.7425	7.7219	-1.84507	-4.51963	5e-05	0.000114589	yes
XLOC_006277	XLOC_006277	Nisch	chr14:31170927-31206826	U23674	Control	OK	58.6336	16.3226	-1.84486	-10.0123	5e-05	0.000114589	yes
XLOC_007948	XLOC_007948	Rfc4	chr16:23107478-23127730	U23674	Control	OK	19.0297	5.30079	-1.84397	-1.55835	0.13655	0.161967	no
XLOC_017629	XLOC_017629	Rerg	chr6:137054824-137170496	U23674	Control	NOTEST	2.03875	0.570297	-1.8379	0	1	1	no
XLOC_012834	XLOC_012834	Ube2q1	chr3:89773608-89783997	U23674	Control	OK	35.1742	9.84188	-1.83751	-6.01017	5e-05	0.000114589	yes
XLOC_011165	XLOC_011165	Katnbl1	chr2:112379210-112414237	U23674	Control	OK	17.4169	4.87618	-1.83667	-4.46786	0.0006	0.00114658	yes
XLOC_021997	XLOC_021997	Phip	chr9:82866158-82975489	U23674	Control	NOTEST	9.65878	2.7053	-1.83605	0	1	1	no
XLOC_002907	XLOC_002907	Mtmr4	chr11:87592216-87616296	U23674	Control	NOTEST	10.434	2.92485	-1.83486	0	1	1	no
XLOC_010840	XLOC_010840	Hspa5	chr2:34772089-34776529	U23674	Control	OK	379.49	106.379	-1.83485	-16.1691	5e-05	0.000114589	yes
XLOC_009070	XLOC_009070	Atat1	chr17:35897597-35910068	U23674	Control	NOTEST	10.5564	2.95973	-1.83458	0	1	1	no
XLOC_000499	XLOC_000499	Fam78b	chr1:167001416-167091302	U23674	Control	NOTEST	2.31069	0.647934	-1.8344	0	1	1	no
XLOC_012332	XLOC_012332	Trmt6	chr2:132804214-132816054	U23674	Control	OK	14.9696	4.20044	-1.83343	-3.78727	0.0006	0.00114658	yes
XLOC_008390	XLOC_008390	Luc7l	chr17:26252909-26285506	U23674	Control	OK	23.9618	6.72828	-1.83243	-3.56165	5e-05	0.000114589	yes
XLOC_004516	XLOC_004516	Inf2	chr12:112588783-112615557	U23674	Control	NOTEST	7.96581	2.23984	-1.83042	0	1	1	no
XLOC_020097	XLOC_020097	Hmgxb4	chr8:74993702-75031972	U23674	Control	NOTEST	9.00418	2.53292	-1.82979	0	1	1	no
XLOC_013664	XLOC_013664	Lmo4	chr3:144188529-144205255	U23674	Control	OK	60.6298	17.0618	-1.82926	-5.05803	5e-05	0.000114589	yes
XLOC_015695	XLOC_015695	Zfp157	chr5:138441475-138460694	U23674	Control	NOTEST	2.72449	0.766776	-1.82911	0	1	1	no
XLOC_005499	XLOC_005499	Phf2	chr13:48801749-48870885	U23674	Control	OK	11.7678	3.31373	-1.82831	-4.37479	5e-05	0.000114589	yes
XLOC_015889	XLOC_015889	Slbp	chr5:33640061-33652306	U23674	Control	OK	43.6476	12.2977	-1.82751	-5.0393	5e-05	0.000114589	yes
XLOC_010575	XLOC_010575	Ldb1	chr19:46032600-46045211	U23674	Control	OK	52.9507	14.9189	-1.82751	-4.905	5e-05	0.000114589	yes
XLOC_011666	XLOC_011666	Nsun6	chr2:14995130-15054872	U23674	Control	NOTEST	1.41703	0.399405	-1.82694	0	1	1	no
XLOC_022296	XLOC_022296	Rbm10	chrX:20615325-20650905	U23674	Control	NOTEST	11.3214	3.19269	-1.82621	0	1	1	no
XLOC_023218	XLOC_023218	Mospd2	chrX:164938208-164980335	U23674	Control	NOTEST	5.26123	1.484	-1.82591	0	1	1	no
XLOC_005046	XLOC_005046	Cdyl	chr13:35659861-35874064	U23674	Control	NOTEST	9.04325	2.55213	-1.82514	0	1	1	no
XLOC_012908	XLOC_012908	Cdc42se1	chr3:95228779-95236409	U23674	Control	OK	57.6895	16.2859	-1.82469	-5.46789	5e-05	0.000114589	yes
XLOC_017155	XLOC_017155	Zc3hav1	chr6:38306573-38354603	U23674	Control	OK	12.7156	3.59105	-1.82412	-3.11573	0.0001	0.000220213	yes
XLOC_022467	XLOC_022467	Plxna3	chrX:74329065-74344689	U23674	Control	NOTEST	1.08727	0.307141	-1.82374	0	1	1	no
XLOC_020133	XLOC_020133	Rfx1	chr8:84066835-84096992	U23674	Control	NOTEST	6.01313	1.7022	-1.82072	0	1	1	no
XLOC_016338	XLOC_016338	Zfp113	chr5:138139701-138155744	U23674	Control	NOTEST	1.57615	0.446413	-1.81996	0	1	1	no
XLOC_015431	XLOC_015431	Bmp2k	chr5:96997688-97111596	U23674	Control	NOTEST	5.4266	1.53992	-1.81719	0	1	1	no
XLOC_012847	XLOC_012847	Gatad2b	chr3:90341653-90358120	U23674	Control	OK	12.891	3.65891	-1.81688	-2.69098	0.0112	0.0165219	yes
XLOC_015296	XLOC_015296	Zcchc4	chr5:52783066-52819765	U23674	Control	NOTEST	4.30487	1.22314	-1.81539	0	1	1	no
XLOC_007147	XLOC_007147	Zfat	chr15:68083737-68258856	U23674	Control	NOTEST	2.94201	0.83647	-1.81441	0	1	1	no
XLOC_005279	XLOC_005279	Plk2	chr13:110395043-110400843	U23674	Control	OK	20.387	5.79966	-1.81361	-3.88393	5e-05	0.000114589	yes
XLOC_007461	XLOC_007461	Map3k12	chr15:102470631-102517004	U23674	Control	OK	15.6	4.44016	-1.81286	-3.62073	0.0001	0.000220213	yes
XLOC_007569	XLOC_007569	Trmt2a	chr16:18248882-18289168	U23674	Control	NOTEST	11.1296	3.16801	-1.81275	0	1	1	no
XLOC_002121	XLOC_002121	Ap3d1	chr10:80706977-80742211	U23674	Control	OK	34.2877	9.76195	-1.81245	-4.60367	5e-05	0.000114589	yes
XLOC_005203	XLOC_005203	Ttc37	chr13:76098733-76187983	U23674	Control	NOTEST	6.21318	1.76897	-1.81243	0	1	1	no
XLOC_006967	XLOC_006967	Slc4a8	chr15:100761746-100823971	U23674	Control	NOTEST	0.267723	0.0762753	-1.81145	0	1	1	no
XLOC_015235	XLOC_015235	Depdc5	chr5:32863720-32994233	U23674	Control	NOTEST	6.08841	1.73614	-1.81018	0	1	1	no
XLOC_008497	XLOC_008497	Atf6b	chr17:34647145-34655074	U23674	Control	OK	27.538	7.85527	-1.80969	-4.40658	5e-05	0.000114589	yes
XLOC_016931	XLOC_016931	Lpcat3	chr6:124663103-124712178	U23674	Control	OK	27.4652	7.83482	-1.80964	-4.88307	5e-05	0.000114589	yes
XLOC_022069	XLOC_022069	Dnajc13	chr9:104151596-104262930	U23674	Control	OK	16.7526	4.78575	-1.80756	-6.46602	5e-05	0.000114589	yes
XLOC_016715	XLOC_016715	Ggcx	chr6:72414307-72431106	U23674	Control	NOTEST	6.99614	1.9996	-1.80685	0	1	1	no
XLOC_006588	XLOC_006588	Dis3	chr14:99075575-99254493	U23674	Control	NOTEST	11.6239	3.32231	-1.80683	0	1	1	no
XLOC_013075	XLOC_013075	Dkk2	chr3:132085291-132180304	U23674	Control	NOTEST	4.23182	1.20954	-1.80682	0	1	1	no
XLOC_004164	XLOC_004164	Tssc1	chr12:28751827-28867491	U23674	Control	NOTEST	6.68334	1.91154	-1.80583	0	1	1	no
XLOC_009218	XLOC_009218	Ticam1	chr17:56269461-56276767	U23674	Control	NOTEST	5.04744	1.4451	-1.80438	0	1	1	no
XLOC_011283	XLOC_011283	Nop56	chr2:130274411-130284597	U23674	Control	OK	110.579	31.7087	-1.80212	-7.28326	5e-05	0.000114589	yes
XLOC_007366	XLOC_007366	Scaf11	chr15:96411697-96460843	U23674	Control	OK	22.0727	6.32974	-1.80204	-6.83202	5e-05	0.000114589	yes
XLOC_002053	XLOC_002053	Smarcb1	chr10:75896768-75921614	U23674	Control	OK	25.44	7.30078	-1.80097	-3.1219	0.0002	0.000420511	yes
XLOC_017018	XLOC_017018	Aebp2	chr6:140622662-140677418	U23674	Control	OK	27.6537	7.93972	-1.80031	-2.17143	0.00385	0.0061965	yes
XLOC_015269	XLOC_015269	Evc2	chr5:37338477-37425054	U23674	Control	NOTEST	7.4023	2.12548	-1.80019	0	1	1	no
XLOC_015175	XLOC_015175	Slc4a2	chr5:24425231-24440947	U23674	Control	OK	22.104	6.35219	-1.79898	-4.91847	5e-05	0.000114589	yes
XLOC_003414	XLOC_003414	Rad50	chr11:53649518-53707319	U23674	Control	NOTEST	7.24925	2.08347	-1.79884	0	1	1	no
XLOC_002257	XLOC_002257	Cpsf6	chr10:117344667-117376973	U23674	Control	OK	21.0432	6.04894	-1.7986	-2.89835	5e-05	0.000114589	yes
XLOC_021675	XLOC_021675	Rgl3	chr9:21971526-21989453	U23674	Control	NOTEST	6.78509	1.95094	-1.7982	0	1	1	no
XLOC_007124	XLOC_007124	E430025E21Rik	chr15:59331996-59374152	U23674	Control	OK	24.2914	6.9846	-1.7982	-5.64164	5e-05	0.000114589	yes
XLOC_004870	XLOC_004870	Akt1	chr12:112653820-112674276	U23674	Control	OK	72.4089	20.8205	-1.79816	-7.10241	5e-05	0.000114589	yes
XLOC_016888	XLOC_016888	Fbxl14	chr6:119432530-119544347	U23674	Control	OK	11.7864	3.39129	-1.79721	-3.57273	0.00075	0.00140191	yes
XLOC_016492	XLOC_016492	Snd1	chr6:28480347-28888832	U23674	Control	OK	52.6166	15.1417	-1.79699	-7.0411	5e-05	0.000114589	yes
XLOC_013203	XLOC_013203	Phc3	chr3:30899294-30969415	U23674	Control	NOTEST	6.42621	1.84975	-1.79663	0	1	1	no
XLOC_009920	XLOC_009920	Ap5b1	chr19:5568073-5571261	U23674	Control	NOTEST	2.45093	0.705855	-1.79589	0	1	1	no
XLOC_004916	XLOC_004916	Nid1	chr13:13437601-13512275	U23674	Control	OK	67.819	19.5315	-1.79588	-11.7633	5e-05	0.000114589	yes
XLOC_020366	XLOC_020366	Gas8	chr8:123518834-123536650	U23674	Control	NOTEST	5.59731	1.61301	-1.79497	0	1	1	no
XLOC_007545	XLOC_007545	Top3b	chr16:16870890-16892986	U23674	Control	OK	11.5928	3.34247	-1.79424	-2.89788	0.00035	0.00070428	yes
XLOC_008133	XLOC_008133	Adamts1	chr16:85793827-85803115	U23674	Control	OK	15.3831	4.44695	-1.79046	-4.98174	5e-05	0.000114589	yes
XLOC_007348	XLOC_007348	Kif21a	chr15:90933275-91049948	U23674	Control	NOTEST	7.38539	2.13531	-1.79023	0	1	1	no
XLOC_002046	XLOC_002046	Cabin1	chr10:75646109-75764357	U23674	Control	NOTEST	5.88709	1.70259	-1.78982	0	1	1	no
XLOC_002383	XLOC_002383	Sf3a1	chr11:4160353-4182541	U23674	Control	OK	19.804	5.73254	-1.78855	-5.61503	5e-05	0.000114589	yes
XLOC_003875	XLOC_003875	Leprel4	chr11:100408749-100414819	U23674	Control	OK	42.9195	12.4312	-1.78766	-5.19623	5e-05	0.000114589	yes
XLOC_017542	XLOC_017542	Rad51ap1	chr6:126923418-126939555	U23674	Control	NOTEST	11.1226	3.22175	-1.78758	0	1	1	no
XLOC_007301	XLOC_007301	A4galt	chr15:83226721-83251774	U23674	Control	OK	12.2957	3.56181	-1.78747	-2.53853	0.0061	0.00940728	yes
XLOC_006851	XLOC_006851	Zc3h7b	chr15:81744847-81796269	U23674	Control	OK	21.641	6.27101	-1.787	-6.06207	5e-05	0.000114589	yes
XLOC_009398	XLOC_009398	Sap130	chr18:31634382-31723061	U23674	Control	NOTEST	10.0791	2.92071	-1.78698	0	1	1	no
XLOC_007559	XLOC_007559	Smpd4	chr16:17619353-17644830	U23674	Control	NOTEST	8.692	2.5192	-1.78672	0	1	1	no
XLOC_020205	XLOC_020205	Katnb1	chr8:95081200-95142540	U23674	Control	NOTEST	9.14143	2.65319	-1.78469	0	1	1	no
XLOC_020585	XLOC_020585	Klhl2	chr8:64739861-64779865	U23674	Control	NOTEST	8.47323	2.45953	-1.78453	0	1	1	no
XLOC_013591	XLOC_013591	Hiat1	chr3:116631166-116662677	U23674	Control	OK	33.3194	9.67267	-1.78438	-5.85639	5e-05	0.000114589	yes
XLOC_012760	XLOC_012760	Nmd3	chr3:69722054-69749046	U23674	Control	OK	40.807	11.851	-1.7838	-5.02385	5e-05	0.000114589	yes
XLOC_002605	XLOC_002605	2810021J22Rik	chr11:58867239-58884338	U23674	Control	NOTEST	2.6461	0.768526	-1.7837	0	1	1	no
XLOC_006992	XLOC_006992	Myg1	chr15:102331708-102338138	U23674	Control	OK	25.188	7.31577	-1.78365	-3.45408	0.00175	0.00303425	yes
XLOC_008968	XLOC_008968	Ppil1	chr17:29250834-29263971	U23674	Control	OK	46.2499	13.4398	-1.78294	-4.56706	0.0002	0.000420511	yes
XLOC_015607	XLOC_015607	Zfp664	chr5:124862704-124888630	U23674	Control	OK	19.5761	5.69333	-1.78175	-5.16256	5e-05	0.000114589	yes
XLOC_016890	XLOC_016890	Rad52	chr6:119902697-119922823	U23674	Control	NOTEST	10.3175	3.00067	-1.78174	0	1	1	no
XLOC_003818	XLOC_003818	Ccr7	chr11:99144198-99155077	U23674	Control	NOTEST	1.72423	0.501657	-1.78118	0	1	1	no
XLOC_005523	XLOC_005523	Thoc3	chr13:54458836-54468840	U23674	Control	OK	25.2249	7.34502	-1.78001	-4.44059	5e-05	0.000114589	yes
XLOC_010810	XLOC_010810	Abl1	chr2:31688555-31804227	U23674	Control	OK	31.8931	9.28759	-1.77987	-7.14352	5e-05	0.000114589	yes
XLOC_015711	XLOC_015711	Nudt1	chr5:140331921-140338135	U23674	Control	OK	17.4611	5.08582	-1.77959	-2.18722	0.04795	0.0620729	no
XLOC_000192	XLOC_000192	Rqcd1	chr1:74409383-74588028	U23674	Control	OK	17.9646	5.23493	-1.77892	-4.07954	0.0002	0.000420511	yes
XLOC_007742	XLOC_007742	Cggbp1	chr16:64852084-64859491	U23674	Control	OK	19.2761	5.62158	-1.77776	-5.56399	5e-05	0.000114589	yes
XLOC_007359	XLOC_007359	Twf1	chr15:94577947-94589824	U23674	Control	OK	27.5435	8.03334	-1.77764	-5.29653	5e-05	0.000114589	yes
XLOC_012806	XLOC_012806	0610031J06Rik	chr3:88325022-88328636	U23674	Control	OK	98.8229	28.8313	-1.77721	-6.40612	5e-05	0.000114589	yes
XLOC_015988	XLOC_015988	Fryl	chr5:73020190-73256618	U23674	Control	NOTEST	4.37994	1.27789	-1.77715	0	1	1	no
XLOC_012606	XLOC_012606	Zfhx4	chr3:5177827-5415855	U23674	Control	NOTEST	0.905181	0.26431	-1.77597	0	1	1	no
XLOC_008492	XLOC_008492	Pbx2	chr17:34592470-34597341	U23674	Control	OK	19.7414	5.76659	-1.77544	-4.20902	5e-05	0.000114589	yes
XLOC_006883	XLOC_006883	Fam118a	chr15:85037061-85062830	U23674	Control	NOTEST	5.72571	1.67253	-1.77543	0	1	1	no
XLOC_011273	XLOC_011273	Slc20a1	chr2:129198772-129211612	U23674	Control	OK	35.1609	10.2738	-1.77501	-5.24768	5e-05	0.000114589	yes
XLOC_021787	XLOC_021787	Cbl	chr9:44149261-44234046	U23674	Control	NOTEST	6.60268	1.93025	-1.77427	0	1	1	no
XLOC_009527	XLOC_009527	Megf10	chr18:57133089-57297467	U23674	Control	NOTEST	1.40376	0.410635	-1.77337	0	1	1	no
XLOC_001386	XLOC_001386	Tube1	chr10:39134022-39163794	U23674	Control	NOTEST	2.72271	0.796485	-1.77332	0	1	1	no
XLOC_002873	XLOC_002873	AA465934,AI450353	chr11:83291698-83298977	U23674	Control	OK	63.4424	18.5719	-1.77233	-3.5562	0.022	0.0304386	yes
XLOC_011745	XLOC_011745	Sardh	chr2:27188392-27247303	U23674	Control	NOTEST	9.07592	2.65744	-1.77201	0	1	1	no
XLOC_022613	XLOC_022613	Bhlhb9	chrX:135885850-135891081	U23674	Control	NOTEST	5.96374	1.74683	-1.77148	0	1	1	no
XLOC_014320	XLOC_014320	Exosc10	chr4:148558426-148582400	U23674	Control	OK	18.8544	5.52418	-1.77107	-3.99025	5e-05	0.000114589	yes
XLOC_020636	XLOC_020636	Plvap	chr8:71497103-71511769	U23674	Control	OK	74.2485	21.7577	-1.77083	-3.79647	5e-05	0.000114589	yes
XLOC_012822	XLOC_012822	Gba	chr3:89202927-89208681	U23674	Control	OK	43.9326	12.8742	-1.77081	-4.57931	5e-05	0.000114589	yes
XLOC_010615	XLOC_010615	Pdzd8	chr19:59296083-59345780	U23674	Control	NOTEST	6.52922	1.91456	-1.7699	0	1	1	no
XLOC_020755	XLOC_020755	Cmtm4	chr8:104348192-104395807	U23674	Control	NOTEST	10.3523	3.0371	-1.76919	0	1	1	no
XLOC_012508	XLOC_012508	Stau1	chr2:166948141-166996278	U23674	Control	OK	44.152	12.9656	-1.76779	-4.90592	5e-05	0.000114589	yes
XLOC_006236	XLOC_006236	Usp54	chr14:20499313-20618354	U23674	Control	NOTEST	3.9713	1.1665	-1.76743	0	1	1	no
XLOC_007930	XLOC_007930	Gm15760	chr16:20545111-20548556	U23674	Control	NOTEST	0.930425	0.273382	-1.76697	0	1	1	no
XLOC_004101	XLOC_004101	B3gntl1	chr11:121451948-121673151	U23674	Control	NOTEST	6.93825	2.03957	-1.76631	0	1	1	no
XLOC_006005	XLOC_006005	Lrrc16b	chr14:55491092-55508264	U23674	Control	NOTEST	0.631394	0.185662	-1.76586	0	1	1	no
XLOC_010300	XLOC_010300	Pacs1	chr19:5133684-5273119	U23674	Control	OK	11.3857	3.34807	-1.76582	-3.88311	5e-05	0.000114589	yes
XLOC_008866	XLOC_008866	Zfp213	chr17:23556766-23564226	U23674	Control	NOTEST	3.75901	1.10552	-1.76563	0	1	1	no
XLOC_002294	XLOC_002294	Mbd6	chr10:127266261-127288771	U23674	Control	OK	11.4181	3.36278	-1.76359	-3.37165	0.0002	0.000420511	yes
XLOC_000864	XLOC_000864	Ap1s3	chr1:79606875-79671972	U23674	Control	NOTEST	5.99792	1.76777	-1.76253	0	1	1	no
XLOC_013548	XLOC_013548	Ahcyl1	chr3:107663119-107696548	U23674	Control	OK	53.0959	15.6512	-1.76233	-8.51613	5e-05	0.000114589	yes
XLOC_015602	XLOC_015602	Ddx55	chr5:124552863-124569660	U23674	Control	NOTEST	4.57101	1.3476	-1.76212	0	1	1	no
XLOC_011939	XLOC_011939	Tfpi	chr2:84432859-84476775	U23674	Control	OK	20.4756	6.03715	-1.76197	-2.62914	0.0005	0.000972862	yes
XLOC_013462	XLOC_013462	Rprd2	chr3:95759872-95818953	U23674	Control	NOTEST	5.55124	1.63768	-1.76116	0	1	1	no
XLOC_013621	XLOC_013621	Ap1ar	chr3:127807088-127837492	U23674	Control	OK	38.1732	11.2666	-1.7605	-4.86436	5e-05	0.000114589	yes
XLOC_021878	XLOC_021878	Snx33	chr9:56917199-56928371	U23674	Control	NOTEST	6.06072	1.78924	-1.76014	0	1	1	no
XLOC_003385	XLOC_003385	Maml1	chr11:50255634-50292336	U23674	Control	OK	12.9415	3.82123	-1.75989	-4.76239	5e-05	0.000114589	yes
XLOC_000586	XLOC_000586	Lefty1	chr1:180935038-180938401	U23674	Control	NOTEST	2.52326	0.745918	-1.7582	0	1	1	no
XLOC_008653	XLOC_008653	Oard1	chr17:48410079-48417296	U23674	Control	OK	29.9865	8.86668	-1.75785	-2.55301	0.0022	0.00372491	yes
XLOC_013041	XLOC_013041	Arhgap29	chr3:121953325-122016153	U23674	Control	OK	17.1835	5.08269	-1.75736	-4.92979	5e-05	0.000114589	yes
XLOC_013630	XLOC_013630	Sec24b	chr3:129983003-130060907	U23674	Control	OK	22.205	6.56938	-1.75706	-4.1344	5e-05	0.000114589	yes
XLOC_003788	XLOC_003788	Kpnb1	chr11:97159709-97187892	U23674	Control	OK	91.5032	27.0873	-1.75621	-13.1781	5e-05	0.000114589	yes
XLOC_004077	XLOC_004077	Alyref	chr11:120594515-120598365	U23674	Control	OK	80.188	23.7502	-1.75545	-5.6214	5e-05	0.000114589	yes
XLOC_019119	XLOC_019119	Prr12	chr7:45027706-45052881	U23674	Control	NOTEST	8.82371	2.61463	-1.75478	0	1	1	no
XLOC_017301	XLOC_017301	Atoh8	chr6:72206176-72235577	U23674	Control	NOTEST	5.73663	1.70003	-1.75464	0	1	1	no
XLOC_018996	XLOC_018996	Spint2	chr7:29256329-29281977	U23674	Control	OK	16.3633	4.85103	-1.7541	-2.068	0.00945	0.0141222	yes
XLOC_009876	XLOC_009876	1810055G02Rik	chr19:3708332-3717881	U23674	Control	OK	15.7013	4.65645	-1.75359	-2.74949	0.0049	0.00772373	yes
XLOC_003249	XLOC_003249	Gas2l1	chr11:5054130-5065327	U23674	Control	OK	24.2375	7.18903	-1.75337	-3.82067	5e-05	0.000114589	yes
XLOC_019930	XLOC_019930	Thap1	chr8:26158168-26164151	U23674	Control	NOTEST	4.76219	1.41308	-1.75278	0	1	1	no
XLOC_013078	XLOC_013078	Ints12	chr3:133091952-133110985	U23674	Control	OK	14.0779	4.17849	-1.75237	-3.73492	0.00035	0.00070428	yes
XLOC_011640	XLOC_011640	Camk1d	chr2:5293456-5714664	U23674	Control	NOTEST	8.35408	2.48071	-1.75173	0	1	1	no
XLOC_005228	XLOC_005228	Serinc5	chr13:92611137-92711946	U23674	Control	NOTEST	7.85875	2.33427	-1.75133	0	1	1	no
XLOC_006763	XLOC_006763	Dennd3	chr15:73512559-73572242	U23674	Control	NOTEST	2.53488	0.753125	-1.75095	0	1	1	no
XLOC_010830	XLOC_010830	Tor2a	chr2:32757233-32775383	U23674	Control	OK	34.1681	10.1568	-1.7502	-3.64585	0.0001	0.000220213	yes
XLOC_014844	XLOC_014844	Zscan20	chr4:128583538-128610098	U23674	Control	NOTEST	1.1711	0.348244	-1.74969	0	1	1	no
XLOC_015539	XLOC_015539	Vsig10	chr5:117319265-117355006	U23674	Control	NOTEST	4.02298	1.19653	-1.74941	0	1	1	no
XLOC_021124	XLOC_021124	2610203C20Rik	chr9:41581338-41592487	U23674	Control	NOTEST	9.66989	2.87614	-1.74937	0	1	1	no
XLOC_015326	XLOC_015326	Uchl1	chr5:66676120-66687234	U23674	Control	OK	26.2447	7.81344	-1.748	-2.97017	0.0083	0.0124967	yes
XLOC_017046	XLOC_017046	Ppfibp1	chr6:146888493-147032023	U23674	Control	OK	32.9746	9.81877	-1.74774	-6.56631	5e-05	0.000114589	yes
XLOC_003491	XLOC_003491	Mapk7	chr11:61488811-61494203	U23674	Control	NOTEST	11.5803	3.44826	-1.74773	0	1	1	no
XLOC_014222	XLOC_014222	Id3	chr4:136143821-136145392	U23674	Control	OK	104.517	31.1458	-1.74663	-6.28388	5e-05	0.000114589	yes
XLOC_000414	XLOC_000414	Gm19705	chr1:136683395-136690805	U23674	Control	OK	15.0702	4.49212	-1.74623	-0.623584	0.3003	0.328508	no
XLOC_017252	XLOC_017252	Lsm5	chr6:56701062-56704699	U23674	Control	OK	96.9387	28.9056	-1.74572	-4.59915	0.0049	0.00772373	yes
XLOC_016770	XLOC_016770	Aak1	chr6:86849516-87003227	U23674	Control	NOTEST	4.8247	1.43959	-1.74478	0	1	1	no
XLOC_000616	XLOC_000616	Ptpn14	chr1:189728267-189876693	U23674	Control	OK	11.6749	3.48536	-1.74403	-6.45503	5e-05	0.000114589	yes
XLOC_017311	XLOC_017311	Tmsb10	chr6:72957346-72958748	U23674	Control	OK	695.274	207.585	-1.74388	-8.19239	5e-05	0.000114589	yes
XLOC_012807	XLOC_012807	Smg5	chr3:88336259-88362337	U23674	Control	OK	41.3858	12.3727	-1.74198	-7.21909	5e-05	0.000114589	yes
XLOC_015430	XLOC_015430	Anxa3	chr5:96793384-96845968	U23674	Control	OK	46.3185	13.8531	-1.74138	-4.02769	5e-05	0.000114589	yes
XLOC_021669	XLOC_021669	Spc24	chr9:21755441-21760286	U23674	Control	OK	16.0063	4.7974	-1.73831	-2.69743	0.0226	0.031235	yes
XLOC_021352	XLOC_021352	Sh3bgrl2	chr9:83548337-83600291	U23674	Control	NOTEST	6.30062	1.89017	-1.73697	0	1	1	no
XLOC_010751	XLOC_010751	Gpsm1	chr2:26315532-26352110	U23674	Control	NOTEST	8.14061	2.44309	-1.73643	0	1	1	no
XLOC_015777	XLOC_015777	B3galtl	chr5:149678256-149762599	U23674	Control	NOTEST	4.79673	1.43979	-1.73619	0	1	1	no
XLOC_013151	XLOC_013151	Ankrd13c	chr3:157947465-158008030	U23674	Control	OK	25.4225	7.63131	-1.7361	-4.4832	5e-05	0.000114589	yes
XLOC_016307	XLOC_016307	Srcrb4d	chr5:135960222-135974476	U23674	Control	NOTEST	1.44675	0.434357	-1.73586	0	1	1	no
XLOC_005467	XLOC_005467	Ssr1	chr13:37971400-37994190	U23674	Control	OK	18.1906	5.47167	-1.73314	-7.65403	5e-05	0.000114589	yes
XLOC_009305	XLOC_009305	Slc8a1	chr17:81373104-81738377	U23674	Control	NOTEST	1.35155	0.40672	-1.7325	0	1	1	no
XLOC_003878	XLOC_003878	Acly	chr11:100476351-100528000	U23674	Control	OK	37.6228	11.3257	-1.732	-6.77743	5e-05	0.000114589	yes
XLOC_022632	XLOC_022632	Mum1l1	chrX:139210043-139238335	U23674	Control	NOTEST	3.04664	0.917634	-1.73123	0	1	1	no
XLOC_013392	XLOC_013392	Il6ra	chr3:89869323-89913162	U23674	Control	NOTEST	3.96384	1.19418	-1.73088	0	1	1	no
XLOC_006919	XLOC_006919	Pphln1	chr15:93398349-93491912	U23674	Control	OK	14.458	4.35597	-1.73081	-3.63699	0.00015	0.000322462	yes
XLOC_016097	XLOC_016097	Hsd17b11	chr5:103989764-104021796	U23674	Control	OK	37.7333	11.3723	-1.73032	-4.82766	0.00015	0.000322462	yes
XLOC_002682	XLOC_002682	Ctc1	chr11:69015910-69036473	U23674	Control	OK	15.0555	4.53843	-1.73003	-3.94379	5e-05	0.000114589	yes
XLOC_019858	XLOC_019858	Mcph1	chr8:18595172-18803188	U23674	Control	NOTEST	4.90673	1.47934	-1.72981	0	1	1	no
XLOC_020186	XLOC_020186	Mt2	chr8:94172617-94173567	U23674	Control	OK	282.958	85.3108	-1.72979	-9.26924	5e-05	0.000114589	yes
XLOC_012133	XLOC_012133	Api5	chr2:94411726-94438149	U23674	Control	OK	45.4351	13.7052	-1.72908	-6.80621	5e-05	0.000114589	yes
XLOC_020692	XLOC_020692	Calr	chr8:84842087-84846931	U23674	Control	OK	339.084	102.298	-1.72886	-14.0981	5e-05	0.000114589	yes
XLOC_014197	XLOC_014197	Gpatch3	chr4:133574744-133584242	U23674	Control	NOTEST	3.27355	0.987607	-1.72885	0	1	1	no
XLOC_010491	XLOC_010491	Asah2	chr19:31984650-32103140	U23674	Control	NOTEST	2.05026	0.618609	-1.72871	0	1	1	no
XLOC_002467	XLOC_002467	Sh3pxd2b	chr11:32347810-32428183	U23674	Control	NOTEST	8.92597	2.69378	-1.72838	0	1	1	no
XLOC_009267	XLOC_009267	Myl12b	chr17:70973962-70990516	U23674	Control	OK	183.115	55.272	-1.72813	-7.90538	5e-05	0.000114589	yes
XLOC_021284	XLOC_021284	Ppib	chr9:66060168-66069731	U23674	Control	OK	212.222	64.098	-1.72722	-8.16605	5e-05	0.000114589	yes
XLOC_008808	XLOC_008808	Map3k4	chr17:12227620-12318660	U23674	Control	NOTEST	7.02574	2.12265	-1.72678	0	1	1	no
XLOC_017668	XLOC_017668	Caprin2	chr6:148842511-148896126	U23674	Control	NOTEST	2.61632	0.790535	-1.72664	0	1	1	no
XLOC_010463	XLOC_010463	Tjp2	chr19:24094501-24225026	U23674	Control	NOTEST	7.63282	2.30631	-1.72663	0	1	1	no
XLOC_020286	XLOC_020286	Phlpp2	chr8:109868602-109944671	U23674	Control	NOTEST	2.49788	0.755131	-1.72591	0	1	1	no
XLOC_007331	XLOC_007331	Tubgcp6	chr15:89089106-89123150	U23674	Control	NOTEST	7.51376	2.2718	-1.7257	0	1	1	no
XLOC_010554	XLOC_010554	Erlin1	chr19:44034942-44069785	U23674	Control	NOTEST	9.48257	2.86724	-1.72561	0	1	1	no
XLOC_020640	XLOC_020640	Unc13a	chr8:71626711-71671757	U23674	Control	NOTEST	0.773849	0.234078	-1.72507	0	1	1	no
XLOC_012706	XLOC_012706	Proser1	chr3:53463816-53481755	U23674	Control	NOTEST	5.99498	1.8147	-1.72403	0	1	1	no
XLOC_016498	XLOC_016498	Calu	chr6:29348118-29380513	U23674	Control	OK	202.965	61.4407	-1.72397	-13.5254	5e-05	0.000114589	yes
XLOC_016043	XLOC_016043	Ankrd17	chr5:90227165-90366185	U23674	Control	OK	17.0536	5.16666	-1.72277	-6.86127	5e-05	0.000114589	yes
XLOC_004920	XLOC_004920	Arid4b	chr13:14063791-14199603	U23674	Control	NOTEST	6.94197	2.10341	-1.72262	0	1	1	no
XLOC_007788	XLOC_007788	Ifnar2	chr16:91372782-91405587	U23674	Control	OK	25.4313	7.70615	-1.72252	-2.59241	0.0049	0.00772373	yes
XLOC_008469	XLOC_008469	Tapbp	chr17:33919477-33929290	U23674	Control	OK	36.6479	11.1082	-1.7221	-4.70086	5e-05	0.000114589	yes
XLOC_021800	XLOC_021800	Phldb1	chr9:44686307-44735201	U23674	Control	OK	26.9825	8.17904	-1.72202	-6.24815	5e-05	0.000114589	yes
XLOC_019340	XLOC_019340	Ankrd42	chr7:92584182-92637142	U23674	Control	NOTEST	1.12077	0.340035	-1.72074	0	1	1	no
XLOC_012419	XLOC_012419	Ggt7	chr2:155490379-155514846	U23674	Control	NOTEST	1.21407	0.368522	-1.72002	0	1	1	no
XLOC_001050	XLOC_001050	Pla2g4a	chr1:149829621-149961284	U23674	Control	NOTEST	9.22905	2.80281	-1.71931	0	1	1	no
XLOC_011886	XLOC_011886	Ttc21b	chr2:66184328-66256617	U23674	Control	NOTEST	5.48435	1.66626	-1.7187	0	1	1	no
XLOC_007010	XLOC_007010	Hnrnpa1	chr15:103240430-103246663	U23674	Control	OK	220.5	67.012	-1.71829	-8.35815	5e-05	0.000114589	yes
XLOC_021713	XLOC_021713	Hyls1	chr9:35559465-35570069	U23674	Control	NOTEST	4.18594	1.27261	-1.71776	0	1	1	no
XLOC_003673	XLOC_003673	Crlf3	chr11:80046498-80080955	U23674	Control	OK	17.8618	5.43258	-1.71717	-3.75886	0.00065	0.00123331	yes
XLOC_017130	XLOC_017130	Copg2	chr6:30809558-30896760	U23674	Control	OK	24.9056	7.57761	-1.71666	-4.20417	5e-05	0.000114589	yes
XLOC_005108	XLOC_005108	Sfxn1	chr13:54071844-54108345	U23674	Control	OK	12.9149	3.93651	-1.71405	-3.29512	0.0031	0.00507726	yes
XLOC_003650	XLOC_003650	Nek8	chr11:78166105-78176666	U23674	Control	NOTEST	3.87427	1.18099	-1.71392	0	1	1	no
XLOC_016469	XLOC_016469	Tes	chr6:17065148-17105825	U23674	Control	OK	18.3816	5.60461	-1.71357	-3.83226	0.0006	0.00114658	yes
XLOC_003618	XLOC_003618	Rap1gap2	chr11:74383482-74590158	U23674	Control	NOTEST	8.61948	2.62858	-1.71331	0	1	1	no
XLOC_005111	XLOC_005111	Simc1	chr13:54503804-54565382	U23674	Control	NOTEST	2.05445	0.627016	-1.71218	0	1	1	no
XLOC_017365	XLOC_017365	Gmcl1	chr6:86691767-86733378	U23674	Control	NOTEST	8.73775	2.66747	-1.71179	0	1	1	no
XLOC_010729	XLOC_010729	Man1b1	chr2:25332742-25352213	U23674	Control	OK	29.9912	9.17954	-1.70805	-5.98718	5e-05	0.000114589	yes
XLOC_005306	XLOC_005306	Hmgcs1	chr13:119690403-119708077	U23674	Control	OK	49.3449	15.1036	-1.70801	-6.68749	5e-05	0.000114589	yes
XLOC_002851	XLOC_002851	Cdk5r1	chr11:80477045-80481179	U23674	Control	NOTEST	1.72355	0.527566	-1.70796	0	1	1	no
XLOC_005052	XLOC_005052	Dsp	chr13:38151293-38198577	U23674	Control	NOTEST	7.97212	2.44045	-1.70782	0	1	1	no
XLOC_012112	XLOC_012112	Zfp408	chr2:91643687-91649791	U23674	Control	NOTEST	7.36117	2.25391	-1.70751	0	1	1	no
XLOC_011475	XLOC_011475	Plcg1	chr2:160731309-160872990	U23674	Control	OK	23.7456	7.27301	-1.70704	-5.80441	5e-05	0.000114589	yes
XLOC_000468	XLOC_000468	Gas5,Mir5117	chr1:161035165-161038537	U23674	Control	OK	137.795	42.2082	-1.70693	-2.16136	0.0105	0.0155969	yes
XLOC_020868	XLOC_020868	Aprt	chr8:122574636-122576907	U23674	Control	OK	200.156	61.318	-1.70675	-8.07064	5e-05	0.000114589	yes
XLOC_015321	XLOC_015321	N4bp2	chr5:65763520-65826784	U23674	Control	NOTEST	2.62406	0.804001	-1.70653	0	1	1	no
XLOC_007933	XLOC_007933	Clcn2	chr16:20695056-20716636	U23674	Control	NOTEST	1.82385	0.55884	-1.70648	0	1	1	no
XLOC_012246	XLOC_012246	Trp53bp1	chr2:121171205-121271386	U23674	Control	OK	13.2634	4.06447	-1.70632	-5.19654	5e-05	0.000114589	yes
XLOC_015246	XLOC_015246	Rnf4	chr5:34336389-34353430	U23674	Control	OK	41.2081	12.6298	-1.70609	-5.65736	5e-05	0.000114589	yes
XLOC_021139	XLOC_021139	Bcl9l	chr9:44483349-44510412	U23674	Control	OK	13.1168	4.02136	-1.70566	-4.11039	5e-05	0.000114589	yes
XLOC_002563	XLOC_002563	Kif3a	chr11:53567378-53604244	U23674	Control	NOTEST	9.00284	2.76096	-1.70521	0	1	1	no
XLOC_014513	XLOC_014513	Rnf38	chr4:44126211-44168283	U23674	Control	NOTEST	5.02961	1.54249	-1.70518	0	1	1	no
XLOC_004241	XLOC_004241	Mgat2	chr12:69184157-69186773	U23674	Control	OK	15.2085	4.66924	-1.70362	-3.75393	0.0021	0.00356878	yes
XLOC_013121	XLOC_013121	Bcl10	chr3:145924377-145934283	U23674	Control	OK	30.4295	9.34702	-1.70289	-4.37265	0.0004	0.000795414	yes
XLOC_009010	XLOC_009010	Zfp101	chr17:33380178-33394637	U23674	Control	NOTEST	2.50958	0.771923	-1.70092	0	1	1	no
XLOC_015317	XLOC_015317	Wdr19	chr5:65199695-65260415	U23674	Control	NOTEST	2.92275	0.899176	-1.70065	0	1	1	no
XLOC_006886	XLOC_006886	Atxn10	chr15:85336380-85463836	U23674	Control	OK	63.4845	19.5317	-1.70059	-7.13276	5e-05	0.000114589	yes
XLOC_018213	XLOC_018213	Zscan2	chr7:80862107-80876513	U23674	Control	NOTEST	2.7616	0.850072	-1.69985	0	1	1	no
XLOC_003741	XLOC_003741	Pctp	chr11:89983416-90002894	U23674	Control	NOTEST	3.6508	1.12471	-1.69866	0	1	1	no
XLOC_008502	XLOC_008502	Ehmt2	chr17:34898498-34914048	U23674	Control	OK	69.6549	21.4636	-1.69833	-4.35977	5e-05	0.000114589	yes
XLOC_012848	XLOC_012848	Ilf2	chr3:90476200-90491013	U23674	Control	OK	53.38	16.469	-1.69655	-5.73453	5e-05	0.000114589	yes
XLOC_016866	XLOC_016866	Tsen2	chr6:115544703-115578336	U23674	Control	NOTEST	7.09876	2.19327	-1.69449	0	1	1	no
XLOC_013380	XLOC_013380	Trim46	chr3:89234176-89245897	U23674	Control	NOTEST	5.02825	1.55525	-1.69291	0	1	1	no
XLOC_017076	XLOC_017076	Dlx5	chr6:6877804-6882068	U23674	Control	NOTEST	5.21773	1.61392	-1.69285	0	1	1	no
XLOC_002947	XLOC_002947	Fam117a	chr11:95337017-95381872	U23674	Control	NOTEST	10.7597	3.33566	-1.6896	0	1	1	no
XLOC_009256	XLOC_009256	Twsg1	chr17:65923064-65951187	U23674	Control	OK	39.5135	12.2505	-1.68951	-7.57031	5e-05	0.000114589	yes
XLOC_014321	XLOC_014321	Srm	chr4:148591512-148594619	U23674	Control	OK	33.029	10.2412	-1.68935	-3.90723	0.0012	0.00214855	yes
XLOC_022137	XLOC_022137	Nbeal2	chr9:110624788-110654161	U23674	Control	NOTEST	6.46722	2.00539	-1.68926	0	1	1	no
XLOC_016772	XLOC_016772	Gfpt1	chr6:87042845-87092207	U23674	Control	OK	17.5994	5.46015	-1.68851	-5.99982	5e-05	0.000114589	yes
XLOC_012636	XLOC_012636	Tbl1xr1	chr3:22076651-22216594	U23674	Control	NOTEST	9.59604	2.97826	-1.68797	0	1	1	no
XLOC_002184	XLOC_002184	Scyl2	chr10:89640106-89686285	U23674	Control	NOTEST	6.56859	2.03997	-1.68704	0	1	1	no
XLOC_007337	XLOC_007337	Sbf1	chr15:89288235-89315311	U23674	Control	OK	25.5964	7.95304	-1.68636	-6.69727	5e-05	0.000114589	yes
XLOC_015523	XLOC_015523	Oasl1	chr5:114923239-114937911	U23674	Control	NOTEST	1.48808	0.462512	-1.68589	0	1	1	no
XLOC_015079	XLOC_015079	Mmp23	chr4:155650654-155653384	U23674	Control	OK	16.2217	5.04888	-1.68389	-1.72613	0.01765	0.0249362	yes
XLOC_018578	XLOC_018578	Dock1	chr7:134670686-135173647	U23674	Control	NOTEST	8.7479	2.72384	-1.68329	0	1	1	no
XLOC_020274	XLOC_020274	Cyb5b	chr8:107150660-107187470	U23674	Control	OK	76.3147	23.7718	-1.68271	-10.5225	5e-05	0.000114589	yes
XLOC_007426	XLOC_007426	Cela1	chr15:100674421-100687920	U23674	Control	NOTEST	6.98961	2.17812	-1.68213	0	1	1	no
XLOC_015942	XLOC_015942	Dhx15	chr5:52150208-52190519	U23674	Control	OK	55.1188	17.1811	-1.68172	-6.66134	5e-05	0.000114589	yes
XLOC_008171	XLOC_008171	Synj1	chr16:90936096-91044379	U23674	Control	NOTEST	5.33536	1.66512	-1.67996	0	1	1	no
XLOC_018981	XLOC_018981	Pak4	chr7:28558818-28598184	U23674	Control	OK	14.824	4.63271	-1.678	-3.52923	0.0002	0.000420511	yes
XLOC_017815	XLOC_017815	Fbxo46	chr7:19119858-19138261	U23674	Control	NOTEST	4.49288	1.40416	-1.67794	0	1	1	no
XLOC_015532	XLOC_015532	Pxn	chr5:115506701-115555986	U23674	Control	OK	48.8694	15.2757	-1.67769	-6.91667	5e-05	0.000114589	yes
XLOC_002170	XLOC_002170	Hsp90b1	chr10:86690840-86705444	U23674	Control	OK	194.177	60.731	-1.67686	-12.2941	5e-05	0.000114589	yes
XLOC_010352	XLOC_010352	Cox8a	chr19:7215157-7217616	U23674	Control	OK	476.57	149.059	-1.6768	-11.3731	5e-05	0.000114589	yes
XLOC_020794	XLOC_020794	Nqo1	chr8:107388224-107403205	U23674	Control	OK	33.1655	10.3777	-1.6762	-4.06981	5e-05	0.000114589	yes
XLOC_021010	XLOC_021010	Ncapd3	chr9:27030174-27095315	U23674	Control	OK	12.5299	3.92609	-1.67421	-4.48586	5e-05	0.000114589	yes
XLOC_004857	XLOC_004857	Cdc42bpb	chr12:111292971-111377718	U23674	Control	OK	16.0269	5.02389	-1.67362	-5.49985	5e-05	0.000114589	yes
XLOC_015569	XLOC_015569	Atxn2	chr5:121711608-121814950	U23674	Control	OK	19.6243	6.15479	-1.67286	-4.59188	5e-05	0.000114589	yes
XLOC_015407	XLOC_015407	Parm1	chr5:91517699-91623996	U23674	Control	OK	28.0998	8.82719	-1.67053	-4.29998	0.0001	0.000220213	yes
XLOC_014836	XLOC_014836	Zmym1	chr4:127047093-127061132	U23674	Control	NOTEST	3.52328	1.10696	-1.67031	0	1	1	no
XLOC_014902	XLOC_014902	Arid1a	chr4:133679007-133753611	U23674	Control	OK	13.0199	4.09121	-1.67012	-5.60893	5e-05	0.000114589	yes
XLOC_006821	XLOC_006821	Galr3,Gcat	chr15:79030873-79043558	U23674	Control	NOTEST	11.097	3.49035	-1.66872	0	1	1	no
XLOC_009298	XLOC_009298	Srsf7	chr17:80200079-80207305	U23674	Control	OK	68.1389	21.4348	-1.66852	-6.00345	5e-05	0.000114589	yes
XLOC_013585	XLOC_013585	Slc30a7	chr3:115938972-116007406	U23674	Control	NOTEST	3.30736	1.04046	-1.66845	0	1	1	no
XLOC_005179	XLOC_005179	Med10	chr13:69809881-69816094	U23674	Control	OK	29.8403	9.39217	-1.66773	-2.76621	0.0195	0.0273452	yes
XLOC_012634	XLOC_012634	Cp	chr3:19957053-20035310	U23674	Control	NOTEST	10.7344	3.37953	-1.66734	0	1	1	no
XLOC_013152	XLOC_013152	Lrrc40	chr3:158036702-158068478	U23674	Control	OK	13.4251	4.22847	-1.66673	-4.20219	5e-05	0.000114589	yes
XLOC_000015	XLOC_000015	Cspp1	chr1:10038217-10136768	U23674	Control	NOTEST	3.69915	1.16516	-1.66666	0	1	1	no
XLOC_019855	XLOC_019855	Arhgef10	chr8:14911716-15001085	U23674	Control	NOTEST	8.3372	2.62706	-1.66611	0	1	1	no
XLOC_007352	XLOC_007352	Gxylt1	chr15:93239741-93275084	U23674	Control	NOTEST	7.05637	2.22431	-1.66557	0	1	1	no
XLOC_011730	XLOC_011730	Agpat2	chr2:26593056-26604417	U23674	Control	OK	35.7635	11.2864	-1.66391	-3.42022	0.0001	0.000220213	yes
XLOC_009828	XLOC_009828	4930503L19Rik	chr18:70453139-70472480	U23674	Control	NOTEST	4.33922	1.37085	-1.66236	0	1	1	no
XLOC_010992	XLOC_010992	Ypel4	chr2:84734203-84737877	U23674	Control	NOTEST	6.2532	1.97581	-1.66215	0	1	1	no
XLOC_021900	XLOC_021900	Neo1	chr9:58874679-59036441	U23674	Control	OK	22.2561	7.03533	-1.66151	-6.63407	5e-05	0.000114589	yes
XLOC_009921	XLOC_009921	Rnaseh2c	chr19:5601872-5602959	U23674	Control	OK	95.1982	30.0944	-1.66144	-5.06461	0.00035	0.00070428	yes
XLOC_015446	XLOC_015446	Aff1	chr5:103692580-103855322	U23674	Control	OK	14.6371	4.63157	-1.66006	-5.63887	5e-05	0.000114589	yes
XLOC_015314	XLOC_015314	Fam114a1	chr5:64970074-65041901	U23674	Control	OK	12.6023	3.9878	-1.66002	-3.04252	0.0006	0.00114658	yes
XLOC_018969	XLOC_018969	Gm4636	chr7:27984470-28014115	U23674	Control	NOTEST	1.00041	0.316719	-1.65931	0	1	1	no
XLOC_013172	XLOC_013172	Impa1	chr3:10313539-10331439	U23674	Control	OK	30.0591	9.51875	-1.65896	-5.20832	5e-05	0.000114589	yes
XLOC_020169	XLOC_020169	Adcy7	chr8:88272402-88329962	U23674	Control	OK	19.0553	6.0346	-1.65886	-5.44348	5e-05	0.000114589	yes
XLOC_010874	XLOC_010874	Nek6	chr2:38511696-38587490	U23674	Control	OK	17.2428	5.46128	-1.65868	-3.76714	0.0001	0.000220213	yes
XLOC_009587	XLOC_009587	Mex3c	chr18:73572704-73592578	U23674	Control	NOTEST	10.1404	3.2136	-1.65785	0	1	1	no
XLOC_017405	XLOC_017405	Zfyve20	chr6:92186711-92214811	U23674	Control	NOTEST	10.7833	3.41754	-1.65777	0	1	1	no
XLOC_014204	XLOC_014204	Pafah2	chr4:134396359-134427412	U23674	Control	NOTEST	4.39975	1.3946	-1.65757	0	1	1	no
XLOC_007074	XLOC_007074	Ywhaz	chr15:36770261-36796929	U23674	Control	OK	105.662	33.5264	-1.65609	-9.53981	5e-05	0.000114589	yes
XLOC_006641	XLOC_006641	Dab2	chr15:6299788-6440709	U23674	Control	OK	24.1343	7.66114	-1.65545	-4.68181	5e-05	0.000114589	yes
XLOC_018266	XLOC_018266	Alg8	chr7:97371616-97392158	U23674	Control	NOTEST	7.87129	2.49891	-1.6553	0	1	1	no
XLOC_012975	XLOC_012975	Trim33	chr3:103279292-103358768	U23674	Control	NOTEST	8.28134	2.63121	-1.65414	0	1	1	no
XLOC_012582	XLOC_012582	Gmeb2	chr2:181251450-181287966	U23674	Control	NOTEST	10.5787	3.36222	-1.65367	0	1	1	no
XLOC_004748	XLOC_004748	Npc2	chr12:84754558-84773112	U23674	Control	OK	108.232	34.4106	-1.65321	-10.6584	5e-05	0.000114589	yes
XLOC_017953	XLOC_017953	Lrfn1	chr7:28451984-28482345	U23674	Control	NOTEST	2.49251	0.793315	-1.65164	0	1	1	no
XLOC_013529	XLOC_013529	Ddx20	chr3:105678461-105687571	U23674	Control	OK	18.6281	5.93278	-1.6507	-3.86231	5e-05	0.000114589	yes
XLOC_012777	XLOC_012777	Plrg1	chr3:83055537-83072291	U23674	Control	OK	60.8404	19.3803	-1.65044	-5.87989	5e-05	0.000114589	yes
XLOC_020479	XLOC_020479	Gins4	chr8:23226609-23237668	U23674	Control	OK	40.885	13.039	-1.64874	-4.22969	0.00015	0.000322462	yes
XLOC_012458	XLOC_012458	Chd6	chr2:160946977-161109056	U23674	Control	NOTEST	7.44361	2.37439	-1.64845	0	1	1	no
XLOC_010969	XLOC_010969	Hnrnpa3	chr2:75659258-75669413	U23674	Control	OK	422.66	134.958	-1.64699	-11.5838	5e-05	0.000114589	yes
XLOC_020719	XLOC_020719	Rpgrip1l	chr8:91217029-91313222	U23674	Control	NOTEST	2.13324	0.681524	-1.64621	0	1	1	no
XLOC_010314	XLOC_010314	Pcnxl3	chr19:5664634-5688908	U23674	Control	NOTEST	10.044	3.21093	-1.64528	0	1	1	no
XLOC_013230	XLOC_013230	Ankrd50	chr3:38449260-38484816	U23674	Control	NOTEST	1.97343	0.630998	-1.645	0	1	1	no
XLOC_016914	XLOC_016914	Necap1	chr6:122874556-122888941	U23674	Control	OK	30.4526	9.74554	-1.64375	-4.86458	5e-05	0.000114589	yes
XLOC_002984	XLOC_002984	Arhgap23	chr11:97450159-97502400	U23674	Control	NOTEST	6.86057	2.19607	-1.6434	0	1	1	no
XLOC_006404	XLOC_006404	Haus4	chr14:54541784-54554361	U23674	Control	OK	13.5583	4.34003	-1.6434	-2.33706	0.0193	0.0270943	yes
XLOC_002074	XLOC_002074	Pfkl	chr10:77986948-78009796	U23674	Control	OK	12.7908	4.09827	-1.64201	-3.74125	5e-05	0.000114589	yes
XLOC_012811	XLOC_012811	Ssr2	chr3:88579634-88588415	U23674	Control	OK	224.648	71.9826	-1.64194	-7.19937	5e-05	0.000114589	yes
XLOC_006844	XLOC_006844	Sgsm3	chr15:80977764-81190757	U23674	Control	NOTEST	11.1703	3.5814	-1.64107	0	1	1	no
XLOC_017671	XLOC_017671	Amn1	chr6:149157576-149188712	U23674	Control	NOTEST	7.93283	2.54344	-1.64105	0	1	1	no
XLOC_012845	XLOC_012845	Crtc2	chr3:90254280-90264125	U23674	Control	OK	24.7181	7.92889	-1.64038	-4.56341	5e-05	0.000114589	yes
XLOC_020883	XLOC_020883	Taf5l	chr8:123996312-124021309	U23674	Control	OK	18.5323	5.94829	-1.6395	-4.03838	0.00015	0.000322462	yes
XLOC_008669	XLOC_008669	Ccdc94	chr17:55959186-55967951	U23674	Control	NOTEST	6.26241	2.01008	-1.63946	0	1	1	no
XLOC_007657	XLOC_007657	Ccdc14	chr16:34690615-34725194	U23674	Control	NOTEST	2.93068	0.94203	-1.63739	0	1	1	no
XLOC_020989	XLOC_020989	Smarca4	chr9:21616168-21704230	U23674	Control	OK	26.5324	8.53078	-1.63701	-6.56066	5e-05	0.000114589	yes
XLOC_015458	XLOC_015458	Lrrc8d	chr5:105699968-105815215	U23674	Control	NOTEST	3.97658	1.27972	-1.6357	0	1	1	no
XLOC_006077	XLOC_006077	Clu	chr14:65968482-65981545	U23674	Control	OK	50.6352	16.303	-1.63501	-5.31199	5e-05	0.000114589	yes
XLOC_001264	XLOC_001264	Traf5	chr1:192054349-192092564	U23674	Control	NOTEST	6.32486	2.03708	-1.63453	0	1	1	no
XLOC_002628	XLOC_002628	Llgl1	chr11:60699689-60727221	U23674	Control	OK	23.8247	7.67341	-1.63452	-5.30054	5e-05	0.000114589	yes
XLOC_009223	XLOC_009223	Safb2	chr17:56562941-56584799	U23674	Control	OK	16.8449	5.42623	-1.63429	-2.76894	5e-05	0.000114589	yes
XLOC_014344	XLOC_014344	Acot7	chr4:152178099-152271855	U23674	Control	OK	19.7826	6.3745	-1.63385	-2.2885	0.0045	0.00715828	yes
XLOC_017988	XLOC_017988	Syne4	chr7:30314815-30319045	U23674	Control	NOTEST	4.84514	1.56251	-1.63267	0	1	1	no
XLOC_012124	XLOC_012124	Ext2	chr2:93695630-93822568	U23674	Control	OK	40.3605	13.0163	-1.63263	-5.31645	5e-05	0.000114589	yes
XLOC_014609	XLOC_014609	Tnc	chr4:63959784-64047015	U23674	Control	NOTEST	5.71357	1.84277	-1.63251	0	1	1	no
XLOC_008884	XLOC_008884	Amdhd2	chr17:24155832-24163733	U23674	Control	OK	16.1427	5.20649	-1.6325	-2.93244	0.0269	0.0366725	yes
XLOC_017891	XLOC_017891	Phldb3	chr7:24611327-24629297	U23674	Control	NOTEST	2.49826	0.806006	-1.63206	0	1	1	no
XLOC_009553	XLOC_009553	1500015A07Rik	chr18:61726389-61728253	U23674	Control	NOTEST	3.95539	1.27697	-1.63109	0	1	1	no
XLOC_020641	XLOC_020641	B3gnt3	chr8:71691719-71701800	U23674	Control	NOTEST	2.89818	0.935805	-1.63086	0	1	1	no
XLOC_003758	XLOC_003758	Eme1	chr11:94629823-94653754	U23674	Control	NOTEST	9.13982	2.95123	-1.63085	0	1	1	no
XLOC_000805	XLOC_000805	Fzd5	chr1:64730557-64737750	U23674	Control	NOTEST	1.59944	0.516481	-1.63078	0	1	1	no
XLOC_003666	XLOC_003666	Wsb1	chr11:79239381-79254695	U23674	Control	OK	42.8461	13.8359	-1.63075	-4.88272	5e-05	0.000114589	yes
XLOC_000660	XLOC_000660	Eya1	chr1:14168957-14310199	U23674	Control	NOTEST	8.84005	2.85518	-1.63047	0	1	1	no
XLOC_021875	XLOC_021875	C230081A13Rik	chr9:56201128-56418050	U23674	Control	NOTEST	9.03143	2.91739	-1.63028	0	1	1	no
XLOC_007582	XLOC_007582	Dvl3	chr16:20517063-20532187	U23674	Control	OK	12.5733	4.06188	-1.63014	-3.30866	0.0006	0.00114658	yes
XLOC_006644	XLOC_006644	Rictor	chr15:6708380-6800400	U23674	Control	NOTEST	5.24979	1.69635	-1.62982	0	1	1	no
XLOC_009861	XLOC_009861	Zfp236	chr18:82593596-82692734	U23674	Control	NOTEST	3.14229	1.01645	-1.62828	0	1	1	no
XLOC_004126	XLOC_004126	Sdc1	chr12:8771395-8793687	U23674	Control	OK	27.1635	8.79267	-1.6273	-4.53806	5e-05	0.000114589	yes
XLOC_010809	XLOC_010809	Exosc2	chr2:31670736-31681307	U23674	Control	OK	41.9345	13.5759	-1.62709	-3.84783	5e-05	0.000114589	yes
XLOC_004139	XLOC_004139	Nbas	chr12:13269126-13583811	U23674	Control	NOTEST	2.83456	0.917863	-1.62677	0	1	1	no
XLOC_003882	XLOC_003882	Kat2a	chr11:100704745-100712467	U23674	Control	OK	26.466	8.57297	-1.62627	-4.21802	5e-05	0.000114589	yes
XLOC_006313	XLOC_006313	Tspan14	chr14:40906443-40966807	U23674	Control	OK	42.5398	13.7799	-1.62625	-5.82995	5e-05	0.000114589	yes
XLOC_003476	XLOC_003476	Pemt	chr11:59970616-60036839	U23674	Control	NOTEST	4.39884	1.42566	-1.62549	0	1	1	no
XLOC_016849	XLOC_016849	Ogg1	chr6:113326975-113343922	U23674	Control	OK	15.9818	5.1813	-1.62504	-2.5364	0.0176	0.0248765	yes
XLOC_006788	XLOC_006788	Mroh1	chr15:76380512-76477269	U23674	Control	OK	14.2391	4.61709	-1.6248	-4.2845	5e-05	0.000114589	yes
XLOC_015856	XLOC_015856	Paxip1	chr5:27740664-27791339	U23674	Control	NOTEST	9.52501	3.08996	-1.62413	0	1	1	no
XLOC_022865	XLOC_022865	Elf4	chrX:48411048-48463132	U23674	Control	NOTEST	2.80157	0.908969	-1.62393	0	1	1	no
XLOC_008546	XLOC_008546	Gnl1	chr17:35979954-35989462	U23674	Control	OK	30.489	9.90545	-1.622	-4.83231	5e-05	0.000114589	yes
XLOC_008698	XLOC_008698	Fert2	chr17:63896017-64139496	U23674	Control	NOTEST	10.514	3.41718	-1.62143	0	1	1	no
XLOC_020517	XLOC_020517	Rbpms	chr8:33782643-33929841	U23674	Control	OK	14.0552	4.56855	-1.6213	-1.7878	0.0246	0.0337737	yes
XLOC_011423	XLOC_011423	Cbfa2t2	chr2:154436483-154539356	U23674	Control	NOTEST	7.25418	2.36115	-1.61933	0	1	1	no
XLOC_010813	XLOC_010813	Nup214	chr2:31974449-32053975	U23674	Control	NOTEST	7.54708	2.45694	-1.61905	0	1	1	no
XLOC_015387	XLOC_015387	Dck	chr5:88765012-88783277	U23674	Control	NOTEST	9.94244	3.23793	-1.61853	0	1	1	no
XLOC_020152	XLOC_020152	Tnpo2	chr8:85036914-85057582	U23674	Control	OK	24.2172	7.88756	-1.61838	-4.95409	5e-05	0.000114589	yes
XLOC_017425	XLOC_017425	Shq1	chr6:100573081-100671157	U23674	Control	NOTEST	4.65023	1.51491	-1.61807	0	1	1	no
XLOC_012773	XLOC_012773	Map9	chr3:82358071-82395268	U23674	Control	NOTEST	1.8003	0.586718	-1.6175	0	1	1	no
XLOC_004238	XLOC_004238	Fancm	chr12:65075605-65132058	U23674	Control	NOTEST	1.84264	0.600628	-1.61723	0	1	1	no
XLOC_008761	XLOC_008761	Socs5	chr17:87107678-87137588	U23674	Control	OK	16.7153	5.45526	-1.61545	-4.76757	5e-05	0.000114589	yes
XLOC_020108	XLOC_020108	Slc10a7	chr8:78509334-78734005	U23674	Control	OK	11.2364	3.67046	-1.61415	-3.0865	0.0014	0.00247283	yes
XLOC_001436	XLOC_001436	Gja1	chr10:56377299-56390419	U23674	Control	OK	24.5779	8.03192	-1.61354	-4.94347	5e-05	0.000114589	yes
XLOC_021958	XLOC_021958	Rnf111	chr9:70425428-70503725	U23674	Control	NOTEST	8.00319	2.61568	-1.61339	0	1	1	no
XLOC_013522	XLOC_013522	Lrig2	chr3:104453982-104511856	U23674	Control	NOTEST	4.69848	1.53607	-1.61295	0	1	1	no
XLOC_015982	XLOC_015982	Nfxl1	chr5:72513303-72559645	U23674	Control	NOTEST	9.84635	3.22051	-1.6123	0	1	1	no
XLOC_003746	XLOC_003746	Utp18	chr11:93859242-93885766	U23674	Control	OK	16.1625	5.29044	-1.61119	-3.63886	0.0009	0.00165387	yes
XLOC_005183	XLOC_005183	Irx2	chr13:72628977-72634194	U23674	Control	NOTEST	2.68601	0.879378	-1.61091	0	1	1	no
XLOC_015892	XLOC_015892	Nelfa	chr5:33898179-33936258	U23674	Control	OK	16.8783	5.53065	-1.60965	-3.26912	0.0021	0.00356878	yes
XLOC_015876	XLOC_015876	Gtf3c2	chr5:31156005-31180144	U23674	Control	OK	23.1563	7.58841	-1.60953	-5.62952	5e-05	0.000114589	yes
XLOC_007744	XLOC_007744	Vgll3	chr16:65815265-65863066	U23674	Control	OK	11.3543	3.72167	-1.60921	-3.05014	0.0003	0.000612699	yes
XLOC_005504	XLOC_005504	Fgd3	chr13:49263109-49309208	U23674	Control	NOTEST	1.79845	0.589847	-1.60834	0	1	1	no
XLOC_008911	XLOC_008911	Cramp1l	chr17:24961225-25015230	U23674	Control	NOTEST	4.45072	1.45997	-1.6081	0	1	1	no
XLOC_005589	XLOC_005589	Zfp934	chr13:62516796-62558599	U23674	Control	NOTEST	1.53161	0.502573	-1.60765	0	1	1	no
XLOC_016883	XLOC_016883	Hnrnpf	chr6:117900339-117925622	U23674	Control	OK	210.335	69.0363	-1.60726	-10.6266	5e-05	0.000114589	yes
XLOC_019945	XLOC_019945	Fut10	chr8:31187331-31261483	U23674	Control	OK	12.1024	3.97537	-1.60613	-2.97099	0.00075	0.00140191	yes
XLOC_013163	XLOC_013163	Hey1	chr3:8663358-8667038	U23674	Control	NOTEST	4.98089	1.63639	-1.60589	0	1	1	no
XLOC_006925	XLOC_006925	Arid2	chr15:96287521-96405463	U23674	Control	NOTEST	7.84232	2.57792	-1.60507	0	1	1	no
XLOC_000623	XLOC_000623	Ints7	chr1:191575733-191621691	U23674	Control	NOTEST	9.75951	3.20921	-1.60459	0	1	1	no
XLOC_009173	XLOC_009173	Rpl7l1	chr17:46773906-46782656	U23674	Control	OK	55.2966	18.1859	-1.60437	-6.56905	5e-05	0.000114589	yes
XLOC_008126	XLOC_008126	Btg3	chr16:78359859-78376785	U23674	Control	OK	22.1144	7.27415	-1.60414	-2.43185	0.0036	0.00583069	yes
XLOC_001292	XLOC_001292	Plekhg1	chr10:3740376-3967302	U23674	Control	NOTEST	2.05032	0.674654	-1.60363	0	1	1	no
XLOC_021440	XLOC_021440	Vprbp	chr9:106821975-106880992	U23674	Control	NOTEST	9.14325	3.00887	-1.60348	0	1	1	no
XLOC_014743	XLOC_014743	Nasp	chr4:116601051-116627951	U23674	Control	OK	32.9357	10.8415	-1.60309	-3.80343	5e-05	0.000114589	yes
XLOC_006817	XLOC_006817	Lgals1	chr15:78926724-78930465	U23674	Control	OK	2061.71	679.244	-1.60184	-23.8819	5e-05	0.000114589	yes
XLOC_020828	XLOC_020828	Adat1	chr8:111966907-111992302	U23674	Control	NOTEST	2.8455	0.937844	-1.60126	0	1	1	no
XLOC_001627	XLOC_001627	AU041133	chr10:82128012-82153065	U23674	Control	NOTEST	1.34627	0.444059	-1.60014	0	1	1	no
XLOC_015878	XLOC_015878	Zfp513	chr5:31198980-31202303	U23674	Control	OK	20.8602	6.88398	-1.59944	-3.24778	0.00015	0.000322462	yes
XLOC_002404	XLOC_002404	Ppia	chr11:6415869-6419810	U23674	Control	OK	2983.97	984.893	-1.59919	-29.042	5e-05	0.000114589	yes
XLOC_009219	XLOC_009219	Plin3	chr17:56278961-56290511	U23674	Control	OK	51.3686	16.9563	-1.59907	-5.73616	5e-05	0.000114589	yes
XLOC_013064	XLOC_013064	Pitx2	chr3:129199917-129219590	U23674	Control	OK	13.7185	4.53044	-1.5984	-2.17527	0.0037	0.00596855	yes
XLOC_008308	XLOC_008308	Zfp54	chr17:21423226-21435384	U23674	Control	NOTEST	1.1516	0.380428	-1.59794	0	1	1	no
XLOC_001002	XLOC_001002	Sox13	chr1:133382299-133424212	U23674	Control	NOTEST	3.36169	1.11082	-1.59756	0	1	1	no
XLOC_004345	XLOC_004345	Esrrb	chr12:86361116-86521628	U23674	Control	NOTEST	8.00912	2.64658	-1.59751	0	1	1	no
XLOC_020747	XLOC_020747	Slc38a7	chr8:95835922-95853491	U23674	Control	NOTEST	9.63731	3.18643	-1.59669	0	1	1	no
XLOC_001222	XLOC_001222	Lbr	chr1:181815314-181842401	U23674	Control	NOTEST	10.476	3.46408	-1.59655	0	1	1	no
XLOC_010528	XLOC_010528	Blnk	chr19:40928926-40994535	U23674	Control	NOTEST	8.76296	2.89844	-1.59614	0	1	1	no
XLOC_020673	XLOC_020673	Cd97	chr8:83715176-83741311	U23674	Control	OK	48.7886	16.1397	-1.59593	-5.55755	5e-05	0.000114589	yes
XLOC_022759	XLOC_022759	Suv39h1	chrX:8061170-8074760	U23674	Control	NOTEST	10.867	3.59492	-1.59592	0	1	1	no
XLOC_011740	XLOC_011740	Rexo4	chr2:26953562-26964386	U23674	Control	OK	20.3387	6.72962	-1.59563	-3.53002	0.0002	0.000420511	yes
XLOC_008382	XLOC_008382	Fbxl16	chr17:25809084-25821265	U23674	Control	NOTEST	3.55031	1.17582	-1.59428	0	1	1	no
XLOC_015731	XLOC_015731	Cyth3	chr5:143622446-143710248	U23674	Control	OK	21.1544	7.00708	-1.59408	-4.4682	5e-05	0.000114589	yes
XLOC_007374	XLOC_007374	Hdac7	chr15:97784364-97844502	U23674	Control	OK	23.2555	7.70488	-1.59373	-3.91108	5e-05	0.000114589	yes
XLOC_021601	XLOC_021601	Yap1	chr9:7932000-8004596	U23674	Control	OK	39.3778	13.0596	-1.59227	-6.44853	5e-05	0.000114589	yes
XLOC_005055	XLOC_005055	Gcnt2	chr13:40859767-40960892	U23674	Control	NOTEST	4.37103	1.44967	-1.59225	0	1	1	no
XLOC_012327	XLOC_012327	Slc23a2	chr2:132052495-132145108	U23674	Control	OK	15.5642	5.17036	-1.5899	-5.56756	5e-05	0.000114589	yes
XLOC_004767	XLOC_004767	Vipas39	chr12:87238874-87266286	U23674	Control	OK	11.9453	3.97271	-1.58825	-2.4453	0.00275	0.00454813	yes
XLOC_014060	XLOC_014060	Pik3r3	chr4:116221913-116303056	U23674	Control	NOTEST	6.81102	2.26906	-1.58577	0	1	1	no
XLOC_013693	XLOC_013693	St6galnac3	chr3:153202508-153725133	U23674	Control	NOTEST	2.83463	0.946015	-1.58323	0	1	1	no
XLOC_003293	XLOC_003293	Etaa1	chr11:17938748-17953875	U23674	Control	NOTEST	5.17857	1.72867	-1.58289	0	1	1	no
XLOC_009495	XLOC_009495	Ap3s1	chr18:46741916-46790826	U23674	Control	OK	60.0355	20.0456	-1.58253	-5.52929	5e-05	0.000114589	yes
XLOC_003948	XLOC_003948	Ftsj3	chr11:106249143-106255802	U23674	Control	OK	36.921	12.3344	-1.58176	-5.10605	5e-05	0.000114589	yes
XLOC_012239	XLOC_012239	Ttbk2	chr2:120732816-120850584	U23674	Control	NOTEST	3.57251	1.19401	-1.58112	0	1	1	no
XLOC_017253	XLOC_017253	Kbtbd2	chr6:56777524-56797813	U23674	Control	OK	15.8335	5.2978	-1.57952	-3.64196	0.0002	0.000420511	yes
XLOC_007326	XLOC_007326	Brd1	chr15:88687034-88734219	U23674	Control	OK	11.9736	4.007	-1.57927	-3.78372	5e-05	0.000114589	yes
XLOC_012146	XLOC_012146	Caprin1	chr2:103762944-103797640	U23674	Control	OK	108.534	36.3215	-1.57924	-10.6539	5e-05	0.000114589	yes
XLOC_016255	XLOC_016255	Sbno1	chr5:124368701-124425914	U23674	Control	NOTEST	9.17255	3.07036	-1.57892	0	1	1	no
XLOC_020867	XLOC_020867	Piezo1	chr8:122476142-122551329	U23674	Control	OK	20.3666	6.81775	-1.57884	-5.9502	5e-05	0.000114589	yes
XLOC_009405	XLOC_009405	Ercc3	chr18:32240330-32270147	U23674	Control	OK	13.1748	4.41046	-1.57878	-3.15835	0.00275	0.00454813	yes
XLOC_012635	XLOC_012635	Hltf	chr3:20057810-20118490	U23674	Control	NOTEST	3.67709	1.23117	-1.57853	0	1	1	no
XLOC_020975	XLOC_020975	Ppan	chr9:20888174-20892179	U23674	Control	OK	24.6013	8.23721	-1.57851	-3.37046	0.00035	0.00070428	yes
XLOC_002722	XLOC_002722	Med11	chr11:70451930-70453726	U23674	Control	OK	19.0047	6.36659	-1.57776	-2.13876	0.0268	0.0365517	yes
XLOC_009955	XLOC_009955	2700081O15Rik	chr19:7417624-7483291	U23674	Control	NOTEST	4.17536	1.39944	-1.57705	0	1	1	no
XLOC_011851	XLOC_011851	Rbm43	chr2:51924448-51935009	U23674	Control	NOTEST	5.87685	1.97073	-1.57631	0	1	1	no
XLOC_008683	XLOC_008683	Ranbp3	chr17:56673224-56711769	U23674	Control	OK	45.8824	15.3869	-1.57623	-4.62004	5e-05	0.000114589	yes
XLOC_007304	XLOC_007304	Pacsin2	chr15:83375606-83464606	U23674	Control	OK	58.0945	19.4915	-1.57555	-7.11962	5e-05	0.000114589	yes
XLOC_007272	XLOC_007272	St13	chr15:81363772-81399836	U23674	Control	OK	118.715	39.8491	-1.57488	-4.82559	5e-05	0.000114589	yes
XLOC_008727	XLOC_008727	Birc6	chr17:74528294-74703356	U23674	Control	NOTEST	8.54061	2.86836	-1.57411	0	1	1	no
XLOC_022010	XLOC_022010	Syncrip	chr9:88449737-88482397	U23674	Control	OK	46.4922	15.661	-1.56981	-6.41441	5e-05	0.000114589	yes
XLOC_003366	XLOC_003366	Cyfip2	chr11:46193848-46312859	U23674	Control	NOTEST	10.104	3.40496	-1.56921	0	1	1	no
XLOC_001202	XLOC_001202	Cep170	chr1:176733652-176807124	U23674	Control	NOTEST	9.48431	3.1963	-1.56914	0	1	1	no
XLOC_011747	XLOC_011747	Brd3	chr2:27445580-27475673	U23674	Control	OK	22.6854	7.64522	-1.56914	-5.17819	5e-05	0.000114589	yes
XLOC_010931	XLOC_010931	Ppig	chr2:69723087-69754059	U23674	Control	OK	20.9384	7.05769	-1.56888	-5.99934	5e-05	0.000114589	yes
XLOC_005327	XLOC_005327	Mtr	chr13:12186539-12258113	U23674	Control	NOTEST	3.23659	1.09151	-1.56816	0	1	1	no
XLOC_013572	XLOC_013572	Prpf38b	chr3:108902806-108911704	U23674	Control	OK	24.9178	8.40728	-1.56747	-3.50435	5e-05	0.000114589	yes
XLOC_007162	XLOC_007162	Jrk	chr15:74702411-74710374	U23674	Control	NOTEST	2.32615	0.785062	-1.56706	0	1	1	no
XLOC_015650	XLOC_015650	Baz1b	chr5:135187322-135246129	U23674	Control	OK	31.3426	10.5837	-1.56627	-7.02858	5e-05	0.000114589	yes
XLOC_012518	XLOC_012518	Adnp	chr2:168180964-168207062	U23674	Control	OK	29.7131	10.0408	-1.56523	-6.42963	5e-05	0.000114589	yes
XLOC_013077	XLOC_013077	Tbck	chr3:132684143-132838506	U23674	Control	NOTEST	3.65902	1.2366	-1.56507	0	1	1	no
XLOC_020732	XLOC_020732	Nudt21	chr8:94019402-94037039	U23674	Control	OK	82.8071	28.0193	-1.56333	-5.44745	5e-05	0.000114589	yes
XLOC_007580	XLOC_007580	Yeats2	chr16:20141062-20232573	U23674	Control	NOTEST	7.63416	2.58453	-1.56257	0	1	1	no
XLOC_010794	XLOC_010794	Fam73b	chr2:30364232-30385519	U23674	Control	OK	15.4267	5.22345	-1.56236	-3.55336	0.00025	0.0005165	yes
[truncated: 21,341 more rows]
