# Supplementary material for: Probabilistic modeling of personalized drug combinations from integrated chemical screen and molecular data in sarcoma
Source: BMC Cancer. 2019 Jun 17;19:593. doi: 10.1186/s12885-019-5681-6 (PMC6580486; doi:10.1186/s12885-019-5681-6)
Supplement: Supplementary file 24 — Table S10. RAPID siRNA Screen data - U23674. (XLSX 43 kb) [file 12885_2019_5681_MOESM24_ESM.xlsx]

## Sheet: Non specific siRNA
Table S10 RAPID siRNA Screen data - U23674
	1	2	3	4	5	6	7	8	9	10	11	P1		1	2	3	4	5	6	7	8	9	10	11	P1	P2	P3	Gene	Average	SE	Avg - (Avg-2*STDDEV)	t-test	Average of Means	STDEV of Means	2*STDEV	Average +/- 2*STDEV
A	0.539	0.44	0.974	1.225	0.367	1.06	1.084	1.107	1.011	0.339	1.745			78.5142	64.0932	141.879	178.441	53.4596	154.406	157.902	161.253	147.269	49.3809	254.188	64.0932	102.765	87.7451	ERBB3	84.8678	11.2559	84.2209	0.542164	104.598	51.9754	103.951	0.646828
B	0.428	0.656	0.924	0.414	0.916	0.563	0.761	0.265	0.999	0.884	0.169			62.3452	95.5572	134.596	60.3059	133.43	82.0102	110.852	38.6016	145.521	128.769	24.6176	95.5572	97.3886	122.386	FGR	105.11	8.65374	104.464	0.501024				208.549
C	0.389	0.754	1.298	0.649	0.292	0.624	0.885	1.067	0.425	0.77	1.025			56.6642	109.832	189.075	94.5375	42.5346	90.8958	128.915	155.426	61.9082	112.163	149.308	109.832	92.6267	96.8954	EPHB2	99.7849	5.17272	99.1381	0.57638
D	0.191	0.858	1.06	0.995	0.589	0.713	0.205	0.285	0.878	0.898	0.406			27.8223	124.982	154.406	144.938	85.7975	103.86	29.8616	41.5149	127.895	130.808	59.1406	124.982	108.295	118.954	EPHA8	117.41	4.87855	116.763	0.184751
E	1.407	0.791	0.186	0.303	1.016	0.311	0.778	1.117	0.951	0.506	0.554			204.953	115.222	27.094	44.1369	147.997	45.3023	113.328	162.709	138.529	73.7072	80.6992	115.222	114.593	106.699	INSR	112.171	2.74209	111.525	0.101081
F	0.611	0.66	0.171	0.587	0.538	0.947	0.303	0.882	0.228	1.464	1.334			89.0022	96.1398	24.909	85.5062	78.3685	137.946	44.1369	128.478	33.2119	213.256	194.319	96.1398	93.702	111.601	ROR1	100.481	5.60449	99.8342	0.599966
G	0.042	0.51	0.636	0.478	0.804	0.519	1.104	0.418	0.246	0.879	1.064			6.11799	74.2899	92.6438	69.6286	117.116	75.6009	160.816	60.8886	35.8339	128.041	154.989	74.2899	82.0276	77.9412	EPHA4	78.0862	2.23488	77.4394	0.198774
H	0	0.731	0.782	0.181	0.386	1.192	1.039	1.284	0.094	0.275	0.514		0.6865		106.482	113.911	26.3656	56.2272	173.634	151.347	187.036	13.6926	40.0583	74.8725	106.482	93.3948	78.5948	SRC	92.8239	8.05545	92.1771	0.939262
																									141.879	203.226	141.667	TNK1	162.257	20.4844	161.61	0.031084
	1	2	3	4	5	6	7	8	9	10	11	P2		1	2	3	4	5	6	7	8	9	10	11	134.596	134.409	152.614	TYRO3	140.54	6.03764	139.893	0.0727937
A	0.948	0.669	1.323	1.379	0.484	1.165	1.21	1.52	1.155	0.281	1.86			145.622	102.765	203.226	211.828	74.3472	178.955	185.868	233.487	177.419	43.1644	285.714	189.075	201.536	190.85	AI326477	193.82	3.89178	193.173	0.00291654
B	0.609	0.634	0.875	0.472	0.951	0.59	0.765	0.441	0.872	0.913	0.186			93.5484	97.3886	134.409	72.5038	146.083	90.6298	117.512	67.7419	133.948	140.246	28.5714	154.406	119.662	121.242	FES	131.77	11.3273	131.123	0.12641
C	0.375	0.603	1.312	0.559	0.242	0.567	0.774	0.752	0.36	0.638	1.025			57.6037	92.6267	201.536	85.8679	37.1736	87.0968	118.894	115.515	55.2995	98.0031	157.45	27.094	23.9631	15.5229	ERBB2	22.1933	3.45551	21.5465	0.0106484
D	0.306	0.705	0.779	0.957	0.524	0.706	0.172	0.291	0.777	0.749	0.343			47.0046	108.295	119.662	147.005	80.4916	108.449	26.4209	44.7005	119.355	115.054	52.6882	24.909	26.2673	21.8954	FGFR1	24.3572	1.29185	23.7104	0.0120029
E	1.337	0.746	0.156	0.346	0.959	0.365	0.772	1.06	0.901	0.446	0.569			205.376	114.593	23.9631	53.149	147.312	56.0676	118.587	162.826	138.402	68.51	87.404	92.6438	86.4823	75.4902	DDR2	84.8721	5.01686	84.2253	0.446301
F	0.705	0.61	0.171	0.472	0.443	0.988	0.327	0.775	0.226	1.417	1.361			108.295	93.702	26.2673	72.5038	68.0492	151.767	50.2304	119.048	34.7158	217.665	209.063	113.911	116.436	102.124	Ptk2b	110.824	4.41049	110.177	0.0722866
G	0.058	0.534	0.563	0.41	0.664	0.483	1.011	0.444	0.246	1.051	1			8.90937	82.0276	86.4823	62.98	101.997	74.1935	155.3	68.2028	37.788	161.444	153.61	178.441	211.828	192.157	FRK	194.142	9.68886	193.495	0.00460257
H	0	0.608	0.758	0.104	0.355	1.04	0.857	0.991	0.073	0.209	0.416		0.651		93.3948	116.436	15.9754	54.5315	159.754	131.644	152.227	11.2135	32.1045	63.9017	60.3059	72.5038	67.4837	TEC	66.7645	3.53956	66.1176	0.0740605
																									94.5375	85.8679	102.941	EPHA3	94.4489	4.92883	93.802	0.874125
	1	2	3	4	5	6	7	8	9	10	11	P3		1	2	3	4	5	6	7	8	9	10	11	144.938	147.005	157.516	MERTK	149.82	3.89429	149.173	0.0379861
A	0.612	0.537	0.867	1.176	0.646	1.147	1.13	1.058	0.938	0.306	1.459			100	87.7451	141.667	192.157	105.556	187.418	184.641	172.876	153.268	50	238.399	44.1369	53.149	45.2614	EPHB1	47.5158	2.83525	46.869	0.0191719
B	0.234	0.749	0.934	0.413	0.823	0.567	0.696	0.352	0.801	0.911	0.488			38.2353	122.386	152.614	67.4837	134.477	92.6471	113.725	57.5163	130.882	148.856	79.7386	85.5062	72.5038	78.268	MATK	78.7593	3.76149	78.1125	0.361447
C	0.195	0.593	1.168	0.63	0.318	0.435	0.529	0.748	0.274	0.532	1.036			31.8627	96.8954	190.85	102.941	51.9608	71.0784	86.4379	122.222	44.7712	86.9281	169.281	69.6286	62.98	65.8497	Flt1	66.1528	1.92524	65.5059	0.12061
D	0.175	0.728	0.742	0.964	0.583	0.572	0.312	0.408	0.906	0.812	0.589			28.5948	118.954	121.242	157.516	95.2614	93.4641	50.9804	66.6667	148.039	132.68	96.2418	26.3656	15.9754	13.2353	KIT	18.5254	3.9991	17.8786	0.0161349
E	0.939	0.653	0.095	0.277	0.884	0.281	0.695	0.945	0.976	0.564	0.616			153.431	106.699	15.5229	45.2614	144.444	45.915	113.562	154.412	159.477	92.1569	100.654	53.4596	74.3472	105.556	Tnk2	77.7874	15.1369	77.1406	0.55969
F	0.482	0.683	0.134	0.479	0.446	0.77	0.327	0.939	0.219	1.273	1.192			78.7582	111.601	21.8954	78.268	72.8758	125.817	53.4314	153.431	35.7843	208.007	194.771	133.43	146.083	134.477	EGFR	137.997	4.05433	137.35	0.0127117
G	0.035	0.477	0.462	0.403	0.612	0.414	1.111	0.434	0.197	0.669	0.784			5.71895	77.9412	75.4902	65.8497	100	67.6471	181.536	70.915	32.1895	109.314	128.105	42.5346	37.1736	51.9608	HCK	43.8897	4.32213	43.2428	0.0642151
H	0	0.481	0.625	0.081	0.428	0.997	0.879	0.99	0.081	0.255	0.311		0.612		78.5948	102.124	13.2353	69.9346	162.908	143.627	161.765	13.2353	41.6667	50.817	85.7975	80.4916	95.2614	FGFR3	87.1835	4.31965	86.5367	0.742256
																									147.997	147.312	144.444	LTK	146.584	1.08814	145.938	0.020881
																									78.3685	68.0492	72.8758	ITK	73.0978	2.98102	72.451	0.220479
																									117.116	101.997	100	FGFR2	106.371	5.40329	105.724	0.305504
																									56.2272	54.5315	69.9346	MET	60.2311	4.87639	59.5843	0.134063
																									154.406	178.955	187.418	YES	173.593	9.89966	172.947	0.0267903
																									82.0102	90.6298	92.6471	MUSK	88.429	3.26181	87.7822	0.735827
																									90.8958	87.0968	71.0784	ROR2	83.0237	6.07248	82.3769	0.311434
																									103.86	108.449	93.4641	BLK	101.924	4.43263	101.277	0.179294
																									45.3023	56.0676	45.915	PDGFRA	49.095	3.4908	48.4481	0.0166516
																									137.946	151.767	125.817	MST1R	138.51	7.49628	137.863	0.00118967
																									75.6009	74.1935	67.6471	FYN	72.4805	2.45063	71.8337	0.11615
																									173.634	159.754	162.908	JAK1	165.432	4.20088	164.786	0.0216386
																									157.902	185.868	184.641	ROS1	176.137	9.12415	175.49	0.0171684
																									110.852	117.512	113.725	RYK	114.03	1.9284	113.383	0.0976452
																									128.915	118.894	86.4379	PTK9	111.416	12.8195	110.769	0.200151
																									29.8616	26.4209	50.9804	TYK2	35.7543	7.67757	35.1075	0.0696678
																									113.328	118.587	113.562	EPHB3	115.159	1.71516	114.512	0.0826532
																									44.1369	50.2304	53.4314	EPHA2	49.2662	2.72604	48.6194	0.0460827
																									160.816	155.3	181.536	NTRK3	165.884	7.98646	165.237	0.0445404
																									151.347	131.644	143.627	Lmtk2	142.206	5.73222	141.559	0.0648129
																									161.253	233.487	172.876	DDR1	189.205	22.3937	188.558	0.0240792
																									38.6016	67.7419	57.5163	ABL1	54.62	8.53584	53.9731	0.0486426
																									155.426	115.515	122.222	PTK6	131.054	12.3388	130.407	0.151754
																									41.5149	44.7005	66.6667	TIE1	50.9607	7.90665	50.3139	0.114217
																									162.709	162.826	154.412	AXL	159.983	2.78559	159.336	0.00969128
																									128.478	119.048	153.431	SYK	133.652	10.2574	133.005	0.15309
																									60.8886	68.2028	70.915	BTK	66.6688	2.99429	66.022	0.114621
																									187.036	152.227	161.765	BMX	167.009	10.3848	166.362	0.0432517
																									147.269	177.419	153.268	NTRK1	159.319	9.21454	158.672	0.00500025
																									145.521	133.948	130.882	IGF1R	136.784	4.45729	136.137	0.0433788
																									61.9082	55.2995	44.7712	PTK9L	53.993	4.98997	53.3462	0.0390698
																									127.895	119.355	148.039	ERBB4	131.763	8.50331	131.116	0.141837
																									138.529	138.402	159.477	TXK	145.469	7.00393	144.823	0.0683551
																									33.2119	34.7158	35.7843	TRP53RK	34.5707	0.746116	33.9239	0.0230386
																									35.8339	37.788	32.1895	EPHB4	35.2705	1.64051	34.6237	0.0154576
																									13.6926	11.2135	13.2353	RET	12.7138	0.76168	12.067	0.0135504
																									49.3809	43.1644	50	LYN	47.5151	2.18269	46.8683	0.0539673
																									128.769	140.246	148.856	NTRK2	139.29	5.81829	138.644	0.0555681
																									112.163	98.0031	86.9281	FGFR4	99.0314	7.30285	98.3846	0.543846
																									130.808	115.054	132.68	ABL2	126.181	5.58961	125.534	0.136997
																									73.7072	68.51	92.1569	JAK2	78.1247	7.17471	77.4779	0.4614
																									213.256	217.665	208.007	JAK3	212.976	2.79171	212.329	0.00242742
																									128.041	161.444	109.314	Ptk7	132.933	15.2462	132.286	0.0249697
																									40.0583	32.1045	41.6667	PDGFRB	37.9431	2.95603	37.2963	0.0428913
																									254.188	285.714	238.399	FLT4	259.434	13.9084	258.787	0.000982686
																									24.6176	28.5714	79.7386	CSF1R	44.3092	17.7514	43.6624	0.19365
																									149.308	157.45	169.281	PTK2	158.68	5.79839	158.033	0.0326886
																									59.1406	52.6882	96.2418	FLT3	69.3569	13.5709	68.71	0.400696
																									80.6992	87.404	100.654	ALK	89.5856	5.86271	88.9388	0.865723
																									194.319	209.063	194.771	KDR	199.384	4.84105	198.738	0.0017665
																									154.989	153.61	128.105	CSK	145.568	8.7407	144.921	0.0136731
																									74.8725	63.9017	50.817	LCK	63.1971	6.95317	62.5502	0.0810712
																									78.5142	145.622	100	EPHB6	108.045	19.7856	107.399	0.372098
																									62.3452	93.5484	38.2353	TEK	64.7096	16.0112	64.0628	0.0669965
																									56.6642	57.6037	31.8627	EPHA1	48.7102	8.4281	48.0634	0.0162751
																									27.8223	47.0046	28.5948	LOC381406	34.4739	6.26933	33.8271	0.00408829
																									204.953	205.376	153.431	EPHA7	187.92	17.2448	187.273	0.0151255
																									89.0022	108.295	78.7582	(-) control	92.0184	8.65888	91.3716	#DIV/0!
																									6.11799	8.90937	5.71895	(+) control	6.91544	1.0036	6.26861	0.00805822
