# Supplementary material for: Probabilistic modeling of personalized drug combinations from integrated chemical screen and molecular data in sarcoma
Source: BMC Cancer. 2019 Jun 17;19:593. doi: 10.1186/s12885-019-5681-6 (PMC6580486; doi:10.1186/s12885-019-5681-6)
Supplement: Supplementary file 25 — Table S11. Rapid Screen vs Drug screen - U23674. (XLSX 10 kb) [file 12885_2019_5681_MOESM25_ESM.xlsx]

## Sheet: siRNA drug screen comparison
Table S11 RAPID Screen vs Drug screen - U23674
	Target Behavior in Other Chemical Screens
Significant RAPID siRNA targets	GSK Orphan Kinome Screen for Rhabdomyosarcoma		Roche Orphan Kinome Screen		Pediatric Preclinical Screen version 2.1
	Target Present	Related drugs with observed senstivity	Target Present	Related drugs with observed senstivity	Target Present	Related drugs with observed senstivity
Epha1	No		No		Yes	1 out of 3
Epha2	Yes	2 out of 20	Yes	2 out of 3	Yes	2 out of 4
Ephb1	No		No		Yes	1 out of 3
Ephb4	Yes	2 out of 28	No		Yes	1 out of 3
Erbb2	Yes	0 out of 25	No		Yes	1 out of 5
Fgfr1	Yes	1 out of 11	No		Yes	2 out of 7
Kit	Yes	4 out of 81	No		Yes	3 out of 8
Loc381406	No		No		No
Pdgfra	Yes	8 out of 108	No		Yes	1 out of 7
Pdgfrb	Yes	11 out of 105	No		Yes	1 out of 7
Ret	Yes	4 out of 65	No		Yes	2 out of 7
Trp53rk	No		No		No
