# Supplementary material for: Probabilistic modeling of personalized drug combinations from integrated chemical screen and molecular data in sarcoma
Source: BMC Cancer. 2019 Jun 17;19:593. doi: 10.1186/s12885-019-5681-6 (PMC6580486; doi:10.1186/s12885-019-5681-6)
Supplement: Supplementary file 26 — Table S12. Phospho Screen data - U23674. (XLSX 657 kb) [file 12885_2019_5681_MOESM26_ESM.xlsx]

## Sheet: Full set
Table S12 Kinexus Phosphoproteomics Screen data - U23674
KinexTM Antibody Microarray Data Report for Order 2803
SAMPLE DETAILS
Sample IDs:		CONTROL ID: 23674-A (Kinexus ID 16724-A) Treated ID: 23674-B (Kinexus ID 16724-B) Treated ID: Muscle-A (Kinexus ID 16723-A) Treated ID: Muscle-B (Kinexus ID 16723-B)
Array Barcode:		K011402170, K011402171, K011402172
Date of Report:		2012-12-19
						Globally Normalized Median				Globally Normalized Median					Globally Normalized Median					Globally Normalized Median					Globally Normalized Median					Globally Normalized Median
						659.875				823.726					585.648					642.192					917.639					915.279
Serial No.	Antibody Codes	Target Protein Name	Phospho Site (Human)	Full Target Protein Name	Flag-23674-A	Globally Normalized - 23674-A	%Error Range 23674-A	Log2 (Intensity Corrected) - 23674-A	Flag-23674-B	Globally Normalized - 23674-B	%Error Range 23674-B	Log2 (Intensity Corrected) - 23674-B	%CFC (23674-B from 23674-A)	Flag-Muscle-A	Globally Normalized - Muscle-A	%Error Range Muscle-A	Log2 (Intensity Corrected) - Muscle-A	%CFC (Muscle-A from 23674-A)	Flag-Muscle-B	Globally Normalized - Muscle-B	%Error Range Muscle-B	Log2 (Intensity Corrected) - Muscle-B	%CFC (Muscle-B from 23674-A)	Flag-48484	Globally Normalized - 48484	%Error Range 48484	Log2 (Intensity Corrected) - 48484	%CFC (48484 from 23674-A)	Flag-57810	Globally Normalized - 57810	%Error Range 57810	Log2 (Intensity Corrected) - 57810	%CFC (57810 from 23674-A)	Z score (23674-A)	Z score (23674-B)	Z-score (Muscle-A)	Z-score (Muscle-B)	Z-score Difference (23674-B-23674-A)	Z-ratio (23674-B, 23674-A)	Z-score Difference (Muscle-A-23674-A)	Z-ratio (Muscle-A, 23674-A)	Z-score Difference (Muscle-B-23674-A)	Z-ratio (Muscle-B, 23674-A)	Meta Row	Meta Column	Row	Column	Refseq	Uniprot Link
1	NN001	14-3-3 z	Pan-specific	14-3-3 protein zeta (cross-reacts with other isoforms)	0, 0	92.915	93.3413	6.06719	0, 0	73.0043	91.4111	5.97728	-21.4289	0, 0	3.10816	43.5065	1.53207	-96.6548	0, 0	3.61168	51.5152	2.10836	-96.1129	0, 0	3.34449	88.5478	1.91686	-96.4005	0, 0	6.59371	70.8797	2.93772	-92.9035	-0.707685	-1.03044	-2.18811	-2.12466	-0.32276	-0.937443	-1.48043	-4.28753	-1.41698	-4.12936	1	1	4	1	NP_003397	P63104
2	NN166	4E-BP1	Pan-specific	Eukaryotic translation initiation factor 4E binding protein 1 (PHAS1)	0, 0	7465.15	8.35742	12.3953	0, 0	6117.86	3.80711	12.3662	-18.0478	0, 0	4992.8	8.81818	12.1816	-33.1186	0, 0	5314.1	4.70373	12.6313	-28.8146	0, 0	5294.64	5.3073	12.5454	-29.0753	0, 0	5770.01	3.19506	12.711	-22.7074	1.39536	1.27928	1.20401	1.20037	-0.116073	-0.337129	-0.19135	-0.554176	-0.19499	-0.568241	1	1	6	1	NP_004086	Q13541
3	PN001	4E-BP1	S65	Eukaryotic translation initiation factor 4E binding protein 1 (PHAS1)	0, 0	345.903	12.7123	7.96357	0, 0	453.541	217.321	8.61246	31.1179	0, 0	441.588	2.46203	8.68256	27.6622	0, 0	347.208	15.405	8.69535	0.377313	0, 0	1433.18	57.1951	10.6601	314.329	0, 0	1257.96	50.1908	10.5135	263.674	-0.0774539	-0.0777695	0.0894746	-0.043313	-0.000315578	-0.000916586	0.166928	0.483448	0.0341409	0.0994934	1	1	8	1	NP_004086	Q13541
4	PN114	4E-BP1	T45	Eukaryotic translation initiation factor 4E binding protein 1 (PHAS1)	0, 0	1062.38	24.1951	9.58244	0, 0	899.291	33.6859	9.60002	-15.3516	0, 0	442.207	31.9928	8.68458	-58.376	0, 0	292.213	31.3725	8.44657	-72.4946	0, 0	927.525	14.5032	10.0323	-12.694	0, 0	536.607	15.4815	9.28435	-49.4902	0.460548	0.279254	0.0901183	-0.121922	-0.181295	-0.526564	-0.37043	-1.07282	-0.582471	-1.69743	1	1	10	1	NP_004086	Q13541
5	PN128	4E-BP1	T70	Eukaryotic translation initiation factor 4E binding protein 1 (PHAS1)	0, 0	262.099	597.338	7.56331	0, 0	641.559	19.9632	9.11281	144.778	0, 0	383.972	315.885	8.48086	46.4991	0, 0	234.821	178.203	8.13111	-10.4075	0, 0	357.327	415.051	8.65618	36.3332	0, 0	262.738	229.319	8.25411	0.243898	-0.210473	0.103118	0.0252294	-0.221601	0.313591	0.910813	0.235702	0.682626	-0.0111285	-0.0324307	1	1	2	2	NP_004086	Q13541
6	NK001	Abl	Pan-specific	Abelson proto-oncogene-encoded protein-tyrosine kinase	0, 0	955.965	24.2561	9.43016	0, 0	592.586	14.65	8.99825	-38.0117	0, 0	1123.34	65.49	10.0296	17.5081	0, 0	565.415	42.7834	9.39885	-40.854	0, 0	395.772	42.6802	8.8036	-58.5998	0, 0	181.507	7.94045	7.72051	-81.0132	0.409942	0.061703	0.518529	0.178981	-0.348239	-1.01145	0.108587	0.314484	-0.230961	-0.673066	1	1	4	2	NP_005148	P00519
7	PN002	AcCoA carboxylase	S80	Acetyl coenzyme A carboxylase	0, 0	1671.89	22.3487	10.2366	0, 0	2575.69	46.4789	11.1181	54.0586	0, 0	2014.09	2.86246	10.8719	20.468	0, 0	2026.29	8.25238	11.2403	21.1977	0, 0	2503.07	38.0726	11.4646	49.715	0, 0	1650.47	6.3396	10.9053	-1.28123	0.677952	0.82808	0.786833	0.760845	0.150128	0.43604	0.10888	0.315333	0.0828923	0.241564	1	1	6	2	NP_000655	Q13085
8	NN135-1	Acetylated Lysine	Pan-specific	Acetylated Lysine	0, 0	1895.19	6.57233	10.4175	0, 0	1980.59	47.3017	10.7391	4.50615	0, 0	3024.41	5.36881	11.4584	59.5836	0, 0	3302.05	18.0782	11.9448	74.2331	0, 0	2656.58	52.5558	11.5504	40.1748	0, 0	2648.17	112.022	11.5874	39.7314	0.738058	0.691052	0.973653	0.983457	-0.0470062	-0.136528	0.235595	0.682316	0.245399	0.71514	1	1	8	2	NA	NA
9	NN135-2	Acetylated Lysine	Pan-specific	Acetylated Lysine	0, 0	256.644	23.5144	7.53297	0, 0	236.82	26.3559	7.67502	-7.7242	0, 0	118.184	20.6264	6.7809	-53.9501	0, 0	137.573	23.0075	7.35974	-46.3954	0, 0	360.435	40.0339	8.66867	40.4418	0, 0	226.516	24.3641	8.0401	-11.7393	-0.220557	-0.416675	-0.516246	-0.465337	-0.196118	-0.569618	-0.295689	-0.856357	-0.24478	-0.713337	1	1	10	2	NA	NA
10	NK002	ACK1	Pan-specific	Activated p21cdc42Hs protein-serine kinase	0, 0	2930.57	6.85075	11.0463	0, 0	2328.76	12.4928	10.9727	-20.5353	0, 0	3075.83	42.6965	11.4828	4.95678	0, 0	1978.96	54.2576	11.2062	-32.4718	0, 0	2114.21	51.8294	11.221	-27.8566	0, 0	1910.98	42.0891	11.1167	-34.7914	0.947042	0.775517	0.9814	0.750069	-0.171525	-0.498189	0.0343582	0.099506	-0.196973	-0.574019	1	1	2	3	NP_005772	Q07912
11	PN003-PN004	Adducin a	S726	Adducin alpha (ADD1)	0, 0	177.244	52.2735	6.99894	0, 0	280.769	38.2546	7.92061	58.4081	0, 0	147.263	15.3233	7.09825	-16.9153	0, 0	118.41	28.0787	7.14333	-33.1939	0, 0	246.985	19.5973	8.12336	39.3478	0, 0	220.523	193.319	8.00141	24.4176	-0.398033	-0.327889	-0.415162	-0.533717	0.0701443	0.203732	-0.0171295	-0.0496093	-0.135684	-0.395411	1	1	4	3	NP_058432	P35611
12	NN002	AIF	Pan-specific	Apoptosis inducing factor (programed cell death protein 8 (PDCD8))	0, 0	3284.02	2.79903	11.2106	0, 0	2088.88	1.90907	10.8159	-36.3927	0, 0	2634.45	20.1063	11.2593	-19.7799	0, 0	2218.64	13.881	11.3712	-32.4413	0, 0	2069.9	9.29034	11.1904	-36.9706	0, 0	1679.46	14.0948	10.9304	-48.8597	1.00164	0.718817	0.910218	0.802185	-0.282823	-0.821448	-0.0914207	-0.264767	-0.199454	-0.581248	1	1	6	3	NP_004199	O95831
13	NN003	AK2	Pan-specific	Adenylate kinase 2	0, 0	11.6651	5.97015	3.07348	0, 0	16.5708	23.4568	3.83794	42.0544	0, 0	22.8792	44.2493	4.41197	96.133	0, 0	26.3333	31.7529	4.97451	125.744	0, 0	57.3709	23.4731	6.01732	391.816	0, 0	36.3841	23.2409	5.40187	211.905	-1.70259	-1.80386	-1.2708	-1.21902	-0.101269	-0.294131	0.431791	1.25053	0.483573	1.40923	1	1	8	3	NP_001616	P54819
14	NK003	ALK	Pan-specific	Anaplastic lymphoma kinase	0, 0	2535.02	3.21272	10.8371	0, 0	1981.97	15.5222	10.7401	-21.8161	0, 0	2187.81	5.59627	10.9913	-13.6966	0, 0	2926.33	23.5209	11.7706	15.4364	0, 0	3727.92	36.7792	12.0392	47.0569	0, 0	2353.88	5.69904	11.4175	-7.14551	0.877523	0.691417	0.82485	0.928393	-0.186106	-0.540538	-0.0526736	-0.15255	0.0508694	0.148244	1	1	10	3	NP_004295.2	Q9UM73
15	NK004	ALS2CR7 (PFTAIRE2)	Pan-specific	Amyotrophic lateral sclerosis 2 chromosomal region candidate gene protein-serine kinase 7	0, 0	9.77082	45.5939	2.81783	0, 0	14.8384	6.86275	3.67864	51.8645	0, 0	5.55858	34.2308	2.37072	-43.1104	0, 0	13.3545	20.6928	3.99494	36.6772	0, 0	20.3291	2820	4.52055	108.059	0, 0	9.99641	68.8347	3.53804	2.30881	-1.78755	-1.86146	-1.92098	-1.52854	-0.0739011	-0.214643	-0.13343	-0.38643	0.259011	0.75481	1	1	2	4	NP_631897	Q96Q40
16	PK002	AMPKa1/2	T183	5'-AMP-activated protein kinase subunit alpha 1/2	0, 0	157.73	2.14157	6.83066	0, 0	229.101	150.698	7.62721	45.2491	0, 0	201.467	0.532571	7.5504	27.7289	0, 0	175.878	20.3532	7.71412	11.5059	0, 0	134.104	91.9627	7.24228	-14.9789	0, 0	275.092	44.2555	8.3204	74.4072	-0.453958	-0.433958	-0.271142	-0.35336	0.0199999	0.058089	0.182815	0.529458	0.100598	0.293163	1	1	4	4	NP_006242	Q13131
17	NK006	ANKRD3	Pan-specific	Ankyrin repeat domain protein-serine kinase 3 (RIPK4, DIK)	0, 0	7.22938	112.77	2.38322	0, 0	44.3414	40.9787	5.25795	513.35	0, 0	20.2933	2.81955	4.23894	180.706	0, 0	43.4574	20.793	5.69722	501.121	0, 0	88.9168	17.2619	6.64946	1129.94	0, 0	30.392	26.0638	5.14225	320.395	-1.93199	-1.2905	-1.32592	-0.990659	0.641492	1.86319	0.606073	1.75527	0.941329	2.74322	1	1	6	4	NP_065690	P57078
18	NN004	APG1	Pan-specific	Hsp 70-related heat shock protein 1 (osmotic stress protein 94 (OSP94))	0, 0	2325.21	1.95454	10.7125	0, 0	1878.9	1.67293	10.663	-19.1945	0, 0	2701.51	8.22148	11.2956	16.1836	0, 0	2171.22	1.04885	11.34	-6.62237	0, 0	2446.78	20.9393	11.4317	5.22847	0, 0	1684.17	2.90049	10.9345	-27.5692	0.836103	0.663561	0.92177	0.792337	-0.172542	-0.501141	0.0856673	0.248104	-0.043766	-0.127543	1	1	8	4	NP_055093	O95757
19	NN122	APG2	Pan-specific	Hsp 70-related heat shock protein 4 (HSP70RY)	0, 0	3357.99	22.0621	11.2427	0, 0	2336.14	14.1043	10.9773	-30.4303	0, 0	3496.82	18.1221	11.6678	4.13432	0, 0	2812.05	8.1444	11.7131	-16.2579	0, 0	2625.2	12.7938	11.5333	-21.8221	0, 0	2120.17	1.64881	11.2666	-36.8619	1.01232	0.777166	1.04035	0.910232	-0.235152	-0.682989	0.0280303	0.0811796	-0.102085	-0.297497	1	1	10	4	NP_002145.3	P34932
20	PN189	APP	T668	Amyloid beta A4 protein	0, 0	920.072	37.0903	9.37495	0, 0	1456.3	83.1458	10.2955	58.2815	0, 0	1204.03	71.3117	10.1297	30.8626	0, 0	924.867	99.3039	10.1088	0.521115	0, 0	534.494	34.4204	9.2371	-41.9074	0, 0	1139.12	24.6842	10.3703	23.8073	0.391594	0.530675	0.550407	0.403306	0.139081	0.403955	0.158814	0.459946	0.0117122	0.0341316	1	1	2	5	NP_000475.1	P05067
21	NN121	Arrestin b1	Pan-specific	Arrestin beta 1	0, 0	1098.59	9.77171	9.63078	0, 0	1059.12	1.30308	9.83602	-3.59306	0, 0	1152.25	18.858	10.0662	4.8841	0, 0	1139.22	6.04335	10.4095	3.69844	0, 0	4196.33	1.81376	12.21	281.975	0, 0	1997.91	54.3393	11.1809	81.8613	0.476615	0.364573	0.530205	0.49833	-0.112042	-0.325423	0.05359	0.155204	0.0217144	0.0632802	1	1	4	5	NP_004032	P49407
22	PN133	Arrestin b1	S412	Arrestin beta 1	0, 0	274.412	1.35848	7.62955	0, 0	268.687	27.1919	7.85715	-2.08614	0, 0	133.942	17.2035	6.96147	-51.1893	0, 0	94.1171	0.261301	6.81207	-65.7022	0, 0	500.006	10.4849	9.14088	82.2103	0, 0	160.513	10.9669	7.54318	-41.5064	-0.188462	-0.350829	-0.45873	-0.638388	-0.162367	-0.47159	-0.270268	-0.782734	-0.449926	-1.31117	1	1	6	5	NP_004032	P49407
23	NK007	ASK1 (MAP3K5)	Pan-specific	Apoptosis signal regulating protein-serine kinase	0, 0	2757.77	1.36342	10.9586	0, 0	2313.26	7.86283	10.9631	-16.1184	0, 0	2483.6	1.02628	11.1742	-9.94175	0, 0	2445.43	2.70079	11.5116	-11.3257	0, 0	2257.96	46.2008	11.3159	-18.1238	0, 0	1759.28	10.2935	10.9974	-36.2064	0.917904	0.772033	0.883123	0.846553	-0.145871	-0.423677	-0.0347812	-0.100731	-0.0713512	-0.207932	1	1	8	5	NP_005914	Q99683
24	NK007-2	ASK1 (MAP3K5)	Pan-specific	Apoptosis signal regulating protein-serine kinase	0, 0	543.438	20.3414	8.61532	0, 0	538.061	20.7988	8.859	-0.989566	0, 0	348.032	10.3474	8.33908	-35.9574	0, 0	347.35	7.93851	8.69593	-36.0829	0, 0	699.851	21.0361	9.62598	28.782	0, 0	459.534	18.359	9.06066	-15.4396	0.139144	0.0113589	-0.0199309	-0.0431272	-0.127785	-0.371146	-0.159074	-0.460702	-0.182271	-0.531173	1	1	10	5	NP_005914	Q99683
25	PK143	ASK1 (MAP3K5)	S1046	Apoptosis signal regulating protein-serine kinase	0, 0	1130.18	35.5508	9.67169	0, 0	1822.42	181.199	10.619	61.2505	0, 0	678.112	25.8141	9.30139	-39.9998	0, 0	566.306	62.9533	9.40113	-49.8925	0, 0	175.07	159.208	7.62686	-84.5096	0, 0	413.694	20.9597	8.90905	-63.3958	0.490209	0.647644	0.286583	0.179699	0.157435	0.457264	-0.203626	-0.589728	-0.31051	-0.904888	1	1	2	6	NP_005914	Q59GL6
26	NN160	ATF2	Pan-specific	Activating transcription factor 2 (CRE-BP1)	0, 0	42.2428	329.328	4.92998	0, 0	54.54	25.5393	5.55661	29.1109	0, 0	91.8756	56.869	6.41762	117.494	0, 0	74.6625	11.0322	6.478	76.7463	0, 0	228.101	10.4441	8.0086	439.976	0, 0	100.241	77.5694	6.86396	137.298	-1.08562	-1.18253	-0.63196	-0.743948	-0.0969086	-0.281467	0.453656	1.31385	0.341668	0.99569	1	1	4	6	NP_001871	P15336
27	PN006-1	ATF2	T69 + T71	Activating transcription factor 2 (CRE-BP1)	0, 0	828.041	12.257	9.22291	0, 0	826.984	70.4271	9.47909	-0.127569	0, 0	455.146	9.40288	8.72619	-45.0334	0, 0	241.68	1.66549	8.17264	-70.813	0, 0	710.894	44.5945	9.64856	-14.1474	0, 0	797.676	47.5612	9.85629	-3.66707	0.341064	0.235535	0.103372	-0.208477	-0.105529	-0.306504	-0.237692	-0.68839	-0.549541	-1.60147	1	1	6	6	NP_001871	P15336
28	PN115	ATF2	S112	Activating transcription factor 2 (CRE-BP1)	0, 0	214.772	39.6228	7.27601	0, 0	357.551	28.2305	8.26937	66.4789	0, 0	249.549	15.3674	7.85919	16.1924	0, 0	545.303	26.1781	9.3466	153.898	0, 0	214.48	9.1637	7.91978	-0.135974	0, 0	745.23	49.3528	9.75817	246.986	-0.305953	-0.201802	-0.172789	0.16247	0.10415	0.302501	0.133164	0.385662	0.468423	1.36508	1	1	8	6	NP_001871	P15336
29	NK008-2	Aurora A (AIK)	Pan-specific	Aurora Kinase A (serine/threonine protein kinase 6)	0, 0	17.6681	13.9262	3.67243	0, 0	52.6952	160.219	5.50697	198.25	0, 0	225.396	5.77021	7.71233	1175.72	0, 0	70.1647	183.281	6.38836	297.126	0, 0	367.695	76.4219	8.69744	1981.12	0, 0	303.882	303.186	8.464	1619.94	-1.50354	-1.20047	-0.219566	-0.772272	0.303071	0.880259	1.28398	3.71858	0.731271	2.13107	1	1	10	6	NP_940835	O14965
30	NK193	Aurora B (AIM-1)	Pan-specific	Aurora Kinase B (serine/threonine protein kinase 12)	0, 0	69.8106	14.8316	5.65472	0, 0	107.579	13.7476	6.53663	54.1018	0, 0	37.9084	10.1275	5.14045	-45.6982	0, 0	40.2921	79.6965	5.58811	-42.2836	0, 0	163.817	10.4321	7.53101	134.659	0, 0	61.481	42.1599	6.1587	-11.9317	-0.844761	-0.828228	-1.03876	-1.02513	0.0165328	0.0480188	-0.194004	-0.561862	-0.180372	-0.525641	1	1	2	7	NP_004208	Q96GD4
31	NK009	Aurora C (AIK3)	Pan-specific	Aurora Kinase C (serine/threonine-protein kinase 13)	0, 0	19.9158	12.4739	3.84519	0, 0	21.235	30.481	4.19574	6.62381	0, 0	6.92673	11.6585	2.68818	-65.2199	0, 0	8.29714	44.7335	3.3083	-58.3389	0, 0	6.80589	69.0476	2.94186	-65.8267	0, 0	22.5401	63.6071	4.71105	13.1771	-1.44613	-1.67451	-1.81987	-1.74551	-0.228382	-0.663326	-0.373738	-1.0824	-0.299378	-0.872447	1	1	4	7	NP_003151	Q9UQB9
32	NK010	Axl	Pan-specific	Axl proto-oncogene-encoded protein-tyrosine kinase	0, 0	4.99973	13.6364	1.8512	0, 0	26.8389	1083.87	4.53363	436.807	0, 0	84.3803	40.3124	6.29484	1587.7	0, 0	6.61861	0.907029	2.98222	32.3793	0, 0	15.9164	59.0588	4.16752	218.346	0, 0	78.5574	27.0626	6.51231	1471.23	-2.1088	-1.55236	-0.671067	-1.84854	0.556439	1.61616	1.43773	4.16387	0.260254	0.758432	1	1	6	7	NP_001690	P30530
33	PN008	B23 (NPM)	T199	B23 (nucleophosmin, numatrin, nucleolar protein NO38)	0, 0	438.815	11.229	8.30682	0, 0	561.519	33.378	8.92056	27.9624	0, 0	637.248	27.2773	9.21172	45.2201	0, 0	538.053	32.5523	9.32729	22.6148	0, 0	765.248	38.934	9.75486	74.3896	0, 0	728.324	23.2755	9.72507	65.9751	0.036618	0.0336161	0.258022	0.156369	-0.00300185	-0.00871877	0.221404	0.641217	0.119751	0.348977	1	1	8	7	NP_002511	P06748
34	PN008-2	B23 (NPM)	T199	B23 (nucleophosmin, numatrin, nucleolar protein NO38)	0, 0	132.771	3.31671	6.58215	0, 0	128.858	4.36312	6.79701	-2.94726	0, 0	157.003	30.9848	7.19065	18.2505	0, 0	67.27	504.076	6.32758	-49.334	0, 0	127.56	30.1334	7.17011	-3.92517	0, 0	264.08	376.977	8.26146	98.8978	-0.536546	-0.734093	-0.385731	-0.791478	-0.197547	-0.573768	0.150816	0.436783	-0.254932	-0.742922	1	1	10	7	NP_002511	P06748
35	PN009	B23 (NPM)	T234/T237	B23 (nucleophosmin, numatrin, nucleolar protein NO38)	0, 0	175.235	425.865	6.98249	0, 0	733.484	115.023	9.30599	318.573	0, 0	536.131	4.60903	8.96245	205.95	0, 0	773.399	59.1912	9.85076	341.35	0, 0	2260.34	55.6512	11.3174	1189.89	0, 0	1516.94	58.9706	10.7836	765.66	-0.403499	0.172958	0.178624	0.321773	0.576458	1.6743	0.582123	1.68591	0.725272	2.11359	1	1	2	8	NP_002511	P06748
36	PN012-1	Bad	S99	Bcl2-antagonist of cell death protein	0, 0	4.53967	25.6198	1.71194	0, 0	19.5003	87.701	4.07279	329.552	0, 0	2.64387	53.3095	1.29866	-41.7607	0, 0	3.31684	44.8276	1.9855	-26.9364	0, 0	8.61719	29.2259	3.28229	89.8198	0, 0	6.25722	1.74806	2.86215	37.8343	-2.15508	-1.71896	-2.26246	-2.16348	0.43612	1.26669	-0.107381	-0.310989	-0.00840577	-0.0244961	1	1	4	8	NP_004313	Q92934
37	NN000	Bak	Pan-specific	Bcl2 homologous antagonist/killer (BCK2L7)	0, 0	4129.76	12.4266	11.5412	0, 0	3416.02	6.71975	11.5255	-17.2829	0, 0	4397.05	5.90752	11.9983	6.47236	0, 0	4032.71	0.547158	12.2332	-2.35007	0, 0	2705.3	19.0272	11.5766	-34.4925	0, 0	3543.07	50.9039	12.0074	-14.2065	1.11151	0.975348	1.14562	1.07458	-0.136159	-0.395467	0.0341115	0.0987916	-0.0369244	-0.107605	1	1	6	8	NP_001179	Q16611
38	NN005	Bax	Pan-specific	Apoptosis regulator Bcl2-associated X protein	0, 0	18413.2	9.60583	13.6978	0, 0	17865.2	0.42976	13.9122	-2.97585	0, 0	18857.1	4.82939	14.0988	2.41116	0, 0	18769.9	7.13786	14.4518	1.93754	0, 0	12939.8	1.23708	13.8346	-29.7254	0, 0	18103	13.8528	14.3606	-1.68447	1.82822	1.83822	1.81467	1.77561	0.0099983	0.0290397	-0.0135448	-0.0392277	-0.052604	-0.153298	1	1	8	8	NP_620116	Q07812
39	NN006	Bcl2	Pan-specific	B-cell lymphoma protein 2 alpha	0, 0	995.442	2.88301	9.48854	0, 0	950.768	10.9898	9.68032	-4.48786	0, 0	1393.08	46.2253	10.3401	39.9454	0, 0	626.924	8.91343	9.54784	-37.0206	0, 0	896.35	21.7436	9.98299	-9.95459	0, 0	1007.44	59.4839	10.1931	1.20564	0.429344	0.308286	0.617425	0.226056	-0.121058	-0.351608	0.188081	0.544709	-0.203288	-0.592422	1	1	10	8	NP_000624	P10415
40	NN006-1	Bcl2	Pan-specific	B-cell lymphoma protein 2 alpha	0, 0	69.2854	0.482841	5.64383	0, 0	185.035	179.103	7.31902	167.061	0, 0	59.1733	25.5181	5.78288	-14.5949	0, 0	92.117	138.689	6.78108	32.953	0, 0	254.982	10.3002	8.16932	268.017	0, 0	308.533	26.8934	8.48591	345.308	-0.848382	-0.545376	-0.834137	-0.64818	0.303006	0.880069	0.0142443	0.0412534	0.200202	0.583427	1	1	2	9	NP_000624	P10415
41	NN007	Bcl-xL	Pan-specific	Bcl2-like protein 1	0, 0	3778.13	3.73844	11.4128	0, 0	3836.27	1.26103	11.6929	1.53879	0, 0	3182.22	13.7634	11.5318	-15.7727	0, 0	2059.27	13.5876	11.2636	-45.495	0, 0	2264.69	14.1266	11.3202	-40.0578	0, 0	1956.74	1.27211	11.1509	-48.2089	1.06884	1.03586	0.997026	0.768204	-0.0329771	-0.0957807	-0.0718139	-0.207983	-0.300636	-0.876114	1	1	4	9	NP_612815	Q07817
42	NN008	Bcl-xS/L	Pan-specific	Bcl2-like protein 1	0, 0	5433.59	3.3753	11.937	0, 0	5883.36	33.5874	12.3098	8.27762	0, 0	5658.56	9.64992	12.3622	4.14027	0, 0	4971.23	0.527912	12.5351	-8.50939	0, 0	3793.04	1.43763	12.0642	-30.1928	0, 0	3991.95	19.2949	12.1795	-26.5319	1.24306	1.2589	1.26153	1.16996	0.0158393	0.0460047	0.0184673	0.0534838	-0.0730985	-0.213024	1	1	6	9	NP_612815	Q07817
43	PK164	Bcr	Y177	Breakpoint cluster region protein	0, 0	232.248	14.6614	7.38887	0, 0	228.026	24.2484	7.62043	-1.81785	0, 0	265.836	202.323	7.9504	14.4621	0, 0	491.674	11.9708	9.19725	111.702	0, 0	209.847	56.0184	7.88827	-9.64519	0, 0	339.934	4.07077	8.62574	46.3668	-0.268447	-0.436412	-0.143736	0.115277	-0.167965	-0.487848	0.124711	0.36118	0.383723	1.11825	1	1	8	9	NP_004318.3	P11274
44	NN009	Bid	Pan-specific	BH3 interacting domain death agonist	0, 0	2572.61	34.7907	10.8584	0, 0	2376.6	0.467124	11.0021	-7.61912	0, 0	2823.23	9.42592	11.3591	9.74201	0, 0	2620.99	3.03407	11.6116	1.88071	0, 0	2096.8	8.88903	11.209	-18.4953	0, 0	1990.5	48.1828	11.1755	-22.6271	0.884581	0.786121	0.942022	0.878158	-0.0984596	-0.285972	0.0574414	0.166358	-0.00642282	-0.0187174	1	1	10	9	NP_001187	P55957
45	NK011	BLK	Pan-specific	B lymphoid tyrosine kinase	0, 0	14.6458	20.7393	3.40177	0, 0	22.5421	91.6929	4.28192	53.9147	0, 0	10.7872	2.03301	3.32726	-26.3463	0, 0	11.3887	21.0215	3.76522	-22.2395	0, 0	24.1625	4.47248	4.76977	64.9787	0, 0	35.3179	45.9459	5.35896	141.146	-1.59349	-1.64335	-1.61631	-1.60113	-0.0498623	-0.144823	-0.0228148	-0.066075	-0.00763929	-0.0222624	1	1	2	10	NP_001706	P51451
46	PN013	BLNK	Y84	B-cell linker protein	0, 0	1665.41	6.29412	10.231	0, 0	1588.82	10.102	10.4211	-4.59857	0, 0	1068.4	10.1738	9.95725	-35.8472	0, 0	859.47	1.08841	10.003	-48.3928	0, 0	1537.94	7.1641	10.7619	-7.65399	0, 0	1404.24	13.5096	10.6722	-15.682	0.676089	0.576098	0.49549	0.369876	-0.099991	-0.29042	-0.180599	-0.523041	-0.306213	-0.892366	1	1	4	10	NP_037446	O75498
47	NK012	BMX (Etk)	Pan-specific	Bone marrow X protein-tyrosine kinase	0, 0	349.444	7.1347	7.97826	0, 0	547.699	23.8112	8.88461	56.7345	0, 0	528.077	20.8389	8.94061	51.1192	0, 0	526.823	14.2556	9.29686	50.7605	0, 0	458.488	6.91567	9.01581	31.2051	0, 0	1358.32	16.8152	10.6242	288.709	-0.0725713	0.020619	0.171668	0.146754	0.0931903	0.270668	0.24424	0.707352	0.219325	0.639157	1	1	6	10	NP_001712	P51813
48	PK003	BMX (Etk)	Y40	Bone marrow X protein-tyrosine kinase	0, 0	53.5365	7.15783	5.2718	0, 0	130.685	37.7207	6.81732	144.104	0, 0	95.0074	10.396	6.46597	77.4628	0, 0	171.779	26.4264	7.6801	220.864	0, 0	82.6104	5.84639	6.54333	54.3068	0, 0	147.308	5.5813	7.41932	175.154	-0.972019	-0.726753	-0.616557	-0.364109	0.245266	0.712365	0.355462	1.02947	0.60791	1.77157	1	1	8	10	NP_001712	P51813
49	PN014	BRCA1	S1497	Breast cancer type 1 susceptibility protein	0, 0	670.57	30.9878	8.91859	0, 0	669.612	19.1676	9.17455	-0.142922	0, 0	606.524	38.2554	9.14043	-9.55091	0, 0	318.592	26.2552	8.57126	-52.4893	0, 0	719.86	23.6345	9.66665	7.35052	0, 0	463.677	14.3266	9.07361	-30.8534	0.239931	0.125439	0.235315	-0.0825231	-0.114491	-0.332536	-0.00461579	-0.013368	-0.322454	-0.939694	1	1	10	10	NP_009225	P38398
50	PN116	BRCA1	S1423	Breast cancer type 1 susceptibility protein	0, 0	688.424	12.6682	8.9565	0, 0	997.696	64.0825	9.74983	44.9247	0, 0	480.212	20.6268	8.80353	-30.2447	0, 0	460.396	76.9886	9.10242	-33.1231	0, 0	499.726	114.716	9.14007	-27.4101	0, 0	614.744	11.2035	9.48047	-10.7027	0.252529	0.333414	0.128007	0.0853144	0.0808851	0.234928	-0.124522	-0.360634	-0.167215	-0.487297	1	1	2	11	NP_009225	P38398
51	NK013	BRD2	Pan-specific	Bromodomain-containing protein-serine kinase 2	0, 0	46.5787	4.42133	5.07095	0, 0	48.0577	5.71429	5.37407	3.17516	0, 0	29.4544	15.6425	4.77642	-36.7642	0, 0	26.4121	15.54	4.97881	-43.2959	0, 0	64.1573	35.1022	6.17862	37.7395	0, 0	62.1927	96.0873	6.17531	33.5217	-1.03877	-1.24852	-1.15472	-1.21766	-0.209752	-0.609215	-0.115948	-0.335803	-0.178892	-0.521325	1	1	4	11	NP_005095	P25440
52	NK014	Btk	Pan-specific	Bruton's agammaglobulinemia tyrosine kinase	0, 0	4953.65	39.9591	11.8036	0, 0	5062.21	14.4269	12.0929	2.19149	0, 0	6121.76	4.20908	12.4757	23.5809	0, 0	5910.74	1.36946	12.7848	19.321	0, 0	3476.15	0.360655	11.9383	-29.8265	0, 0	3385.97	9.03194	11.942	-31.6469	1.19872	1.18049	1.29768	1.24887	-0.0182275	-0.0529411	0.0989618	0.286607	0.0501513	0.146151	1	1	6	11	NP_000052	Q06187
53	PK004	Btk	Y223	Bruton's agammaglobulinemia tyrosine kinase	0, 0	24.328	0.961538	4.13389	0, 0	52.2386	26.8817	5.49442	114.727	0, 0	14.134	57.0061	3.7171	-41.9024	0, 0	19.5878	47.5489	4.54757	-19.4844	0, 0	24.05	17.5721	4.76304	-1.14252	0, 0	26.4256	6.36425	4.9405	8.62229	-1.35018	-1.20501	-1.49213	-1.35392	0.145172	0.421646	-0.14195	-0.411108	-0.00374021	-0.0108997	1	1	8	11	NP_000052	Q06187
54	NK015	BUB1A	Pan-specific	BUB1 mitotic checkpoint protein-serine kinase	0, 0	24.5331	15.4103	4.146	0, 0	85.7441	62.2445	6.20934	249.504	0, 0	113.438	1775.46	6.72177	362.389	0, 0	12.5085	3.24111	3.90053	-49.0136	0, 0	85.2871	13.9089	6.58933	247.641	0, 0	46.0174	62.4571	5.74074	87.573	-1.34616	-0.946551	-0.535081	-1.55838	0.399606	1.16064	0.811077	2.34899	-0.212218	-0.618444	1	1	10	11	NP_004327	O43683
55	NN174	CA9	Pan-specific	Carbonic anhydrase 9	0, 0	2277.22	6.04526	10.6824	0, 0	3512.77	10.303	11.5658	54.2568	0, 0	995.213	8.19818	9.85487	-56.2971	0, 0	793.744	114.276	9.88822	-65.1442	0, 0	1531.13	61.8704	10.7555	-32.7633	0, 0	1045.25	271.834	10.2463	-54.1	0.826105	0.989915	0.462879	0.33361	0.163811	0.475781	-0.363225	-1.05195	-0.492495	-1.43523	1	2	2	1	NP_001207.2	Q16790
56	PN015	Caldesmon	S789	Caldesmon	0, 1	2287.52	100.898	10.6889	0, 1	618.451	99.7634	9.05989	-72.9642	0, 0	1886.26	48.5746	10.7773	-17.5414	0, 0	2349.98	31.2308	11.4541	2.73025	0, 0	3274.33	886.318	11.8521	43.139	0, 0	421.88	20.3864	8.93732	-81.5573	0.828268	0.0839848	0.7567	0.828402	-0.744283	-2.16174	-0.0715684	-0.207272	0.000133756	0.000389791	1	2	4	1	NP_004333	Q05682
57	NN136-2	Calnexin	Pan-specific	Calnexin	0, 0	7093.49	9.12609	12.3216	0, 0	7399.16	22.046	12.6405	4.30919	0, 0	6146.99	25.6921	12.4817	-13.3431	0, 0	6080.93	7.65174	12.8258	-14.2744	0, 0	4704.57	14.047	12.3749	-33.6776	0, 0	8187.25	17.8443	13.2158	15.4192	1.37087	1.37846	1.29957	1.26181	0.00759035	0.0220459	-0.0712978	-0.206488	-0.109058	-0.317816	1	2	6	1	NP_001019820.1.	P27824
58	NN137-1	Calreticulin	Pan-specific	Calreticulin	0, 0	1461.35	42.4919	10.0424	0, 0	2533.51	3.98719	11.0943	73.368	0, 0	7364.91	156.828	12.7425	403.981	0, 0	5356.16	65.5895	12.6427	266.522	0, 0	5004.03	11.704	12.4639	242.426	0, 0	5047.18	5.06558	12.5179	245.379	0.613419	0.819467	1.38264	1.20396	0.206048	0.598458	0.769221	2.22777	0.59054	1.72095	1	2	8	1	NP_004334.1.	P27797
59	NK211	CAMK1a	Pan-specific	Calcium/calmodulin-dependent protein-serine kinase 1 alpha	0, 0	1279.17	1.81373	9.85034	0, 0	794.712	8.90992	9.42166	-37.8727	0, 0	1018.16	0.342379	9.88776	-20.4041	0, 0	957.691	6.39195	10.1591	-25.1317	0, 0	1126.61	7.12817	10.3129	-11.926	0, 0	1106.71	14.6377	10.3287	-13.4821	0.54958	0.214774	0.473357	0.419204	-0.334806	-0.972432	-0.0762236	-0.220754	-0.130376	-0.379941	1	2	10	1	NP_003647.1	Q14012
60	NK016-1	CaMK1d	Pan-specific	Calcium/calmodulin-dependent protein-serine kinase 1 delta	0, 0	247.138	17.9392	7.47852	0, 0	666.448	5.80308	9.16772	169.667	0, 0	566.596	137.273	9.04218	129.263	0, 0	327.837	53.7676	8.61252	32.6534	0, 0	1371.13	4.62529	10.5962	454.803	0, 0	893.964	37.7854	10.0207	261.727	-0.238653	0.122969	0.204021	-0.0694838	0.361622	1.05032	0.442674	1.28205	0.169169	0.492993	1	2	2	2	NP_003647	Q8IU85
61	NK016-2	CaMK1d	Pan-specific	Calcium/calmodulin-dependent protein-serine kinase 1 delta	0, 0	2379.17	16.6157	10.7456	0, 0	1754.96	32.7906	10.5646	-26.2364	0, 0	2323.83	4.14488	11.0783	-2.32593	0, 0	1903.7	7.68907	11.1503	-19.9847	0, 0	2340.5	13.3646	11.3677	-1.62537	0, 0	2298.65	7.55051	11.3832	-3.38438	0.847102	0.62797	0.852568	0.732394	-0.219132	-0.636461	0.00546557	0.0158291	-0.114708	-0.334281	1	2	4	2	NP_003647	Q8IU85
62	PK005-1	CaMK2a	T286	Calcium/calmodulin-dependent protein-serine kinase 2 alpha	0, 0	63.4681	20.7467	5.51731	0, 0	186.003	1.70904	7.32656	193.066	0, 0	184.817	15.8903	7.42596	191.197	0, 0	228.191	12.9759	8.08978	259.536	0, 0	400.733	1.04335	8.82157	531.393	0, 0	128.123	26.5579	7.21802	101.87	-0.890428	-0.542652	-0.31078	-0.234658	0.347776	1.0101	0.579649	1.67874	0.65577	1.91104	1	2	6	2	NP_741960	Q9UQM7
63	NK018-2	CAMK2b	Pan-specific	Calcium/calmodulin-dependent protein-serine kinase 2 beta	0, 0	54.8987	27.5798	5.30805	0, 0	58.5378	130.905	5.65867	6.62887	0, 0	34.2704	35.8456	4.9949	-37.5752	0, 0	19.9053	20.3704	4.57077	-63.7418	1, 0	32.1376	290.324	5.18126	-41.4603	1, 0	73.0824	272.661	6.40808	33.1223	-0.959972	-1.14563	-1.08513	-1.34659	-0.185658	-0.539236	-0.125155	-0.362466	-0.386622	-1.12669	1	2	8	2	NP_742081	Q13554
64	NK019-2	CAMK2d	Pan-specific	Calcium/calmodulin-dependent protein-serine kinase 2 delta	0, 1	19.8922	15.7025	3.84348	0, 1	59.5784	88.1186	5.68409	199.506	0, 0	17.5194	16.9661	4.02689	-11.9284	0, 0	54.6609	46.577	6.02813	174.785	0, 0	50.4764	9.30567	5.83261	153.749	0, 0	58.0693	27.5842	6.07633	191.919	-1.4467	-1.13644	-1.39346	-0.886099	0.310256	0.901127	0.053237	0.154182	0.560597	1.63369	1	2	10	2	NP_742126	Q13557
65	NK021	CaMK4	Pan-specific	Calcium/calmodulin-dependent protein-serine kinase 4	1, 1	19.3144	44.784	3.80095	1, 1	14.5093	34.3783	3.64628	-24.8782	0, 1	57.7449	114.775	5.74763	198.974	0, 1	34.3989	99.4664	5.35998	78.0997	0, 0	88.6998	39.9061	6.64593	359.242	0, 0	102.182	5.88327	6.89163	429.045	-1.46083	-1.87315	-0.845366	-1.09722	-0.412323	-1.19758	0.615464	1.78247	0.36361	1.05963	1	2	2	3	NP_001735	Q16566
66	NK021-2	CaMK4	Pan-specific	Calcium/calmodulin-dependent protein-serine kinase 4	0, 0	5.70784	13.1988	2.04229	0, 0	5.10219	33.2197	2.13849	-10.6109	1, 1	19.0982	68.1946	4.15137	234.596	1, 1	7.36825	41.0085	3.13701	29.0899	1, 1	2.30819	45.6161	1.38184	-59.561	1, 1	8.4164	39.7059	3.28983	47.4532	-2.04529	-2.41825	-1.35381	-1.79963	-0.372963	-1.08326	0.691481	2.00263	0.245659	0.715898	1	2	4	3	NP_001735	Q16566
67	NK021-3	CaMK4	Pan-specific	Calcium/calmodulin-dependent protein-serine kinase 4	0, 0	142.545	422.676	6.68462	0, 0	241.585	4.58373	7.70376	69.4798	0, 0	160.351	1.45714	7.22109	12.4913	0, 0	149.057	9.02044	7.47541	4.56832	0, 0	168.242	37.7513	7.56947	18.0273	0, 0	169.529	34.9386	7.62202	18.9303	-0.502491	-0.406285	-0.376035	-0.428788	0.0962062	0.279427	0.126456	0.366235	0.0737033	0.214786	1	2	6	3	NP_001735	Q16566
68	NK022	CaMKK (CaMKK2)	Pan-specific	Calcium/calmodulin-dependent protein-serine kinase kinase	0, 0	322.465	43.8057	7.86235	0, 0	752.133	36.6364	9.34221	133.245	0, 0	238.775	13.0662	7.79551	-25.9532	0, 0	443.438	36.5618	9.04828	37.5151	0, 0	388.813	17.4439	8.778	20.5752	0, 0	519.819	60.6985	9.2385	61.2019	-0.111095	0.186053	-0.19307	0.0682057	0.297148	0.863055	-0.081975	-0.237411	0.1793	0.522517	1	2	8	3	NP_006540	Q8N5S9
69	NN010	CAS	Pan-specific	Cellular apoptosis susceptibility protein (CSE1L)	0, 0	219.146	6.22695	7.3051	0, 0	683.824	192.899	9.20485	212.041	0, 0	198.945	191.583	7.53223	-9.21803	0, 0	435.792	63.1628	9.02318	98.8592	0, 0	170.91	88.9936	7.59217	-22.0109	0, 0	377.531	62.5796	8.77708	72.2737	-0.296288	0.136394	-0.276931	0.0602766	0.432681	1.25671	0.0193566	0.0560595	0.356564	1.0391	1	2	10	3	NP_001307	P55060
70	NK023	CASK/Lin2	Pan-specific	Calcium/calmodulin-dependent protein-serine kinase (Lin2 homolog)	1, 1	7.88206	9.63855	2.50792	1, 1	1.96069	2.39234	0.75873	-75.1247	0, 0	16.4866	20.2905	3.93923	109.166	0, 0	3.3671	44.5255	2.0072	-57.2815	1, 1	1.81307	64.1672	1.03351	-76.9975	1, 1	4.62988	108.84	2.42761	-41.2606	-1.89055	-2.91707	-1.42138	-2.15663	-1.02652	-2.98149	0.469165	1.35877	-0.266083	-0.775418	1	2	2	4	NP_001119526.1	O14936
71	NN011	CASP1	Pan-specific	Caspase 1 (Interleukin-1 beta convertase)	0, 0	3034.54	23.9279	11.0966	0, 0	2395.73	17.2273	11.0136	-21.0514	0, 0	4865.58	21.9127	12.1444	60.3397	0, 0	2832.55	20.443	11.7236	-6.65651	0, 0	3024.11	30.0571	11.7374	-0.343901	0, 0	2631.84	16.1184	11.5785	-13.2706	0.963758	0.790303	1.19215	0.913544	-0.173456	-0.503795	0.228387	0.661441	-0.0502144	-0.146335	1	2	4	4	NP_001214	P29466
72	NN011-2	CASP1	Pan-specific	Caspase 1 (Interleukin-1 beta convertase)	0, 0	27.899	23.1051	4.33149	0, 0	45.3866	52.8773	5.29157	62.6819	0, 0	31.9758	553.215	4.89491	14.6126	0, 0	7.45704	152.176	3.15429	-73.2713	1, 1	34.9258	1810.81	5.30129	25.1865	1, 1	21.7699	27.2889	4.66089	-21.9689	-1.28451	-1.27835	-1.11697	-1.79417	0.00616921	0.0179182	0.167541	0.485221	-0.509656	-1.48524	1	2	6	4	NP_001214	P29466
73	NN013	CASP3	Pan-specific	Caspase 3 (apopain, cysteine protease CPP32)	0, 0	1001.61	44.1366	9.49745	0, 0	1373.13	28.5181	10.2106	37.0931	0, 0	2056.18	15.5227	10.9018	105.288	0, 0	2048.48	36.84	11.256	104.519	0, 0	734.887	55.7348	9.69645	-26.6292	0, 0	1110.99	25.7304	10.3343	10.9203	0.432304	0.500003	0.796336	0.765808	0.0676997	0.196631	0.364032	1.05429	0.333504	0.971897	1	2	8	4	NP_004337	P42574
74	NN013-3	CASP3	Pan-specific	Caspase 3 (apopain, cysteine protease CPP32)	0, 0	111.331	13.7638	6.32806	0, 0	287.497	138.928	7.95477	158.235	0, 0	88.4364	28.3439	6.36258	-20.5647	0, 0	215.005	65.4231	8.00392	93.1219	0, 0	202.103	3.80265	7.83402	81.5327	0, 0	251.301	176.775	8.1899	125.723	-0.620987	-0.315538	-0.649492	-0.26179	0.305449	0.887165	-0.0285049	-0.0825541	0.359197	1.04677	1	2	10	4	NP_004337	P42574
75	NN016	CASP6	Pan-specific	Caspase 6 (apoptotic protease Mch2)	0, 0	856.466	46.5658	9.2716	0, 0	719.508	89.3157	9.27824	-15.9911	0, 0	611.732	543.424	9.15276	-28.5749	0, 0	199.376	373.581	7.89504	-76.7211	0, 0	625.447	56.9493	9.46382	-26.9736	0, 0	403.838	310.178	8.87427	-52.8483	0.357247	0.162924	0.239243	-0.296194	-0.194323	-0.564403	-0.118004	-0.341756	-0.653441	-1.90426	1	2	2	5	NP_001217	P55212
76	NN017	CASP7	Pan-specific	Caspase 7 (ICE-like apoptotic protease 3 (ICE-LAP3), Mch3)	0, 0	1127.47	0.746444	9.66822	0, 0	964.002	23.8385	9.70026	-14.4985	0, 0	586.091	51.8827	9.09099	-48.017	0, 0	318.634	6.47641	8.57145	-71.739	0, 0	1271.18	2.34364	10.487	12.7462	0, 0	803.934	1.97204	9.86756	-28.6956	0.489056	0.315495	0.219567	-0.0824631	-0.173561	-0.504101	-0.269489	-0.780478	-0.571519	-1.66552	1	2	4	5	NP_01218	P55210
77	NN017-2	CASP7	Pan-specific	Caspase 7 (ICE-like apoptotic protease 3 (ICE-LAP3), Mch3)	0, 0	509.151	58.9233	8.5213	0, 0	1873.69	27.7154	10.659	268.003	0, 0	1253.94	35.6588	10.1883	146.281	0, 0	1117.35	40.5864	10.3816	119.454	0, 0	1827.83	54.2704	11.011	258.996	0, 0	1060.78	13.195	10.2675	108.342	0.107897	0.662113	0.569072	0.489494	0.554217	1.6097	0.461176	1.33563	0.381598	1.11205	1	2	6	5	NP_01218	P55210
78	NN019-2	CASP9	Pan-specific	Caspase 9 (ICE-like apoptotic protease 6 (ICE-LAP6), Mch6, APAF3)	0, 0	21.2101	165.211	3.93603	0, 0	48.2408	38.8411	5.37955	127.443	0, 0	38.3899	67.3653	5.15866	80.9983	0, 0	28.4947	37.5367	5.08831	34.3452	0, 0	28.1819	0.0125723	4.99177	32.8705	0, 0	96.2925	31.5198	6.80598	353.994	-1.41594	-1.24654	-1.03296	-1.18306	0.169404	0.492027	0.382975	1.10915	0.232879	0.678657	1	2	8	5	NP_033938	P55211
79	PN162	Catenin a	S641	Catenin (cadherin-associated protein) alpha	0, 0	411.252	11.3738	8.21323	0, 0	1192.49	10.5281	10.0071	189.967	0, 0	407.411	28.5239	8.56635	-0.933941	0, 0	603.834	37.8659	9.4937	46.8284	0, 0	1384.07	28.9584	10.6098	236.551	0, 0	891.483	14.8884	10.0167	116.773	0.00551414	0.426437	0.0524574	0.208949	0.420923	1.22255	0.0469432	0.135954	0.203435	0.59285	1	2	10	5	NP_001894.2	P35221
80	PN166	Catenin b	S33	Catenin (cadherin-associated protein) beta 1	0, 0	3393.73	2.14926	11.258	0, 0	3120.41	5.17892	11.3949	-8.05352	0, 0	3666.44	7.25037	11.7362	8.03583	0, 0	2945.83	24.3299	11.7801	-13.1978	0, 0	3246.1	19.9103	11.8396	-4.34992	0, 0	2606.26	24.5402	11.5644	-23.2037	1.01739	0.928141	1.06212	0.93142	-0.0892528	-0.259231	0.0447214	0.12952	-0.085974	-0.250545	1	2	2	6	NP_001895	P35222
81	PN167	Catenin b	Y333	Catenin (cadherin-associated protein) beta 1	0, 0	1015.81	13.1177	9.51776	0, 0	2920.95	16.1032	11.2996	187.55	0, 0	2741.39	28.9655	11.3167	169.874	0, 0	2591.53	2.68153	11.5953	155.121	0, 0	5157.16	24.3513	12.5074	407.692	0, 0	2569.46	4.76521	11.5439	152.948	0.439052	0.893688	0.928505	0.873004	0.454635	1.32047	0.489452	1.41752	0.433952	1.26462	1	2	4	6	NP_001895	P35222
82	NN021	Catenin b1	Pan-specific	Catenin (cadherin-associated protein) beta 1	0, 0	10020.2	97.3179	12.82	0, 0	14231.3	12.3301	13.5842	42.0272	0, 0	20189.2	9.16209	14.1973	101.486	0, 0	16156	9.74112	14.2355	61.2347	0, 0	14810.6	24.7854	14.0294	47.8079	0, 0	14147.3	6.65934	14.0049	41.1887	1.53649	1.71961	1.84604	1.70725	0.183122	0.531872	0.309554	0.896512	0.170765	0.497642	1	2	6	6	NP_001895	P35222
83	NN021-1	Catenin b1	Pan-specific	Catenin (cadherin-associated protein) beta 1	0, 0	1919.8	12.1387	10.4361	0, 0	3403.11	16.7658	11.52	77.2639	0, 0	2601.35	7.54931	11.2411	35.5012	0, 0	2384.86	1.23243	11.4754	24.2243	0, 0	1780.03	4.71714	10.9728	-7.28047	0, 0	3029.52	43.19	11.7815	57.8041	0.744245	0.973374	0.90441	0.835119	0.229129	0.665497	0.160165	0.463859	0.0908742	0.264825	1	2	8	6	NP_001895	P35222
84	NN167	Caveolin 1	Pan-specific	Caveolin 1	0, 0	91.2756	1.98413	6.04151	0, 0	560.338	11.1807	8.91752	513.897	0, 0	106.926	48.7764	6.63648	17.1466	0, 0	114.791	28.4774	7.09856	25.7634	0, 0	223.199	34.171	7.97726	144.533	0, 0	371.009	85.4318	8.75194	306.471	-0.71622	0.0325182	-0.562247	-0.547865	0.748738	2.17468	0.153973	0.445926	0.168355	0.49062	1	2	10	6	NP_001744.2	Q03135
85	PN147	Caveolin 1	Y14	Caveolin 1	0, 0	302.846	19.4496	7.77179	0, 0	370.88	3.25918	8.32218	22.4649	0, 0	164.149	71.6171	7.25487	-45.7979	0, 0	143.544	39.9546	7.42104	-52.6017	0, 0	502.483	33.1095	9.148	65.9201	0, 0	289.097	29.3141	8.39204	-4.53991	-0.14119	-0.182712	-0.365277	-0.445968	-0.0415221	-0.120599	-0.224088	-0.648989	-0.304778	-0.888184	1	2	2	7	NP_001744.2	Q03135
86	NN022-1	Caveolin 2	Pan-specific	Caveolin 2	0, 0	370.296	26.4693	8.06188	0, 0	823.992	6.0848	9.47386	122.522	0, 0	1096.56	56.8848	9.99477	196.13	0, 0	1633.39	4.59839	10.9293	341.103	0, 0	1715.93	51.393	10.9198	363.393	0, 0	623.551	10.2804	9.501	68.3925	-0.0447817	0.233645	0.507442	0.662583	0.278427	0.80868	0.552224	1.59932	0.707364	2.0614	1	2	4	7	NP_001224	P51636
87	PN018	Caveolin 2	S36	Caveolin 2	0, 0	942.241	0.238847	9.4093	0, 0	1757.07	93.663	10.5663	86.4777	0, 0	855.342	5.96687	9.63636	-9.22258	0, 0	954.817	5.93046	10.1548	1.33468	0, 0	4154.41	25.0641	12.1955	340.908	0, 0	2341.81	124.338	11.41	148.536	0.403009	0.628596	0.393281	0.417834	0.225587	0.655209	-0.00972801	-0.0281737	0.0148251	0.0432033	1	2	6	7	NP_001224	P51636
88	PN171	Cbl	Y700	Signal transduction protein CBL	0, 0	282.037	2.08005	7.66909	0, 0	1496.09	25.5612	10.3344	430.459	0, 0	332.563	14.5374	8.27349	17.9147	0, 0	568.424	3.93509	9.40651	101.542	0, 0	439.12	2.37738	8.95354	55.6957	0, 0	984.495	27.7969	10.1599	249.065	-0.17532	0.544733	-0.0408231	0.181401	0.720053	2.09137	0.134497	0.389521	0.356721	1.03955	1	2	8	7	NP_005179.2	P22681
89	NP001	CD45	Pan-specific	Leukocyte common antigen CD45 receptor-tyrosine phosphatase (LCA, T200)	0, 0	316.368	23.6554	7.83481	0, 0	857.054	46.4452	9.53061	170.905	0, 0	256.675	5.16997	7.8998	-18.8682	0, 0	917.357	15.87	10.097	189.966	0, 0	814.174	64.4498	9.84427	157.351	0, 0	1800.5	69.218	11.0308	469.115	-0.120247	0.254163	-0.159851	0.399589	0.37441	1.08746	-0.0396039	-0.114698	0.519837	1.51491	1	2	10	7	NP_002829	P08575
90	NP002	Cdc25B	Pan-specific	Cell division cycle 25B phosphatase	0, 0	1461.18	3.07978	10.0423	0, 0	3589.77	63.8793	11.597	145.676	0, 0	1620.98	32.7913	10.5587	10.9368	0, 0	1631.66	9.53279	10.9278	11.6677	0, 0	9132.4	3.06603	13.3319	525.003	0, 0	5563.17	57.1207	12.6583	280.732	0.613363	1.00122	0.687052	0.662101	0.387861	1.12653	0.073689	0.213413	0.0487374	0.14203	1	2	2	8	NP_004349	P30305
91	NP003	Cdc25C	Pan-specific	Cell division cycle 25C phosphatase	0, 0	5792.75	8.57676	12.0294	0, 0	4419.56	4.73532	11.8971	-23.7054	0, 0	5260.64	6.61604	12.257	-9.18588	0, 0	5512.22	6.94316	12.6841	-4.84284	0, 0	4525.96	15.8362	12.3191	-21.8686	0, 0	4347.7	7.14158	12.3027	-24.946	1.27375	1.10968	1.22802	1.21705	-0.164064	-0.476516	-0.0457287	-0.132437	-0.0566963	-0.165224	1	2	4	8	NP_001781	P30307
92	PP005	Cdc25C	S216	Cell division cycle 25C phosphatase	0, 0	296.439	15.3758	7.74094	0, 0	512.007	37.8873	8.78739	72.7189	0, 0	404.915	36.1997	8.55748	36.593	0, 0	318.168	296.845	8.56934	7.33	0, 0	808.77	27.9863	9.83466	172.828	0, 0	456.822	80.2423	9.05212	54.1031	-0.151442	-0.0145282	0.0496339	-0.0831299	0.136913	0.39766	0.201076	0.582343	0.0683117	0.199074	1	2	6	8	NP_002882.3	P30307
93	NK024	CDC2L5 (CHED)	Pan-specific	Cell division cycle 2-like protein-serine kinase 5	0, 0	192.826	98.6906	7.12051	0, 0	596.382	69.774	9.00746	209.284	0, 0	85.7495	14.1791	6.31806	-55.5302	0, 0	110.516	6.73483	7.0438	-42.6862	0, 0	209.046	6.67573	7.88275	8.41168	0, 0	183.98	24.0542	7.74004	-4.58775	-0.357632	0.0650336	-0.66367	-0.565166	0.422666	1.22762	-0.306038	-0.886327	-0.207534	-0.604795	1	2	8	8	NP_003709	Q14004
94	NN023	Cdc34	Pan-specific	Cell division cycle 34 (ubiquitin-conjugating ligase)	0, 0	1320.77	62.454	9.89651	0, 0	1997.32	2.92518	10.7512	51.2245	0, 0	1376.44	18.305	10.3227	4.21558	0, 0	1509.13	11.1135	10.8152	14.2616	0, 0	1392.59	0.601141	10.6186	5.4378	0, 0	2416.42	59.4295	11.4553	82.9557	0.564924	0.69544	0.611905	0.626513	0.130516	0.379079	0.0469817	0.136065	0.061589	0.179482	1	2	10	8	NP_004350	P49427
95	NN024	Cdc42	Pan-specific	Cell division control protein 42 homolog	0, 0	560.876	68.0573	8.66089	0, 0	1423.6	43.8788	10.2627	153.818	0, 0	1318.49	9.67868	10.2607	135.077	0, 0	1249.77	20.79	10.5431	122.825	0, 0	2084.58	15.6464	11.2006	271.664	0, 0	2200.63	91.5159	11.3203	292.355	0.154287	0.51883	0.592139	0.54055	0.364543	1.0588	0.437852	1.26808	0.386263	1.12565	1	2	2	9	NP_001782	P60953
96	NK025-1	CDK1 (CDC2)	Pan-specific	Cyclin-dependent protein-serine kinase 1	0, 0	1159.35	10.7043	9.70845	0, 0	849.874	13.0458	9.51848	-26.694	0, 0	709.008	5.75607	9.36566	-38.8445	0, 0	554.29	3.79147	9.37019	-52.1897	0, 0	1299.2	9.14308	10.5185	12.0626	0, 0	1463.33	7.94378	10.7317	26.2195	0.502427	0.249775	0.307057	0.169922	-0.252651	-0.733816	-0.19537	-0.565817	-0.332505	-0.968984	1	2	4	9	NP_001777	P06493
97	NK025-2	CDK1 (CDC2)	Pan-specific	Cyclin-dependent protein-serine kinase 1	0, 0	921.362	20.3302	9.37697	0, 0	1683.2	34.86	10.5044	82.6858	0, 0	1221	20.5387	10.1498	32.5206	0, 0	1834.19	19.002	11.0966	99.0742	0, 0	1531.48	36.8343	10.7558	66.2196	0, 0	2981.48	87.4032	11.7584	223.595	0.392266	0.606194	0.556837	0.715439	0.213929	0.621348	0.164571	0.476622	0.323174	0.941792	1	2	6	9	NP_001777	P06493
98	NK025-3	CDK1 (CDC2)	Pan-specific	Cyclin-dependent protein-serine kinase 1	0, 0	4191.75	0.485883	11.5627	0, 0	3428.44	29.4489	11.5307	-18.2099	0, 0	5223.03	20.3183	12.2467	24.6025	0, 0	5942.71	0.878571	12.7926	41.7716	0, 0	2300.99	13.4729	11.3431	-45.1067	0, 0	1740.5	0.711822	10.9819	-58.4779	1.11865	0.977241	1.22472	1.25133	-0.141409	-0.410717	0.106072	0.3072	0.132682	0.386662	1	2	8	9	NP_001777	P06493
99	NK025-4	CDK1 (CDC2)	Pan-specific	Cyclin-dependent protein-serine kinase 1	0, 0	52.2381	76.5166	5.23638	0, 0	82.5771	19.501	6.15504	58.0784	1, 1	42.6964	98.7667	5.31205	-18.2658	1, 1	22.1961	55.2862	4.72792	-57.5098	0, 0	38.3872	25.2716	5.43763	-26.5149	0, 0	44.6973	37.8159	5.69875	-14.4354	-0.98379	-0.96618	-0.984108	-1.29694	0.0176101	0.051148	-0.00031715	-0.000918511	-0.313146	-0.912571	1	2	10	9	NP_001777	P06493
100	NK025-5	CDK1 (CDC2)	Pan-specific	Cyclin-dependent protein-serine kinase 1	0, 0	2523.39	9.62273	10.8305	0, 0	1503	19.2297	10.341	-40.4374	0, 0	1028.68	50.9412	9.90259	-59.2342	0, 0	411.324	48.6088	8.93982	-83.6996	0, 0	1496.03	55.9429	10.722	-40.7135	0, 0	674.241	44.2875	9.61375	-73.2804	0.87532	0.547136	0.478079	0.0339356	-0.328184	-0.953198	-0.397241	-1.15047	-0.841384	-2.45196	1	2	2	10	NP_001777	P06493
101	NK025-6	CDK1 (CDC2)	Pan-specific	Cyclin-dependent protein-serine kinase 1	0, 0	4444.85	10.4948	11.6473	0, 0	3257.39	3.20112	11.4569	-26.7155	0, 0	4337.63	0.065539	11.9787	-2.41205	0, 0	2889.54	19.2308	11.7523	-34.9912	0, 0	2831.57	12.877	11.6425	-36.2955	0, 0	2438.34	0.82646	11.4683	-45.1424	1.14676	0.950547	1.13937	0.922625	-0.196212	-0.569889	-0.00739305	-0.0214113	-0.224134	-0.65317	1	2	4	10	NP_001777	P06493
102	PK006	CDK1/2	T14+Y15	Cyclin-dependent protein-serine kinase 1/2	0, 0	300.615	34.4551	7.76112	0, 0	446.549	46.9872	8.59004	48.5453	0, 0	184.002	22.5119	7.41958	-38.7915	0, 0	178.576	11.9419	7.73608	-40.5963	0, 0	418.17	28.8549	8.88302	39.105	0, 0	478.223	8.65753	9.11817	59.0817	-0.144736	-0.085873	-0.312813	-0.34642	0.0588628	0.170965	-0.168077	-0.486774	-0.201684	-0.587748	1	2	6	10	NP_001777	P06493
103	PK007-1	CDK1/2	Y15	Cyclin-dependent protein-serine kinase 1/2	0, 0	585.451	235.084	8.72275	0, 0	680.734	2.94618	9.19832	16.2751	0, 0	577.88	32.6186	9.07063	-1.29316	0, 0	584.768	7.31964	9.44741	-0.116668	0, 0	450.955	5.63097	8.99191	-22.9731	0, 0	808.604	25.9291	9.87592	38.1165	0.174847	0.134031	0.213084	0.194323	-0.0408157	-0.118548	0.0382368	0.110739	0.0194765	0.0567585	1	2	8	10	NP_001777	P06493
104	PK007-2	CDK1/2	Y15	Cyclin-dependent protein-serine kinase 1/2	0, 0	364.611	78.3561	8.03956	0, 0	270.546	33.1707	7.8671	-25.7987	0, 0	154.391	32.9323	7.16645	-57.6558	0, 0	76.6514	87.1088	6.51593	-78.9772	0, 0	495.633	86.6774	9.1282	35.9348	0, 0	234.048	2.56815	8.08729	-35.8087	-0.0522005	-0.347233	-0.393439	-0.731964	-0.295033	-0.856912	-0.341238	-0.988274	-0.679763	-1.98096	1	2	10	10	NP_001777	P06493
105	PK007-3	CDK1/2	Y15	Cyclin-dependent protein-serine kinase 1/2	0, 0	1164.02	7.10468	9.71425	0, 0	759.597	42.2356	9.35646	-34.7435	0, 0	604.773	17.9347	9.13626	-48.0444	0, 0	529.8	45.9248	9.30499	-54.4853	0, 0	1766.29	36.4097	10.9616	51.7404	0, 0	633.87	2.85374	9.52467	-45.5446	0.504352	0.191203	0.233986	0.149322	-0.313149	-0.90953	-0.270367	-0.78302	-0.35503	-1.03463	1	2	2	11	NP_001777	P06493
106	PK008	CDK1/2	T161	Cyclin-dependent protein-serine kinase 1/2	0, 0	533.133	27.8887	8.5877	0, 0	273.46	42.2456	7.88256	-48.7069	0, 0	150.708	1.04229	7.13162	-71.7316	0, 0	136.6	14.6938	7.34951	-74.3778	0, 0	178.894	44.0649	7.65803	-66.4448	0, 0	197.352	44.9327	7.84126	-62.9826	0.129964	-0.341645	-0.404534	-0.46857	-0.471609	-1.36977	-0.534498	-1.54798	-0.598534	-1.74425	1	2	4	11	NP_001777	P06493
107	NK033	CDK10	Pan-specific	Cyclin-dependent protein-serine kinase 10 [PISSLRE]	0, 0	24.3197	16.3265	4.1334	0, 0	21.4169	1.41674	4.20805	-11.9358	0, 0	50.3002	1407.21	5.5485	106.829	0, 0	13.8018	5.61519	4.04247	-43.2486	0, 0	34.2916	5.50588	5.27486	41.0037	0, 0	32.1364	28.3554	5.22277	32.1415	-1.35035	-1.67006	-0.908793	-1.51353	-0.319714	-0.928597	0.441554	1.2788	-0.163179	-0.475535	1	2	6	11	NP_003665	Q15131
108	NK026-2	CDK2	Pan-specific	Cyclin-dependent protein-serine kinase 2	0, 0	29.6686	543.403	4.42021	0, 0	13.4988	15.0055	3.54213	-54.5013	1, 1	37.5193	97.4382	5.12557	26.4614	1, 1	8.9203	39.0509	3.41278	-69.9335	0, 0	24.5283	21.3138	4.79145	-17.3257	0, 0	17.1168	40.4972	4.31397	-42.3067	-1.25503	-1.9108	-1.04351	-1.71249	-0.655775	-1.90467	0.211524	0.612602	-0.457465	-1.33314	1	2	8	11	NP_001789	P24941
109	NK026-3	CDK2	Pan-specific	Cyclin-dependent protein-serine kinase 2	0, 0	2153.85	62.4488	10.6021	0, 0	1779.97	59.9812	10.585	-17.3587	0, 0	765.523	55.6914	9.47631	-64.4579	0, 0	1776.09	70.0113	11.0502	-17.539	0, 0	2359.08	94.1112	11.3791	9.52856	0, 0	1108.45	7.48573	10.331	-48.5364	0.799399	0.63535	0.3423	0.700764	-0.164049	-0.476474	-0.457099	-1.32382	-0.0986354	-0.287443	1	2	10	11	NP_001789	P24941
110	NK026-4	CDK2	Pan-specific	Cyclin-dependent protein-serine kinase 2	0, 0	28.7512	225.862	4.3749	0, 0	11.9901	78.3697	3.37114	-58.2972	0, 0	21.5895	78.0731	4.32826	-24.9095	0, 0	15.2466	16.8831	4.1861	-46.9707	0, 0	51.5313	276.105	5.86245	79.2317	0, 0	37.2464	204.118	5.43566	29.5472	-1.27009	-1.97262	-1.29746	-1.46814	-0.702534	-2.04048	-0.027377	-0.0792876	-0.198052	-0.577162	1	3	2	1	NP_001789	P24941
111	NK026-5	CDK2	Pan-specific	Cyclin-dependent protein-serine kinase 2	0, 0	11744.5	4.66702	13.049	0, 0	5638.88	3.50498	12.2486	-51.9871	0, 0	8250.92	12.7727	12.9063	-29.7467	0, 0	5056.5	15.9197	12.5596	-56.9459	0, 0	5631.72	18.9408	12.6344	-52.0481	0, 0	4097.51	3.32871	12.2172	-65.1113	1.61262	1.23676	1.43484	1.17771	-0.375855	-1.09166	-0.177776	-0.514864	-0.434903	-1.26739	1	3	4	1	NP_001789	P24941
112	NK026-6	CDK2	Pan-specific	Cyclin-dependent protein-serine kinase 2	0, 0	4618.41	5.86395	11.7025	0, 0	2827.55	13.1462	11.2527	-38.7765	0, 0	6204.8	2.39128	12.4952	34.3493	0, 0	3616.29	10.9143	12.076	-21.6983	0, 0	4564.84	36.5323	12.3314	-1.15987	0, 0	3519.65	3.7614	11.9978	-23.7907	1.16512	0.876738	1.30387	1.0249	-0.288386	-0.837605	0.13875	0.40184	-0.140226	-0.408646	1	3	6	1	NP_001789	P24941
113	NK026-7	CDK2	Pan-specific	Cyclin-dependent protein-serine kinase 2	0, 0	8645.86	29.1406	12.6071	0, 0	4480.09	16.335	11.9167	-48.1822	0, 0	8089.4	21.3785	12.8778	-6.43615	0, 0	4421.2	4.26272	12.3659	-48.8633	0, 0	4621.93	38.4993	12.3494	-46.5417	0, 0	4263.51	16.5247	12.2745	-50.6872	1.46576	1.11678	1.42576	1.11651	-0.348977	-1.01359	-0.0400008	-0.115848	-0.349248	-1.01778	1	3	8	1	NP_001789	P24941
114	NK027	CDK4	Pan-specific	Cyclin-dependent protein-serine kinase 4	0, 0	46.0286	35.2626	5.05381	0, 0	63.3411	23.1608	5.77244	37.6124	0, 0	35.9609	0.119474	5.06437	-21.8726	0, 0	32.6977	16.7832	5.28681	-28.9622	0, 0	61.7313	22.2086	6.123	34.1151	0, 0	68.7382	43.367	6.31967	49.3381	-1.04446	-1.1045	-1.063	-1.12034	-0.060034	-0.174367	-0.0185349	-0.0536796	-0.0758754	-0.221116	1	3	10	1	NP_000066	P11802
115	NK027-2	CDK4	Pan-specific	Cyclin-dependent protein-serine kinase 4	0, 0	2674.08	99.6016	10.9142	0, 0	1721.92	22.9237	10.5372	-35.6068	0, 0	2914.37	35.2694	11.405	8.98605	0, 0	1409.24	61.6211	10.7164	-47.3	0, 0	2526.93	72.1842	11.4782	-5.50263	0, 0	1931.17	33.2694	11.1319	-27.7819	0.903128	0.618058	0.956622	0.595294	-0.28507	-0.827975	0.0534942	0.154927	-0.307834	-0.897089	1	3	2	2	NP_000066	P11802
116	NK028-1	CDK5	Pan-specific	Cyclin-dependent protein-serine kinase 5	0, 0	574.041	7.96154	8.69436	0, 0	543.398	22.6564	8.87323	-5.33819	1, 0	421.241	21.0071	8.61451	-26.6184	1, 0	229.97	112.38	8.10099	-59.9383	0, 0	430.229	565.279	8.92403	-25.0526	0, 0	334.901	0.48581	8.60422	-41.659	0.16541	0.0165066	0.0677975	-0.231116	-0.148904	-0.432485	-0.0976127	-0.2827	-0.396526	-1.15556	1	3	4	2	NP_004926	Q00535
117	NK028-2	CDK5	Pan-specific	Cyclin-dependent protein-serine kinase 5	0, 0	258.636	15.0501	7.54413	0, 0	276.701	12.2199	7.89956	6.98465	0, 0	283.682	80.6518	8.04414	9.68367	0, 0	165.049	36.2599	7.62244	-36.1849	0, 0	533.157	17.6186	9.23349	106.142	0, 0	289.433	28.8827	8.39372	11.9072	-0.216848	-0.3355	-0.113878	-0.382329	-0.118651	-0.344618	0.102971	0.298217	-0.165481	-0.482243	1	3	6	2	NP_004926	Q00535
118	NK028-4	CDK5	Pan-specific	Cyclin-dependent protein-serine kinase 5	0, 0	6261.05	13.9557	12.1415	0, 0	3618.08	18.8961	11.6084	-42.2129	0, 0	7017.12	15.7549	12.6727	12.0757	0, 0	3249.21	6.75962	11.9216	-48.1043	0, 0	3499.83	23.9066	11.9481	-44.1016	0, 0	3061.24	15.5041	11.7965	-51.1066	1.31102	1.00532	1.36041	0.976104	-0.3057	-0.887893	0.049389	0.143037	-0.334917	-0.976014	1	3	8	2	NP_004926	Q00535
119	NK028-5	CDK5	Pan-specific	Cyclin-dependent protein-serine kinase 5	0, 0	1783.09	22.242	10.3295	0, 0	1229.67	29.6684	10.0514	-31.0367	0, 0	1755.89	1.64918	10.674	-1.5252	0, 0	1170.47	5.45246	10.4486	-34.3569	0, 0	1666.11	46.2012	10.8773	-6.56054	0, 0	1311.66	27.1776	10.5738	-26.4387	0.708825	0.442451	0.723789	0.510668	-0.266374	-0.773674	0.014964	0.0433378	-0.198157	-0.577469	1	3	10	2	NP_004926	Q00535
120	NK029	CDK6	Pan-specific	Cyclin-dependent protein-serine kinase 6	0, 0	877.165	30.351	9.30605	0, 0	503.127	6.57532	8.76215	-42.6417	0, 0	446.247	92.1621	8.6977	-49.1263	0, 0	192.568	129.627	7.84491	-78.0466	0, 0	803.257	250.155	9.82479	-8.42581	0, 0	499.936	98.0891	9.18223	-43.0055	0.368696	-0.0236532	0.0942975	-0.312032	-0.39235	-1.13956	-0.274399	-0.794698	-0.680729	-1.98378	1	3	2	3	NP_001250	Q00534
121	NK029-2	CDK6	Pan-specific	Cyclin-dependent protein-serine kinase 6	0, 0	32.3043	54.7203	4.543	0, 0	43.9996	34.036	5.24679	36.2036	0, 0	38.7574	4.24492	5.17241	19.9762	0, 0	31.8903	19.1435	5.25073	-1.2815	0, 0	164.668	74.2107	7.53849	409.741	0, 0	33.2095	72.3369	5.27016	2.80219	-1.21422	-1.29453	-1.02859	-1.13174	-0.0803112	-0.233261	0.185636	0.537629	0.0824838	0.240374	1	3	4	3	NP_001250	Q00534
122	NK029-3	CDK6	Pan-specific	Cyclin-dependent protein-serine kinase 6	0, 0	6041.52	8.93792	12.09	0, 0	3156	18.3297	11.4113	-47.7615	0, 0	7218.68	20.7463	12.7135	19.4845	0, 0	4804.87	4.3556	12.486	-20.4691	0, 0	4853.61	35.2992	12.4199	-19.6625	0, 0	4035.58	6.59045	12.1952	-33.2026	1.29391	0.934056	1.37342	1.15445	-0.359853	-1.04518	0.0795156	0.230288	-0.139463	-0.406423	1	3	6	3	NP_001250	Q00534
123	PK165	CDK6	Y13	Cyclin-dependent protein-serine kinase 6	0, 0	383.558	5.3186	8.11265	0, 0	1023.52	12.62	9.78669	166.848	0, 0	1051.75	24.639	9.93459	174.21	0, 0	1016.35	9.52968	10.2449	164.979	0, 0	486.556	23.3302	9.10153	26.8533	0, 0	1171.19	2.66724	10.4104	205.35	-0.0279112	0.346741	0.488272	0.446303	0.374652	1.08816	0.516183	1.49494	0.474214	1.38195	1	3	8	3	NP_001250	Q00534
124	NK030-2	CDK7	Pan-specific	Cyclin-dependent protein-serine kinase 7	0, 0	8922.58	11.7204	12.6526	0, 0	5854.57	2.99571	12.3027	-34.3848	0, 0	9083.4	3.77802	13.045	1.8024	0, 0	5637.05	2.8913	12.7164	-36.8227	0, 0	4785.75	0.227049	12.3996	-46.3637	0, 0	4535.34	1.79553	12.3636	-49.1701	1.48086	1.25634	1.47901	1.22726	-0.224522	-0.652116	-0.00184906	-0.00535514	-0.253602	-0.739047	1	3	10	3	NP_001790	P50613
125	NK030-3	CDK7	Pan-specific	Cyclin-dependent protein-serine kinase 7	0, 0	33.1225	38.196	4.57909	0, 0	48.4934	42.6353	5.38709	46.406	1, 1	8.72907	67.806	3.02184	-73.6461	1, 1	12.96	41.107	3.95168	-60.8726	0, 0	32.2066	66.8771	5.18436	-2.7652	0, 0	13.8148	34.693	4.00477	-58.2919	-1.20223	-1.24381	-1.71359	-1.54221	-0.0415836	-0.120778	-0.511361	-1.48097	-0.339983	-0.990779	1	3	2	4	NP_001790	P50613
126	NK031-2	CDK8	Pan-specific	Cyclin-dependent protein-serine kinase 8	1, 1	35.8822	17.0682	4.69455	1, 1	75.9592	2768.75	6.03452	111.69	0, 0	16.6978	6.91605	3.95759	-53.4651	0, 0	13.2699	11.24	3.98577	-63.0182	0, 0	79.9621	181.069	6.49632	122.846	0, 0	22.4558	3.21267	4.70565	-37.4181	-1.16386	-1.00975	-1.41553	-1.53144	0.154109	0.447604	-0.251673	-0.72888	-0.367581	-1.0712	1	3	4	4	NP_001252	P49336
127	NK031-4	CDK8	Pan-specific	Cyclin-dependent protein-serine kinase 8	1, 1	23.2083	34.0741	4.06592	1, 1	38.7039	2103.45	5.06178	66.7673	1, 1	2.60088	3.57143	1.27501	-88.7933	1, 1	17.2752	22.3361	4.36632	-25.5644	0, 0	108.22	73.4615	6.9329	366.3	0, 0	51.5956	52.8892	5.90581	122.315	-1.37277	-1.36142	-2.26999	-1.41119	0.0113536	0.0329762	-0.89722	-2.59847	-0.0384213	-0.111967	1	3	6	4	NP_001252	P49336
128	NK031-5	CDK8	Pan-specific	Cyclin-dependent protein-serine kinase 8	0, 0	4218.12	19.5691	11.5717	0, 0	2986.18	23.5823	11.3315	-29.2059	0, 0	6326.14	14.3774	12.5231	49.9753	0, 0	3181.24	0.00410741	11.8911	-24.5817	0, 0	3113.49	43.505	11.7794	-26.1879	0, 0	2835.79	6.19543	11.6862	-32.7712	1.12166	0.905208	1.31277	0.966466	-0.216449	-0.628667	0.191118	0.553503	-0.155191	-0.452256	1	3	8	4	NP_001252	P49336
129	NK032	CDK9	Pan-specific	Cyclin-dependent protein-serine kinase 9	0, 0	6367.87	0.0348678	12.1659	0, 0	4532.2	16.4922	11.9334	-28.8271	0, 0	7126.35	0.772995	12.695	11.9111	0, 0	6168.21	0.884174	12.8463	-3.1355	0, 0	3500.09	5.44713	11.9483	-45.0351	0, 0	5131.43	5.72948	12.5418	-19.4168	1.31913	1.12281	1.36751	1.26831	-0.196321	-0.570207	0.0483762	0.140104	-0.0508229	-0.148108	1	3	10	4	NP_001252	P50750
130	NK199	CDKL1	Pan-specific	Cyclin-dependent kinase-like 1	0, 0	14.0888	77.2566	3.34582	0, 0	26.1842	57.2944	4.498	85.8515	1, 1	17.0057	19.6604	3.98395	20.7038	1, 1	3.58655	98.5308	2.09828	-74.5432	1, 0	28.135	24.4446	4.98937	99.6978	1, 0	8.50031	663.041	3.30415	-39.6661	-1.61208	-1.56524	-1.40714	-2.12785	0.0468457	0.136062	0.204949	0.593561	-0.515763	-1.50303	1	3	2	5	NP_004187.2	Q00532
131	NK034	Chk1	Pan-specific	Checkpoint protein-serine kinase 1	0, 0	7949.73	30.1758	12.486	0, 0	4384.76	2.45961	11.8857	-44.8439	0, 0	7228.71	1.52486	12.7155	-9.0698	0, 0	5339.31	12.5043	12.6381	-32.8366	0, 0	5708.73	44.8481	12.654	-28.1897	0, 0	3944.36	5.18262	12.1622	-50.3838	1.42551	1.10556	1.37406	1.20252	-0.319949	-0.929279	-0.0514487	-0.149003	-0.222987	-0.649829	1	3	4	5	NP_001265	O14757
132	NK034-2	Chk1	Pan-specific	Checkpoint protein-serine kinase 1	0, 0	4420.68	31.9435	11.6394	0, 0	2688.42	3.00995	11.1799	-39.1854	0, 0	3784.79	26.628	11.782	-14.3844	0, 0	2604.69	11.5697	11.6026	-41.0793	0, 0	4121.95	5.74164	12.1842	-6.75743	0, 0	3702.29	15.9031	12.0708	-16.2505	1.14414	0.850421	1.07671	0.875314	-0.293724	-0.853109	-0.0674304	-0.195288	-0.26883	-0.783424	1	3	6	5	NP_001265	O14757
133	PK162	Chk1	S280	Checkpoint protein-serine kinase 1	0, 0	210.168	28.6852	7.24474	0, 0	207.879	2.67992	7.48697	-1.08888	0, 0	599.803	3.89569	9.12435	185.393	0, 0	553.545	4.84494	9.36825	163.383	0, 0	949.007	5.5194	10.0653	351.548	0, 0	1066.83	46.0915	10.2757	407.61	-0.316344	-0.484658	0.230194	0.169309	-0.168314	-0.488861	0.546538	1.58285	0.485654	1.41529	1	3	8	5	NP_001265	O14757
134	NK035	Chk2	Pan-specific	Checkpoint protein-serine kinase 2	0, 0	4698.08	15.8899	11.7272	0, 0	3320.1	2.78654	11.4844	-29.3308	0, 0	8778.31	12.9423	12.9957	86.8487	0, 0	4787.58	6.22299	12.4808	1.90487	0, 0	4050.74	23.0751	12.159	-13.7789	0, 0	3453.67	7.42931	11.9705	-26.4876	1.17332	0.960493	1.46331	1.1528	-0.212832	-0.618161	0.289988	0.839846	-0.0205235	-0.0598096	1	3	10	5	NP_009125	O96017
135	PK119	Chk2	T68	Checkpoint protein-serine kinase 2	0, 0	2376.56	10.7112	10.744	0, 0	3795.57	50.1151	11.6775	59.7084	0, 0	1088.18	57.3123	9.9837	-54.2121	0, 0	1154.26	18.7743	10.4284	-51.4314	0, 0	1105.52	54.4308	10.2856	-53.4822	0, 0	1057.5	32.903	10.2631	-55.5027	0.846576	1.0303	0.503916	0.504309	0.183723	0.533617	-0.34266	-0.992391	-0.342267	-0.997433	1	3	2	6	NP_009125	O96017
136	NN025	c-IAP1	Pan-specific	Cellular inhibitor of apoptosis protein 1 (baculoviral IAP repeat-containing protein 3, apoptosis inhibitor 2 (API2))	0, 0	4913.81	8.10486	11.792	0, 0	3146.48	5.97771	11.4069	-35.9665	0, 0	5215.72	10.0381	12.2447	6.14408	0, 0	3501.38	20.975	12.0294	-28.7441	0, 0	3080.84	18.564	11.7642	-37.3024	0, 0	2978.16	0.651471	11.7568	-39.3919	1.19485	0.93248	1.22408	1.01018	-0.26237	-0.762043	0.0292288	0.0846508	-0.184673	-0.538173	1	3	4	6	NP_001156	Q13490
137	NK036	CK1d	Pan-specific	Casein protein-serine kinase 1 delta	0, 0	9414.83	2.42736	12.7301	0, 0	7403.74	29.443	12.6414	-21.3609	0, 0	8363.14	1.17723	12.9258	-11.1706	0, 0	8729.63	1.47339	13.3474	-7.27782	0, 0	5855.11	33.6618	12.6906	-37.8097	0, 0	5242.45	8.84126	12.5727	-44.3171	1.50661	1.37878	1.44105	1.42664	-0.127825	-0.371263	-0.0655602	-0.189871	-0.0799721	-0.233054	1	3	6	6	NP_001884	P48730
138	NK037-1	CK1e	Pan-specific	Casein protein-serine kinase 1 epsilon	0, 0	15827.5	8.4763	13.4795	0, 0	11095.2	26.494	13.225	-29.8993	0, 0	12080	8.29085	13.4563	-23.677	0, 0	7902.48	7.2619	13.2038	-50.0713	0, 0	12431.4	36.6828	13.7768	-21.457	0, 0	9482.64	39.3128	13.4277	-40.0877	1.75567	1.58977	1.61003	1.38126	-0.165897	-0.481841	-0.145641	-0.421798	-0.374412	-1.09111	1	3	8	6	NP_001885	P49674
139	NK198	CK1g	Pan-specific	Casein kinase I gamma 1 isoform	1, 1	54.6493	1.62065	5.30148	1, 1	54.496	7964.58	5.55545	-0.280505	0, 0	71.4984	0.168214	6.05585	30.8315	0, 0	55.9759	53.1439	6.06242	2.42764	0, 0	76.7496	24.5918	6.43716	40.4404	0, 0	87.6984	40.0531	6.67111	60.475	-0.962156	-1.18295	-0.747192	-0.875262	-0.220791	-0.641278	0.214964	0.622565	0.0868939	0.253226	1	3	10	6	NP_071331	Q8IXA3
140	NK040	CK1g2	Pan-specific	Casein protein-serine kinase 1 gamma 2	1, 1	42.6294	157.709	4.94312	1, 1	125.095	98.1604	6.75425	193.447	0, 0	36.7917	53.2027	5.09732	-13.694	0, 0	27.4067	23.0014	5.03214	-35.7094	0, 0	49.8874	32.7176	5.81568	17.0259	0, 0	35.8902	3.68742	5.38215	-15.8088	-1.08125	-0.749554	-1.0525	-1.20081	0.331694	0.963392	0.0287438	0.083246	-0.11956	-0.348422	1	3	2	7	NP_001310	P78368
141	NK041	CK2a	Pan-specific	Casein protein-serine kinase 2 alpha/ alpha prime	0, 0	27.2422	17.2616	4.29712	0, 0	44.1989	2.35556	5.25331	62.2443	0, 0	34.3961	12.8421	5.00018	26.2605	0, 0	22.8293	11.7629	4.7685	-16.1988	0, 0	98.6553	6.99359	6.7994	262.142	0, 0	35.4246	33.3779	5.36331	30.0359	-1.29594	-1.29218	-1.08344	-1.28411	0.00376107	0.0109239	0.212493	0.61541	0.0118234	0.0344557	1	3	4	7	NP_001887	P68400
142	PK167	CK2a	T360/S362	Casein protein-serine kinase 2 alpha/ alpha prime	0, 0	4416.55	44.2329	11.6381	0, 0	5228.95	5.53526	12.1397	18.3944	0, 0	4438.58	2.25582	12.0119	0.498878	0, 0	3346.69	12.7315	11.9642	-24.2238	0, 0	4312.02	38.6097	12.2492	-2.36671	0, 0	4488.46	83.9429	12.3486	1.6282	1.1437	1.1974	1.14994	0.98958	0.0537001	0.15597	0.00624097	0.0180747	-0.154117	-0.449128	1	3	6	7	NP_001887	P68400
143	PN130	c-Myc	T58/S62	Myc proto-oncogene protein	0, 0	407.221	65.4976	8.19901	0, 0	697.89	50.103	9.23423	71.3788	0, 0	532.004	40.5935	8.9513	30.6427	0, 0	643.279	14.0875	9.58499	57.9681	0, 0	361.954	3.77418	8.67474	-11.116	0, 0	556.366	142.169	9.33652	36.6253	0.000791317	0.147013	0.175073	0.237795	0.146221	0.424695	0.174282	0.504744	0.237004	0.690677	1	3	8	7	NP_002458.2	P01106
144	NN026	Cofilin 1	Pan-specific	Cofilin 1	0, 0	1597.56	59.4989	10.171	0, 0	1203.05	13.1308	10.0199	-24.6946	0, 0	1422.35	1.14706	10.3701	-10.9673	0, 0	1284.42	13.5858	10.5826	-19.6011	0, 0	1041.95	41.6241	10.2001	-34.7789	0, 0	4611	41.0448	12.3875	188.628	0.656148	0.431034	0.626982	0.553018	-0.225114	-0.653836	-0.0291662	-0.0844694	-0.103131	-0.300543	1	3	10	7	NP_005498	P23528
145	PN019	Cofilin 1	S3	Cofilin 1	0, 0	644.118	4.9724	8.86053	0, 0	634.288	30.3417	9.09636	-1.52608	0, 0	906.603	6.32577	9.72033	40.7511	0, 0	644.22	1.48729	9.5871	0.0158314	0, 0	950.441	19.9975	10.0675	47.5571	0, 0	886.798	34.3726	10.0091	37.6764	0.220634	0.0971729	0.420027	0.238462	-0.123461	-0.358588	0.199393	0.57747	0.0178277	0.0519534	1	3	2	8	NP_005498	P23528
146	PN020	Cofilin 2	S3	Cofilin 2	0, 0	1942.74	17.8584	10.4532	0, 0	1863.02	2.09255	10.6508	-4.10328	0, 0	2707.66	26.0985	11.2988	39.3732	0, 0	4274.67	402.893	12.3173	120.033	0, 0	1956.75	36.7105	11.1093	0.721382	0, 0	2391.51	34.8262	11.4403	23.1	0.74994	0.659136	0.922815	1.10114	-0.0908038	-0.263736	0.172875	0.50067	0.351205	1.02348	1	3	4	8	NP_068733	Q9Y281
147	PN148	Connexin 43	S368	Gap junction alpha-1 protein	0, 0	1438.93	26.8988	10.0201	0, 0	2197.29	5.20563	10.8889	52.7029	0, 0	1216.02	9.8664	10.144	-15.4918	0, 0	1184.39	9.64117	10.4656	-17.6896	0, 0	1255.56	9.15685	10.4692	-12.7433	0, 0	2337.43	46.2598	11.4073	62.4419	0.606008	0.745207	0.554959	0.516056	0.139199	0.404297	-0.0510491	-0.147845	-0.089952	-0.262138	1	3	6	8	NP_000156.1	P17302
148	PN022-2	Cortactin	Y466	Cortactin (amplaxin) (mouse)	0, 0	1372.4	67.1848	9.95183	0, 0	877.286	3.75478	9.56427	-36.0764	0, 0	758.078	0.192144	9.46221	-44.7624	0, 0	520.467	0.262015	9.27935	-62.076	0, 0	1246.99	74.3326	10.4593	-9.13803	0, 0	1073.63	0.615557	10.2849	-21.7695	0.583309	0.266332	0.337809	0.141221	-0.316977	-0.920649	-0.2455	-0.711003	-0.442089	-1.28833	1	3	8	8	NP_031829	Q14247
149	NK042	COT	Pan-specific	Osaka thyroid oncogene protein-serine kinase (Tpl2)	0, 0	609.895	38.4427	8.78177	0, 0	242.258	41.0444	7.70777	-60.2787	0, 0	139.485	6.07256	7.01997	-77.1298	0, 0	112.089	0.864553	7.06419	-81.6216	0, 0	150.38	19.3566	7.40754	-75.3434	0, 0	198.413	61.7777	7.84899	-67.4677	0.194459	-0.404833	-0.440098	-0.558723	-0.599292	-1.74062	-0.634557	-1.83776	-0.753182	-2.19492	1	3	10	8	NP_005195	P41279
150	NK042-2	COT	Pan-specific	Osaka thyroid oncogene protein-serine kinase (Tpl2)	0, 0	191.306	38.0898	7.10909	0, 0	315.36	31.1385	8.08823	64.8455	0, 0	206.478	2.75878	7.58585	7.93041	0, 0	124.857	38.2762	7.21983	-34.7343	0, 0	559.378	38.3279	9.30275	192.399	0, 0	262.212	7.51445	8.25122	37.064	-0.361427	-0.267291	-0.259853	-0.509546	0.0941357	0.273414	0.101574	0.294173	-0.14812	-0.43165	1	3	2	9	NP_005195	P41279
151	NN027	COX2	Pan-specific	Cyclo-oxygenase 2 (prostaglandin G/H synthase 2 precursor)	0, 0	394.365	11.9104	8.15274	0, 0	541.837	26.3863	8.86908	37.3947	0, 0	906.765	9.66601	9.72059	129.93	0, 0	664.898	20.5315	9.63268	68.5995	0, 0	1370.35	4.28086	10.5954	247.481	0, 0	1170.9	48.6271	10.41	196.906	-0.0145886	0.0150063	0.420109	0.252864	0.0295948	0.0859571	0.434698	1.25895	0.267453	0.77941	1	3	4	9	NP_000954	P35354
152	NK043	CPG16/CaMKinase VI	Pan-specific	Serine/threonine-protein kinase DCAMKL1	0, 0	631.655	32.2178	8.83234	0, 0	747.139	45.9481	9.3326	18.2827	0, 0	1165.81	3.92535	10.0831	84.5646	0, 0	1096.42	7.66593	10.3543	73.5784	0, 0	2647.88	3.8862	11.5457	319.197	0, 0	916.154	37.5334	10.0561	45.0403	0.211267	0.182578	0.535584	0.480872	-0.0286883	-0.0833242	0.324318	0.939269	0.269605	0.785684	1	3	6	9	NP_004725	O15075
153	PN023	CREB1	S129+S133	cAMP response element binding protein 1	0, 0	895.253	27.2823	9.3355	0, 0	814.67	10.9525	9.45744	-9.00116	0, 0	1171.61	3.40429	10.0903	30.8691	0, 0	875.082	8.13835	10.029	-2.25316	0, 0	752.4	27.9298	9.73043	-15.9567	0, 0	1012.56	5.02172	10.2004	13.1034	0.378483	0.22771	0.537864	0.378082	-0.150772	-0.437912	0.159381	0.461591	-0.000400813	-0.00116805	1	3	8	9	NP_004370	P16220
154	PN024	CREB1	S133	cAMP response element binding protein 1	0, 0	225.563	26.5399	7.34674	0, 0	231.865	8.02199	7.64451	2.79389	0, 0	249.316	22.9183	7.85784	10.5305	0, 0	170.157	16.3966	7.66641	-24.5636	0, 0	258.87	30.0548	8.19116	14.7662	0, 0	238.682	15.1867	8.11558	5.81623	-0.282449	-0.427704	-0.173218	-0.368436	-0.145254	-0.421886	0.109231	0.316348	-0.0859868	-0.250582	1	3	10	9	NP_004370	P16220
155	PN024-2	CREB1	S133	cAMP response element binding protein 1	0, 0	8.17307	5.73123	2.56023	0, 0	9.79648	62.871	3.07963	19.8629	0, 0	12.8959	71.4706	3.58484	57.7848	0, 0	15.2064	65.424	4.1823	86.0549	0, 0	35.6583	29.6564	5.33124	336.29	0, 0	16.3152	90.9084	4.24477	99.6211	-1.87316	-2.07801	-1.53426	-1.46934	-0.204844	-0.59496	0.338904	0.981512	0.403821	1.17681	1	3	2	10	NP_004370	P16220
156	NN149-1	Crystallin aB	Pan-specific	Crystallin alpha B (heat-shock 20 kDa like-protein)	0, 0	5365.3	18.3592	11.9188	0, 0	4582.08	1.90656	11.9492	-14.5979	0, 0	5372.32	1.86784	12.2873	0.130667	0, 0	5115.37	5.10186	12.5763	-4.65837	0, 0	3798.95	16.9309	12.0665	-29.1941	0, 0	5019.28	2.94111	12.5099	-6.44924	1.237	1.12852	1.23767	1.18299	-0.108475	-0.315062	0.000676878	0.00196033	-0.0540049	-0.157381	1	3	4	10	NP_001876	P02511
157	NN149-2	Crystallin aB	Pan-specific	Crystallin alpha B (heat-shock 20 kDa like-protein)	0, 0	202.701	106.603	7.19256	0, 0	389.178	17.4492	8.39166	91.9957	0, 0	242.394	7.73375	7.81721	19.5817	0, 0	260.568	41.4258	8.28121	28.548	0, 0	541.398	93.157	9.25562	167.092	0, 0	282.173	29.2017	8.35707	39.2064	-0.333687	-0.157595	-0.186158	-0.174173	0.176092	0.511453	0.147529	0.427265	0.159514	0.464857	1	3	6	10	NP_001876	P02511
158	NN149-3	Crystallin aB	Pan-specific	Crystallin alpha B (heat-shock 20 kDa like-protein)	0, 0	3371.25	47.593	11.2484	0, 0	2683.86	18.5371	11.1775	-20.3896	0, 0	2496.36	5.92514	11.1816	-25.9514	0, 0	1683.71	3.05257	10.9731	-50.0568	0, 0	2203.38	15.6941	11.2806	-34.6419	0, 0	3435.36	115.898	11.9629	1.90159	1.01421	0.849537	0.885478	0.676415	-0.164671	-0.47828	-0.12873	-0.372819	-0.337793	-0.984396	1	3	8	10	NP_001876	P02511
159	PN025	Crystallin aB	S19	Crystallin alpha B (heat-shock 20 kDa like-protein)	0, 0	5926.73	0.733904	12.0624	0, 0	4203.34	1.15367	11.8247	-29.0783	0, 0	4205.6	16.3078	11.9341	-29.0401	0, 0	3569.61	30.065	12.0572	-39.7711	0, 0	4899.03	15.3472	12.4334	-17.3401	0, 0	5154.12	5.39426	12.5481	-13.0361	1.28471	1.08352	1.12516	1.01897	-0.201189	-0.584344	-0.159551	-0.46208	-0.265737	-0.774409	1	3	10	10	NP_001876	P02511
160	PN110	Crystallin aB	S45	Crystallin alpha B (heat-shock 20 kDa like-protein)	0, 0	5675.13	13.1996	11.9998	0, 0	3621.66	23.6776	11.6098	-36.1837	0, 0	6094.1	211.673	12.4692	7.38259	0, 0	2118.52	12.8628	11.3045	-62.6701	0, 0	3808.74	5.52091	12.0702	-32.8871	0, 0	3646.63	3.05751	12.049	-35.7437	1.26391	1.00584	1.2956	0.781135	-0.258076	-0.749572	0.0316895	0.0917773	-0.482778	-1.40691	1	3	2	11	NP_001876	P02511
161	NK044	Csk	Pan-specific	C-terminus of Src tyrosine kinase	0, 0	882.342	58.0308	9.31454	0, 0	669.583	0.487193	9.17449	-24.1131	0, 0	995.513	28.7174	9.8553	12.8262	0, 0	954.595	7.14694	10.1544	8.1887	0, 0	570.365	11.9565	9.33082	-35.3578	0, 0	1916.19	131.039	11.1207	117.17	0.371518	0.125417	0.463018	0.417728	-0.246101	-0.714792	0.0914999	0.264996	0.0462101	0.134665	1	3	4	11	NP_004374	P41240
162	NK044-2	Csk	Pan-specific	C-terminus of Src tyrosine kinase	0, 0	4393.19	27.9574	11.6304	0, 0	3080.42	8.73872	11.3763	-29.882	0, 0	4191.92	17.2693	11.9294	-4.5815	0, 0	4784.67	32.9312	12.4799	8.91097	0, 0	1281.43	22.0403	10.4986	-70.8315	0, 0	2470.36	17.7007	11.4871	-43.7685	1.14115	0.921413	1.12366	1.15252	-0.219741	-0.63823	-0.0174911	-0.0506565	0.0113703	0.0331352	1	3	6	11	NP_004374	P41240
163	NN028	Cyclin A	Pan-specific	Cyclin A1	0, 0	8178.64	3.76445	12.527	0, 0	5105.44	17.502	12.1052	-37.5759	0, 0	6550.14	5.86036	12.5733	-19.9117	0, 0	5311.58	0.279573	12.6306	-35.0555	0, 0	4648.48	13.1451	12.3576	-43.1632	0, 0	5036.7	17.83	12.5149	-38.4164	1.43912	1.18493	1.32876	1.20015	-0.254192	-0.73829	-0.110357	-0.319609	-0.238972	-0.696411	1	3	8	11	NP_003905	P78396
164	NN029	Cyclin B1	Pan-specific	Cyclin B1	0, 0	5224.23	3.72188	11.8804	0, 0	3180.86	4.36127	11.4226	-39.1134	0, 0	4122.84	3.18115	11.9054	-21.0823	0, 0	3971.78	7.53288	12.2113	-23.974	0, 0	1730.4	20.5971	10.932	-66.8774	0, 0	2273.24	0.627658	11.3672	-56.4866	1.22422	0.938148	1.11603	1.06764	-0.286073	-0.830888	-0.108193	-0.313341	-0.156579	-0.456303	1	3	10	11	NP_114172	P14635
165	PN190	Cyclin B1	S147	Cyclin B1	0, 0	1991.59	95.6687	10.4891	0, 0	1286.18	32.9224	10.1162	-35.4196	0, 0	373.031	30.4196	8.43916	-81.2697	0, 0	244.384	548.131	8.18869	-87.7292	0, 0	732.708	13.0686	9.69217	-63.2099	0, 0	346.123	119.22	8.65177	-82.6208	0.761846	0.465881	0.0119448	-0.203405	-0.295965	-0.859619	-0.749901	-2.17182	-0.965251	-2.81293	1	4	2	1	NP_114172	P14635
166	NN030-1	Cyclin D1	Pan-specific	Cyclin D1 (PRAD1)	0, 0	4903.59	30.2051	11.789	0, 0	3167.02	23.8202	11.4163	-35.4142	0, 0	2564.68	3.36906	11.2206	-47.6978	0, 0	2425.2	3.06584	11.4996	-50.5423	0, 0	3335.92	18.8254	11.8789	-31.9699	0, 0	8339.1	178.822	13.2423	70.0611	1.19385	0.935874	0.897886	0.842766	-0.257978	-0.749287	-0.295966	-0.857159	-0.351086	-1.02313	1	4	4	1	NP_444284	P24385
167	NN030-2	Cyclin D1	Pan-specific	Cyclin D1 (PRAD1)	0, 0	49.6246	9.89977	5.16233	0, 0	221.552	63.8977	7.57887	346.456	0, 0	118.719	21.3873	6.78742	139.235	0, 0	53.3878	47.6301	5.99413	7.58338	0, 0	202.464	76.7988	7.83659	307.991	0, 0	67.5851	34.7154	6.29526	36.1927	-1.0084	-0.451434	-0.51417	-0.896842	0.556964	1.61768	0.494229	1.43136	0.111557	0.325098	1	4	6	1	NP_444284	P24385
168	NN031	Cyclin E	Pan-specific	Cyclin E1	0, 0	5006.41	1.02733	11.8189	0, 0	2977.84	15.6665	11.3274	-40.5195	0, 0	5416.84	30.4729	12.2992	8.19811	0, 0	4219.82	7.80963	12.2987	-15.7117	0, 0	3387.12	5.59695	11.9009	-32.3443	0, 0	3960.24	54.5692	12.168	-20.8966	1.2038	0.903749	1.24147	1.09526	-0.300053	-0.871491	0.0376644	0.109081	-0.108544	-0.316319	1	4	8	1	NP_001229	P24864
169	PN191	Cyclin E	T395	Cyclin E1	0, 0	2264.01	15.2726	10.674	0, 0	1751.03	15.9795	10.5614	-22.6584	0, 0	2448.49	12.3532	11.1537	8.1483	0, 0	1395.58	41.4373	10.7023	-38.3579	0, 0	2036.35	16.6733	11.1668	-10.0558	0, 0	3923.13	34.1289	12.1544	73.2822	0.823315	0.626799	0.876581	0.590856	-0.196516	-0.570774	0.0532652	0.154263	-0.232459	-0.677432	1	4	10	1	NP_001229	P24864
170	NN032	Cyclin G1	Pan-specific	Cyclin G1	0, 0	4588.42	0.257522	11.6931	0, 0	3984.18	9.483	11.7474	-13.1689	0, 0	5385.61	0.674817	12.2909	17.374	0, 0	4558.42	33.2813	12.41	-0.653887	0, 0	3397.58	21.0995	11.9054	-25.9531	0, 0	4452.7	14.4745	12.3371	-2.95793	1.162	1.05559	1.23881	1.13044	-0.106407	-0.309056	0.0768079	0.222446	-0.0315588	-0.0919686	1	4	2	2	NP_004051	P51959
171	NN033	CytoC	Pan-specific	Cytochrome C	0, 0	4293.62	5.76219	11.5973	0, 0	2827	7.24833	11.2524	-34.158	0, 0	5716.58	2.18722	12.3769	33.1412	0, 0	5228.43	2.10891	12.6079	21.7722	0, 0	2695.82	8.64549	11.5716	-37.2134	0, 0	3857.07	16.9403	12.1299	-10.1673	1.13016	0.876638	1.26621	1.19296	-0.253525	-0.736352	0.136053	0.394027	0.0627952	0.182998	1	4	4	2	NP_061820	P99999
172	PN026	Dab1	Y198	Disabled homolog 1	0, 0	1676.01	8.11642	10.2402	0, 0	1775.5	13.7576	10.5814	5.93604	0, 0	2399.82	10.1189	11.1247	43.1866	0, 0	2059.86	1.72893	11.264	22.9025	0, 0	3972.41	4.67972	12.1309	137.017	0, 0	4095.02	3.19236	12.2163	144.332	0.679131	0.634037	0.867353	0.768333	-0.0450939	-0.130974	0.188222	0.545117	0.0892018	0.259952	1	4	6	2	NP_066566	O75553
173	NK210	DAPK1	Pan-specific	Death-associated protein kinase 1	0, 0	11.3519	4.90593	3.03422	0, 0	13.0295	7.76053	3.49108	14.7779	0, 0	9.70816	45.9847	3.17521	-14.4802	0, 0	5.70313	18.4751	2.76744	-49.7608	0, 0	18.3203	3.92389	4.37044	61.3845	0, 0	24.0848	19.683	4.80668	112.165	-1.71564	-1.92926	-1.66474	-1.91641	-0.213618	-0.620446	0.050903	0.147422	-0.200766	-0.585071	1	4	8	2	NP_004929	P53355
174	NK046	DAPK2	Pan-specific	Death-associated protein kinase 2	0, 0	11.927	16.0897	3.10551	0, 0	13.668	9.38914	3.5601	14.5971	0, 0	18.5436	39.6617	4.10886	55.4758	0, 0	10.6817	38.6717	3.67276	-10.4408	0, 0	21.392	4.48734	4.59407	79.3571	0, 0	54.6033	199.433	5.98755	357.812	-1.69195	-1.90431	-1.36735	-1.63034	-0.212359	-0.61679	0.324598	0.940082	0.0616037	0.179525	1	4	10	2	NP_055141	Q9UIK4
175	NN034	DAXX	Pan-specific	Death-associated protein 6 (BING2)	0, 0	5816.17	26.8445	12.0352	0, 0	5053.01	22.4944	12.0903	-13.1214	0, 0	6428.16	39.8696	12.5462	10.5222	0, 0	4788.26	46.0066	12.481	-17.6733	0, 0	4225.86	22.2006	12.2201	-27.3429	0, 0	4998.23	11.7168	12.5038	-14.0632	1.27568	1.17955	1.32013	1.15287	-0.096137	-0.279226	0.0444434	0.128714	-0.122816	-0.35791	1	4	2	3	NP_001341	Q9UER7
176	NN163	DDIT3(CHOP)	Pan-specific	DNA damage-inducible transcript 3 protein	0, 0	4224.48	33.2974	11.5739	0, 0	2246.89	6.80184	10.9211	-46.8125	0, 0	3088.68	14.1731	11.4888	-26.8861	0, 0	1939.72	1.511	11.1773	-54.0838	0, 0	1932.6	66.7632	11.0914	-54.2523	0, 0	1574.45	52.5458	10.8373	-62.7303	1.12238	0.75685	0.983316	0.740939	-0.365529	-1.06166	-0.139062	-0.402744	-0.381439	-1.11159	1	4	4	3	NP_001181986.1	P35639
177	NN035-NN126	DFF35	Pan-specific	DNA fragmentation factor alpha (ICAD) 35-kDa subunit	0, 0	5.2561	27.3555	1.92334	0, 0	3.87502	74.8503	1.74157	-26.2757	0, 0	7.6511	41.8	2.83167	45.5663	0, 0	5.59006	46.364	2.73855	6.35378	0, 0	5.22222	48.1481	2.55974	-0.644498	0, 0	2.93713	51.2854	1.77104	-44.1195	-2.08482	-2.56175	-1.77416	-1.92554	-0.476923	-1.38521	0.310662	0.89972	0.159286	0.464192	1	4	6	3	NP_004392	O00273
178	NK219	DGKz	Pan-specific	Diacylglycerol kinase zeta	0, 0	48.2319	3.31148	5.12126	0, 0	60.7071	15.9823	5.71116	25.865	0, 0	34.4079	65.3543	5.00068	-28.6615	0, 0	35.7315	43.9763	5.41481	-25.9174	0, 0	105.87	56.1427	6.90122	119.501	0, 0	115.678	12.892	7.0706	139.837	-1.02205	-1.12665	-1.08329	-1.07989	-0.104605	-0.303821	-0.0612398	-0.177359	-0.057847	-0.168578	1	4	8	3	NP_963290	Q13574
179	NK048	DNAPK	Pan-specific	DNA-activated protein-serine kinase	0, 0	707.113	13.5228	8.99515	0, 0	908.775	51.7184	9.61515	28.519	0, 0	534.451	18.9648	8.95792	-24.4179	0, 0	486.971	29.5793	9.18338	-31.1326	0, 0	628.962	4.2879	9.4719	-11.0521	0, 0	847.275	11.4456	9.94332	19.8217	0.265372	0.284725	0.177182	0.110895	0.0193533	0.056211	-0.0881898	-0.25541	-0.154476	-0.450175	1	4	10	3	NP_008835	P78527
180	NK048-2	DNAPK	Pan-specific	DNA-activated protein-serine kinase	1, 1	5.33231	85.0657	1.94411	1, 1	58.4324	89.5158	5.65607	995.818	0, 0	6.66341	106.324	2.63227	24.963	0, 0	3.249	44.8864	1.95568	-39.0696	0, 0	18.4461	102.352	4.38031	245.93	0, 0	8.4775	187.682	3.30027	58.9836	-2.07792	-1.14657	-1.83768	-2.17291	0.93135	2.70507	0.240244	0.695781	-0.0949858	-0.276807	1	4	2	4	NP_008835	P78527
181	PN027	Dok2	Y139	Docking protein 2	0, 0	623.908	44.2009	8.81454	0, 0	547.151	23.998	8.88317	-12.3026	0, 0	173.364	4.60046	7.33367	-72.2132	0, 0	148.094	6.33325	7.46606	-76.2635	0, 0	589.85	111.403	9.37928	-5.4589	0, 0	275.781	13.6437	8.32401	-55.7978	0.20535	0.0200968	-0.340179	-0.431743	-0.185253	-0.538061	-0.545528	-1.57993	-0.637093	-1.85662	1	4	4	4	NP_034201	O60496
182	PN027-2	Dok2	Y139	Docking protein 2	0, 0	1117.94	30.4152	9.65597	0, 0	981.205	4.65606	9.72578	-12.2309	0, 0	350.393	2.7027	8.34884	-68.6572	0, 0	396.534	12.1959	8.88699	-64.5299	0, 0	691.117	4.05396	9.60786	-38.1794	0, 0	844.852	35.1736	9.93919	-24.4278	0.484987	0.324721	-0.0168237	0.017242	-0.160266	-0.465486	-0.501811	-1.45331	-0.467745	-1.3631	1	4	6	4	NP_034201	O60496
183	NK050	DRAK2	Pan-specific	DAP kinase-related apoptosis-inducing protein-serine kinase 2 (STK17B)	0, 0	75.991	5.2474	5.7771	0, 0	131.334	6.65654	6.82446	72.8278	0, 0	38.37	14.2111	5.15791	-49.5072	0, 0	31.7069	2.47647	5.24241	-58.2755	0, 0	114.75	16.3903	7.01742	51.0045	0, 0	119.989	6.6809	7.12339	57.8987	-0.804089	-0.72417	-1.0332	-1.13437	0.0799196	0.232124	-0.229114	-0.663545	-0.330279	-0.962498	1	4	8	4	NP_004217	O94768
184	NK051	eEF2K	Pan-specific	Elongation factor-2 protein-serine kinase	0, 0	148.066	25.1943	6.73944	0, 0	218.035	0.477337	7.55579	47.2553	0, 0	103.472	2.64539	6.5891	-30.1179	0, 0	169.008	7.73519	7.65664	14.144	0, 0	66.0049	181.846	6.21958	-55.4219	0, 0	341.936	5.34745	8.63421	130.935	-0.484272	-0.45978	-0.57734	-0.371523	0.024492	0.0711362	-0.0930674	-0.269536	0.11275	0.328575	1	4	10	4	NP 037434	O00418
185	NN175	EFNA5	Pan-specific	Ephrin-A5	0, 0	652.795	84.974	8.87983	0, 0	1398.99	199.683	10.2375	114.307	0, 0	336.953	84.0515	8.29241	-48.3831	0, 0	133.821	25.0916	7.31985	-79.5003	0, 0	759.072	296.431	9.74317	16.2803	0, 0	496.644	247.562	9.1727	-23.9204	0.22705	0.509732	-0.0347978	-0.47794	0.282682	0.821039	-0.261848	-0.758348	-0.704991	-2.05448	1	4	2	5	NP_001953.1	P52803
186	PN173	EFNB2	Y316	EPH-related receptor tyrosine kinase ligand 5	0, 0	491.391	17.2674	8.47008	0, 0	383.168	70.884	8.3692	-22.0237	0, 0	206.03	0.720397	7.58271	-58.0722	0, 0	160.771	21.0711	7.58455	-67.2825	0, 0	243.001	3.76445	8.09989	-50.5484	0, 0	470.495	31.1932	9.09467	-4.25242	0.0908737	-0.165711	-0.260851	-0.394302	-0.256585	-0.745242	-0.351725	-1.01864	-0.485175	-1.4139	1	4	4	5	NP_004084.1	P52799
187	NK052-1	EGFR	Pan-specific	Epidermal growth factor receptor-tyrosine kinase	0, 0	4032.3	3.57364	11.5067	0, 0	3528.83	14.4143	11.5723	-12.4859	0, 0	3178.45	0.563223	11.5301	-21.1752	0, 0	2416.01	11.3224	11.4941	-40.0836	0, 0	3447.38	4.79266	11.9264	-14.5059	0, 0	3303.19	8.13532	11.9063	-18.0817	1.10006	0.992294	0.996482	0.841035	-0.107762	-0.31299	-0.103574	-0.299964	-0.259021	-0.75484	1	4	6	5	NP_005219	P00533
188	PK010	EGFR	Y1172	Epidermal growth factor receptor-tyrosine kinase	0, 0	1488.12	32.7021	10.0686	0, 0	3593.74	128.877	11.5986	141.495	0, 0	1478.25	12.5829	10.4257	-0.663188	0, 0	1603.69	0.0683384	10.9029	7.76631	0, 0	2240.76	40.1318	11.3048	50.5766	0, 0	2925.73	25.1541	11.7312	96.6055	0.622124	1.0018	0.644696	0.654219	0.379677	1.10276	0.0225722	0.0653722	0.0320947	0.0935304	1	4	8	5	NP_005219	P00533
189	PK010-2	EGFR	Y1172	Epidermal growth factor receptor-tyrosine kinase	0, 0	1701.92	11.9355	10.2623	0, 0	4531.16	88.78	11.933	166.238	0, 0	1532.8	16.7405	10.478	-9.93713	0, 0	1880.62	21.1928	11.1327	10.5001	0, 0	1553.95	16.16	10.7768	-8.69442	0, 0	3801.89	8.31418	12.1091	123.388	0.686487	1.12269	0.661347	0.726835	0.436205	1.26694	-0.0251403	-0.0728099	0.0403475	0.117581	1	4	10	5	NP_005219	P00533
190	PK011-1	EGFR	Y1197	Epidermal growth factor receptor-tyrosine kinase	0, 0	643.319	85.4129	8.85874	0, 0	1596.17	58.4912	10.4278	148.115	0, 0	421.614	14.8027	8.61578	-34.4628	0, 0	256.359	89.1034	8.25771	-60.1507	0, 0	314.3	88.4038	8.47107	-51.144	0, 0	582.239	51.0732	9.4021	-9.49452	0.22004	0.578505	0.0682041	-0.181598	0.358465	1.04115	-0.151835	-0.439737	-0.401637	-1.17045	1	4	2	6	NP_005219	P00533
191	PK121	EGFR	T693	Epidermal growth factor receptor-tyrosine kinase	0, 0	1972.52	76.5971	10.4752	0, 0	4960.38	44.8034	12.0636	151.474	0, 0	1684.64	47.873	10.6142	-14.5946	0, 0	1321.17	60.0965	10.6233	-33.0212	0, 0	1100.89	1.49391	10.2795	-44.1887	0, 0	1663.41	27.1792	10.9166	-15.6711	0.757234	1.1699	0.704754	0.565877	0.412661	1.19856	-0.0524808	-0.151992	-0.191357	-0.557652	1	4	4	6	NP_005219	P00533
192	PK122-1	EGFR	Y1092	Epidermal growth factor receptor-tyrosine kinase	0, 0	1161.41	10.6425	9.711	0, 0	1971.65	50.0267	10.7326	69.7639	0, 0	784.391	9.41874	9.51144	-32.4619	0, 0	800.109	0.778307	9.89974	-31.1086	0, 0	1095.84	9.96377	10.2729	-5.64525	0, 0	967.495	27.2281	10.1347	-16.6962	0.503275	0.688692	0.353489	0.337251	0.185417	0.538537	-0.149787	-0.433803	-0.166024	-0.483828	1	4	6	6	NP_005219	P00533
193	PK123	EGFR	Y1110	Epidermal growth factor receptor-tyrosine kinase	0, 0	1815.71	9.57858	10.3557	0, 0	1769.65	27.5033	10.5766	-2.53665	0, 0	1033.19	19.9142	9.90889	-43.0973	0, 0	1097.23	33.2617	10.3553	-39.5703	0, 0	1298.44	14.5014	10.5176	-28.4887	0, 0	2534.97	31.1344	11.5244	39.6133	0.717518	0.632318	0.480087	0.481209	-0.0851997	-0.247459	-0.23743	-0.687631	-0.236309	-0.68865	1	4	8	6	NP_005219	P00533
194	NN038-1	eIF2a	Pan-specific	Eukaryotic translation initiation factor 2 alpha	0, 0	143.77	30.6581	6.69697	0, 0	711.347	20.1283	9.26178	394.781	0, 0	198.242	14.3756	7.52713	37.8882	0, 0	234.447	24.3302	8.12881	63.071	0, 0	185.222	10.554	7.70819	28.8323	0, 0	419.39	10.2861	8.92878	191.709	-0.498388	0.156974	-0.278557	-0.222327	0.655363	1.90348	0.219831	0.636661	0.276061	0.804497	1	4	10	6	NP_004085	P05198
195	PN028-1	eIF2a	S52	Eukaryotic translation initiation factor 2 alpha	0, 0	2741.35	0.39663	10.95	0, 0	4252.16	9.95211	11.8414	55.1116	0, 0	2693.06	18.1673	11.291	-1.76161	0, 0	3349.95	27.1008	11.9656	22.2006	0, 0	3483.98	29.7202	11.9416	27.0899	0, 0	3511.6	31.3908	11.9945	28.0972	0.915041	1.08955	0.920331	0.990023	0.174504	0.506841	0.00528944	0.015319	0.0749818	0.218512	1	4	2	7	NP_004085	P05198
196	PN028-2	eIF2a	S52	Eukaryotic translation initiation factor 2 alpha	0, 0	293.276	0.0538508	7.72546	0, 0	648.319	37.9783	9.12793	121.061	0, 0	218.267	6.82853	7.66595	-25.5763	0, 0	192.948	10.5782	7.84776	-34.2093	0, 0	607.748	36.8113	9.4224	107.228	0, 0	439.302	1.83385	8.9957	49.7914	-0.156586	0.108584	-0.234337	-0.311133	0.26517	0.770177	-0.0777514	-0.225179	-0.154547	-0.450381	1	4	4	7	NP_004085	P05198
197	PN172	eIF4B	S422	Eukaryotic translation initiation factor 4B	0, 0	201.637	17.4497	7.18496	0, 0	664.959	9.6733	9.16449	229.78	0, 0	142.522	17.7933	7.05105	-29.3176	0, 0	240.563	45.2053	8.16596	19.3048	0, 0	261.452	3.71636	8.20548	29.6647	0, 0	344.563	37.611	8.64525	70.8828	-0.336211	0.121803	-0.430199	-0.210589	0.458013	1.33028	-0.0939881	-0.272203	0.125622	0.366087	1	4	6	7	NP_001408.2	P23588
198	NN039-1	eIF4E	Pan-specific	Eukaryotic translation initiation factor 4 (mRNA cap binding protein)	0, 0	449.717	216.388	8.34222	0, 0	1218.34	25.4024	10.0381	170.913	0, 0	257.777	19.663	7.90599	-42.6801	0, 0	995.493	31.5002	10.215	121.36	0, 0	335.947	52.4156	8.56717	-25.298	0, 0	1579.01	76.2469	10.8414	251.111	0.0483836	0.437621	-0.157881	0.436852	0.389237	1.13053	-0.206265	-0.597371	0.388468	1.13207	1	4	8	7	NP_001959	P06730
199	PN030-1	eIF4E	S209	Eukaryotic translation initiation factor 4 (mRNA cap binding protein)	0, 0	1463.8	10.3564	10.0449	0, 0	2057.54	4.00887	10.7941	40.5616	0, 0	813.285	6.51144	9.56362	-44.4402	0, 0	902.845	9.62649	10.074	-38.3218	0, 0	948.965	14.8019	10.0653	-35.1711	0, 0	1739.01	11.9581	10.9807	18.8008	0.614223	0.710933	0.370112	0.39232	0.0967094	0.280889	-0.244112	-0.706982	-0.221903	-0.646669	1	4	10	7	NP_001959	P06730
200	PN030-2	eIF4E	S209	Eukaryotic translation initiation factor 4 (mRNA cap binding protein)	0, 0	313.902	19.8974	7.82352	0, 0	341.193	74.8999	8.20182	8.69401	0, 0	208.273	40.1419	7.59834	-33.6504	0, 0	418.046	65.6325	8.96321	33.1772	0, 0	297.446	38.8782	8.39156	-5.24252	0, 0	758.158	54.0445	9.78299	141.527	-0.123998	-0.226226	-0.255874	0.0413257	-0.102229	-0.296919	-0.131876	-0.381932	0.165324	0.481786	1	4	2	8	NP_001959	P06730
201	PN031	eIF4G	S1107	Eukaryotic translation initiation factor 4 gamma 1	0, 0	2016.66	4.24401	10.5071	0, 0	2966.82	0.7877	11.3221	47.1156	0, 0	1459.33	15.632	10.4071	-27.6363	0, 0	2020.85	74.7836	11.2364	0.208153	0, 0	1772.84	93.5261	10.9669	-12.09	0, 0	1278.8	58.2711	10.5372	-36.5879	0.767843	0.901815	0.638775	0.759619	0.133971	0.389115	-0.129068	-0.373799	-0.00822418	-0.0239669	1	4	4	8	NP_004944	Q04637
202	PN193	eIF4G	S1232	Eukaryotic translation initiation factor 4 gamma 1	0, 0	671.052	13.9562	8.91963	0, 0	1464.52	0.99813	10.3036	118.243	0, 0	832.896	19.1264	9.598	24.1179	0, 0	804.478	38.506	9.9076	19.8831	0, 0	927.894	19.7894	10.0329	38.2746	0, 0	1440.07	22.059	10.7086	114.599	0.240275	0.533609	0.381061	0.339733	0.293334	0.851978	0.140786	0.407734	0.0994581	0.28984	1	4	6	8	NP_004944	Q04637
203	NN168	Elk-1	Pan-specific	ETS domain-containing protein Elk-1	0, 0	930.494	54.8118	9.3912	0, 0	995.403	11.2959	9.74651	6.97579	0, 0	610.544	62.3113	9.14996	-34.3849	0, 0	869.839	14.8391	10.0203	-6.51858	0, 0	480.812	39.3549	9.0844	-48.3272	0, 0	487.094	28.9671	9.14469	-47.6521	0.396994	0.332214	0.23835	0.375343	-0.0647801	-0.188151	-0.158644	-0.459455	-0.0216515	-0.0630966	1	4	8	8	NP_001107595.1	P19419
204	PN149	Elk-1	S383	ETS domain-containing protein Elk-1	0, 0	1010.07	29.1755	9.50959	0, 0	1488.21	47.3211	10.3267	47.3372	0, 0	1075.01	4.85802	9.96614	6.42905	0, 0	1267.78	47.7819	10.5638	25.5134	0, 0	767.897	7.31321	9.75984	-23.9761	0, 0	2804.72	40.0419	11.6703	177.675	0.43634	0.54198	0.498323	0.547072	0.10564	0.306828	0.0619833	0.179512	0.110732	0.322695	1	4	10	8	NP_001107595.1	P19419
205	PN170	Elk-1	S389	ETS domain-containing protein Elk-1	0, 0	118.857	28.4329	6.42243	0, 0	398.767	44.5234	8.42677	235.501	0, 0	91.6295	18.2719	6.41375	-22.908	0, 0	256.848	403.123	8.26046	116.098	0, 0	208.849	46.614	7.88139	75.714	0, 0	266.839	60.5288	8.27645	124.503	-0.589625	-0.144899	-0.633193	-0.180729	0.444726	1.29169	-0.0435681	-0.126179	0.408896	1.1916	1	4	2	9	NP_001107595.1	P19419
206	NN173	Epcam	Pan-specific	Epithelial cell adhesion molecule	0, 0	1004.32	1.00286	9.50135	0, 0	2396.94	0.535448	11.0143	138.663	0, 0	1006.48	2.21903	9.87111	0.215241	0, 0	1469.81	27.8331	10.7771	46.3489	0, 0	1225.09	12.3618	10.4337	21.982	0, 0	930.279	22.4959	10.0782	-7.37227	0.433601	0.790565	0.468053	0.614479	0.356965	1.03679	0.0344526	0.0997796	0.180878	0.527115	1	4	4	9	NP_002345.2	P16422
207	NK053	EphA1	Pan-specific	Ephrin type-A receptor 1 protein-tyrosine kinase	0, 0	29.8349	6.55885	4.42828	0, 0	100.322	5.77467	6.43586	236.257	0, 0	27.9831	3.73134	4.70249	-6.20673	0, 0	29.2335	21.2629	5.12524	-2.01584	0, 0	87.5523	118.676	6.62715	193.456	0, 0	59.8261	52.8423	6.11934	100.524	-1.25235	-0.864657	-1.17826	-1.17139	0.387692	1.12604	0.0740845	0.214559	0.0809562	0.235922	1	4	6	9	NP_005223	P21709
208	PN198	ER-alpha	S104	estrogen receptor alpha	0, 0	133.417	55.287	6.58915	0, 0	279.812	25.4089	7.91568	109.727	0, 0	193.298	22.5477	7.49069	44.8824	0, 0	303.883	7.3654	8.50306	127.769	0, 0	239.131	44.5043	8.07673	79.2354	0, 0	400.619	69.4374	8.86272	200.275	-0.53422	-0.32967	-0.290163	-0.104071	0.20455	0.594108	0.244057	0.706824	0.430149	1.25354	1	4	8	9	NP_000116.2	P03372
209	NK054-1	ErbB2 (HER2)	Pan-specific	ErbB2 (Neu) receptor-tyrosine kinase	0, 0	38.3073	131.861	4.78889	0, 0	167.347	265.116	7.17407	336.854	1, 1	20.6351	18.1818	4.26303	-46.1327	1, 1	64.1441	9049.03	6.25893	67.4462	1, 1	97.6252	12984.3	6.78426	154.848	1, 1	81.4067	79.4152	6.56371	112.51	-1.1325	-0.59778	-1.31824	-0.813169	0.534724	1.55309	-0.185737	-0.537921	0.319335	0.930606	1	4	10	9	NP_004439	P04626
210	NK054-2	ErbB2 (HER2)	Pan-specific	ErbB2 (Neu) receptor-tyrosine kinase	0, 0	7819.71	78.0013	12.4622	0, 0	9725.47	11.1205	13.0349	24.3713	0, 0	14482.4	8.44936	13.718	85.2038	0, 0	15633.4	17.7103	14.188	99.9232	0, 0	11191.8	14.6372	13.6252	43.123	0, 0	12164	55.404	13.787	55.5562	1.4176	1.52105	1.69338	1.69226	0.103444	0.30045	0.275773	0.798677	0.274658	0.800408	1	4	2	10	NP_004439	P04626
211	PK013-1	ErbB2 (HER2)	Y1248	ErbB2 (Neu) receptor-tyrosine kinase	0, 0	2141.2	4.72484	10.5936	0, 0	3587.87	1.02055	11.5963	67.5638	0, 0	1536.59	8.64209	10.4815	-28.2371	0, 0	1842.95	5.61423	11.1035	-13.9292	0, 0	2553.07	17.1486	11.4931	19.2354	0, 0	2220.54	18.051	11.3333	3.7055	0.796575	1.00095	0.662481	0.717609	0.204374	0.593597	-0.134093	-0.388353	-0.0789651	-0.23012	1	4	4	10	NP_004439	P04626
212	PK013-2	ErbB2 (HER2)	Y1248	ErbB2 (Neu) receptor-tyrosine kinase	0, 0	6.88849	30.7457	2.31354	0, 0	6.23086	38.2857	2.4268	-9.54685	0, 0	5.04485	46.5336	2.23082	-26.7641	0, 0	4.16113	70.4901	2.31267	-39.593	0, 0	1.39767	21.0084	0.658097	-79.7101	0, 0	3.84547	30.2564	2.15979	-44.1755	-1.95515	-2.31402	-1.96555	-2.06011	-0.358874	-1.04234	-0.0103993	-0.0301179	-0.10496	-0.305875	1	4	6	10	NP_004439	P04626
213	PK134	ErbB2 (HER2)	T686	ErbB2 (Neu) receptor-tyrosine kinase	0, 0	3797.62	5.04201	11.4202	0, 0	3548.79	20.0469	11.5805	-6.55216	0, 0	4138.06	6.07889	11.9107	8.96472	0, 0	4209.03	3.84581	12.295	10.8335	0, 0	3798.22	28.3476	12.0662	0.0160092	0, 0	3522.8	17.8174	11.9991	-7.23658	1.07131	0.995236	1.11772	1.09409	-0.07607	-0.220943	0.0464151	0.134425	0.0227844	0.0663981	1	4	8	10	NP_004439	P04626
214	PK163	ErbB3	Y1328	Tyrosine kinase-type cell surface receptor HER3	0, 0	1014.35	1.81748	9.51568	0, 0	1824.78	5.21992	10.6209	79.8973	0, 0	1536.33	43.2264	10.4813	51.4602	0, 0	1818.27	7.83789	11.084	79.2554	0, 0	1350.74	0.66427	10.5746	33.1637	0, 0	1382.32	1.87056	10.6495	36.2764	0.438364	0.648319	0.662406	0.711465	0.209955	0.609806	0.224042	0.648856	0.273101	0.79587	1	4	10	10	NP_001005915.1	P21860
215	NK055-NK056	Erk1 + Erk2	Pan-specific	Extracellular regulated protein-serine kinase 1 (p44 MAP kinase)+Extracellular regulated protein-serine kinase 2 (p42 MAP kinase)	0, 0	474.608	24.9898	8.41994	0, 0	894.815	32.616	9.59282	88.5378	0, 0	519.739	26.5582	8.91765	9.50918	0, 0	584.87	2.02096	9.44766	23.2324	0, 0	709.831	26.131	9.64641	49.5617	0, 0	598.15	36.5872	9.44099	26.0304	0.0742118	0.276651	0.164355	0.194403	0.202439	0.587977	0.090143	0.261067	0.120191	0.350261	1	4	4	11	AAA36142.1, NP_002736	P27361
216	NK055-NK056-2	Erk1 + Erk2	Pan-specific	Extracellular regulated protein-serine kinase 1 (p44 MAP kinase)+Extracellular regulated protein-serine kinase 2 (p42 MAP kinase)	0, 0	4847.02	6.08893	11.7722	0, 0	3379.09	28.1622	11.5098	-30.2851	0, 0	5571.13	2.11398	12.3398	14.9393	0, 0	6907.22	9.85787	13.0096	42.5047	0, 0	3513.11	41.7724	11.9536	-27.5201	0, 0	3527.7	0.885973	12.0011	-27.2192	1.18829	0.96968	1.25437	1.31989	-0.218608	-0.63494	0.0660833	0.191386	0.131606	0.383527	1	4	6	11	AAA36142.1, NP_002736	P27361
217	NK055-NK056-4	Erk1 + Erk2	Pan-specific	Extracellular regulated protein-serine kinase 1 (p44 MAP kinase)+Extracellular regulated protein-serine kinase 2 (p42 MAP kinase)	0, 0	65.6769	2.62067	5.56666	0, 0	247.041	35.599	7.73598	276.145	0, 0	102.163	15.9428	6.57074	55.5539	0, 0	63.2663	202.848	6.23905	-3.67045	0, 0	174.439	14.272	7.62166	165.602	0, 0	246.675	17.0611	8.1631	275.588	-0.874026	-0.394638	-0.583188	-0.81945	0.479388	1.39236	0.290838	0.842307	0.0545757	0.159044	1	4	8	11	AAA36142.1, NP_002736	P27361
218	NK055-NK056-5	Erk1 + Erk2	Pan-specific	Extracellular regulated protein-serine kinase 1 (p44 MAP kinase)+Extracellular regulated protein-serine kinase 2 (p42 MAP kinase)	0, 0	1225.89	15.2361	9.78896	0, 0	1921.55	44.3549	10.6954	56.7475	0, 0	1747.76	7.8654	10.6673	42.5705	0, 0	1455.83	0.0835731	10.7633	18.7572	0, 0	2063.1	1.40584	11.1857	68.2943	0, 0	2268.55	12.0017	11.3642	85.0534	0.529183	0.675269	0.721655	0.610123	0.146086	0.424301	0.192472	0.557426	0.0809399	0.235875	1	4	10	11	AAA36142.1, NP_002736	P27361
219	NK055-NK056-6	Erk1 + Erk2	Pan-specific	Extracellular regulated protein-serine kinase 1 (p44 MAP kinase)+Extracellular regulated protein-serine kinase 2 (p42 MAP kinase)	1, 1	116.288	78.1714	6.39091	1, 1	58.4057	14118.8	5.65541	-49.775	0, 0	33.949	20.4942	4.9813	-70.8061	0, 0	43.5269	23.9957	5.69952	-62.5698	0, 0	152.37	34.4326	7.42651	31.0279	0, 0	45.7549	15.6917	5.73249	-60.6538	-0.600102	-1.14681	-1.08946	-0.989931	-0.546706	-1.58789	-0.489355	-1.41724	-0.389829	-1.13604	2	1	2	1	AAA36142.1, NP_002736	P27361
220	NK055-NK056-8	Erk1 + Erk2	Pan-specific	Extracellular regulated protein-serine kinase 1 (p44 MAP kinase)+Extracellular regulated protein-serine kinase 2 (p42 MAP kinase)	0, 0	8.31026	22.5215	2.58424	0, 0	49.7124	83.2685	5.42291	498.206	0, 0	7.30289	17.2405	2.76447	-12.122	0, 0	7.46458	19.2292	3.15575	-10.1764	0, 0	27.4193	8.71764	4.95219	229.945	0, 0	4.44314	129.693	2.36821	-46.5343	-1.86518	-1.23086	-1.79557	-1.79371	0.63432	1.84236	0.0696175	0.201622	0.0714726	0.208285	2	1	4	1	AAA36142.1, NP_002736	P27361
221	PK168-PK169	Erk1 + Erk2	Y204	Extracellular regulated protein-serine kinase 1 (p44 MAP kinase)+Extracellular regulated protein-serine kinase 2 (p42 MAP kinase)	0, 0	287.796	6.58185	7.69825	0, 0	543.008	20.0291	8.8722	88.6778	0, 0	249.333	2.22542	7.85794	-13.3648	0, 0	258.798	5.54391	8.27137	-10.0759	0, 0	425.42	12.5872	8.90782	47.8199	0, 0	653.866	37.1018	9.56948	127.197	-0.165628	0.0161328	-0.173186	-0.177279	0.181761	0.527918	-0.00755829	-0.0218898	-0.0116512	-0.0339538	2	1	6	1	AAA36142.1, NP_002736	P27361
222	PK170-PK171	Erk1 + Erk2	T202	Extracellular regulated protein-serine kinase 1 (p44 MAP kinase)+Extracellular regulated protein-serine kinase 2 (p42 MAP kinase)	0, 0	889.49	11.6353	9.32618	0, 0	1044.17	2.94054	9.81551	17.3897	0, 0	392.817	21.3667	8.51372	-55.838	0, 0	481.963	15.5628	9.16847	-45.8157	0, 0	732.772	59.4742	9.69229	-17.6188	0, 0	530.662	14.6874	9.26828	-40.3409	0.375386	0.35716	0.0356944	0.106184	-0.018226	-0.0529367	-0.339692	-0.983795	-0.269202	-0.784509	2	1	8	1	AAA36142.1, NP_002736	P27361
223	NK056	Erk2	Pan-specific	Extracellular regulated protein-serine kinase 2 (p42 MAP kinase)	0, 0	7.83911	1.64797	2.50004	0, 0	39.4432	42.7443	5.08907	403.159	0, 0	14.3038	26.1171	3.73433	82.4669	0, 0	11.8301	27.4194	3.82008	50.9111	0, 0	21.2449	25.3786	4.58412	171.012	0, 0	19.4309	31.2103	4.49691	147.871	-1.89317	-1.35155	-1.48664	-1.5838	0.541616	1.5731	0.406522	1.17734	0.30937	0.901565	2	1	10	1	NP_002736	P28482
224	NK057-2	Erk3	Pan-specific	Extracellular regulated protein-serine kinase 3	0, 0	4763.76	23.8212	11.7472	0, 0	3377.94	10.5233	11.5093	-29.0909	0, 0	8136.47	0.143136	12.8862	70.7991	0, 0	6303.52	2.86553	12.8776	32.3222	0, 0	2902.51	11.8177	11.6782	-39.0711	0, 0	3496.89	7.35526	11.9885	-26.594	1.17998	0.969502	1.42842	1.2782	-0.21048	-0.61133	0.248441	0.719519	0.09822	0.286233	2	1	2	2	NP_002739	Q16659
225	NK058	Erk4	Pan-specific	Extracellular regulated protein-serine kinase 4	0, 0	13.0966	33.5505	3.24047	0, 0	25.555	48.9614	4.4629	95.127	0, 0	29.7661	35.1104	4.79161	127.281	0, 0	23.4725	1.22003	4.80859	79.2264	0, 0	97.177	5.34216	6.77762	642.003	0, 0	29.9286	17.4409	5.12008	128.522	-1.6471	-1.57793	-1.14988	-1.27145	0.069172	0.200908	0.497218	1.44001	0.375651	1.09472	2	1	4	2	NP_002738	Q13164
226	NK206-1	Erk5	Pan-specific	Extracellular regulated protein-serine kinase 5 (Big MAP kinase 1 (BMK1))	0, 1	7.75596	81.545	2.48465	0, 1	11.9356	21.1249	3.36457	53.8896	0, 0	9.84788	27.2006	3.19582	26.9718	0, 0	9.45384	4.84574	3.49659	21.8913	0, 0	55.6951	34.1221	5.97455	618.094	0, 0	82.9213	28.9802	6.5903	969.13	-1.89828	-1.975	-1.65817	-1.68601	-0.076717	-0.222822	0.240107	0.695383	0.212267	0.618589	2	1	6	2	NP_620602	Q13164
227	NK206-2	Erk5	Pan-specific	Extracellular regulated protein-serine kinase 5 (Big MAP kinase 1 (BMK1))	0, 0	5.66073	20.676	2.03034	0, 0	12.741	237.003	3.45878	125.077	0, 0	5.87133	10.5099	2.44969	3.72033	0, 0	12.3536	45.1629	3.88255	118.233	0, 0	24.9003	59.5052	4.81317	339.878	0, 0	10.3269	37.8159	3.58496	82.43	-2.04926	-1.94094	-1.89583	-1.56406	0.108324	0.314624	0.153434	0.444366	0.485206	1.41399	2	1	8	2	NP_620602	Q13164
228	NK206-3	Erk5	Pan-specific	Extracellular regulated protein-serine kinase 5 (Big MAP kinase 1 (BMK1))	0, 0	2241.94	5.83898	10.6599	0, 0	2330	3.29135	10.9735	3.92796	0, 0	3933.63	10.5249	11.8377	75.4565	0, 0	2730.27	6.87547	11.6705	21.7817	0, 0	1687.69	4.48995	10.8959	-24.722	0, 0	2157.97	18.8755	11.2921	-3.74549	0.818618	0.775794	1.09444	0.896779	-0.0428242	-0.124381	0.275821	0.798816	0.0781615	0.227778	2	1	10	2	NP_620602	Q13164
229	PK016	Erk5	T218+Y220	Extracellular regulated protein-serine kinase 5 (Big MAP kinase 1 (BMK1))	0, 0	2547.73	23.9274	10.8443	0, 0	3559.22	41.5044	11.5847	39.7017	0, 0	2728.78	1.84845	11.31	7.10647	0, 0	2490.2	15.6882	11.5377	-2.25797	0, 0	5280.61	4.06311	12.5416	107.268	0, 0	2970.77	6.76021	11.7533	16.6045	0.879921	0.996767	0.926386	0.854823	0.116845	0.339373	0.0464644	0.134567	-0.0250985	-0.073142	2	1	2	3	NP_620602	Q13164
230	PK016-3	Erk5	T218+Y220	Extracellular regulated protein-serine kinase 5 (Big MAP kinase 1 (BMK1))	0, 0	3372.69	85.0024	11.249	0, 0	2655.79	71.0153	11.1623	-21.2562	0, 0	2677.5	5.97044	11.2827	-20.6124	0, 0	2228.5	31.5268	11.3775	-33.9251	0, 0	6443.37	34.5476	12.8287	91.0453	0, 0	3694.91	11.2835	12.068	9.55371	1.01441	0.844052	0.917668	0.804207	-0.170361	-0.494808	-0.0967455	-0.280188	-0.210206	-0.612582	2	1	4	3	NP_620602	Q13164
231	NN040	ERP57	Pan-specific	ER protein 57 kDa (protein disulfide isomerase-associated 3; 58 kDa glucose regulated protein)	0, 0	209.299	81.4216	7.23877	0, 0	511.653	30.1979	8.78639	144.461	1, 0	294.45	31620.2	8.09788	40.684	1, 0	543.931	10.138	9.34297	159.882	0, 0	1576.77	54.5222	10.7978	653.36	0, 0	482.327	17.1026	9.1305	130.449	-0.31833	-0.0148884	-0.0967581	0.161322	0.303442	0.881336	0.221572	0.641704	0.479652	1.3978	2	1	6	3	NP_005304	P30101
232	NN041	ERP72	Pan-specific	ER protein 72 kDa (protein disulfide isomerase-associated 4)	0, 0	10.3002	1.46902	2.89394	0, 0	15.6183	13.8686	3.75253	51.6313	0, 0	14.4338	39.053	3.74739	40.1318	0, 0	22.5981	90.7328	4.75382	119.395	0, 0	61.2362	6.02379	6.11139	494.516	0, 0	21.8818	31.8876	4.66829	112.441	-1.76226	-1.83474	-1.48249	-1.28875	-0.072481	-0.210518	0.279772	0.810259	0.473504	1.37989	2	1	8	3	NP_004902	P13667
233	PN174	Ezrin	T567	cytovillin 2	0, 0	24.0453	5.64516	4.11703	0, 0	203.405	4.41481	7.45558	745.925	0, 0	87.596	6.67015	6.3488	264.296	0, 0	93.4957	71.7308	6.80252	288.832	0, 0	82.7389	3.07391	6.54557	244.096	0, 0	91.1037	34.7321	6.72607	278.884	-1.35579	-0.496006	-0.65388	-0.641408	0.859781	2.4972	0.701907	2.03282	0.714379	2.08184	2	1	10	3	NP_001104547.1	P15311
234	PN175	Ezrin	Y353	cytovillin 2	0, 0	1197.27	5.76699	9.75488	0, 0	1729.55	52.7486	10.5436	44.4581	0, 0	1271.27	26.3406	10.2081	6.18066	0, 0	1568.14	66.2162	10.8705	30.9768	0, 0	953.425	3.41315	10.072	-20.3666	0, 0	2394.73	43.7755	11.4423	100.016	0.517856	0.620363	0.575378	0.644	0.102507	0.297728	0.0575219	0.166591	0.126144	0.367608	2	1	2	4	NP_001104547.1	P15311
235	NK060	FAK	Pan-specific	Focal adhesion protein-tyrosine kinase	0, 0	1004.89	13.2007	9.50217	0, 0	878.077	3.09515	9.56557	-12.6194	0, 0	1521.82	9.32685	10.4676	51.4415	0, 0	1277.16	20.8569	10.5744	27.0944	0, 0	977.792	31.7726	10.1085	-2.69641	0, 0	822.775	0.697134	9.90099	-18.1227	0.433872	0.266803	0.658043	0.550432	-0.167069	-0.485247	0.224171	0.649232	0.11656	0.339678	2	1	4	4	NP_005598	Q05397
236	PK017	FAK	Y397	Focal adhesion protein-tyrosine kinase	0, 0	5163.3	17.9046	11.8634	0, 0	4205.92	3.33015	11.8256	-18.5419	0, 0	6151.78	2.68287	12.4828	19.1445	0, 0	5195.81	14.2411	12.5988	0.629693	0, 0	3785.62	6.41582	12.0614	-26.6821	0, 0	4234.21	14.2774	12.2645	-17.9941	1.2186	1.08384	1.29993	1.1901	-0.134752	-0.391383	0.0813357	0.235559	-0.0284916	-0.0830302	2	1	6	4	NP_005598	Q05397
237	PK017-1	FAK	Y397	Focal adhesion protein-tyrosine kinase	0, 0	271.137	5.74664	7.61223	0, 0	472.115	6.11018	8.67037	74.1241	0, 0	285.395	4.56946	8.05282	5.25837	0, 0	366.841	15.7141	8.7747	35.297	0, 0	1713.26	20.8688	10.9176	531.878	0, 0	691.481	32.6777	9.65018	155.03	-0.194217	-0.056835	-0.111112	-0.0182395	0.137382	0.399022	0.0831056	0.240685	0.175978	0.512835	2	1	8	4	NP_005598	Q05397
238	PK018-3	FAK	Y576	Focal adhesion protein-tyrosine kinase	0, 0	17.6155	669.494	3.66812	0, 0	72.5755	27.5321	5.96878	311.999	0, 0	40.9284	24.0118	5.25104	132.344	0, 0	71.0257	21.0106	6.40596	303.201	0, 0	124.701	78.9059	7.1374	607.905	0, 0	140.707	253.234	7.35318	698.77	-1.50497	-1.03352	-1.00354	-0.766712	0.471457	1.36933	0.501434	1.45222	0.738263	2.15144	2	1	10	4	NP_005598	Q05397
239	PK020	FAK	S722	Focal adhesion protein-tyrosine kinase	0, 0	897.242	7.95658	9.3387	0, 0	1384.92	47.6638	10.223	54.3527	0, 0	951.372	6.54247	9.78987	6.033	0, 0	787.56	4.11853	9.87693	-12.2244	0, 0	1586.81	34.1662	10.807	76.8546	0, 0	2054.93	178.156	11.2215	129.028	0.379547	0.50446	0.442177	0.330044	0.124913	0.362806	0.0626303	0.181386	-0.0495024	-0.14426	2	1	2	5	NP_005598	Q05397
240	PK020-3	FAK	S722	Focal adhesion protein-tyrosine kinase	0, 0	1106.8	98.7164	9.64153	0, 0	822.989	15.3594	9.4721	-25.6426	0, 0	801.106	9.7309	9.54186	-27.6198	0, 0	639.824	3.82922	9.57722	-42.1917	0, 0	1071.36	7.82604	10.2403	-3.20221	0, 0	1530.23	30.8462	10.7962	38.2564	0.480187	0.233009	0.363178	0.23534	-0.247177	-0.717917	-0.117009	-0.338873	-0.244846	-0.71353	2	1	4	5	NP_005598	Q05397
241	PK021	FAK	S732	Focal adhesion protein-tyrosine kinase	0, 0	846.039	11.1486	9.25393	0, 0	1462.82	59.0691	10.3019	72.9023	0, 0	1139.54	11.2183	10.0502	34.6909	0, 0	891.226	10.728	10.0553	5.34106	0, 0	2006.61	131.29	11.1456	137.177	0, 0	2797.14	1.90071	11.6664	230.616	0.351374	0.533003	0.525109	0.386416	0.18163	0.527536	0.173736	0.503162	0.0350418	0.102119	2	1	6	5	NP_005598	Q05397
242	PK022-2	FAK	S8431	Focal adhesion protein-tyrosine kinase	0, 0	399.664	8.39528	8.17199	0, 0	548.809	20.8272	8.88753	37.3176	0, 0	329.636	2.97834	8.26074	-17.5216	0, 0	296.83	1.88008	8.46918	-25.7302	0, 0	1022.65	2.66926	10.1732	155.877	0, 0	555.482	29.5018	9.33423	38.9871	-0.00818907	0.0216751	-0.0448856	-0.114776	0.0298642	0.0867393	-0.0366965	-0.106278	-0.106587	-0.310616	2	1	8	5	NP_005598	Q05397
243	PK024	FAK	S910	Focal adhesion protein-tyrosine kinase	0, 0	527.738	18.1221	8.57303	0, 0	590.727	10.0212	8.99372	11.9358	0, 0	570.868	16.4279	9.05302	8.17254	0, 0	539.497	9.27834	9.33116	2.22825	0, 0	2122.91	32.2699	11.2269	302.266	0, 0	1664.38	168.392	10.9174	215.379	0.125088	0.0600645	0.207473	0.157591	-0.0650231	-0.188857	0.0823853	0.238599	0.0325035	0.0947217	2	1	10	5	NP_005598	Q05397
244	PK151	FAK	Y576/Y577	Focal adhesion protein-tyrosine kinase	0, 0	1212.51	3.53505	9.77313	0, 0	1709.57	17.3875	10.5268	40.995	0, 0	1264.18	2.13349	10.2	4.26178	0, 0	1264.95	28.2718	10.5606	4.32539	0, 0	1256.53	8.42178	10.4703	3.63086	0, 0	1405.2	30.8657	10.6732	15.8921	0.52392	0.614304	0.57281	0.546055	0.0903837	0.262516	0.0488894	0.14159	0.0221344	0.064504	2	1	2	6	NP_005598	Q05397
245	NN042	FAS	Pan-specific	Tumor necrosis factor superfamily member 6 (Apo1, CD95)	0, 0	2281.5	20.1409	10.6851	0, 0	2007.17	13.2428	10.7583	-12.0239	0, 0	3774.31	35.4647	11.778	65.4314	0, 0	3506.07	11.0872	12.0313	53.6743	0, 0	1579.72	5.16615	10.8005	-30.7597	0, 0	2045.27	33.9842	11.2147	-10.3543	0.827004	0.698006	1.07544	1.01079	-0.128997	-0.374668	0.248436	0.719506	0.183785	0.535585	2	1	4	6	NP_003789	P25445
246	NN043	FasL	Pan-specific	Tumor necrosis factor ligand, member 6	0, 0	548.068	57.8126	8.62756	0, 0	1741.02	105.583	10.5531	217.664	0, 0	1106.17	3.54509	10.0074	101.831	0, 0	906.297	11.153	10.0795	65.3621	0, 0	1826.13	133.453	11.0097	233.195	0, 0	1651.17	56.2483	10.9059	201.271	0.143211	0.62381	0.511454	0.39406	0.480599	1.39588	0.368243	1.06648	0.250849	0.731023	2	1	6	6	NP_000630	P48023
247	NK061	Fes	Pan-specific	Fes/Fps protein-tyrosine kinase	0, 0	26.5438	5.86804	4.25965	0, 0	34.0432	3.46535	4.87666	28.253	0, 0	33.4686	48.1157	4.96074	26.0884	0, 0	24.192	6.77978	4.85215	-8.85986	0, 0	83.5697	8.65104	6.55998	214.837	0, 0	54.9828	23.6273	5.99754	107.14	-1.30839	-1.42834	-1.09601	-1.25768	-0.119952	-0.348396	0.212384	0.615093	0.0507062	0.147768	2	1	8	6	NP_001996	P07332
248	NN172	FHL2	Pan-specific	Four and a half LIM domains protein 2	0, 0	202.324	9.84476	7.18987	0, 0	632.037	54.4767	9.09124	212.388	0, 0	692.129	35.31	9.3309	242.089	0, 0	561.192	18.3959	9.38804	177.372	0, 0	1270.55	33.1485	10.4863	527.977	0, 0	1043.36	44.7847	10.2437	415.687	-0.334579	0.0953192	0.295985	0.175563	0.429899	1.24862	0.630565	1.8262	0.510143	1.48666	2	1	10	6	NP_001034581.1	Q14192
249	NN127	FKBP52	Pan-specific	FK506-binding protein 4	0, 0	793.499	26.0752	9.16143	0, 0	1095.35	96.7812	9.88455	38.0408	0, 0	885.89	5.12093	9.68699	11.6436	0, 0	534.595	25.435	9.31799	-32.6281	0, 0	932.416	35.1873	10.0399	17.507	0, 0	881.367	54.7032	10.0002	11.0736	0.320634	0.382119	0.409407	0.15343	0.0614847	0.17858	0.0887725	0.257097	-0.167204	-0.487267	2	1	2	7	NP_002005	Q02790
250	PN194	FKHR	S256	Forkhead box protein O1	0, 0	172.545	47.0389	6.96018	0, 0	399.039	2.08092	8.42776	131.267	0, 0	294.327	30.9852	8.09728	70.5802	0, 0	348.399	35.4818	8.70028	101.918	0, 0	227.653	17.0393	8.00576	31.9383	0, 0	490.584	108.377	9.15499	184.322	-0.410916	-0.144543	-0.0969493	-0.041753	0.266372	0.773668	0.313966	0.90929	0.369163	1.07581	2	1	4	7	NP_002006.2	Q12778
251	PN195	FKHR	S319	Forkhead box protein O1	0, 0	115.935	31.1135	6.38652	0, 0	215.681	10.0765	7.54013	86.0367	0, 0	107.606	22.4	6.64562	-7.18443	0, 0	124.891	13.0495	7.22021	7.72514	0, 0	182.835	2.11193	7.68947	57.7052	0, 0	156.74	0.0285463	7.50886	35.1963	-0.601561	-0.465441	-0.559337	-0.509424	0.13612	0.395356	0.0422236	0.122285	0.0921369	0.268505	2	1	6	7	NP_002006.2	Q12778
252	PN145-PN032	FKHRL1	T32	Forkhead-like transcription factor 1 (FOXO3A)	0, 0	66.5001	12.8719	5.58463	0, 0	92.5161	3.34157	6.319	39.1219	0, 0	24.8373	3.65336	4.53045	-62.6507	0, 0	25.7424	29.4261	4.94176	-61.2897	0, 0	66.3858	56.8025	6.22788	-0.17185	0, 0	101.803	30.7286	6.88627	53.0873	-0.868054	-0.906904	-1.23307	-1.22937	-0.03885	-0.112838	-0.365011	-1.05712	-0.361313	-1.05294	2	1	8	7	NP_001446	O43524
253	PN145-PN032-PN153	FKHRL1	T32	Forkhead-like transcription factor 1 (FOXO3A)	0, 0	373.598	72.8223	8.07469	0, 0	615.338	5.98225	9.05261	64.7057	0, 0	537.631	21.2046	8.96648	43.9061	0, 0	874.881	16.2713	10.0286	134.177	0, 0	1409.88	29.5005	10.6364	277.379	0, 0	1622.42	3.69918	10.8806	334.268	-0.0405249	0.0813532	0.179908	0.377977	0.121878	0.353991	0.220433	0.638405	0.418502	1.2196	2	1	10	7	NP_001446	O43524
254	NN044	Fos	Pan-specific	Fos-c FBJ murine osteosarcoma oncoprotein-related transcription factor	0, 0	9206.17	9.52435	12.6977	0, 0	10752.5	45.4888	13.1797	16.7963	0, 0	15274.4	9.85181	13.7948	65.9145	0, 0	16023.8	13.2981	14.2236	74.0551	0, 0	7352.02	12.5369	13.019	-20.1403	0, 0	10326.7	10.8958	13.5507	12.1712	1.49586	1.57341	1.71784	1.70351	0.0775428	0.22522	0.22198	0.642884	0.207642	0.60511	2	1	2	8	NP_005243	P01100
255	PN033	Fos	T232	Fos-c FBJ murine osteosarcoma oncoprotein-related transcription factor	0, 0	1413.18	2.91226	9.99407	0, 0	1397.93	27.3206	10.2364	-1.0788	0, 0	1967.6	7.50369	10.8382	39.2327	0, 0	2342.77	28.2259	11.4497	65.7803	0, 0	1487.89	5.40713	10.7141	5.28677	0, 0	2204.26	65.0218	11.3227	55.9794	0.597349	0.509338	0.776102	0.827001	-0.0880104	-0.255623	0.178753	0.517694	0.229653	0.669254	2	1	4	8	NP_005243	P01100
256	PN146	FRS2	Y348	Fibroblast growth factor receptor substrate 2	0, 0	2015.66	10.3848	10.5064	0, 0	1620.01	93.3721	10.4492	-19.6285	0, 0	1276.06	1.37055	10.2135	-36.6926	0, 0	2253.09	15.7414	11.3934	11.7793	0, 0	4498.69	33.7714	12.3104	123.187	0, 0	4146.78	25.7655	12.2344	105.728	0.767606	0.586239	0.577107	0.809208	-0.181367	-0.526774	-0.190499	-0.55171	0.0416025	0.121238	2	1	6	8	NP_001036020.1	Q8WU20
257	NK065	Fyn	Pan-specific	Fyn proto-oncogene-encoded protein-tyrosine kinase	0, 0	2439.01	22.2119	10.7814	0, 0	3042.1	24.5189	11.3582	24.7265	0, 0	3490.12	22.6078	11.6651	43.0957	0, 0	3191.94	3.66308	11.8959	30.8702	0, 0	2436.73	10.7668	11.4258	-0.0937021	0, 0	2346.19	38.931	11.4127	-3.80562	0.859013	0.914883	1.03947	0.967997	0.0558707	0.162274	0.180455	0.522621	0.108985	0.317603	2	1	8	8	NP_002028	P06241
258	PN192	Gab1	Y627	GRB2-associated binder 1	0, 0	480.609	64.1017	8.43807	0, 0	1327.24	13.2148	10.1616	176.158	0, 0	888.096	34.3264	9.69058	84.7854	0, 0	933.827	7.76243	10.1227	94.3006	0, 0	929.625	90.0566	10.0356	93.4264	0, 0	1221.01	81.592	10.4705	154.055	0.0802367	0.482274	0.410549	0.407701	0.402037	1.1677	0.330313	0.956631	0.327464	0.954296	2	1	10	8	NP_002030.2	Q13480
259	PN098	GAP-43	S41	Growth associated protein 43 (Neuromodulin)	0, 0	24.946	16.6827	4.17009	0, 0	172.068	23.307	7.2142	589.76	0, 0	31.6426	34.2803	4.8798	26.8444	0, 0	28.7653	30.002	5.10194	15.31	0, 0	31.8515	42.6077	5.16836	27.6816	0, 0	50.8443	313.667	5.88465	103.818	-1.33815	-0.58327	-1.12179	-1.17875	0.754885	2.19253	0.216368	0.626631	0.159401	0.464527	2	1	2	9	NP_002036	P17677
260	PN196	GATA1	S142	Erythroid transcription factor	0, 0	129.739	4.77303	6.54882	0, 0	420.298	3.56389	8.50264	223.956	0, 0	223.689	6.47525	7.70135	72.4137	0, 0	267.669	51.5919	8.32	106.313	0, 0	256.526	83.869	8.17803	97.7236	0, 0	754.291	22.8012	9.77561	481.389	-0.547622	-0.117471	-0.223061	-0.161916	0.430151	1.24936	0.324561	0.939973	0.385707	1.12403	2	1	4	9	NP_002040.1	P15976
261	NK066	GCK	Pan-specific	Germinal centre protein-serine kinase	0, 0	4537.91	2.01681	11.6772	0, 0	4800.88	4.27221	12.0165	5.79503	0, 0	8796.53	6.48281	12.9987	93.8454	0, 0	9931.75	22.8336	13.5335	118.862	0, 0	3374.9	3.04677	11.8957	-25.6287	0, 0	4061.89	1.13814	12.2046	-10.4897	1.15669	1.15285	1.46427	1.48545	-0.00384396	-0.0111646	0.307573	0.890773	0.328756	0.958059	2	1	6	9	NP_004570	Q12851
262	PN034	GFAP	S8	Glial fibrillary acidic protein	0, 0	541.106	2.71163	8.60912	0, 0	1259.27	167.919	10.0857	132.722	0, 0	497.199	11.0517	8.85369	-8.11429	0, 0	427.384	34.2313	8.99508	-21.0166	0, 0	706.621	4.48891	9.63987	30.5883	0, 0	1593.12	14.1315	10.8543	194.418	0.137081	0.454856	0.143981	0.0513957	0.317774	0.922963	0.00689988	0.019983	-0.0856858	-0.249705	2	1	8	9	NP_002046	P14136
263	PN178	GluR1	S849	Glutamate receptor 1	0, 0	1980.46	20.0533	10.481	0, 0	2761.11	18.6852	11.2184	39.4178	0, 0	2747.94	2.46738	11.3201	38.7528	0, 0	2549.52	23.8764	11.5717	28.7342	0, 0	3692.71	124.397	12.0255	86.4577	0, 0	3719.94	8.99232	12.0777	87.8323	0.759159	0.864336	0.9296	0.865555	0.105178	0.305485	0.170442	0.493623	0.106397	0.310061	2	1	10	9	NP_000818.2	P42261
264	NN045	GNB2L1	Pan-specific	Guanine nucleotide-binding protein beta (receptor for activated C kinase 1 (RACK1))	0, 0	39.7027	24.227	4.84051	0, 0	42.9091	22.2238	5.21058	8.07609	0, 0	28.4184	67.5774	4.72476	-28.422	0, 0	23.5119	84.8402	4.81101	-40.7801	0, 0	49.9831	27.732	5.81844	25.8934	0, 0	65.3209	82.5386	6.2461	64.525	-1.11535	-1.30762	-1.17117	-1.27068	-0.192273	-0.55845	-0.0558226	-0.16167	-0.155334	-0.452673	2	1	2	10	NP_006089	P63244
265	NK067	GRK2 (BARK1)	Pan-specific	G protein-coupled receptor-serine kinase 2	0, 0	3674.6	28.1012	11.3727	0, 0	5015.55	3.34482	12.0796	36.4923	0, 0	7470.57	8.84105	12.763	103.303	0, 0	7902.09	0.192705	13.2037	115.046	0, 0	4299.07	4.30417	12.2449	16.9942	0, 0	4103.92	7.50862	12.2194	11.6833	1.05552	1.17566	1.38919	1.38124	0.120147	0.348961	0.333667	0.966346	0.325717	0.949203	2	1	4	10	NP_001610	P25098
266	PK025	GRK2 (BARK1)	S670	G protein-coupled receptor-serine kinase 2	0, 0	407.186	15.4277	8.19889	0, 0	387.678	31.8898	8.38609	-4.79085	0, 0	218.742	20.5528	7.66909	-46.2797	0, 0	191.523	27.251	7.83706	-52.9643	0, 0	457.768	15.6342	9.01355	12.4223	0, 0	583.403	111.741	9.40498	43.2768	0.000750527	-0.159608	-0.233338	-0.314514	-0.160359	-0.465756	-0.234089	-0.677954	-0.315264	-0.918742	2	1	6	10	NP_001610	P25098
267	NK068	GRK3 (BARK2)	Pan-specific	G protein-coupled receptor-serine kinase 3	0, 0	10.6424	44.0609	2.94111	0, 0	24.3498	73.1444	4.39321	128.799	0, 0	12.2198	2.6738	3.50716	14.8217	0, 0	15.9661	6.28049	4.25263	50.0226	0, 0	38.3022	10.2917	5.43443	259.9	0, 0	30.9032	50.2252	5.16631	190.376	-1.74658	-1.60312	-1.559	-1.44712	0.143464	0.416686	0.187581	0.543261	0.299465	0.872701	2	1	8	10	NP_005151	P35626
268	NN046	GroEL	Pan-specific	GroEL homolog (may correspond to Hsp60)	0, 0	2044.84	6.07251	10.5271	0, 0	3118.28	20.3823	11.3939	52.495	0, 0	2724.64	58.1715	11.3079	33.2448	0, 0	4140.8	16.5892	12.2714	102.5	0, 0	2865.77	4.11303	11.6598	40.1466	0, 0	2955.75	62.861	11.7459	44.5469	0.774497	0.927784	0.925688	1.08664	0.153287	0.445216	0.151191	0.437869	0.312142	0.909644	2	1	10	10	NP_002147	P10809
269	NN047	Grp75	Pan-specific	Glucose regulated protein 75	0, 0	550.909	37.9072	8.63502	0, 0	798.499	101.466	9.42852	44.9421	0, 0	921.735	137.979	9.74421	67.3117	0, 0	678.702	11.7744	9.66232	23.1967	0, 0	3723.3	10.982	12.0374	575.846	0, 0	4554.18	20.9842	12.3696	726.667	0.14569	0.217253	0.427634	0.262231	0.0715638	0.207854	0.281944	0.81655	0.116542	0.339626	2	1	2	11	NP_004125	P38646
270	NN048	Grp78	Pan-specific	Glucose regulated protein 78	0, 0	4539.44	29.4323	11.6776	0, 0	4205.41	5.68137	11.8254	-7.3584	0, 0	5956.37	32.8596	12.4362	31.2138	0, 0	5734.09	17.9202	12.741	26.3171	0, 0	6667.55	44.7216	12.878	46.8805	0, 0	5301.66	19.3666	12.5889	16.7911	1.15686	1.08378	1.2851	1.23504	-0.0730756	-0.212245	0.128242	0.371408	0.0781857	0.227849	2	1	4	11	NP_005338	P11021
271	NN048-2	Grp78	Pan-specific	Glucose regulated protein 78	0, 0	4916.19	19.9648	11.7927	0, 0	4441.08	7.56467	11.9041	-9.66403	0, 0	5677.13	5.23577	12.367	15.4783	0, 0	4748.52	33.9273	12.469	-3.41053	0, 0	4537.43	15.7889	12.3227	-7.70422	0, 0	4677.91	4.96303	12.4083	-4.84683	1.19508	1.11222	1.26303	1.14907	-0.0828629	-0.240672	0.0679508	0.196795	-0.0460147	-0.134096	2	1	6	11	NP_005338	P11021
272	NN049	Grp94	Pan-specific	Glucose regulated protein 94 (endoplasmin)	0, 0	15.3844	66.5625	3.47275	0, 0	66.8522	78.687	5.85027	334.545	0, 0	16.1373	21.5909	3.90833	4.89357	0, 0	18.2849	8.3063	4.44827	18.8535	0, 0	53.4578	64.5525	5.9154	247.48	0, 0	55.6222	10.974	6.01422	261.549	-1.5699	-1.07636	-1.43122	-1.3853	0.493543	1.43348	0.138681	0.40164	0.184603	0.53797	2	1	8	11	NP_003290	P14625
273	NK069-NK070	GSK3a	Pan-specific	Glycogen synthase-serine kinase 3 alpha	0, 0	1587.8	2.86968	10.1622	0, 0	2106.78	10.0026	10.8282	32.6852	0, 0	3096.04	14.8888	11.4922	94.9891	0, 0	2937.92	30.0432	11.7763	85.0306	0, 0	5219.99	46.3046	12.5249	228.755	0, 0	2481.88	19.6114	11.4939	56.3092	0.653211	0.723268	0.98441	0.930195	0.070057	0.203478	0.3312	0.9592	0.276984	0.807186	2	1	10	11	NP_063937	P49840
274	NK069-NK070-2	GSK3a	Pan-specific	Glycogen synthase-serine kinase 3 alpha	1, 1	1360.18	99.9237	9.93893	1, 1	1852.77	99.9292	10.6428	36.2154	1, 1	4.85247	44.3103	2.17473	-99.6432	1, 1	350.601	55.8082	8.70937	-74.2239	0, 0	386.107	10.7079	8.76793	-71.6135	0, 0	589.588	5.16693	9.42019	-56.6536	0.579021	0.656257	-1.98341	-0.0388808	0.077236	0.224329	-2.56243	-7.42116	-0.617902	-1.80069	2	2	2	1	NP_063937	P49840
275	PK026-PK027-1	GSK3a	S21	Glycogen synthase-serine kinase 3 alpha	0, 0	182.368	494.334	7.04006	0, 0	90.0039	11.0598	6.27929	-50.6472	1, 1	7.94451	38.7597	2.88596	-95.6437	1, 1	52.4162	62.6427	5.96763	-71.2581	1, 1	94.8113	15.9495	6.74206	-48.0111	1, 1	5.80456	464.532	2.75382	-96.8171	-0.384368	-0.921263	-1.75687	-0.905215	-0.536895	-1.55939	-1.3725	-3.97495	-0.520847	-1.51785	2	2	4	1	NP_063937	P49840
276	PK028-PK029-1	GSK3a	Y279	Glycogen synthase-serine kinase 3 alpha	0, 0	38.5082	80.132	4.79644	0, 0	99.5941	77.9265	6.42536	158.631	0, 0	78.6863	12.6705	6.19405	104.337	0, 0	17.8532	81.9444	4.4138	-53.638	0, 0	98.1487	12.8555	6.79197	154.877	0, 0	99.8479	44.109	6.85829	159.29	-1.13	-0.868455	-0.703172	-1.39619	0.261541	0.759636	0.426824	1.23614	-0.266198	-0.775753	2	2	6	1	NP_063937	P49840
277	NK070	GSK3b	Pan-specific	Glycogen synthase-serine kinase 3 beta	0, 0	22.5833	44.4428	4.02653	0, 0	72.163	24.9946	5.96056	219.541	1, 1	176.729	99.7048	7.3614	682.563	1, 1	13.3469	91.5101	3.99413	-40.8991	1, 1	102.157	40.9531	6.84971	352.354	1, 1	1.55247	5	0.851199	-93.1256	-1.38586	-1.03649	-0.331344	-1.5288	0.349371	1.01474	1.05452	3.05403	-0.142939	-0.416553	2	2	8	1	NP_002084	P49841
278	NK070-1	GSK3b	Pan-specific	Glycogen synthase-serine kinase 3 beta	0, 0	24.7423	814.489	4.15826	0, 0	28.4786	20.5607	4.61918	15.1009	1, 1	6.22492	20.6811	2.53406	-74.841	1, 1	16.8581	2420.7	4.33106	-31.8652	1, 1	27.6128	54.7274	4.96234	11.6017	1, 1	18.2588	1890.34	4.40715	-26.2043	-1.34209	-1.52143	-1.86896	-1.42234	-0.179343	-0.520894	-0.526871	-1.52589	-0.0802507	-0.233867	2	2	10	1	NP_002084	P49841
279	NK071	Haspin	Pan-specific	Haploid germ cell-specific nuclear protein-serine kinase	1, 1	71.6398	98.0919	5.69204	1, 1	1.19588	93.1818	0.045443	-98.3307	0, 0	1.64006	295.455	0.609755	-97.7107	0, 0	9.59121	4.11765	3.5174	-86.6119	0, 0	116.019	12.6429	7.03329	61.9478	0, 0	38.3841	6.15819	5.47907	-46.4206	-0.83236	-3.17493	-2.48189	-1.67944	-2.34257	-6.80392	-1.64953	-4.77727	-0.847076	-2.46855	2	2	2	2	NP_114171	Q8TF76
280	NN169	HDAC4	Pan-specific	Histone deacetylase 4	1, 1	231.972	12.1212	7.38716	1, 1	240.914	99.7241	7.69975	3.85477	1, 1	317.3	99.8208	8.20571	36.7837	1, 1	235.062	99.8272	8.13259	1.33204	1, 1	413.531	90.7498	8.86693	78.2677	1, 1	5.18065	0	2.58976	-97.7667	-0.269016	-0.407735	-0.0624133	-0.221133	-0.138719	-0.402905	0.206603	0.59835	0.0478829	0.13954	2	2	4	2	NP_006028.2	Q13480
281	PN179-PN180-PN181	HDAC4	S246	Histone deacetylase 4	0, 0	1640.24	7.40016	10.209	0, 0	1709.93	4.12792	10.5271	4.24902	0, 0	3412.21	18.8618	11.6325	108.031	0, 0	2803.69	18.2991	11.7088	70.9321	1, 1	2402.1	47.005	11.4052	46.4483	1, 1	6000.39	31603.3	12.7675	265.825	0.668787	0.614412	1.02909	0.908875	-0.0543752	-0.157931	0.360305	1.04349	0.240088	0.699664	2	2	6	2	NP_006028.2	Q13480
282	PN188	HDAC5	S498	Histone deacetylase 5	0, 0	108.82	3.89322	6.29515	0, 0	998.708	21.9153	9.75129	817.758	0, 0	350.533	16.3045	8.34941	222.121	0, 0	951.822	11.8672	10.1502	774.672	0, 0	804.007	1.87725	9.82614	638.838	0, 0	960.251	97.0582	10.1239	782.418	-0.631924	0.333943	-0.0166405	0.416402	0.965867	2.80532	0.615284	1.78195	1.04833	3.05503	2	2	8	2	NP_001015053.1	Q9UQL6
283	NN050	hHR23B	Pan-specific	UV excison repair protein RAD23 homolog B	0, 0	1413.91	6.93775	9.99483	0, 0	1224.69	4.73392	10.0456	-13.3832	0, 0	1704.02	72.8628	10.6307	20.5179	0, 0	1517.18	1.87735	10.8229	7.30374	0, 0	1270.61	17.4835	10.4864	-10.1352	0, 0	2032.71	70.0844	11.2058	43.7649	0.597598	0.440331	0.710009	0.628939	-0.157268	-0.456779	0.11241	0.325555	0.0313407	0.091333	2	2	10	2	NP_002865	P54727
284	NN051	Hip	Pan-specific	Hsp70/Hsc70 interacting protein (ST13)	0, 0	6530.25	27.2014	12.2023	0, 0	4655.57	9.34776	11.9721	-28.7076	0, 0	6971.2	53.1615	12.6632	6.75234	0, 0	3157.79	16.573	11.8804	-51.6437	0, 0	5282.52	1.91911	12.5421	-19.107	0, 0	4416.37	0.522764	12.3253	-32.3707	1.33121	1.13682	1.35739	0.963094	-0.194386	-0.564587	0.026188	0.0758439	-0.368112	-1.07275	2	2	2	3	NP_003923	P50502
285	PN035	Histone H1	phospho CDK1 sites	Histone H1 phosphorylated	0, 1	1780.04	99.8266	10.327	0, 1	2371.75	249.544	10.9991	33.2414	0, 0	436.733	72.2224	8.66661	-75.4649	0, 0	591.285	21.8082	9.4634	-66.7824	0, 0	716.925	19.9075	9.66075	-59.7241	0, 0	623.385	21.8041	9.50061	-64.9791	0.708004	0.785055	0.0843948	0.199376	0.0770514	0.223793	-0.623609	-1.80606	-0.508628	-1.48224	2	2	4	3	NP_005316	Q02539
286	PN036	Histone H2A.X	S140	Histone H2A variant X	1, 1	5641.16	99.9722	11.9911	1, 1	2253.12	99.9597	10.9251	-60.0593	1, 1	592.02	99.848	9.10551	-89.5054	1, 1	1804.38	99.9775	11.073	-68.014	1, 1	3640.41	30.917	12.005	-35.467	1, 1	10.1074	82.6087	3.55397	-99.8208	1.26103	0.758294	0.224192	0.707969	-0.502741	-1.46019	-1.03684	-3.00284	-0.553066	-1.61174	2	2	6	3	NP_002096	P16104
287	PN037	Histone H2B	S15	Histone H2B	0, 0	5754.44	8.66891	12.0198	0, 0	7175.04	33.6815	12.5961	24.687	0, 0	6730.37	4.45412	12.6125	16.9597	0, 0	6824.06	8.40823	12.9921	18.5878	0, 0	6681.66	1.49833	12.8811	16.1132	0, 0	6805.42	7.05283	12.9491	18.2639	1.27057	1.36242	1.34124	1.31437	0.0918526	0.266782	0.0706712	0.204674	0.0438061	0.12766	2	2	8	3	NP_778225	P33778
288	PN038	Histone H3	S11	Histone H3.3	1, 1	272.774	11.7194	7.62091	1, 1	1319.63	99.8942	10.1533	383.783	1, 1	4.0937	23.3302	1.92941	-98.4992	1, 1	1.61319	21.3793	0.945608	-99.4086	1, 1	110.29	0.176523	6.96023	-59.5672	1, 1	267.364	99.7806	8.27929	-1.98308	-0.191332	0.479276	-2.06155	-2.49207	0.670608	1.94775	-1.87022	-5.41641	-2.30074	-6.7048	2	2	10	3	NP_003521	P84243
289	PN039	Histone H3	S29	Histone H3.3	0, 0	6049.33	3.48145	12.0919	0, 0	3773.74	2.29973	11.6691	-37.6172	0, 0	4646.32	29.1359	12.0779	-23.1928	0, 0	3006.67	10.3832	11.8096	-50.2976	0, 0	4148.2	2.30188	12.1933	-31.4271	0, 0	3269.82	18.3004	11.8916	-45.9474	1.29453	1.02729	1.17096	0.940738	-0.267237	-0.776179	-0.123571	-0.357879	-0.35379	-1.03101	2	2	2	4	NP_003521	P84243
290	PN100	Histone H3	T12	Histone H3.3	0, 0	1276.21	19.1081	9.847	0, 0	1819.02	7.49976	10.6163	42.5324	1, 1	705.111	61928.1	9.35771	-44.7497	1, 1	2737.04	938814	11.6741	114.466	1, 1	1208.47	47.7088	10.414	-5.30831	1, 1	2375.53	99.9697	11.4307	86.1391	0.548471	0.646668	0.304524	0.897908	0.0981964	0.285208	-0.243947	-0.706504	0.349436	1.01833	2	2	4	4	NP_003521	P84243
291	PN101	Histone H3	T4	Histone H3.3	0, 0	9554.65	9.45122	12.7513	0, 0	6973.44	31.2386	12.555	-27.0152	0, 0	6915.75	14.2399	12.6517	-27.6189	0, 0	5850.98	11.5275	12.7702	-38.763	0, 0	5448.13	13.9976	12.5866	-42.9793	0, 0	7169.61	6.60692	13.0243	-24.9621	1.51368	1.34755	1.35372	1.24424	-0.166122	-0.482496	-0.159953	-0.463247	-0.269437	-0.785193	2	2	6	4	NP_003521	P84243
292	PN101-2	Histone H3	T4	Histone H3.3	1, 1	5586.99	3.62504	11.9772	1, 1	6052.25	60.4731	12.3506	8.32748	0, 0	5087.28	10.207	12.2087	-8.94427	0, 0	4918.41	1.20951	12.5197	-11.9667	1, 1	4912.2	28.2983	12.4372	-12.0779	1, 1	5098.97	18.5735	12.5326	-8.73497	1.25641	1.27366	1.21262	1.16509	0.0172518	0.0501073	-0.0437872	-0.126814	-0.0913159	-0.266113	2	2	8	4	NP_003521	P84243
293	NN052	HO1	Pan-specific	Heme oxygenase 1	0, 0	4589.4	29.2533	11.6934	0, 0	2924.53	11.0345	11.3014	-36.2766	0, 0	3686.43	3.10906	11.744	-19.6751	0, 0	3625.26	24.9063	12.0796	-21.008	0, 0	3305.43	2.11287	11.8657	-27.977	0, 0	3043.93	7.47045	11.7884	-33.6748	1.1621	0.894326	1.06461	1.02603	-0.267777	-0.777749	-0.0974896	-0.282344	-0.136076	-0.396553	2	2	10	4	NP_002124	P09601
294	NN053	HO2	Pan-specific	Heme oxygenase 2	0, 0	2359.04	18.6122	10.7333	0, 0	1889.7	8.8792	10.6713	-19.8954	0, 0	6433.17	7.54953	12.5473	172.702	0, 0	5173.26	18.8457	12.5925	119.295	0, 0	4964.03	16.9277	12.4524	110.425	0, 0	4841.62	9.56838	12.4579	105.236	0.843029	0.666552	1.32048	1.18812	-0.176477	-0.512572	0.477455	1.38278	0.345092	1.00567	2	2	2	5	NP_002125	P30519
295	NK072	Hpk1	Pan-specific	Hematopoetic progenitor protein-serine kinase 1	0, 0	8831.47	7.65391	12.6378	0, 0	9207.18	18.6504	12.9559	4.25419	0, 0	11438.6	4.77075	13.3776	29.5211	0, 0	13348	1.66756	13.96	51.1417	0, 0	5802.29	29.6315	12.6775	-34.2999	0, 0	7192.59	8.29081	13.0289	-18.5572	1.47594	1.49248	1.58496	1.62022	0.0165437	0.0480504	0.109015	0.315722	0.144276	0.420448	2	2	4	5	NP_009112	Q92918
296	NN054	Hsc70	Pan-specific	Heat shock 70 kDa protein 8	0, 0	4781.56	11.4832	11.7526	0, 0	4091.83	16.981	11.7859	-14.4248	0, 0	5579.29	0.317375	12.3419	16.6836	0, 0	5926.08	9.68612	12.7886	23.9363	0, 0	4274.87	2.24951	12.2367	-10.5966	0, 0	4170.39	4.014	12.2426	-12.7817	1.18177	1.0695	1.25504	1.25005	-0.11227	-0.326084	0.0732754	0.212216	0.0682857	0.198998	2	2	6	5	NP_006588	P11142
297	NN054-2	Hsc70	Pan-specific	Heat shock 70 kDa protein 8	0, 0	9060.39	9.44042	12.6747	0, 0	9054.74	13.9227	12.9318	-0.0624136	0, 0	8873.89	0.548972	13.0114	-2.0584	0, 0	9545.56	9.56794	13.4763	5.35479	0, 0	7560.49	22.5278	13.0593	-16.5545	0, 0	7679.35	19.4314	13.1234	-15.2426	1.48821	1.48378	1.46829	1.46737	-0.00443373	-0.0128776	-0.0199209	-0.0576938	-0.0208414	-0.0607358	2	2	8	5	NP_006588	P11142
298	NN055	HSF4	Pan-specific	Heat shock transcription factor 4	0, 0	683.725	25.6234	8.94662	0, 0	1828.43	75.2346	10.6238	167.422	0, 0	1067.15	33.2964	9.95556	56.0791	0, 0	827.755	7.43741	9.94875	21.0656	0, 0	2628.2	51.7081	11.5349	284.395	0, 0	1651.43	45.6777	10.9061	141.534	0.249245	0.64936	0.49495	0.352736	0.400114	1.16212	0.245705	0.711597	0.103491	0.301594	2	2	10	5	NP_001529	Q9ULV5
299	NN062	Hsp105	Pan-specific	Heat shock 105 kDa protein	0, 0	3881.09	15.8052	11.4516	0, 0	5332.6	2.75878	12.168	37.3996	0, 0	6152.24	12.415	12.4829	58.5184	0, 0	6821.29	11.6354	12.9915	75.7572	0, 0	2274.98	0.946644	11.3267	-41.383	0, 0	3305.11	0.584447	11.9071	-14.8407	1.08173	1.20763	1.29997	1.31419	0.125904	0.365683	0.218235	0.632038	0.232457	0.677427	2	2	2	6	NP_006635	Q92598
300	NN152-1	Hsp27	Pan-specific	Heat shock 27 kDa protein beta 1 (HspB1)	0, 0	8145.37	10.5501	12.5211	0, 0	7850.83	27.7662	12.726	-3.6161	0, 0	6857.98	10.0983	12.6396	-15.8052	0, 0	6533.69	3.40494	12.9294	-19.7865	0, 0	5947.85	1.73858	12.7132	-26.9788	0, 0	6073.78	4.21258	12.785	-25.4328	1.43717	1.40937	1.34987	1.29455	-0.0278011	-0.0807473	-0.087298	-0.252827	-0.142617	-0.415613	2	2	4	6	NP_001531	P04792
301	PN040-1	Hsp27	S15	Heat shock 27 kDa protein beta 1 (HspB1)	1, 1	7.2086	81.5574	2.37907	1, 1	27.6779	94.2065	4.57803	283.957	1, 1	2.31715	106.25	1.10836	-67.8558	1, 1	1.51101	5	0.851199	-79.0388	1, 1	38.9257	98.2685	5.45773	439.99	1, 1	6.56617	86.963	2.93168	-8.91197	-1.93337	-1.5363	-2.32307	-2.5219	0.397066	1.15326	-0.389705	-1.12864	-0.588531	-1.7151	2	2	6	6	NP_001531	P04792
302	PN040-2	Hsp27	S15	Heat shock 27 kDa protein beta 1 (HspB1)	1, 1	4448.51	57.0968	11.6485	1, 1	3622.31	16.2578	11.6101	-18.5724	0, 0	1671.54	13.0187	10.603	-62.4247	0, 0	1213.61	93.7406	10.5008	-72.7187	1, 1	1210.89	13.6358	10.4169	-72.7798	1, 1	4202.69	20.2484	12.2537	-5.52581	1.14715	1.00593	0.701165	0.527167	-0.141222	-0.410175	-0.445988	-1.29164	-0.619987	-1.80676	2	2	8	6	NP_001531	P04792
303	PN041	Hsp27	S78	Heat shock 27 kDa protein beta 1 (HspB1)	0, 0	1804.9	7.8912	10.347	0, 0	1825.67	204.022	10.6216	1.15095	0, 0	5641.94	28.7045	12.358	212.591	0, 0	2215.61	79.4623	11.3692	22.7554	0, 0	2516.67	7.1815	11.4724	39.4355	0, 0	1485.32	13.2056	10.7532	-17.706	0.714653	0.648572	1.26018	0.801561	-0.0660815	-0.191931	0.545522	1.57991	0.0869075	0.253266	2	2	10	6	NP_001531	P04792
304	PN042-1	Hsp27	S82	Heat shock 27 kDa protein beta 1 (HspB1)	0, 0	1006.94	138.664	9.5051	0, 0	1174.45	2.33047	9.98515	16.6364	0, 0	1548.99	3.01237	10.4931	53.8322	0, 0	1703.2	68.8475	10.9897	69.1469	0, 0	1492.51	45.0971	10.7186	48.2234	0, 0	1706.54	51.1095	10.9535	69.478	0.434848	0.418487	0.666177	0.681662	-0.0163612	-0.0475205	0.231329	0.66996	0.246814	0.719265	2	2	2	7	NP_001531	P04792
305	PN042-2	Hsp27	S82	Heat shock 27 kDa protein beta 1 (HspB1)	1, 1	10.8268	82.846	2.96588	1, 1	9.8521	87.3161	3.0878	-9.00224	0, 0	3.55848	13.8889	1.72727	-67.1325	0, 0	0.900406	61.1111	0.104337	-91.6835	1, 1	14.5267	80.241	4.03571	34.1744	1, 1	8.50848	38.6323	3.30553	-21.4124	-1.73835	-2.07505	-2.12594	-2.75789	-0.336702	-0.977937	-0.387585	-1.1225	-1.01954	-2.97114	2	2	4	7	NP_001531	P04792
306	PN042-3	Hsp27	S82	Heat shock 27 kDa protein beta 1 (HspB1)	0, 0	2164.22	11.9152	10.609	0, 0	2408.55	78.0161	11.0213	11.2895	0, 0	1878.32	13.9548	10.7712	-13.2104	0, 0	2463.75	7.62724	11.5223	13.8398	0, 0	2208.57	22.8221	11.284	2.04924	0, 0	2869.12	13.0568	11.703	32.5707	0.801702	0.793087	0.754762	0.849954	-0.0086156	-0.0250237	-0.0469406	-0.135946	0.0482515	0.140615	2	2	6	7	NP_001531	P04792
307	NN057	Hsp40	Pan-specific	DnaJ homolog, subfamily B member 1	1, 1	41.9074	82.6738	4.91848	1, 1	20.2465	25.649	4.12697	-51.6875	1, 1	2.25051	85.9477	1.06626	-94.6298	1, 1	6.57171	29.0632	2.97196	-84.3185	0, 0	11.0326	8.43373	3.63877	-73.674	0, 0	13.3699	13.2692	3.95754	-68.0967	-1.08944	-1.69937	-2.33648	-1.85178	-0.609934	-1.77153	-1.24705	-3.61162	-0.762347	-2.22163	2	2	8	7	NP_006136	P25685
308	NN057-2	Hsp40	Pan-specific	DnaJ homolog, subfamily B member 1	0, 0	180.733	50.2732	7.02707	0, 0	161.219	7.16221	7.12025	-10.7973	0, 0	3839.25	5.5855	11.8026	2024.26	0, 0	3741.12	19.5901	12.1249	1969.97	0, 0	3553.33	31.3693	11.97	1866.06	0, 0	3720.03	29.9432	12.0777	1958.3	-0.388686	-0.617237	1.08328	1.04037	-0.228551	-0.663817	1.47196	4.26301	1.42905	4.16455	2	2	10	7	NP_006136	P25685
309	NN057-3	Hsp40	Pan-specific	DnaJ homolog, subfamily B member 1	0, 0	7105.48	2.7927	12.3241	0, 0	5393.52	31.8803	12.1844	-24.0935	0, 0	9800.03	6.26751	13.1546	37.9221	0, 0	7112.45	9.93481	13.0518	0.0980342	0, 0	6636.77	43.591	12.8713	-6.59651	0, 0	5556.75	0.742872	12.6567	-21.7963	1.37168	1.21356	1.51391	1.33324	-0.158122	-0.459259	0.142227	0.411909	-0.0384397	-0.112021	2	2	2	8	NP_006136	P25685
310	NN058	Hsp47	Pan-specific	Heat shock 47 kDa protein (collagen-binding protein 1, colligin 1)	0, 0	8670.18	65.8847	12.6112	0, 0	3339.39	16.7314	11.4927	-61.4841	1, 1	4712.4	99.9402	12.0983	-45.6482	1, 1	5629.18	25.9062	12.7144	-35.0742	0, 0	4317.63	10.4209	12.2511	-50.2013	0, 0	4526.79	83.9455	12.3609	-47.7889	1.4671	0.963516	1.17745	1.22662	-0.503588	-1.46265	-0.289658	-0.838889	-0.24048	-0.700807	2	2	4	8	NP_001226	P29043
311	NN059-1	Hsp60	Pan-specific	Heat shock 60 kDa protein 1 (chaperonin, CPN60)	0, 0	4523.01	6.27421	11.6724	0, 0	3291.47	21.553	11.4719	-27.2283	0, 0	5345.5	11.2408	12.2801	18.1845	0, 0	5221.96	18.6572	12.6061	15.4532	0, 0	4843.1	6.42343	12.4168	7.07695	0, 0	2946.97	16.6274	11.7416	-34.8451	1.15512	0.955977	1.23537	1.19239	-0.19914	-0.578395	0.0802561	0.232433	0.0372754	0.108628	2	2	6	8	NP_002147	P10809
312	NN059-2	Hsp60	Pan-specific	Heat shock 60 kDa protein 1 (chaperonin, CPN60)	0, 0	25922.2	28.2186	14.1912	0, 0	12238.3	9.35135	13.3665	-52.7882	0, 0	12726.9	9.42689	13.5316	-50.9035	0, 0	9709.18	48.8028	13.5008	-62.5449	0, 0	9829.23	6.32184	13.4379	-62.0818	0, 0	15418.5	21.5752	14.129	-40.5202	1.99221	1.64092	1.634	1.47512	-0.35129	-1.02031	-0.35821	-1.03743	-0.51709	-1.5069	2	2	8	8	NP_002147	P10809
313	NN059-3	Hsp60	Pan-specific	Heat shock 60 kDa protein 1 (chaperonin, CPN60)	0, 0	5104.09	12.3173	11.8468	0, 0	3635.94	10.357	11.6155	-28.7642	0, 0	3297.03	11.9624	11.583	-35.4042	0, 0	2388.77	20.7455	11.4777	-53.199	1, 1	12784.7	20.5789	13.8172	150.48	1, 1	4801.31	22.6988	12.4458	-5.93208	1.21307	1.00789	1.01331	0.835865	-0.205176	-0.595926	-0.199753	-0.578512	-0.377201	-1.09924	2	2	10	8	NP_002147	P10809
314	NN060	Hsp70	Pan-specific	Heat shock 70 kDa protein 1	0, 0	782.263	27.6842	9.14086	0, 0	536.69	4.5671	8.85532	-31.3926	0, 0	493.443	59.1648	8.84275	-36.9211	0, 0	568.904	14.6924	9.40773	-27.2746	1, 1	1165.21	63.5144	10.3614	48.9538	1, 1	685.668	22.1911	9.638	-12.3481	0.313797	0.0100289	0.140497	0.181786	-0.303768	-0.882283	-0.1733	-0.501902	-0.132011	-0.384707	2	2	2	9	NP_005336	P08107
315	NN060-2	Hsp70	Pan-specific	Heat shock 70 kDa protein 1	0, 0	7187.43	591.988	12.3406	0, 0	2187.36	34.9359	10.8823	-69.5668	0, 0	1960.01	2.12544	10.8327	-72.7301	0, 0	1524.11	14.3543	10.8294	-78.7948	0, 0	3132.62	42.6926	11.7882	-56.4154	0, 0	2609.53	50.9571	11.5662	-63.6932	1.37718	0.742845	0.774324	0.631016	-0.634334	-1.8424	-0.602855	-1.74595	-0.746164	-2.17447	2	2	4	9	NP_005336	P08107
316	NN060-3	Hsp70	Pan-specific	Heat shock 70 kDa protein 1	0, 0	950.52	29.7239	9.42192	0, 0	1273.64	111.814	10.1021	33.9943	0, 0	1877.62	55.4152	10.7707	97.5363	0, 0	1670.24	30.3205	10.9615	75.7191	0, 0	4610.45	8.32788	12.3458	385.045	0, 0	4112.83	10.9916	12.2225	332.693	0.407203	0.460774	0.754591	0.672755	0.0535704	0.155593	0.347387	1.00608	0.265551	0.773869	2	2	6	9	NP_005336	P08107
317	NN164	Hsp90a	Pan-specific	Heat shock 90 kDa protein alpha	0, 0	2379.63	11.0514	10.7459	0, 0	2395.35	44.8436	11.0134	0.660622	0, 0	1090.58	10.9532	9.98689	-54.1701	0, 0	1242.12	10.5891	10.5343	-47.8019	0, 0	1828.55	26.5724	11.0116	-23.1583	0, 0	4430.25	21.8563	12.3298	86.1737	0.847196	0.790221	0.504931	0.537752	-0.0569747	-0.165481	-0.342265	-0.991246	-0.309443	-0.901779	2	2	8	9	NP_005339	P07900
318	NN061	Hsp90a/b	Pan-specific	Heat shock 90 kDa protein alpha/beta	0, 0	7268.98	12.8567	12.3569	0, 0	6823.98	12.3215	12.5238	-6.1219	0, 0	7690.23	0.749091	12.8048	5.79516	0, 0	7315.71	3.08478	13.0925	0.642901	0, 0	6149.34	11.2969	12.7613	-15.403	0, 0	7427.35	9.00322	13.0753	2.17867	1.38259	1.33625	1.4025	1.34609	-0.0463339	-0.134575	0.0199136	0.0576727	-0.0365017	-0.106373	2	2	10	9	NP_005339	P07900
319	NN061-16	Hsp90a/b	Pan-specific	Heat shock 90 kDa protein alpha/beta	0, 0	1539.87	57.0016	10.1179	0, 0	1048.85	27.8723	9.82197	-31.8872	0, 0	496.706	20.5956	8.85225	-67.7437	0, 0	435.318	69.3209	9.02162	-71.7303	0, 0	1633.41	15.9392	10.8487	6.07414	0, 0	1208.55	2.49442	10.4557	-21.5161	0.638515	0.359493	0.143525	0.0597813	-0.279021	-0.810407	-0.49499	-1.43356	-0.578734	-1.68654	2	2	2	10	NP_005339	P07900
320	NN061-2	Hsp90a/b	Pan-specific	Heat shock 90 kDa protein alpha/beta	0, 0	1121.55	150.393	9.66063	0, 0	588.589	7.05101	8.98849	-47.5201	0, 0	689.295	4.27577	9.32498	-38.541	0, 0	857.562	12.0773	9.99979	-23.5379	0, 0	2173.68	9.91096	11.261	93.8104	0, 0	682.783	22.6788	9.63192	-39.1216	0.486534	0.0581729	0.2941	0.368863	-0.428361	-1.24416	-0.192434	-0.557316	-0.117671	-0.342917	2	2	4	10	NP_005339	P07900
321	NN061-3	Hsp90a/b	Pan-specific	Heat shock 90 kDa protein alpha/beta	0, 1	19.7024	70.2974	3.82965	0, 1	25.5724	237.857	4.46388	29.7932	0, 0	126.107	41.5671	6.87451	540.061	0, 0	8.01236	31.91	3.25792	-59.3331	1, 1	24.1723	97.8592	4.77035	22.6869	1, 1	18.8827	95.6038	4.45562	-4.16043	-1.45129	-1.57757	-0.486428	-1.76143	-0.126277	-0.366767	0.964865	2.79438	-0.310134	-0.903793	2	2	6	10	NP_005339	P07900
322	NN061-4	Hsp90a/b	Pan-specific	Heat shock 90 kDa protein alpha/beta	0, 0	225.523	3.77382	7.34648	0, 0	187.224	17.0491	7.33599	-16.9825	0, 0	147.357	16.8975	7.09918	-34.6598	0, 0	45.1644	249.051	5.7528	-79.9735	0, 0	219.703	5.15298	7.95449	-2.58043	0, 0	286.405	44.2457	8.37855	26.9962	-0.282535	-0.539242	-0.414867	-0.973096	-0.256707	-0.745596	-0.132333	-0.383254	-0.690561	-2.01243	2	2	8	10	NP_005339	P07900
323	NN165	Hsp90b	Pan-specific	Heat shock 90 kDa protein beta	0, 0	4066.99	5.66022	11.5191	0, 0	2765.88	23.8628	11.2209	-31.9919	0, 0	2319.87	6.81426	11.0758	-42.9587	0, 0	1846.55	8.78039	11.1063	-54.5966	0, 0	5969.7	2.29985	12.7185	46.7843	0, 0	3945.4	51.7838	12.1626	-2.98959	1.10416	0.865238	0.851783	0.718501	-0.238925	-0.693949	-0.25238	-0.730928	-0.385662	-1.1239	2	2	10	10	NP_031381	P08238
324	NN165-1	Hsp90b	Pan-specific	Heat shock 90 kDa protein beta	0, 0	906.587	13.1076	9.35365	0, 0	1307.47	69.5567	10.1399	44.2188	0, 0	1424.41	65.1916	10.3722	57.1179	0, 0	1791.3	26.8221	11.0625	97.5871	0, 0	8614.18	1.65051	13.2476	850.177	0, 0	5745.29	8.8184	12.7048	533.728	0.384515	0.474445	0.627647	0.704652	0.0899306	0.2612	0.243132	0.704144	0.320137	0.932943	2	2	2	11	NP_031381	P08238
325	PN176	Hsp90b	S254	Heat shock 90 kDa protein beta	0, 0	231.774	88.992	7.38592	0, 0	162.692	17.9381	7.13337	-29.8058	0, 0	58.5349	7.37131	5.76723	-74.7448	0, 0	180.69	1.4427	7.75306	-22.0404	0, 0	708.012	69.9972	9.6427	205.475	0, 0	414.58	32.0859	8.91214	78.8725	-0.269426	-0.612493	-0.839122	-0.341055	-0.343068	-0.996427	-0.569696	-1.64992	-0.0716291	-0.208741	2	2	4	11	NP_031381	P08238
326	NN063	HspBP1	Pan-specific	Hsp70 binding protein 1	0, 0	3715.76	177.981	11.3888	0, 0	981.802	17.2548	9.72666	-73.5773	0, 0	2314.13	58.4859	11.0723	-37.7211	0, 0	1398.83	6.40492	10.7057	-62.354	0, 0	843.757	10.422	9.89576	-77.2925	0, 0	758.501	2.64517	9.78364	-79.5869	1.06086	0.325038	0.850646	0.591916	-0.73582	-2.13716	-0.210212	-0.608803	-0.468942	-1.36659	2	2	6	11	NP_036399	O95351
327	PN103	Huntingtin	S421	Huntington's disease protein	0, 0	123.964	4.38861	6.48312	0, 0	136.242	27.7989	6.8774	9.90489	0, 0	206.649	50.6111	7.58704	66.7008	0, 0	47.3923	38.7518	5.82227	-61.7692	1, 1	338.174	85.2151	8.5767	172.801	1, 1	109.399	73.8999	6.99009	-11.7489	-0.569456	-0.705031	-0.259472	-0.951145	-0.135575	-0.393773	0.309984	0.897756	-0.381689	-1.11232	2	2	8	11	NP_002102	P42858
328	NN130	I1PP2A	Pan-specific	Acidic leucine-rich nuclear phosphoprotein 32 family member A	0, 0	7092.21	8.46136	12.3214	0, 0	6072.71	4.33912	12.3555	-14.375	0, 0	4868.78	14.3537	12.1454	-31.3504	0, 0	4518.75	8.76185	12.3974	-36.2857	0, 0	7171.21	4.08199	12.9831	1.11393	0, 0	4292.47	11.1086	12.2842	-39.4762	1.37079	1.27542	1.19245	1.12646	-0.0953649	-0.276984	-0.178337	-0.51649	-0.244327	-0.712018	2	2	10	11	NP_006296	P39687
329	NN131	I2PP2A	Pan-specific	Protein SET	0, 0	6179.89	4.73766	12.1227	0, 0	3865.51	16.7271	11.7038	-37.4502	0, 0	3157.45	37.4814	11.5206	-48.9076	0, 0	2837.3	25.2555	11.726	-54.0881	0, 0	5234.63	14.2315	12.5289	-15.2957	0, 0	2399.26	18.7636	11.445	-61.1764	1.30477	1.03982	0.993436	0.914308	-0.264943	-0.769517	-0.31133	-0.901654	-0.390458	-1.13787	2	3	2	1	NP_003002	Q01105
330	NK073	ICK	Pan-specific	Intestinal cell protein-serine kinase (MAK-related kinase (MRK)	0, 0	8.9865	1.43907	2.69711	0, 0	11.0468	36.6096	3.25293	22.9269	1, 1	15.8858	3.14733	3.88567	76.7741	1, 1	0.790682	180.645	-0.0831412	-91.2014	0, 0	37.1428	6.87575	5.39008	313.318	0, 0	34.1854	16.4834	5.31194	280.408	-1.82767	-2.01536	-1.43844	-2.81713	-0.187683	-0.545119	0.389235	1.12728	-0.989458	-2.88348	2	3	4	1	NP_057597	Q9UPZ9
331	NK074	IGF1R	Pan-specific	Insulin-like growth factor 1 receptor protein-tyrosine kinase	0, 0	12.6379	12.5874	3.18903	0, 0	17.3101	32.4619	3.90092	36.9699	0, 0	25.0523	58.1395	4.54288	98.2313	0, 0	13.8537	0.914781	4.04789	9.62011	0, 0	31.2465	363.366	5.1407	147.244	0, 0	77.3973	19.5449	6.49084	512.422	-1.66419	-1.7811	-1.22911	-1.51181	-0.116906	-0.339549	0.435085	1.26007	0.152377	0.444057	2	3	6	1	NP_000866	P08069
332	PK152	IGF1R	Y1280	Insulin-like growth factor 1 receptor protein-tyrosine kinase	0, 0	1910.36	11.4139	10.429	0, 0	1866.37	20.9648	10.6534	-2.30277	0, 0	1455.44	4.66559	10.4032	-23.8133	0, 0	2320.24	1.9808	11.4357	21.4558	0, 0	1349.18	6.86953	10.5729	-29.3758	0, 0	2221.72	27.6188	11.3341	16.2985	0.741881	0.660071	0.637549	0.822597	-0.0818098	-0.237613	-0.104331	-0.302158	0.0807161	0.235223	2	3	8	1	NP_000866	P08069
333	PK153	IGF1R	Y1165/Y1166	Insulin-like growth factor 1 receptor protein-tyrosine kinase	0, 0	253.548	48.3967	7.51546	0, 0	554.916	85.2772	8.9035	118.86	0, 0	412.393	19.0895	8.58388	62.649	0, 0	656.598	43.546	9.61456	158.964	0, 0	535.246	32.0482	9.23913	111.102	0, 0	737.92	34.0348	9.74395	191.038	-0.226375	0.0274468	0.0580432	0.247138	0.253822	0.737217	0.284419	0.823716	0.473513	1.37991	2	3	10	1	NP_000866	P08069
334	PK139	IGF1Rb/IRb	Y1161/Y1185	Insulin-like growth factor 1 /Insulin receptorreceptor beta	0, 0	44.7745	31.5907	5.01395	0, 0	10.6853	71.7654	3.20492	-76.1354	0, 0	23.956	142.396	4.47832	-46.4962	0, 0	16.2911	27.8585	4.2817	-63.6153	0, 0	39.9107	33.5562	5.49378	-10.863	0, 0	20.146	32.4727	4.54905	-55.0056	-1.05771	-2.03271	-1.24967	-1.43793	-0.975003	-2.83186	-0.191957	-0.555935	-0.380224	-1.10805	2	3	2	2	NP_000866	P08069
335	NN064	IkBa	Pan-specific	Inhibitor of NF-kappa-B alpha (MAD3)	0, 0	27924.5	1.01375	14.2986	0, 0	16363.7	0.809046	13.7856	-41.4003	0, 0	27846.5	20.8813	14.6612	-0.279181	0, 0	18763.5	0.940757	14.4513	-32.8063	0, 0	15355.6	5.53705	14.0816	-45.0102	0, 0	13601	8.96405	13.9481	-51.2938	2.02788	1.79243	1.99381	1.77546	-0.235454	-0.683868	-0.0340758	-0.0986882	-0.252423	-0.735612	2	3	4	2	NP_065390	P25963
336	NN064-2	IkBa	Pan-specific	Inhibitor of NF-kappa-B alpha (MAD3)	0, 0	1477.56	37.068	10.0583	0, 0	1108.08	7.37816	9.90121	-25.0063	0, 0	2616.3	5.50063	11.2493	77.0689	0, 0	2161.61	23.0978	11.3336	46.2961	0, 0	2135.21	39.2128	11.2352	44.5096	0, 0	1838.9	4.33604	11.0613	24.4555	0.618709	0.388143	0.907042	0.790314	-0.230566	-0.66967	0.288333	0.835052	0.171605	0.500091	2	3	6	2	NP_065390	P25963
337	NN064-4	IkBa	Pan-specific	Inhibitor of NF-kappa-B alpha (MAD3)	0, 0	17.4506	207.014	3.65455	0, 0	20.9627	26.3514	4.17712	20.1259	0, 0	22.1666	14.7543	4.36632	27.0251	0, 0	20.9062	7.79221	4.64155	19.8022	0, 0	15.7136	1.33259	4.14902	-9.95364	0, 0	23.1012	56.1106	4.74653	32.3809	-1.50948	-1.68124	-1.28534	-1.32423	-0.171758	-0.498865	0.224142	0.649147	0.185254	0.539868	2	3	8	2	NP_065390	P25963
338	PN164	IkBa	Y42	Inhibitor of NF-kappa-B alpha (MAD3)	0, 0	149.763	56.8733	6.75589	0, 0	202.625	8.26974	7.45004	35.2969	0, 0	164.986	16.2149	7.26221	10.1645	0, 0	311.047	12.0795	8.53668	107.692	0, 0	322.398	70.6959	8.50777	115.271	0, 0	271.002	40.5677	8.29879	80.9535	-0.478807	-0.49801	-0.362939	-0.0934488	-0.0192028	-0.0557738	0.115867	0.335568	0.385358	1.12301	2	3	10	2	NP_065390	P25963
339	NN065	IkBb	Pan-specific	Inhibitor of NF-kappa-B beta (thyroid receptor interacting protein 9)	0, 0	8827.99	16.0564	12.6372	0, 0	6425.47	2.49162	12.437	-27.2148	0, 0	14563.1	1.36988	13.726	64.9653	0, 0	11737.4	11.7544	13.7745	32.9566	0, 0	6727.38	4.40628	12.8909	-23.7949	0, 0	8422.47	21.3053	13.2567	-4.59364	1.47575	1.30487	1.69593	1.5616	-0.170882	-0.49632	0.220179	0.637669	0.0858456	0.250171	2	3	2	3	NP_002494	Q15653
340	PN168	IkBe	S22	NF-kappa-B inhibitor epsilon	0, 0	330.422	68.2289	7.89751	0, 0	511.808	5.61677	8.78683	54.8952	0, 0	164.901	2.53577	7.26146	-50.0937	0, 0	488.074	10.8409	9.18664	47.7123	0, 0	305.896	44.7737	8.43197	-7.42262	0, 0	553.816	8.05121	9.32989	67.6089	-0.0994077	-0.0147313	-0.363176	0.111927	0.0846764	0.245939	-0.263768	-0.763909	0.211335	0.615871	2	3	4	3	NP_004547.2	O00221
341	NK075-1	IKKa	Pan-specific	Inhibitor of NF-kappa-B protein-serine kinase alpha (CHUK)	0, 0	9.44795	67.163	2.76935	0, 0	14.2544	40.7638	3.6207	50.8728	0, 0	23.2854	84.5588	4.43736	146.46	0, 0	3.53462	3.72093	2.07724	-62.5885	0, 0	13.5498	14.3177	3.93527	43.4151	0, 0	12.6074	20.0246	3.87283	33.4405	-1.80367	-1.8824	-1.26271	-2.1345	-0.0787334	-0.228678	0.540951	1.56667	-0.33083	-0.964105	2	3	6	3	NP_001269	O15111
342	NK075-2	IKKa	Pan-specific	Inhibitor of NF-kappa-B protein-serine kinase alpha (CHUK)	0, 0	528.831	9.35738	8.57601	0, 0	615.997	6.48598	9.05415	16.4828	0, 0	503.005	8.73383	8.87044	-4.88366	0, 0	437.233	10.9463	9.02795	-17.3209	0, 0	761.342	23.124	9.74747	43.9669	0, 0	736.816	28.3126	9.74179	39.3292	0.12608	0.0819118	0.149316	0.061782	-0.0441681	-0.128285	0.0232363	0.0672955	-0.0642979	-0.187377	2	3	8	3	NP_001269	O15111
343	NK075-3	IKKa	Pan-specific	Inhibitor of NF-kappa-B protein-serine kinase alpha (CHUK)	0, 0	5334.1	1.07594	11.9104	0, 0	4006.9	8.92652	11.7556	-24.8814	0, 0	5599.02	2.60859	12.347	4.96655	0, 0	5183.66	9.9332	12.5954	-2.82024	0, 0	3464.94	2.69284	11.9337	-35.0417	0, 0	3484.87	12.2807	11.9835	-34.668	1.2342	1.05856	1.25667	1.18904	-0.175639	-0.510137	0.0224672	0.065068	-0.0451621	-0.131611	2	3	10	3	NP_001269	O15111
344	NK075-4	IKKa	Pan-specific	Inhibitor of NF-kappa-B protein-serine kinase alpha (CHUK)	0, 0	47.0457	41.2935	5.08534	0, 0	62.2078	76.5597	5.74639	32.2283	0, 0	79.66	6.95239	6.21179	69.3247	0, 0	53.7781	11.2698	6.00464	14.3103	0, 0	110.272	1.00855	6.95999	134.392	0, 0	107.939	4.11213	6.9707	129.434	-1.03399	-1.11392	-0.69752	-0.893521	-0.0799299	-0.232153	0.336466	0.974451	0.140464	0.40934	2	3	2	4	NP_001269	O15111
345	NK075-5	IKKa	Pan-specific	Inhibitor of NF-kappa-B protein-serine kinase alpha (CHUK)	0, 0	17.0404	32.6256	3.62023	0, 0	28.8321	110.741	4.63697	69.1983	0, 0	17.4689	53.9623	4.02272	2.51463	0, 0	14.4216	53.3015	4.10585	-15.3683	0, 0	26.3618	4.31953	4.89545	54.7016	0, 0	28.2612	29.8005	5.03738	65.8483	-1.52089	-1.515	-1.39479	-1.4935	0.00589274	0.0171152	0.126102	0.36521	0.0273885	0.0798155	2	3	4	4	NP_001269	O15111
346	NK075-6	IKKa	Pan-specific	Inhibitor of NF-kappa-B protein-serine kinase alpha (CHUK)	0, 0	67.793	6.16967	5.61241	0, 0	131.35	5.28842	6.82464	93.7514	0, 0	100.88	29.6603	6.5525	48.8057	0, 0	59.6479	3.79464	6.15409	-12.0146	0, 0	118.937	41.1562	7.06913	75.4422	0, 0	246.232	200.361	8.16051	263.212	-0.858822	-0.724105	-0.588997	-0.846297	0.134717	0.39128	0.269825	0.781452	0.0125247	0.0364994	2	3	6	4	NP_001269	O15111
347	PK030-PK031	IKKa	S180	Inhibitor of NF-kappa-B protein-serine kinase alpha (CHUK)	0, 0	186.739	14.2857	7.07423	0, 0	593.468	40.5084	9.0004	217.806	0, 0	228.355	7.52423	7.73114	22.2858	0, 0	390.712	41.1996	8.86565	109.229	0, 0	177.51	80.6079	7.64683	-4.94201	0, 0	222.38	46.8996	8.01351	19.0859	-0.373013	0.0624786	-0.213573	0.0104993	0.435491	1.26487	0.159439	0.461758	0.383512	1.11763	2	3	8	4	NP_001269	O15111
348	PK154	IKKa	T23	Inhibitor of NF-kappa-B protein-serine kinase alpha (CHUK)	0, 0	423.673	2.91052	8.25616	0, 0	905.319	8.27258	9.60965	113.683	0, 0	639.447	17.1976	9.21669	50.9292	0, 0	959.356	6.04055	10.1616	126.438	0, 0	1640.22	36.7696	10.8547	287.141	0, 0	928.489	2.89986	10.0754	119.152	0.0197815	0.282738	0.259605	0.419996	0.262956	0.763746	0.239823	0.694562	0.400215	1.16631	2	3	10	4	NP_001269	O15111
349	NK076-1	IKKb	Pan-specific	Inhibitor of NF-kappa-B protein-serine kinase beta	0, 0	38.0024	7.52386	4.77737	0, 0	35.0003	32.3385	4.91667	-7.89969	0, 0	47.2372	30.2116	5.45786	24.3004	0, 0	15.002	20.7287	4.16277	-60.5235	0, 0	28.1784	3.91988	4.99159	-25.8511	0, 0	8.36735	236.792	3.2814	-77.9821	-1.13633	-1.41388	-0.937664	-1.47551	-0.277545	-0.806118	0.198671	0.575377	-0.339177	-0.988428	2	3	2	5	NP_001547	O14920
350	NK076-2	IKKb	Pan-specific	Inhibitor of NF-kappa-B protein-serine kinase beta	0, 0	9.51307	5.41383	2.77926	0, 0	10.5485	2.5139	3.18634	10.8847	0, 0	14.3564	5.10651	3.73963	50.9127	0, 0	9.37846	5.50634	3.48504	-1.41503	0, 0	13.9661	22.241	3.97893	46.8092	0, 0	18.1185	33.9333	4.39602	90.4589	-1.80037	-2.03943	-1.48496	-1.68966	-0.239058	-0.694336	0.315415	0.913487	0.110711	0.322632	2	3	4	5	NP_001547	O14920
351	NK076-3	IKKb	Pan-specific	Inhibitor of NF-kappa-B protein-serine kinase beta	0, 0	32.878	5.36505	4.5684	0, 0	33.3548	9.32697	4.8472	1.45047	0, 0	122.886	4.6903	6.83719	273.765	0, 0	28.6907	63.939	5.0982	-12.7358	0, 0	54.1176	19.5946	5.9331	64.6016	0, 0	41.1577	3.93556	5.57972	25.1834	-1.20578	-1.439	-0.498318	-1.17994	-0.233213	-0.677358	0.707465	2.04892	0.0258463	0.0753213	2	3	6	5	NP_001547	O14920
352	NK076-4	IKKb	Pan-specific	Inhibitor of NF-kappa-B protein-serine kinase beta	0, 0	16.5457	59.8592	3.57773	0, 0	12.449	6.08095	3.42533	-24.76	0, 0	7.8596	15.0882	2.87046	-52.4975	0, 0	5.03306	53.2238	2.58712	-69.5808	0, 0	6.47109	23.6118	2.86908	-60.8896	0, 0	4.99304	39.6352	2.53655	-69.8227	-1.53501	-1.95303	-1.76181	-1.97338	-0.418019	-1.21412	-0.226792	-0.656821	-0.43837	-1.2775	2	3	8	5	NP_001547	O14920
353	NN161	IKKg (NEMO)	Pan-specific	I-kappa-B kinase gamma/NF-kappa-B essential modulator	0, 0	225.49	131.49	7.34627	0, 0	565.345	12.5109	8.93036	150.719	0, 0	383.797	33.5852	8.4802	70.2058	0, 0	769.561	0.584868	9.84358	241.284	0, 0	963.477	81.2127	10.0872	327.282	0, 0	544.57	1.93433	9.30561	141.506	-0.282605	0.0371582	0.0250191	0.319505	0.319763	0.928741	0.307624	0.890923	0.60211	1.75467	2	3	10	5	NP_003630	Q9Y6K9
354	NK078-2	ILK1	Pan-specific	Integrin-linked protein-serine kinase 1	0, 0	149.863	8.72561	6.75685	0, 0	220.387	6.82283	7.57127	47.059	0, 0	90.7224	40.1235	6.39939	-39.4632	0, 0	102.183	0.158894	6.9307	-31.8157	0, 0	193.184	67.9307	7.76891	28.907	0, 0	248.245	56.973	8.17225	65.6478	-0.478488	-0.454183	-0.637764	-0.600904	0.0243042	0.0705907	-0.159277	-0.461288	-0.122416	-0.356746	2	3	2	6	NP_034692	Q13418
355	NK078-3	ILK1	Pan-specific	Integrin-linked protein-serine kinase 1	0, 0	18.3499	4.57497	3.72705	0, 0	22.1678	4.39673	4.25776	20.8061	0, 0	22.1483	18.2357	4.36513	20.6999	0, 0	9.30894	24.8108	3.47431	-49.2698	0, 0	27.7523	31.2981	4.96961	51.2397	0, 0	25.9798	52.9027	4.91595	41.5801	-1.48539	-1.65209	-1.28572	-1.69305	-0.166697	-0.484166	0.199669	0.57827	-0.207663	-0.605171	2	3	4	6	NP_034692	Q13418
356	PN043	Integrin a4	S1027	Integrin alpha 4 (VLA4)	0, 0	8907.09	24.2992	12.6501	0, 0	10327.7	10.6529	13.1216	15.9497	0, 0	9709.13	16.7438	13.1411	9.0045	0, 0	7829.42	15.3825	13.1904	-12.099	0, 0	9647.14	8.41327	13.411	8.30853	0, 0	9606.9	14.395	13.4465	7.85676	1.48003	1.55239	1.50963	1.37702	0.0723581	0.210161	0.029597	0.0857169	-0.103006	-0.300179	2	3	6	6	NP_000876	P13612
357	PN044	Integrin b1	S785	Integrin beta 1 (fibronectin receptor beta subunit, CD29 antigen)	0, 0	1452.07	20.1942	10.0332	0, 0	1860.31	15.732	10.6487	28.1147	0, 0	1671.65	26.9681	10.6031	15.122	0, 0	1486.52	8.79097	10.7934	2.37267	0, 0	1424.74	15.0607	10.6516	-1.88201	0, 0	3737.7	37.2372	12.0846	157.405	0.610365	0.658376	0.701195	0.619632	0.0480112	0.139447	0.0908307	0.263058	0.00926703	0.027006	2	3	8	6	NP_002202	P05556
358	NK079	IR	Pan-specific	Insulin receptor beta chain	0, 0	314.45	0.326455	7.82603	0, 0	545.463	119.152	8.87871	73.4657	0, 0	786.456	297.424	9.51523	150.105	0, 0	1242.48	10.8336	10.5347	295.128	0, 0	704.031	89.2515	9.63457	123.893	0, 0	537.883	55.9931	9.28778	71.0553	-0.123163	0.0184849	0.354697	0.537883	0.141647	0.41141	0.477859	1.38395	0.661046	1.92642	2	3	10	6	NP_000199	P06213
359	PK032-1	IR (INSR)	Y999	Insulin receptor	0, 0	2219.72	3.85859	10.6455	0, 0	2402.27	9.57118	11.0176	8.22426	0, 0	2636.32	10.0633	11.2603	18.7686	0, 0	2461.45	13.1252	11.521	10.8901	0, 0	1556.14	4.93072	10.7788	-29.8948	0, 0	4407.5	128.328	12.3224	98.5614	0.813841	0.791725	0.910546	0.849528	-0.0221163	-0.064236	0.0967045	0.28007	0.0356867	0.103998	2	3	2	7	NP_000199	P06213
360	PK033	IR/IGF1R (INSR)	Y1189/Y1190	Insulin receptor / Insulin-like growth factor 1 receptor	0, 0	1423.03	8.53142	10.0041	0, 0	1213.98	37.4005	10.0329	-14.6905	0, 0	1450.71	14.4106	10.3986	1.9454	0, 0	1128.79	5.01266	10.3962	-20.6773	0, 0	1324.63	7.31103	10.5465	-6.91458	0, 0	3092.44	33.8221	11.8112	117.314	0.60068	0.435751	0.636055	0.494135	-0.164929	-0.47903	0.0353749	0.102451	-0.106545	-0.310493	2	3	4	7	NP_000866	P06213
361	NK080	IRAK1	Pan-specific	Interleukin 1 receptor-associated kinase 1 (Pelle-like protein kinase)	0, 0	202.392	134.863	7.19036	0, 0	131.441	8.96168	6.82565	-35.0561	0, 0	87.539	31.0011	6.34786	-56.7478	0, 0	83.9907	1.51725	6.64785	-58.501	0, 0	178.665	62.3995	7.65619	-11.7233	0, 0	202.748	40.002	7.88018	0.175943	-0.334418	-0.723742	-0.654179	-0.69028	-0.389323	-1.13078	-0.31976	-0.92607	-0.355862	-1.03705	2	3	6	7	NP_001560	P51617
362	NK080-2	IRAK1	Pan-specific	Interleukin 1 receptor-associated kinase 1 (Pelle-like protein kinase)	0, 0	4453.26	23.1255	11.65	0, 0	3662.21	9.41828	11.6259	-17.7634	0, 0	4605.78	0.162464	12.0652	3.42503	0, 0	4479.42	3.47954	12.3848	0.587481	0, 0	2860.83	17.9584	11.6573	-35.7588	0, 0	3515.7	17.4815	11.9962	-21.0532	1.14767	1.01164	1.16693	1.12247	-0.136021	-0.395068	0.0192648	0.0557934	-0.0251925	-0.0734158	2	3	8	7	NP_001560	P51617
363	NK081	IRAK2	Pan-specific	Interleukin 1 receptor-associated kinase 2	0, 0	485.354	9.79146	8.45224	0, 0	781.672	45.6157	9.39779	61.052	0, 0	345.419	9.95417	8.32821	-28.8316	0, 0	372.325	7.80795	8.79611	-23.2879	0, 0	821.556	47.9817	9.85729	69.2695	0, 0	608.22	3.98105	9.46508	25.3147	0.0849469	0.206145	-0.023395	-0.0114745	0.121198	0.352015	-0.108342	-0.313773	-0.0964214	-0.280991	2	3	10	7	NP_001561	O43187
364	NK081-2	IRAK2	Pan-specific	Interleukin 1 receptor-associated kinase 2	0, 0	236.548	18.1607	7.41534	0, 0	579.98	52.5092	8.96723	145.185	0, 0	282.341	5.74904	8.0373	19.3588	0, 0	222.237	4.11222	8.05164	-6.04988	0, 0	362.078	27.1996	8.67523	53.0676	0, 0	648.524	28.1944	9.55765	174.162	-0.259651	0.0504876	-0.116056	-0.24671	0.310138	0.900785	0.143595	0.415872	0.0129413	0.0377134	2	3	2	8	NP_001561	O43187
365	NK082	IRAK3	Pan-specific	Interleukin 1 receptor-associated kinase 3	0, 0	40.4676	6.11942	4.86804	0, 0	76.2779	15.1847	6.04056	88.4911	0, 0	41.038	0.630517	5.2549	1.40952	0, 0	29.8868	7.97546	5.15712	-26.1465	0, 0	75.2687	74.7761	6.40905	85.9973	0, 0	100.363	26.8199	6.86572	148.009	-1.1062	-1.00757	-1.00231	-1.16132	0.0986334	0.286477	0.103888	0.300874	-0.0551177	-0.160624	2	3	4	8	NP_009130	Q9Y616
366	NK083-1	IRAK4	Pan-specific	Interleukin 1 receptor-associated kinase 4	0, 0	2.50264	68.75	0.852798	0, 0	2.92828	176.042	1.33743	17.0078	0, 0	1.96033	8.80503	0.867106	-21.6693	0, 0	1.25471	29.7546	0.583038	-49.8647	0, 0	3.81215	3.78788	2.10568	52.3252	0, 0	3.47069	129.224	2.01185	38.6812	-2.4406	-2.70785	-2.39992	-2.60663	-0.267256	-0.776234	0.0406801	0.117815	-0.166035	-0.483859	2	3	6	8	NP_057207	Q9NWZ3
367	NK083-2	IRAK4	Pan-specific	Interleukin 1 receptor-associated kinase 4	0, 0	16.0884	26.1835	3.5373	0, 0	13.5023	1.53296	3.54251	-16.0742	0, 0	9.27719	3.10219	3.10969	-42.3361	0, 0	6.85984	2.17391	3.03386	-57.3616	0, 0	33.297	150.681	5.23239	106.963	0, 0	16.9326	23.9442	4.29837	5.24749	-1.54845	-1.91067	-1.6856	-1.83222	-0.362218	-1.05205	-0.137154	-0.397216	-0.283772	-0.826969	2	3	8	8	NP_057207	Q9NWZ3
368	PN045	IRS1	Y612	Insulin receptor substrate 1	0, 0	1292.04	4.37268	9.86479	0, 0	1196.66	40.4389	10.0122	-7.38229	0, 0	1157.74	6.68077	10.0731	-10.3944	0, 0	995.35	12.2067	10.2147	-22.963	0, 0	1312.78	29.5681	10.5335	1.60512	0, 0	2756.84	48.3694	11.6454	113.371	0.554382	0.428256	0.532392	0.436787	-0.126126	-0.366328	-0.0219895	-0.0636847	-0.117595	-0.342696	2	3	10	8	NP_005535	P35568
369	PN046-2	IRS1	Y1179	Insulin receptor substrate 1	0, 0	2345.78	37.9369	10.7252	0, 0	3537.39	15.8747	11.5758	50.7981	0, 0	1430.61	11.4226	10.3784	-39.0133	0, 0	1373.61	1.72024	10.6794	-41.4434	0, 0	1679.71	16.4883	10.8891	-28.3941	0, 0	3308.26	12.2998	11.9085	41.0307	0.840325	0.993557	0.629643	0.58362	0.153232	0.445057	-0.210683	-0.610166	-0.256705	-0.74809	2	3	2	9	NP_005535	P35568
370	PN117	IRS1	S312	Insulin receptor substrate 1	0, 0	143.86	0.0481742	6.69787	0, 0	594.498	70.834	9.0029	313.247	0, 0	208.815	7.62498	7.60209	45.1516	0, 0	387.33	4.82252	8.85311	169.241	0, 0	329.008	27.4788	8.53705	128.7	0, 0	596.769	50.0454	9.43766	314.826	-0.498088	0.0633832	-0.254679	0.00653695	0.561471	1.63077	0.243409	0.704945	0.504625	1.47058	2	3	4	9	NP_005535	P35568
371	PN118	IRS1	S639	Insulin receptor substrate 1	0, 0	544.943	8.16236	8.61931	0, 0	1495.77	24.6646	10.334	174.483	0, 0	644.385	8.08631	9.22779	18.2482	0, 0	832.178	13.1191	9.95644	52.7091	0, 0	665.852	23.8677	9.55413	22.1873	0, 0	1583.29	111.566	10.8453	190.541	0.140469	0.544622	0.26314	0.355165	0.404153	1.17385	0.122671	0.355272	0.214696	0.625667	2	3	6	9	NP_005535	P35568
372	NK084-1	JAK1	Pan-specific	Janus protein-tyrosine kinase 1	0, 0	2747.64	2.78682	10.9533	0, 0	4115.22	57.808	11.7941	49.7729	0, 0	2661.53	10.1238	11.274	-3.13373	0, 0	2900.86	2.3805	11.758	5.57636	0, 0	2073.37	38.9818	11.1928	-24.5398	0, 0	4379.81	67.3187	12.3133	59.4028	0.916139	1.07247	0.914919	0.924407	0.156333	0.454063	-0.00121979	-0.00353269	0.00826745	0.024093	2	3	8	9	NP_002218	P23458
373	NK084-2	JAK1	Pan-specific	Janus protein-tyrosine kinase 1	0, 0	170.426	24.5909	6.94235	0, 0	258.926	20.3595	7.80377	51.9289	0, 0	132.804	4.99937	6.94916	-22.0753	0, 0	151.369	11.7735	7.49761	-11.1822	0, 0	245.798	30.3359	8.1164	44.2254	0, 0	409.615	7.23623	8.89476	140.348	-0.41684	-0.370129	-0.462651	-0.421772	0.046711	0.13567	-0.0458118	-0.132677	-0.0049324	-0.014374	2	3	10	9	NP_002218	P23458
374	PK126	JAK1	Y1034	Janus protein-tyrosine kinase 1	0, 0	374.55	3.69671	8.07836	0, 0	871.72	0.0973539	9.55509	132.738	0, 0	363.405	4.19938	8.40144	-2.97558	0, 0	676.893	7.50662	9.65847	80.7216	0, 0	425.63	7.20291	8.90853	13.6374	0, 0	804.493	6.69411	9.86857	114.789	-0.0393048	0.263013	-6.82401e-05	0.261015	0.302317	0.87807	0.0392365	0.113634	0.30032	0.875192	2	3	2	10	NP_002218	P23458
375	NK085	JAK2	Pan-specific	Janus protein-tyrosine kinase 2	0, 0	1408.3	1.87503	9.98909	0, 0	1671.99	59.5795	10.4947	18.7236	0, 0	1291.85	2.83718	10.2312	-8.26937	0, 0	1064.9	4.02966	10.3122	-24.3844	0, 0	1459.73	19.5594	10.6866	3.65196	0, 0	1417.65	14.9311	10.6859	0.663754	0.595693	0.602709	0.582757	0.467575	0.00701678	0.02038	-0.0129355	-0.0374629	-0.128117	-0.37336	2	3	4	10	NP_004963	O60674
376	PK034-1	JAK2	Y1007+Y1008	Janus protein-tyrosine kinase 2	0, 0	2099.55	0.198201	10.5652	0, 0	1777.31	26.0082	10.5829	-15.3478	0, 0	1492.54	21.6666	10.4396	-28.9112	0, 0	1184.51	2.9668	10.4658	-43.5827	0, 0	2224.69	3.38764	11.2945	5.96026	0, 0	2420.64	77.4778	11.4578	15.2932	0.787156	0.634571	0.649118	0.516101	-0.152585	-0.443178	-0.138039	-0.399779	-0.271055	-0.789907	2	3	6	10	NP_004963	O60674
377	PK034-2	JAK2	Y1007+Y1008	Janus protein-tyrosine kinase 2	0, 0	1925.55	4.5233	10.4404	0, 0	1541.08	2.63893	10.3771	-19.9667	0, 0	1827.45	4.10329	10.7316	-5.09484	0, 0	1981.54	21.4918	11.2081	2.90782	0, 0	6324.66	12.8448	12.8018	228.459	0, 0	5269.97	19.6495	12.5802	173.686	0.745679	0.560186	0.742144	0.750664	-0.185492	-0.538756	-0.00353465	-0.0102368	0.00498518	0.0145278	2	3	8	10	NP_004963	O60674
378	NK086	JAK3	Pan-specific	Janus protein-tyrosine kinase 3	0, 0	1969.83	5.43887	10.4732	0, 0	1929.11	3.30695	10.7011	-2.06711	0, 0	1818.98	1.03829	10.7249	-7.65797	0, 0	1737.19	2.85771	11.0182	-11.8101	0, 0	2462.08	0.26105	11.4407	24.9897	0, 0	3471.74	12.6591	11.9781	76.2459	0.756578	0.677316	0.740009	0.690669	-0.0792623	-0.230214	-0.0165689	-0.0479859	-0.0659093	-0.192073	2	3	10	10	NP_000206	P52333
379	NK087	JIK (TAO3)	Pan-specific	STE20-like protein-serine kinase	0, 0	32.7837	24.0341	4.56426	0, 0	51.1262	85.1972	5.46336	55.9498	0, 0	26.587	10	4.62866	-18.9018	0, 0	20.5142	20.8078	4.61424	-37.4257	0, 0	40.9695	17.8985	5.53155	24.9691	0, 0	43.9572	18.0753	5.67466	34.0823	-1.20716	-1.21624	-1.20178	-1.33286	-0.00907922	-0.0263702	0.00537611	0.01557	-0.125699	-0.366313	2	3	2	11	NP_057365	Q9UHG7
380	NK217	JNK1	Pan-specific	Jun N-terminus protein-serine kinase (stress-activated protein kinase (SAPK)) 1	0, 0	519.67	13.966	8.5508	0, 0	968.766	37.5656	9.70737	86.4193	0, 0	745.449	31.6842	9.43797	43.4466	0, 0	1059.71	15.2395	10.3051	103.92	0, 0	1844.07	124.486	11.0238	254.855	0, 0	2327.74	15.4046	11.4013	347.927	0.117701	0.318066	0.330089	0.465349	0.200365	0.581953	0.212388	0.615104	0.347648	1.01311	2	3	4	11	NP_620637.1	P45983
381	NK088-1	JNK1/2/3	Pan-specific	Jun N-terminus protein-serine kinase (stress-activated protein kinase (SAPK)) 1/2/3	0, 0	13.849	35.7331	3.32106	0, 0	22.3613	44.2283	4.2703	61.4648	0, 0	11.8856	13.6179	3.46715	-14.1775	0, 0	7.72255	9.70072	3.20477	-44.2376	0, 0	29.2102	90.0273	5.04348	110.919	0, 0	40.2627	7.74194	5.548	190.726	-1.62031	-1.64755	-1.57175	-1.77822	-0.027241	-0.0791204	0.0485649	0.140651	-0.157909	-0.460178	2	3	6	11	NP_002741	P45983
382	NK088-2	JNK1/2/3	Pan-specific	Jun N-terminus protein-serine kinase (stress-activated protein kinase (SAPK)) 1/2/3	0, 0	5263.13	3.13501	11.8911	0, 0	4829.97	3.20666	12.0252	-8.2301	0, 0	6323.18	4.79783	12.5224	20.1412	0, 0	5451.64	5.0644	12.6682	3.58175	0, 0	3737.31	19.3213	12.0429	-28.9907	0, 0	3527.64	0.259804	12.0011	-32.9745	1.22778	1.156	1.31256	1.21201	-0.0717773	-0.208475	0.0847825	0.245542	-0.0157628	-0.0459359	2	3	8	11	NP_002741	P45983
383	NK088-3	JNK1/2/3	Pan-specific	Jun N-terminus protein-serine kinase (stress-activated protein kinase (SAPK)) 1/2/3	0, 0	205.108	1.4008	7.20959	0, 0	266.673	0.987782	7.8463	30.0158	0, 0	269.905	5.57267	7.97231	31.5914	0, 0	295.015	21.9528	8.46033	43.8337	0, 0	368.621	128.994	8.70107	79.7201	0, 0	360.319	100.163	8.70976	75.6727	-0.328027	-0.354753	-0.136755	-0.117572	-0.0267262	-0.0776252	0.191272	0.55395	0.210455	0.613307	2	3	10	11	NP_002741	P45983
384	PK035-1	JNK1/2/3	T183 + Y185	Jun N-terminus protein-serine kinase (stress-activated protein kinase (SAPK)) 1/2/3	0, 0	206.682	39.2141	7.22062	0, 0	331.168	32.9372	8.15879	60.2305	1, 1	334.183	99.1496	8.2805	61.6892	1, 1	495.609	24090.2	9.20875	139.792	0, 0	403.293	28.6415	8.83076	95.127	0, 0	416.27	22.0112	8.91801	101.406	-0.324361	-0.24178	-0.0385906	0.118911	0.082581	0.239853	0.285771	0.827632	0.443272	1.29178	2	4	2	1	NP_002741	P45983
385	PK035-2	JNK1/2/3	T183 + Y185	Jun N-terminus protein-serine kinase (stress-activated protein kinase (SAPK)) 1/2/3	0, 0	622.213	17.6412	8.81061	0, 0	615.52	39.004	9.05303	-1.07573	0, 0	625.785	7.73531	9.18553	0.574016	0, 0	580.556	3.0237	9.43698	-6.69504	0, 0	1002.92	1.73564	10.1451	61.1864	0, 0	1958.55	57.303	11.1522	214.772	0.204046	0.0815074	0.24968	0.191028	-0.122538	-0.355908	0.0456347	0.132165	-0.013018	-0.037937	2	4	4	1	NP_002741	P45983
386	PK035-4	JNK1/2/3	T183 + Y185	Jun N-terminus protein-serine kinase (stress-activated protein kinase (SAPK)) 1/2/3	0, 0	1343.53	0.002888	9.92116	0, 0	1735.58	81.7661	10.5486	29.1805	0, 0	967.753	0.0919963	9.8145	-27.9693	0, 0	929.71	9.78558	10.1163	-30.8009	0, 0	1191.33	12.9794	10.3934	-11.3285	0, 0	2375.44	9.72946	11.4306	76.8063	0.573117	0.622177	0.450022	0.405687	0.0490605	0.142494	-0.123095	-0.3565	-0.16743	-0.487924	2	4	6	1	NP_002741	P45983
387	NK189	JNK2	Pan-specific	Jun N-terminus protein-serine kinase (stress-activated protein kinase (SAPK)) 2	0, 0	2521.39	8.53791	10.8294	0, 0	2889.98	10.4558	11.2842	14.6182	0, 0	1209.67	134.362	10.1364	-52.0237	0, 0	1257.56	26.4874	10.5521	-50.1244	0, 0	1519.17	33.0072	10.7441	-39.749	0, 0	2146.72	23.7849	11.2845	-14.86	0.87494	0.888128	0.552555	0.543383	0.0131884	0.0383051	-0.322384	-0.93367	-0.331557	-0.966223	2	4	8	1	NP_002744	P45984
388	NK196	JNK2/3	Pan-specific	Jun N-terminus protein-serine kinase (stress-activated protein kinase (SAPKa/b)) 2/3	0, 0	41.5485	3.5644	4.90607	0, 0	30.4173	87.7912	4.71419	-26.7909	0, 0	24.573	14.4005	4.51501	-40.8572	0, 0	31.6273	0.454473	5.23879	-23.8787	0, 0	85.4208	3.0016	6.59159	105.593	0, 0	54.0199	1.67711	5.97205	30.0164	-1.09356	-1.48708	-1.23798	-1.13551	-0.393518	-1.14296	-0.144421	-0.418264	-0.0419521	-0.122257	2	4	10	1	NP_002743.3	P45984
389	NK197	JNK3	Pan-specific	Jun N-terminus protein-serine kinase (stress-activated protein kinase (SAPKb)) 3	0, 1	123.318	44.9316	6.47559	0, 1	282.418	99.2459	7.92906	129.016	0, 1	135.157	11.5774	6.97449	9.60007	0, 1	209.393	99.5923	7.96576	69.7989	0, 0	366.926	10.5723	8.69442	197.544	0, 0	273.487	70.6206	8.31196	121.773	-0.57196	-0.324834	-0.454582	-0.273849	0.247126	0.717768	0.117378	0.339943	0.298112	0.868756	2	4	2	2	NP_002744.1	P53779
390	NN162	Jun	Pan-specific	Jun proto-oncogene-encoded AP1 transcription factor	0, 0	511.029	88.1393	8.52661	0, 0	1849.74	26.0261	10.6405	261.963	0, 0	931.906	4.83034	9.76005	82.3589	0, 0	1119.38	47.1908	10.3842	119.044	0, 0	544.528	27.7409	9.26394	6.55525	0, 0	2548.84	65.9591	11.5323	398.766	0.109662	0.655403	0.432677	0.49032	0.545741	1.58508	0.323015	0.935497	0.380658	1.10931	2	4	4	2	NP_002219	P05412
391	PN047	Jun	S63	Jun proto-oncogene-encoded AP1 transcription factor	0, 0	16.9337	28.4672	3.61117	0, 0	31.7001	10.7637	4.77379	87.2013	0, 0	15.4118	38.5135	3.84197	-8.98715	0, 0	24.5564	27.6596	4.87371	45.0149	0, 0	18.7711	2.85581	4.40552	10.8507	0, 0	38.1862	15.6732	5.47161	125.504	-1.5239	-1.46553	-1.45236	-1.25087	0.0583652	0.16952	0.0715414	0.207194	0.273031	0.795666	2	4	6	2	NP_002219	P05412
392	PN048-1	Jun	S73	Jun proto-oncogene-encoded AP1 transcription factor	0, 0	1035.74	4.99099	9.5458	0, 0	1123.87	18.6289	9.92163	8.5082	0, 0	770.615	0.947207	9.48587	-25.5978	0, 0	1055.37	3.98162	10.2992	1.89509	0, 0	842.593	2.03808	9.89377	-18.6484	0, 0	1061.22	27.0844	10.2681	2.45938	0.448372	0.395523	0.345347	0.463479	-0.0528492	-0.153498	-0.103025	-0.298376	0.0151069	0.0440246	2	4	8	2	NP_002219	P05412
393	PN048-2	Jun	S73	Jun proto-oncogene-encoded AP1 transcription factor	0, 0	742.918	1.27217	9.06641	0, 0	1793.82	117.656	10.5962	141.456	0, 0	657.795	32.3202	9.2575	-11.4579	0, 0	861.128	18.7078	10.0058	15.9116	0, 0	711.535	8.55332	9.64987	-4.22421	0, 0	1127.86	34.0674	10.356	51.8154	0.289054	0.639393	0.272605	0.370755	0.350339	1.01755	-0.0164494	-0.0476397	0.0817003	0.238091	2	4	10	2	NP_002219	P05412
394	PN154	Jun	S243	Jun proto-oncogene-encoded AP1 transcription factor	0, 0	122.528	47.56	6.46632	0, 0	361.567	23.9359	8.28549	195.089	0, 0	212.178	21.3698	7.62514	73.1669	0, 0	262.269	25.7824	8.29059	114.048	0, 0	281.962	9.67903	8.31443	130.12	0, 0	398.194	34.8887	8.85396	224.982	-0.575041	-0.195976	-0.247338	-0.171208	0.379065	1.10098	0.327703	0.949074	0.403834	1.17685	2	4	2	3	NP_002219	P05412
395	PN155	Jun	Y170	Jun proto-oncogene-encoded AP1 transcription factor	0, 0	717.099	223.523	9.01538	0, 0	1375.51	5.59333	10.2131	91.8163	0, 0	1102.38	87.6592	10.0024	53.7284	0, 0	1774.4	36.4954	11.0488	147.441	0, 0	705.372	44.9114	9.63731	-1.63535	0, 0	1722.63	7.17747	10.967	140.222	0.272095	0.500906	0.509877	0.700329	0.228811	0.664572	0.237782	0.68865	0.428234	1.24796	2	4	4	3	NP_002219	P05412
396	PN163	Jun	T91	Jun proto-oncogene-encoded AP1 transcription factor	0, 0	534.305	17.0114	8.59087	0, 0	1222.86	19.5182	10.0434	128.869	0, 0	670.585	2.00598	9.28528	25.5059	0, 0	2352.17	7.20615	11.4555	340.229	0, 0	1349.35	7.4024	10.5731	152.543	0, 0	2345.77	26.5315	11.4125	339.033	0.131017	0.439551	0.281454	0.828827	0.308534	0.896126	0.150437	0.435686	0.69781	2.03356	2	4	6	3	NP_002219	P05412
397	NP004	KAP	Pan-specific	Cyclin-dependent kinase associated phosphatase (CDK inhibitor 3, CIP2)	0, 0	6074.29	0.0314772	12.0978	0, 0	6439.67	8.32863	12.4401	6.01529	0, 0	8485.05	13.5135	12.9467	39.688	0, 0	12135.3	6.07171	13.8226	99.7813	0, 0	5566.78	3.43123	12.6177	-8.35505	0, 0	5335.6	3.18667	12.5981	-12.1609	1.2965	1.30602	1.4477	1.5768	0.00952026	0.0276512	0.151198	0.437889	0.280294	0.816831	2	4	8	3	NP_005183	Q16667
398	NN153	KDEL receptor 1	Pan-specific	ER lumen protein retaining receptor 1	0, 0	1092.5	23.6723	9.62277	0, 0	1421.19	47.729	10.2603	30.0857	0, 0	210.542	78.9059	7.61397	-80.7285	0, 0	479.957	7.80677	9.16245	-56.0682	0, 0	780.237	22.6531	9.78284	-28.5827	0, 0	1314.21	66.8762	10.5766	20.2933	0.473952	0.517945	-0.250894	0.104282	0.0439928	0.127775	-0.724847	-2.09926	-0.369671	-1.07729	2	4	10	3	NP_006792.1	P24390
399	NK089	KHS	Pan-specific	Kinase homologous to SPS1/STE20 (MAP kinase kinase kinase protein-serine kinase 5 (MEKKK5)	0, 0	1610.62	26.1369	10.1828	0, 0	1277.7	26.5091	10.1067	-20.6704	0, 0	1667.57	26.8001	10.5995	3.53555	0, 0	1746.66	41.3466	11.0261	8.44604	0, 0	1327.16	16.1111	10.5492	-17.5998	0, 0	960.301	22.2633	10.124	-40.377	0.660052	0.462433	0.700072	0.693147	-0.197619	-0.573978	0.0400199	0.115903	0.0330946	0.0964443	2	4	2	4	NP_006566	Q9Y4K4
400	PK036	Kit	Y703	Kit/Steel factor receptor-tyrosine kinase	0, 0	753.634	8.77519	9.08707	0, 0	790.662	19.9144	9.41429	4.91329	0, 0	335.058	1.63243	8.28427	-55.541	0, 0	375.605	17.2537	8.80876	-50.1609	0, 0	630.926	23.7154	9.4764	-16.2822	0, 0	839.285	15.3077	9.92965	11.3652	0.295921	0.212109	-0.0373892	-0.00747673	-0.0838115	-0.243427	-0.33331	-0.965311	-0.303397	-0.88416	2	4	4	4	NP_006566	P10721
401	PK037	Kit	Y730	Kit/Steel factor receptor-tyrosine kinase	0, 0	574.559	1.30158	8.69566	0, 0	960.975	72.6569	9.69573	67.2543	0, 0	353.179	18.9423	8.36026	-38.5304	0, 0	410.767	5.76275	8.93787	-28.5075	0, 0	701.261	20.1407	9.62888	22.052	0, 0	1270.14	24.7937	10.5274	121.064	0.165843	0.313855	-0.0131848	0.0333178	0.148012	0.429896	-0.179028	-0.518489	-0.132525	-0.386204	2	4	6	4	NP_006566	P10721
402	PK038	Kit	Y936	Kit/Steel factor receptor-tyrosine kinase	0, 0	1018.84	3.73508	9.52205	0, 0	1087.4	26.3565	9.87404	6.72989	0, 0	897.914	6.01459	9.70644	-11.8686	0, 0	994.22	0.731097	10.2131	-2.41607	0, 0	1122.85	4.87907	10.308	10.2089	0, 0	2212.53	11.5428	11.3281	117.163	0.440481	0.37832	0.415602	0.436269	-0.0621609	-0.180544	-0.0248788	-0.0720525	-0.00421207	-0.0122748	2	4	8	4	NP_006566	P10721
403	PK150	Kit	Y721	Kit/Steel factor receptor-tyrosine kinase	0, 0	180.353	30.1096	7.02403	0, 0	252.062	51.1372	7.765	39.7599	0, 0	177.631	6.47854	7.36874	-1.5098	0, 0	299.048	32.2425	8.47992	65.8121	0, 0	321.496	8.74366	8.50373	78.2588	0, 0	489.195	42.7986	9.1509	171.242	-0.389694	-0.384143	-0.329006	-0.111383	0.00555113	0.016123	0.0606885	0.175762	0.278312	0.811055	2	4	10	4	NP_006566	Q9Y4K4
404	NK090	Ksr1	Pan-specific	Protein-serine kinase suppressor of Ras 1	1, 1	8.45576	79.645	2.60928	1, 1	32.3235	87.5967	4.80188	282.266	1, 1	10.7625	12.747	3.32395	27.28	1, 1	4.04471	96.2175	2.27172	-52.1662	1, 1	26.3334	96.5878	4.8939	211.426	1, 1	70.3991	18.6656	6.35412	732.559	-1.85686	-1.45538	-1.61736	-2.07304	0.401484	1.1661	0.2395	0.693624	-0.216183	-0.63	2	4	2	5	NP_055053.1	Q8IVT5
405	NK090-2	Ksr1	Pan-specific	Protein-serine kinase suppressor of Ras 1	0, 0	1287.56	4.11232	9.85978	0, 0	796.42	30.3073	9.42476	-38.1452	0, 0	1124.79	11.2389	10.0314	-12.6419	0, 0	1474.13	4.23633	10.7813	14.4902	0, 0	875.267	12.4212	9.94865	-32.0215	0, 0	868.224	5.0146	9.97856	-32.5685	0.552717	0.215894	0.519124	0.615818	-0.336824	-0.978292	-0.0335932	-0.0972905	0.0631007	0.183888	2	4	4	5	NP_055053.1	Q8IVT5
406	NP005	LAR	Pan-specific	LCA antigen-related (LAR) receptor tyrosine phosphatase	0, 0	664.294	650.87	8.90503	0, 0	1879.88	4.11461	10.6638	182.989	0, 0	1469.18	8.00365	10.4168	121.163	0, 0	1767.47	1.53458	11.0432	166.067	0, 0	1258.26	0.493684	10.4723	89.4125	0, 0	2872.65	110.266	11.7048	332.437	0.235422	0.663833	0.641866	0.698546	0.428411	1.2443	0.406444	1.17712	0.463124	1.34963	2	4	6	5	NP_002831	P10586
407	NK091	LATS1	Pan-specific	Large tumor suppressor 1 protein-serine kinase (WARTS)	0, 0	29.5688	10.4754	4.41535	0, 0	47.8572	47.5069	5.36803	61.8502	0, 0	16.5489	2.65859	3.94467	-44.0326	0, 0	19.9329	22.3489	4.57277	-32.5881	0, 0	37.2269	52.7056	5.39335	25.8992	0, 0	61.7254	30.4376	6.16442	108.752	-1.25664	-1.2507	-1.41965	-1.34596	0.00594378	0.0172635	-0.163003	-0.472079	-0.0893177	-0.26029	2	4	8	5	NP_004681	O95835
408	NK092-2	Lck	Pan-specific	Lymphocyte-specific protein-tyrosine kinase	0, 0	4927.27	5.01032	11.7959	0, 0	3478.2	7.14931	11.5515	-29.4092	0, 0	4257.36	2.21631	11.9518	-13.5959	0, 0	5922.54	7.57607	12.7877	20.1993	0, 0	2782.88	2.49552	11.6174	-43.5209	0, 0	3192.95	5.30719	11.8573	-35.1984	1.19616	0.984757	1.13078	1.24978	-0.211405	-0.614017	-0.0653794	-0.189348	0.0536207	0.156261	2	4	10	5	NP_005347	P06239
409	NK092-3	Lck	Pan-specific	Lymphocyte-specific protein-tyrosine kinase	0, 0	1210.94	3.4545	9.77126	0, 0	1560.18	32.664	10.3949	28.8409	0, 0	971.421	1.24636	9.81996	-19.7795	0, 0	1280.31	15.3103	10.578	5.72858	0, 0	717.837	7.789	9.66259	-40.7205	0, 0	2795.64	29.0942	11.6656	130.865	0.523299	0.566611	0.45176	0.551555	0.043312	0.125798	-0.0715392	-0.207187	0.0282555	0.0823421	2	4	2	6	NP_005347	P06239
410	PK039	Lck	S158	Lymphocyte-specific protein-tyrosine kinase	0, 0	654.703	26.0101	8.88405	0, 0	1254.06	33.621	10.0798	91.5462	0, 0	415.369	4.49011	8.59426	-36.5561	0, 0	501.896	16.4731	9.22693	-23.3399	0, 0	791.033	21.3256	9.80267	20.8231	0, 0	1217.76	36.8856	10.4666	86.0021	0.22845	0.452692	0.0613474	0.124658	0.224243	0.651304	-0.167102	-0.483951	-0.103792	-0.30247	2	4	4	6	NP_005347	P06239
411	PK040	Lck	Y192	Lymphocyte-specific protein-tyrosine kinase	0, 0	207.95	9.02747	7.22944	0, 0	455.402	69.5587	8.61837	118.995	0, 0	134.519	9.72332	6.96768	-35.3118	0, 0	170.933	5.76209	7.67298	-17.801	0, 0	252.417	4.68577	8.15474	21.3831	0, 0	502.484	11.8509	9.18957	141.636	-0.321429	-0.0756337	-0.456754	-0.366361	0.245795	0.713903	-0.135325	-0.39192	-0.0449315	-0.130939	2	4	6	6	NP_005347	P06239
412	PK041	Lck	Y505	Lymphocyte-specific protein-tyrosine kinase	0, 0	1096.11	15.447	9.62752	0, 0	2912.44	34.6941	11.2954	165.708	0, 0	774.393	0.0858062	9.49293	-29.3505	0, 0	843.902	4.78401	9.97662	-23.0091	0, 0	1027.04	12.9814	10.1794	-6.30057	0, 0	2614.39	57.2763	11.5689	138.516	0.47553	0.892166	0.347594	0.361543	0.416636	1.2101	-0.127937	-0.370522	-0.113988	-0.332183	2	4	8	6	NP_005347	P06239
413	PK149	Lck	Y394	Lymphocyte-specific protein-tyrosine kinase	0, 0	176.458	5.74055	6.99253	0, 0	370.569	127.315	8.32097	110.004	0, 0	83.8741	9.67467	6.28616	-52.468	0, 0	88.7256	23.5659	6.72697	-49.7186	0, 0	188.167	22.0115	7.73095	6.63564	0, 0	435.979	15.249	8.98475	147.072	-0.400163	-0.18315	-0.673832	-0.66528	0.217013	0.630306	-0.273669	-0.792582	-0.265117	-0.772602	2	4	10	6	NP_005347	P06239
414	NK093	LIMK1	Pan-specific	LIM domain kinase 1	0, 0	1280.57	117.564	9.85192	0, 0	2631.4	12.3632	11.149	105.486	0, 0	1189.9	24.5217	10.1126	-7.0807	0, 0	1681.45	19.3931	10.9712	31.3047	0, 0	544.553	26.3449	9.264	-57.4759	0, 0	3413.26	176.149	11.9536	166.541	0.550107	0.83924	0.544982	0.675803	0.289133	0.839777	-0.00512455	-0.0148414	0.125696	0.366304	2	4	2	7	NP_002305	P53667
415	PK042-PK144	LIMK1	Y507+T508	LIM domain kinase 1	0, 0	1992.11	16.1394	10.4894	0, 0	2991.47	108.08	11.334	50.1659	0, 0	1519.26	13.7005	10.4652	-23.7363	0, 0	1790.97	6.07966	11.0622	-10.0968	0, 0	1816.56	17.3614	11.0021	-8.81224	0, 0	4474.97	8.28753	12.3443	124.635	0.761971	0.90613	0.657269	0.704568	0.144159	0.418705	-0.104702	-0.303232	-0.0574034	-0.167285	2	4	4	7	NP_002305	P53667
416	NK095	Lyn	Pan-specific	Yes-related protein-tyrosine kinase	0, 0	5133.12	2.10443	11.855	0, 0	4072.58	6.86444	11.7791	-20.6609	0, 0	4665.96	2.6875	12.084	-9.10104	0, 0	5598.58	8.47782	12.7065	9.06762	0, 0	3978.92	12.8425	12.1332	-22.4854	0, 0	4226.33	5.56986	12.2618	-17.6655	1.21579	1.06704	1.17289	1.22414	-0.148746	-0.432027	-0.0428908	-0.124218	0.00835295	0.0243422	2	4	6	7	NP_002341	P07948
417	PK043	Lyn	Y508	Yes-related protein-tyrosine kinase	0, 0	11.1053	18.2766	3.00252	0, 0	20.4893	42.6611	4.14417	84.5004	0, 0	4.15496	8.29741	1.95084	-62.5857	0, 0	3.55388	39.5841	2.08508	-67.9983	0, 0	12.4099	17.5621	3.80849	11.7473	0, 0	31.4505	10.1069	5.19164	183.203	-1.72617	-1.69315	-2.05472	-2.13202	0.0330194	0.0959035	-0.328551	-0.951529	-0.405844	-1.18271	2	4	8	7	NP_002341	P07948
418	NK096	MAK	Pan-specific	Male germ cell-associated protein-serine kinase	0, 1	14.3611	14.5652	3.37344	0, 1	20.3473	91.9712	4.13414	41.684	0, 0	10.8506	17.1014	3.33571	-24.4442	0, 0	12.5496	26.8776	3.90525	-12.614	0, 0	35.2053	5.14839	5.31279	145.144	0, 0	65.9104	20.9324	6.25907	358.952	-1.60291	-1.69678	-1.61361	-1.55688	-0.0938746	-0.272655	-0.0107073	-0.03101	0.046024	0.134123	2	4	10	7	NP_005897	P20794
419	NK097	MAPKAPK2	Pan-specific	Mitogen-activated protein kinase-activated protein kinase 2	0, 0	2352.21	11.1365	10.7292	0, 0	2219.5	0.339102	10.9034	-5.64211	0, 0	3434.84	17.2602	11.642	46.026	0, 0	3566.05	14.711	12.0558	51.604	0, 0	1477.14	24.4403	10.7037	-37.2019	0, 0	1438.22	15.7519	10.7067	-38.8565	0.841639	0.750452	1.03213	1.01852	-0.0911871	-0.26485	0.190492	0.551691	0.176881	0.515467	2	4	2	8	NP_116584	P49137
420	PK044	MAPKAPK2	T222	Mitogen-activated protein kinase-activated protein kinase 2	0, 0	551.115	17.1145	8.63556	0, 0	942.671	3.78683	9.66798	71.0478	0, 0	473.585	4.17167	8.78349	-14.0679	0, 0	943.439	8.68136	10.1375	71.1872	0, 0	667.117	8.52725	9.55687	21.0486	0, 0	1073.86	17.2469	10.2852	94.8527	0.145869	0.303825	0.121621	0.412369	0.157955	0.458776	-0.0242483	-0.0702266	0.2665	0.776634	2	4	4	8	NP_004750	P49137
421	PN049-PN112-1	MAPKAPK2a	T334	Mitogen-activated protein kinase-activated protein kinase 2 alpha	0, 0	411.07	16.788	8.21259	0, 0	930.698	12.0532	9.64954	126.409	0, 0	301.496	5.04184	8.132	-26.6559	0, 0	56.4559	0.0623312	6.07474	-86.2661	0, 0	311.385	12.7578	8.45763	-24.25	0, 0	1025.26	12.3482	10.2184	149.413	0.00530246	0.297158	-0.0858913	-0.87137	0.291856	0.847683	-0.0911938	-0.26411	-0.876672	-2.5548	2	4	6	8	NP_004750	P49137
422	PN049-PN112-2	MAPKAPK2a	T334	Mitogen-activated protein kinase-activated protein kinase 2 alpha	0, 0	1351.7	6.6087	9.92991	0, 0	2270.49	39.0413	10.9362	67.9726	0, 0	1022.67	2.60962	9.89413	-24.3424	0, 0	1544.5	5.7896	10.8486	14.2633	0, 0	1109.96	10.662	10.2914	-17.8844	0, 0	1454.7	4.59382	10.7231	7.62008	0.576025	0.762299	0.475384	0.637075	0.186274	0.541026	-0.100641	-0.291471	0.0610494	0.17791	2	4	8	8	NP_004750	P49137
423	PN050-1	MARCKS	S159+S163	Myristoylated alanine-rich protein kinase C substrate	0, 0	739.305	9.4944	9.05937	0, 0	1411.36	36.0337	10.2502	90.9041	0, 0	631.07	15.208	9.19766	-14.6401	0, 0	847.842	8.90078	9.98334	14.6809	0, 0	1205.49	96.7213	10.4105	63.0569	0, 0	1455.56	21.6949	10.724	96.8816	0.286717	0.514326	0.253546	0.363666	0.227609	0.661082	-0.0331716	-0.0960696	0.076949	0.224244	2	4	10	8	NP_002347	P29966
424	NK098	MARK	Pan-specific	MAP/microtubule affinity-regulating protein-serine kinase 1	1, 1	16.5055	110.506	3.57422	1, 1	46.8954	1225.97	5.33875	184.12	0, 0	15.1646	33.8827	3.81865	-8.12369	0, 0	14.4559	8.44617	4.10928	-12.4176	0, 0	16.0218	20.8655	4.17704	-2.93031	0, 0	36.6406	2.63756	5.412	121.99	-1.53618	-1.26129	-1.45979	-1.49242	0.27489	0.798408	0.0763908	0.221238	0.043764	0.127537	2	4	2	9	NP_061120	Q9P0L2
425	NN067	Mcl1	Pan-specific	Myeloid cell leukemia differentiation protein 1	0, 0	4209.38	13.4391	11.5687	0, 0	3701	6.16945	11.6411	-12.0774	0, 0	6674.27	4.11893	12.6004	58.5571	0, 0	7512.16	8.93648	13.1307	78.4626	0, 0	2634.91	5.93427	11.5386	-37.4037	0, 0	3402.37	22.7541	11.949	-19.1716	1.12066	1.01714	1.33739	1.35817	-0.103522	-0.300677	0.216729	0.627678	0.237505	0.692137	2	4	4	9	NP_068779	Q07820
426	PN169	MDM2	S166	double minute 2	0, 0	1501.15	26.7033	10.0812	0, 0	2833.13	12.4148	11.2556	88.7302	0, 0	1230.82	6.49644	10.1614	-18.0084	0, 0	1807.48	8.95299	11.0755	20.4061	0, 0	1297.42	7.72607	10.5165	-13.572	0, 0	2412.15	10.0933	11.4527	60.6866	0.626305	0.877766	0.56052	0.708751	0.251462	0.730361	-0.0657851	-0.190523	0.0824465	0.240266	2	4	6	9	NP_002383.2	Q00987
427	NN155	MEF-2	Pan-specific	Myelin expression factor 2 (MYEF2)	0, 0	3223.98	7.73892	11.184	0, 0	2690.83	0.518957	11.1812	-16.5368	0, 0	3262.35	5.19944	11.5677	1.19039	0, 0	4181.14	13.6352	12.2854	29.6889	0, 0	1622.49	4.22094	10.8391	-49.6744	0, 0	2333.56	30.1272	11.4049	-27.6186	0.992791	0.850889	1.00845	1.09106	-0.141902	-0.412149	0.0156634	0.0453635	0.0982682	0.286373	2	4	8	9	NP_057216.2	Q9P2K5
428	NK099-1	MEK1 (MAP2K1)	Pan-specific	MAPK/ERK protein-serine kinase 1 (MKK1)	0, 0	1866.85	13.1253	10.3957	0, 0	3987.44	1.59424	11.7486	113.592	0, 0	1904.81	9.24603	10.7914	2.03341	0, 0	2166.42	2.64508	11.3368	16.0468	0, 0	4525.47	32.6984	12.3189	142.412	0, 0	3221.51	129.284	11.8702	72.5638	0.730835	1.05602	0.761197	0.791327	0.325185	0.944489	0.0303624	0.0879337	0.060492	0.176286	2	4	10	9	NP_002746	Q02750
429	NK099-2	MEK1 (MAP2K1)	Pan-specific	MAPK/ERK protein-serine kinase 1 (MKK1)	0, 0	25.9119	6.42857	4.22489	0, 0	76.9917	55.8513	6.054	197.129	0, 0	37.7719	5.77508	5.13525	45.7706	0, 0	35.4626	24.3997	5.40392	36.8585	0, 0	57.0768	20.5786	6.00991	120.273	0, 0	147.758	22.8357	7.42372	470.232	-1.31994	-1.00271	-1.04042	-1.08334	0.317233	0.921392	0.279519	0.809526	0.236605	0.689513	2	4	2	10	NP_002746	Q02750
430	NK099-3	MEK1 (MAP2K1)	Pan-specific	MAPK/ERK protein-serine kinase 1 (MKK1)	1, 1	70.5021	7.2974	5.66894	1, 1	190.562	8815.79	7.36149	170.293	0, 0	55.9652	21.5272	5.70246	-20.6191	0, 0	65.7791	8.84995	6.29525	-6.69911	0, 0	94.9716	1.42783	6.7445	34.7075	0, 0	211.356	18.7224	7.94016	199.787	-0.840035	-0.530023	-0.859752	-0.801695	0.310012	0.900418	-0.0197165	-0.0571017	0.0383403	0.111731	2	4	4	10	NP_002746	Q02750
431	NK099-4	MEK1 (MAP2K1)	Pan-specific	MAPK/ERK protein-serine kinase 1 (MKK1)	0, 0	785.188	13.2155	9.14624	0, 0	1009.09	38.9152	9.76621	28.5161	0, 0	1075.94	13.8687	9.96739	37.0293	0, 0	1388.59	2.40046	10.6951	76.8481	0, 0	1152.92	17.4438	10.3462	46.8342	0, 0	2087.95	12.402	11.2445	165.917	0.315586	0.339338	0.498719	0.588566	0.0237518	0.0689862	0.183132	0.530377	0.272979	0.795515	2	4	6	10	NP_002746	Q02750
432	NK099-5	MEK1 (MAP2K1)	Pan-specific	MAPK/ERK protein-serine kinase 1 (MKK1)	0, 0	12.4079	8.92019	3.16253	0, 0	46.3415	27.0668	5.3216	273.485	0, 0	9.6555	63.1739	3.16736	-22.1825	0, 0	4.2206	4.23465	2.33314	-65.9845	0, 0	27.9166	37.5886	4.97813	124.991	0, 0	38.2043	71.6226	5.47229	207.903	-1.673	-1.26749	-1.66724	-2.05364	0.405511	1.17779	0.00575963	0.0166807	-0.380641	-1.10926	2	4	8	10	NP_002746	Q02750
433	PK046-1	MEK1 (MAP2K1)	T292	MAPK/ERK protein-serine kinase 1 (MKK1)	1, 1	1754.82	7.15364	10.3065	1, 1	303.975	11.8012	8.03518	-82.6777	0, 0	111.436	13.2995	6.69608	-93.6497	0, 0	108.428	1.32142	7.01628	-93.8211	0, 0	653.353	10.2371	9.52679	-62.768	0, 0	318.345	18.679	8.53108	-81.8588	0.701162	-0.286469	-0.543264	-0.573862	-0.987632	-2.86854	-1.24443	-3.60403	-1.27502	-3.71567	2	4	10	10	NP_002746	Q02750
434	PK046-2	MEK1 (MAP2K1)	T292	MAPK/ERK protein-serine kinase 1 (MKK1)	0, 0	1295.72	2.30917	9.86889	0, 0	1149.58	4.50545	9.95426	-11.2793	0, 0	393.639	20.9333	8.51674	-69.6201	0, 0	343.912	30.118	8.68158	-73.458	0, 0	1138.96	10.4197	10.3286	-12.0985	0, 0	1352.4	14.8302	10.6179	4.37431	0.555746	0.407319	0.0366552	-0.047662	-0.148427	-0.431099	-0.519091	-1.50336	-0.603408	-1.75845	2	4	2	11	NP_002746	Q02750
435	PK046-3	MEK1 (MAP2K1)	T292	MAPK/ERK protein-serine kinase 1 (MKK1)	0, 0	12.4051	2.6455	3.16221	0, 0	13.0179	1.47059	3.4898	4.94017	0, 0	9.2428	3.92157	3.10434	-25.492	0, 0	11.3661	3.44828	3.76235	-8.37598	0, 0	13.3177	35.0844	3.91035	7.35679	0, 0	30.7276	160.667	5.15809	147.701	-1.6731	-1.92972	-1.68731	-1.60204	-0.256619	-0.74534	-0.0142069	-0.0411452	0.0710673	0.207104	2	4	4	11	NP_002746	Q02750
436	PK047-2	MEK1 (MAP2K1)	S298	MAPK/ERK protein-serine kinase 1 (MKK1)	0, 0	1112.94	6.48396	9.64951	0, 0	1185.32	13.5546	9.99843	6.50318	0, 0	529.195	1.26878	8.94366	-52.4507	0, 0	490.7	2.82153	9.19439	-55.9095	0, 0	1061	4.83472	10.2263	-4.66659	0, 0	1548.32	24.1813	10.8131	39.12	0.482838	0.423288	0.172641	0.114374	-0.0595497	-0.17296	-0.310197	-0.898374	-0.368464	-1.07378	2	4	6	11	NP_002746	Q02750
437	PK048-1	MEK1 (MAP2K1)	T386	MAPK/ERK protein-serine kinase 1 (MKK1)	0, 0	1624.05	2.49355	10.1947	0, 0	2424.31	16.1528	11.0307	49.2755	0, 0	1021.46	12.2369	9.89242	-37.1044	0, 0	911.028	3.47311	10.087	-43.904	0, 0	2429.89	54.2308	11.4217	49.6189	0, 0	3076.44	19.8949	11.8037	89.4296	0.664033	0.796488	0.47484	0.396433	0.132455	0.384711	-0.189193	-0.54793	-0.2676	-0.779838	2	4	8	11	NP_002746	Q02750
438	PK048-2	MEK1 (MAP2K1)	T386	MAPK/ERK protein-serine kinase 1 (MKK1)	0, 0	1189.45	4.37681	9.74543	0, 0	1198.33	16.6563	10.0142	0.746664	0, 0	775.963	3.315	9.49585	-34.7629	0, 0	651.659	12.5612	9.60366	-45.2135	0, 0	1597.94	11.3868	10.8171	34.3422	0, 0	1728.29	48.6461	10.9718	45.3016	0.514716	0.428985	0.348525	0.243696	-0.085731	-0.249003	-0.166191	-0.481313	-0.27102	-0.789806	2	4	10	11	NP_002746	Q02750
439	PK048-3	MEK1 (MAP2K1)	T386	MAPK/ERK protein-serine kinase 1 (MKK1)	0, 0	5.93511	10.6543	2.09862	0, 0	14.2752	74.4875	3.62281	140.522	0, 0	5.04807	57.2289	2.23174	-14.9455	0, 0	4.08324	35.5072	2.2854	-31.202	0, 0	2.80774	101.905	1.66448	-52.6927	0, 0	10.4009	44.1616	3.59526	75.2434	-2.02657	-1.88164	-1.96525	-2.06872	0.144934	0.420955	0.0613174	0.177584	-0.0421517	-0.122838	3	1	2	1	NP_002746	Q02750
440	PK045-PN007	MEK1/2 (MAP2K1/2)	S218+S222	MAPK/ERK protein-serine kinase 1/2 (MKK1/2)	0, 1	141.902	99.283	6.6781	0, 1	266.058	98.1881	7.84297	87.4939	0, 0	169.553	3.80188	7.3016	19.4857	0, 0	171.306	10.0341	7.67612	20.7211	0, 0	142.376	198.913	7.32864	0.334208	0, 0	159.428	18.4315	7.53339	12.3507	-0.504659	-0.355958	-0.350393	-0.365368	0.148701	0.431895	0.154266	0.446775	0.139291	0.405922	3	1	4	1	NP_002746	Q02750
441	NK221	MEK1/2 [MAP2K1/2]	Pan-specific	MAPK/ERK protein-serine kinase 1/2 (MKK1/2)	0, 0	675.557	17.1498	8.92928	0, 0	727.979	4.6356	9.29512	7.75979	0, 0	387.275	28.8743	8.49322	-42.6732	0, 0	325.609	23.0711	8.60268	-51.8015	0, 0	895.479	280.667	9.98159	32.5541	0, 0	308.463	13.7089	8.48558	-54.3395	0.243483	0.169029	0.0291658	-0.0725924	-0.0744545	-0.21625	-0.214317	-0.620693	-0.316076	-0.921107	3	1	6	1	NP_002746	Q02750
442	NK100-1	MEK2 (MAP2K2)	Pan-specific	MAPK/ERK protein-serine kinase 2 (MKK2)	0, 0	1835.74	41.6763	10.3715	0, 0	1340.6	30.9193	10.176	-26.9719	0, 0	2111.47	6.25142	10.94	15.0205	0, 0	1944.13	7.69908	11.1806	5.90473	0, 0	3627.29	54.4293	11.9997	97.593	0, 0	3493.9	47.2487	11.9873	90.3266	0.722777	0.487499	0.808531	0.741975	-0.235278	-0.683358	0.0857535	0.248354	0.0191982	0.0559474	3	1	8	1	AAH00471.1	P36507
443	NK100-2	MEK2 (MAP2K2)	Pan-specific	MAPK/ERK protein-serine kinase 2 (MKK2)	0, 0	12.1169	6.97572	3.12829	0, 0	13.15	11.495	3.50437	8.5267	1, 1	1.45198	141.162	0.434028	-88.0169	1, 1	5.00877	706.061	2.58015	-58.6628	1, 0	12.3186	1398.62	3.79784	1.66508	1, 0	16.5411	2956.16	4.26461	36.5127	-1.68438	-1.92446	-2.53786	-1.97559	-0.240081	-0.697307	-0.853487	-2.47182	-0.291213	-0.848652	3	1	10	1	AAH00471.1	P36507
444	NK100-3	MEK2 (MAP2K2)	Pan-specific	MAPK/ERK protein-serine kinase 2 (MKK2)	0, 0	34.1695	6.87657	4.62398	0, 0	140.473	49.389	6.92152	311.107	1, 0	28.9085	5.86254	4.74943	-15.3968	1, 0	36.8723	17695.1	5.46015	7.90995	1, 0	107.989	2576	6.92981	216.04	1, 0	84.6717	474.274	6.62044	147.799	-1.18731	-0.689081	-1.16331	-1.06557	0.498228	1.44708	0.0239945	0.0694915	0.121742	0.354781	3	1	2	2	AAH00471.1	P36507
445	PK049	MEK2 (MAP2K2)	T394	MAPK/ERK protein-serine kinase 2 (MKK2)	0, 0	1155.57	6.33027	9.70374	0, 0	1246.14	25.0133	10.0706	7.83698	0, 0	937.034	3.39001	9.76796	-18.9119	0, 0	714.766	9.32055	9.73702	-38.1463	0, 0	1246.7	20.4881	10.459	7.8853	0, 0	1179.67	21.0851	10.4208	2.08525	0.500862	0.449387	0.435199	0.285833	-0.0514753	-0.149508	-0.0656634	-0.19017	-0.215029	-0.626638	3	1	4	2	AAH00471.1	P36507
446	PK049-2	MEK2 (MAP2K2)	T394	MAPK/ERK protein-serine kinase 2 (MKK2)	0, 0	1120.11	6.48064	9.65877	0, 0	905.698	2.3593	9.61026	-19.1417	0, 0	664.878	3.93135	9.27295	-40.6415	0, 0	485.921	6.05558	9.18027	-56.6183	0, 0	1927.54	153.86	11.0876	72.086	0, 0	854.642	1.99538	9.95581	-23.6999	0.485915	0.282956	0.277526	0.109912	-0.202959	-0.589486	-0.208389	-0.603523	-0.376003	-1.09575	3	1	6	2	AAH00471.1	P36507
447	PK050	MEK2 (MAP2K2)	T394	MAPK/ERK protein-serine kinase 2 (MKK2) (mouse)	0, 0	743.381	11.2465	9.06731	0, 0	654.555	12.56	9.14174	-11.9488	0, 0	1030.55	3.50678	9.90521	38.6307	0, 0	778.525	11.0161	9.86029	4.7277	0, 0	2627.03	29.0486	11.5343	253.389	0, 0	2524.57	93.8144	11.5185	239.606	0.289353	0.113578	0.478915	0.324785	-0.175775	-0.510532	0.189562	0.548997	0.0354318	0.103255	3	1	8	2	NP_075627	P36507
448	NK101	MEK3 (MAP2K3)	Pan-specific	MAPK/ERK protein-serine kinase 3 (MKK3)	0, 0	604.174	3.74074	8.76817	0, 0	622.759	10.7051	9.0699	3.07614	0, 0	636.858	30.4068	9.21083	5.40973	0, 0	557.794	19.6852	9.37928	-7.67663	0, 0	782.004	73.0588	9.78611	29.4337	0, 0	778.6	10.2513	9.82137	28.8703	0.18994	0.0876057	0.257741	0.172795	-0.102334	-0.297225	0.067801	0.196361	-0.017145	-0.0499639	3	1	10	2	NP_659732	P46734
449	NK101-3	MEK3 (MAP2K3)	Pan-specific	MAPK/ERK protein-serine kinase 3 (MKK3)	0, 0	3623.87	12.4271	11.3527	0, 0	4638.04	26.9505	11.9667	27.9856	0, 0	4731.32	10.3637	12.104	30.5599	0, 0	3794.45	10.0834	12.1454	4.70706	0, 0	2742.35	52.6191	11.5963	-24.3254	0, 0	3590.49	10.2455	12.0266	-0.921142	1.04885	1.13485	1.17929	1.04682	0.0859978	0.249777	0.130435	0.377757	-0.00203233	-0.00592261	3	1	2	3	NP_659732	P46734
450	PK127	MEK3 (MAP2K3)	S218	MAPK/ERK protein-serine kinase 3 (MKK3)	0, 0	28.5586	24.9469	4.3652	0, 0	95.3969	11.1142	6.36324	234.039	0, 0	34.4778	12.8901	5.0036	20.7264	0, 0	23.7942	19.1495	4.82823	-16.6831	0, 0	47.8653	13.736	5.75598	67.6038	0, 0	57.704	37.2934	6.06723	102.054	-1.27331	-0.890911	-1.08235	-1.26524	0.382399	1.11066	0.190956	0.553036	0.00806798	0.0235117	3	1	4	3	NP_659732	P46734
451	PK051	MEK3/6 (MAP2K3/6)	S218/S207	MAPK/ERK protein-serine kinase 3/6 (MKK3/6)	0, 0	456.553	34.9699	8.36399	0, 0	306.084	18.5478	8.04515	-32.9576	0, 0	292.076	7.13718	8.08621	-36.0259	0, 0	346.645	10.612	8.69301	-24.0733	0, 0	723.579	258.963	9.67408	58.4874	0, 0	325.932	49.5605	8.56506	-28.6103	0.0556167	-0.282863	-0.100478	-0.0440526	-0.33848	-0.983101	-0.156095	-0.452072	-0.0996692	-0.290456	3	1	6	3	NP_002747	P46734
452	PK051-2	MEK3/6 (MAP2K3/6)	S218/S207	MAPK/ERK protein-serine kinase 3/6 (MKK3/6)	0, 0	661.43	1.59949	8.89879	0, 0	804.547	3.08967	9.4394	21.6375	0, 0	381.811	3.42402	8.47272	-42.2748	0, 0	310.754	1.85588	8.53532	-53.0178	0, 0	898.649	26.3065	9.98669	35.8646	0, 0	641.665	14.8407	9.54231	-2.98812	0.23335	0.221189	0.0226362	-0.0938786	-0.0121615	-0.0353227	-0.210714	-0.610257	-0.327229	-0.95361	3	1	8	3	NP_002747	P46734
453	PK051-3	MEK3/6 (MAP2K3/6)	S218/S207	MAPK/ERK protein-serine kinase 3/6 (MKK3/6)	0, 0	3804.19	11.4519	11.4227	0, 0	2745.96	5.06585	11.2105	-27.8175	0, 0	2647.69	5.01478	11.2665	-30.4007	0, 0	2700.99	32.4411	11.655	-28.9995	0, 0	6414.65	296.955	12.8222	68.6205	0, 0	4249.12	31.4254	12.2696	11.6958	1.07214	0.861467	0.912523	0.891864	-0.210669	-0.611879	-0.159613	-0.46226	-0.180271	-0.525346	3	1	10	3	NP_002747	P46734
454	NK102	MEK3b (MAP2K3)	Pan-specific	MAPK/ERK protein-serine kinase 3 beta isoform (MKK3 beta)	0, 0	442.867	18.2217	8.32008	0, 0	1489.64	188.614	10.3281	236.363	0, 0	593.399	5.57146	9.10886	33.9902	0, 0	751.207	29.5154	9.80876	69.6234	0, 0	683.441	26.4326	9.59175	54.3219	0, 0	1184.52	36.7076	10.4267	167.466	0.0410248	0.542479	0.225261	0.308501	0.501454	1.45645	0.184236	0.533573	0.267476	0.779478	3	1	2	4	NP_659731	P46734
455	NK103	MEK4 (MAP2K4)	Pan-specific	MAPK/ERK protein-serine kinase 4 (MKK4)	0, 0	5298.28	5.97439	11.9007	0, 0	5471.41	15.0653	12.2051	3.26766	0, 0	6664.56	3.14263	12.5983	25.7872	0, 0	6049.89	13.5467	12.8184	14.1858	0, 0	3663.75	3.19381	12.0142	-30.8502	0, 0	3602.82	2.80652	12.0315	-32.0003	1.23097	1.22104	1.33672	1.25948	-0.00993135	-0.0288452	0.105753	0.306276	0.0285112	0.0830873	3	1	4	4	NP_003001	P45985
456	NK103-2	MEK4 (MAP2K4)	Pan-specific	MAPK/ERK protein-serine kinase 4 (MKK4)	0, 0	218.295	17.0732	7.29948	0, 0	448.052	9.41765	8.59489	105.251	1, 0	114.525	326.222	6.73552	-47.5367	1, 0	91.5809	131.692	6.77266	-58.0472	0, 0	703.076	35.3438	9.63261	222.076	0, 0	401.592	41.2893	8.86622	83.9677	-0.298153	-0.0841205	-0.5307	-0.650841	0.214032	0.621648	-0.232547	-0.67349	-0.352688	-1.0278	3	1	6	4	NP_003001	P45985
457	NK103-3	MEK4 (MAP2K4)	Pan-specific	MAPK/ERK protein-serine kinase 4 (MKK4)	1, 1	2.25598	31.8182	0.703101	1, 1	317.778	8.73031	8.09925	13986.1	0, 0	53.1311	37.6806	5.62749	2255.12	0, 0	51.1246	33.4661	5.93164	2166.19	0, 0	114.575	17.9338	7.01523	4978.74	0, 0	78.609	16.8521	6.51325	3384.48	-2.49035	-0.263307	-0.883632	-0.916588	2.22704	6.46836	1.60672	4.65327	1.57376	4.58625	3	1	8	4	NP_003001	P45985
458	PK052	MEK4 (MAP2K4)	S257+T261	MAPK/ERK protein-serine kinase 4 (MKK4)	0, 0	953.087	5.69427	9.42581	0, 0	1096.16	9.40594	9.88561	15.0115	0, 0	498.107	14.9282	8.85632	-47.7375	0, 0	512.911	14.7136	9.25826	-46.1842	0, 0	1001.2	37.7121	10.1426	5.04827	0, 0	1872.41	3.4643	11.0873	96.4578	0.408496	0.382503	0.14482	0.134554	-0.025993	-0.0754958	-0.263676	-0.763644	-0.273942	-0.798321	3	1	10	4	NP_003001	P45985
459	PK155	MEK5	S311315	MAPK/ERK protein-serine kinase 5 (MKK5)	0, 0	25.4144	10.5626	4.19692	0, 0	70.2452	12.1474	5.9217	176.399	0, 0	20.3245	19.258	4.24115	-20.0276	0, 0	61.4152	69.4943	6.19621	141.655	0, 0	43.9318	44.806	5.63227	72.862	0, 0	92.1716	45.7269	6.74288	262.675	-1.32924	-1.05054	-1.32521	-0.832987	0.278697	0.809465	0.00402526	0.0116577	0.496249	1.44617	3	1	2	5	NP_660143	Q13163
460	NK104	MEK5 (MAP2K5)	Pan-specific	MAPK/ERK protein-serine kinase 5 (MKK5)	0, 0	1573.41	38.8866	10.149	0, 0	2168.76	4.62344	10.87	37.8379	0, 0	1703.99	12.8707	10.6307	8.29884	0, 0	2197.3	15.3641	11.3572	39.6521	0, 0	1206.41	23.9496	10.4116	-23.3251	0, 0	1182.31	6.22306	10.424	-24.857	0.648845	0.73839	0.71	0.79778	0.0895446	0.260079	0.061155	0.177113	0.148934	0.434024	3	1	4	5	NP_660143	Q13163
461	NK104-2	MEK5 (MAP2K5)	Pan-specific	MAPK/ERK protein-serine kinase 5 (MKK5)	1, 1	20.4978	47.5234	3.88675	1, 1	41.0052	2240.41	5.14511	100.047	1, 1	16.2308	32.5531	3.91667	-20.8169	1, 1	16.5675	1033.17	4.30597	-19.1744	0, 0	34.0312	40.9883	5.26386	66.0238	0, 0	40.6397	17.2446	5.56145	98.2636	-1.43232	-1.33129	-1.42857	-1.43026	0.101024	0.293421	0.00375128	0.0108642	0.00205348	0.00598425	3	1	6	5	NP_660143	Q13163
462	NK105-1	MEK6 (MAP2K6)	Pan-specific	MAPK/ERK protein-serine kinase 6 (MKK6)	0, 0	1852.84	29.7339	10.3849	0, 0	1525.8	195.409	10.3627	-17.6507	0, 0	2372.07	0.724559	11.1079	28.0234	0, 0	2547.9	1.13795	11.5708	37.5136	0, 0	1571.24	0.483136	10.7928	-15.1983	0, 0	3137.31	89.1404	11.8319	69.3244	0.727223	0.554989	0.862009	0.865265	-0.172234	-0.500248	0.134786	0.390359	0.138043	0.402284	3	1	8	5	NP_002749	P52564
463	PK129	MEK6 (MAP2K6)	S207	MAPK/ERK protein-serine kinase 6 (MKK6)	0, 0	71.8178	12.687	5.69562	0, 0	157.221	8.36723	7.08402	118.917	0, 0	56.2543	1.9601	5.7099	-21.6709	0, 0	44.104	27.2441	5.71853	-38.5891	0, 0	65.7109	1.38712	6.21313	-8.50341	0, 0	289.323	84.4604	8.39317	302.857	-0.83117	-0.630333	-0.857384	-0.983926	0.200837	0.583322	-0.0262142	-0.0759199	-0.152756	-0.445162	3	1	10	5	NP_002749	P52564
464	NK106-2	MEK7 (MAP2K7)	Pan-specific	MAPK/ERK protein-serine kinase 7 (MKK7)	0, 0	1910.32	10.5905	10.4289	0, 0	3159.5	7.48678	11.4129	65.3918	0, 0	2455.62	23.8883	11.1579	28.5454	0, 0	3208.81	10.7572	11.9035	67.9727	0, 0	1450.24	18.5615	10.6772	-24.0836	0, 0	2038.06	4.39389	11.2096	6.68698	0.74187	0.934635	0.877917	0.9704	0.192765	0.559877	0.136047	0.39401	0.22853	0.665982	3	1	2	6	NP_005034	O14733
465	NK107	MEKK1 (MAP3K1)	Pan-specific	MAPK/ERK kinase kinase 1	0, 0	17.4908	221.858	3.65787	0, 0	72.6937	10.878	5.97113	315.612	1, 1	17.4399	5.64139	4.02032	-0.290893	1, 1	39.5869	1127.61	5.56264	126.33	0, 0	58.9103	14.9677	6.05552	236.808	0, 0	37.6354	13.3222	5.45065	115.173	-1.50838	-1.03267	-1.39555	-1.03318	0.475713	1.38169	0.112831	0.326775	0.475198	1.38482	3	1	4	6	NP_005912.1	Q13233
466	NK107-2	MEKK1 (MAP3K1)	Pan-specific	MAPK/ERK kinase kinase 1	0, 0	41.2811	0.484555	4.89676	0, 0	164.794	11.4063	7.15189	299.2	0, 0	49.1507	21.9694	5.51515	19.0637	0, 0	51.8835	40.3505	5.95289	25.6835	0, 0	105.886	26.4402	6.90145	156.501	0, 0	92.4513	20.6451	6.74725	123.956	-1.09666	-0.605798	-0.919416	-0.909871	0.49086	1.42568	0.177242	0.513318	0.186787	0.544333	3	1	6	6	NP_005912.1	Q13233
467	NK107-3	MEKK1 (MAP3K1)	Pan-specific	MAPK/ERK kinase kinase 1	0, 0	61.8759	10.4915	5.48065	0, 0	168.663	1.74081	7.18537	172.583	0, 0	52.2358	4.55808	5.60297	-15.5797	0, 0	35.1653	3.72671	5.39177	-43.1681	0, 0	85.7946	21.7413	6.59789	38.656	0, 0	84.3069	10.3639	6.61421	36.2516	-0.90261	-0.593693	-0.891442	-1.08718	0.308917	0.897236	0.0111683	0.0323449	-0.184565	-0.53786	3	1	8	6	NP_005912.1	Q13233
468	NK107-4	MEKK1 (MAP3K1)	Pan-specific	MAPK/ERK kinase kinase 1	0, 0	4942.05	2.83509	11.8002	0, 0	5286.85	3.62804	12.1556	6.97675	0, 0	4710.9	4.3201	12.0978	-4.67734	0, 0	6622.28	5.78099	12.9488	33.9986	0, 0	3426.64	9.48815	11.9177	-30.6637	0, 0	4260.79	1.98871	12.2735	-13.785	1.1976	1.20314	1.1773	1.30069	0.00554224	0.0160972	-0.0202985	-0.0587874	0.103092	0.300431	3	1	10	6	NP_005912.1	Q13233
469	NK108	MEKK2 (MAP3K2)	Pan-specific	MAPK/ERK kinase kinase 2	0, 0	8.78002	25	2.66357	0, 0	169.823	172.401	7.19526	1834.2	0, 0	13.6009	27.3626	3.66164	54.9073	0, 0	17.8507	20.9677	4.41359	103.31	0, 0	43.1267	11.3702	5.60558	391.191	0, 0	45.557	51.9382	5.72623	418.871	-1.83882	-0.590119	-1.5098	-1.39626	1.2487	3.6268	0.329019	0.952884	0.442561	1.28971	3	1	2	7	NP_006600.3	Q9Y2U5
470	NK108-2	MEKK2 (MAP3K2)	Pan-specific	MAPK/ERK kinase kinase 2	0, 0	1665.69	1.42272	10.2313	0, 0	3020.82	15.772	11.3481	81.3551	0, 0	2392.19	10.3527	11.1201	43.6155	0, 0	2069.29	9.50095	11.2706	24.2301	0, 0	2512.71	11.0949	11.4701	50.851	0, 0	2163.1	30.439	11.2955	29.8619	0.676172	0.911223	0.865891	0.770417	0.235051	0.682698	0.18972	0.549454	0.0942452	0.274649	3	1	4	7	NP_006600.3	Q9Y2U5
471	NK109	MEKK4 (MAP3K4)	Pan-specific	MAPK/ERK kinase kinase 4	0, 0	7.95551	28.3194	2.5213	0, 0	52.7589	38.4092	5.50871	563.175	0, 0	16.4006	15.1647	3.93168	106.154	0, 0	14.3604	4.61538	4.09972	80.5093	0, 0	35.8151	17.6587	5.33757	350.192	0, 0	28.0486	33.3521	5.02649	252.569	-1.8861	-1.19984	-1.42378	-1.49544	0.686258	1.99321	0.462316	1.33893	0.390663	1.13847	3	1	6	7	NP_005913	Q9Y6R4
472	PK055-1	Met	Y1230+Y1234+Y1235	Hepatocyte growth factor (HGF) receptor-tyrosine kinase	0, 0	792.857	8.46988	9.16026	0, 0	776.358	20.4749	9.38795	-2.08098	0, 0	1174.5	3.32442	10.0938	48.1357	0, 0	1042.59	20.9909	10.2816	31.4975	0, 0	1293.57	5.33117	10.5122	63.1525	0, 0	1314.31	1.76392	10.5767	65.7695	0.320246	0.202587	0.538998	0.457923	-0.11766	-0.341738	0.218752	0.633535	0.137677	0.401217	3	1	8	7	NP_000236.	P08581
473	NP006	MKP1	Pan-specific	MAP kinase phosphatase 1 (CL100, VH1)	0, 0	3194.15	0.0891569	11.1706	0, 0	3408.72	8.71714	11.5224	6.7178	0, 0	3349.49	1.68803	11.6057	4.86348	0, 0	3430.01	11.5831	11.9997	7.38431	0, 0	2618.94	20.9338	11.5298	-18.0082	0, 0	2534.19	4.97954	11.5239	-20.6615	0.988334	0.974233	1.02057	1.00079	-0.0141016	-0.0409574	0.0322334	0.0933525	0.0124551	0.0362967	3	1	10	7	NP_004408	P28562
474	NP007	MKP2	Pan-specific	MAP kinase phosphatase 2 (VH2)	0, 0	767.275	2.84097	9.11295	0, 0	638.6	19.1755	9.10614	-16.7704	0, 0	869.18	1.53155	9.65952	13.2814	0, 0	641.105	2.13704	9.58011	-16.4439	0, 0	2613.22	13.7568	11.5267	240.584	0, 0	1169.95	46.1913	10.4089	52.481	0.304521	0.100707	0.400656	0.236253	-0.203815	-0.591973	0.0961347	0.278419	-0.0682688	-0.198949	3	1	2	8	NP_001385	Q13115
475	PN051-1	MLC(MLRC2)	S19	Myosin regulatory light chain 2, smooth muscle isoform	0, 0	1217.69	19.2027	9.77928	0, 0	1374.22	2.93577	10.2118	12.855	0, 0	815.678	15.1941	9.56786	-33.0142	0, 0	677.588	5.60043	9.65995	-44.3546	0, 0	1915.87	26.6223	11.0789	57.3364	0, 0	1400.54	56.4544	10.6684	15.0159	0.525965	0.500417	0.371462	0.261483	-0.0255482	-0.0742039	-0.154503	-0.447462	-0.264482	-0.770754	3	1	4	8	NP_291024	P19105
476	PN051-2	MLC(MLRC2)	S19	Myosin regulatory light chain 2, smooth muscle isoform	0, 0	26.4315	270.963	4.25354	0, 0	31.2285	0.510771	4.75216	18.1485	0, 0	13.8911	2.23752	3.69209	-47.4451	0, 0	9.45636	16.1837	3.49697	-64.2232	0, 0	24.1404	1.94027	4.76845	-8.66827	0, 0	27.5805	16.5694	5.00221	4.34697	-1.31042	-1.47335	-1.5001	-1.68589	-0.162931	-0.473228	-0.189677	-0.549332	-0.375469	-1.09419	3	1	6	8	NP_291024	P19105
477	NK208	MLK3	Pan-specific	Mixed-lineage protein-serine kinase 3	0, 0	836.947	12.8577	9.23834	0, 0	1277.34	9.53743	10.1063	52.6195	0, 0	932.546	10.0525	9.76104	11.4224	0, 0	825.557	14.9113	9.94491	-1.36091	0, 0	830.993	14.9878	9.87377	-0.711406	0, 0	988.338	11.6723	10.1655	18.0885	0.346193	0.462288	0.432992	0.351524	0.116094	0.337191	0.0867988	0.251381	0.0053304	0.0155339	3	1	8	8	NP_002410	Q16584
478	PK056	MLK3	T277+S281	Mixed-lineage protein-serine kinase 3	0, 0	243.222	9.41222	7.45548	0, 0	278.324	21.7122	7.90799	14.4321	0, 0	126.244	5.35238	6.87607	-48.0952	0, 0	226.752	18.715	8.08066	-6.77125	0, 0	581.512	22.1688	9.35874	139.087	0, 0	518.967	108.534	9.23613	113.372	-0.246311	-0.332451	-0.485931	-0.23754	-0.0861392	-0.250188	-0.23962	-0.693972	0.00877115	0.0255609	3	1	10	8	NP_002410	Q16584
479	NN132	mMOB1	Pan-specific	Preimplantation protein 3	0, 0	4558.05	5.81596	11.6835	0, 0	4270.28	5.57979	11.8475	-6.31334	0, 0	4279.76	4.10217	11.9593	-6.10557	0, 0	3986.28	10.0874	12.2165	-12.5441	0, 0	5269.98	0.091236	12.5387	15.6193	0, 0	4512.36	8.25936	12.3563	-1.00233	1.15882	1.09176	1.13319	1.0693	-0.0670526	-0.194752	-0.0256242	-0.0742111	-0.0895133	-0.260859	3	1	2	9	NP_056202	Q9Y3A3
480	PK057	Mnk1	T250+T255	MAP kinase-interacting protein-serine kinase 1 (calmodulin-activated)	0, 1	201.454	93.3631	7.18366	0, 1	401.915	547.963	8.43812	99.5071	0, 0	581.729	8.30332	9.08021	188.765	0, 0	549.744	5.76311	9.3583	172.888	0, 0	590.756	28.7557	9.38149	193.246	0, 0	1300.65	15.8412	10.5616	545.631	-0.336646	-0.140798	0.216134	0.166168	0.195848	0.568834	0.55278	1.60093	0.502814	1.4653	3	1	4	9	NP_003675	Q9BUB5
481	NK111	Mnk2	Pan-specific	MAP kinase-interacting protein-serine kinase 2 (calmodulin-activated)	0, 0	1517.1	9.71657	10.0964	0, 0	2238.91	6.53831	10.916	47.5788	0, 0	1718.77	11.2617	10.6432	13.2931	0, 0	1670.23	4.091	10.9615	10.0936	0, 0	1306.44	11.3145	10.5265	-13.8858	0, 0	1446.7	0.441042	10.7152	-4.64035	0.63137	0.754994	0.713969	0.67275	0.123624	0.359062	0.0825988	0.239217	0.0413797	0.120589	3	1	6	9	NP_060042	Q9HBH9
482	NN069	MSH2	Pan-specific	DNA mismatch repair protein mutS homolog2, colon cancer, nonpolyposis type 1	0, 0	1002.92	3.41297	9.49933	0, 0	810.233	7.89136	9.44956	-19.2123	0, 0	1118.32	3.98392	10.0231	11.5067	0, 0	968.172	24.893	10.1748	-3.46435	0, 0	1282.2	14.8697	10.4995	27.8473	0, 0	2127.02	261.768	11.2713	112.084	0.43293	0.224862	0.516472	0.424166	-0.208068	-0.604326	0.083542	0.241949	-0.00876404	-0.0255401	3	1	8	9	NP_000242	P43246
483	PK058	Msk1	S376	Mitogen & stress-activated protein-serine kinase 1	0, 0	58.1912	52.6768	5.39208	0, 0	208.673	52.5695	7.49247	258.599	0, 0	372.304	4.28247	8.43635	539.795	0, 0	714.114	105.783	9.7357	1127.19	0, 0	1149.37	28.1563	10.3417	1875.17	0, 0	338.367	68.483	8.61908	481.474	-0.932047	-0.48267	0.0110489	0.285417	0.449376	1.3052	0.943095	2.73134	1.21746	3.54793	3	1	10	9	NP_004746	O75582
484	NK113-1	MST1	Pan-specific	Mammalian STE20-like protein-serine kinase 1 (KRS2)	0, 0	632.735	20.6476	8.83481	0, 0	1371.63	3.41023	10.209	116.778	0, 0	679.835	22.541	9.30505	7.44382	0, 0	883.243	35.6171	10.0424	39.5913	0, 0	712.279	65.1874	9.65137	12.5713	0, 0	762.684	1.24423	9.79157	20.5377	0.212086	0.499432	0.287749	0.382314	0.287347	0.834587	0.0756637	0.219132	0.170228	0.496078	3	1	2	10	NP_006273	Q13043
485	NK113-2	MST1	Pan-specific	Mammalian STE20-like protein-serine kinase 1 (KRS2)	0, 0	375.117	3.22245	8.08055	0, 0	977.174	2.31886	9.71984	160.498	0, 0	472.362	4.29354	8.77976	25.9238	0, 0	416.426	11.4788	8.95761	11.0124	0, 0	2030.39	29.5879	11.1626	441.269	0, 0	841.304	2.52398	9.93311	124.277	-0.0385798	0.322574	0.120433	0.0395559	0.361154	1.04896	0.159012	0.460522	0.0781357	0.227703	3	1	4	10	NP_006273	Q13043
486	NK113-3	MST1	Pan-specific	Mammalian STE20-like protein-serine kinase 1 (KRS2)	0, 0	2526.49	13.1401	10.8323	0, 0	4286.99	9.42639	11.8531	69.6816	0, 0	2838.84	1.39283	11.3671	12.3629	0, 0	3104.94	0.877918	11.856	22.8955	0, 0	2063.39	14.6099	11.1859	-18.33	0, 0	2337.52	11.1523	11.4074	-7.47945	0.875908	1.0938	0.944555	0.9554	0.217893	0.632861	0.0686474	0.198812	0.0794924	0.231657	3	1	6	10	NP_006273	Q13043
487	NK113-4	MST1	Pan-specific	Mammalian STE20-like protein-serine kinase 1 (KRS2)	0, 0	21.9071	15.9176	3.98267	0, 0	40.5672	23.1515	5.12961	85.1784	0, 0	15.4	10.5967	3.84087	-29.7031	0, 0	11.5311	8.4991	3.78314	-47.3638	0, 0	64.5692	9.48276	6.18785	194.741	0, 0	22.3525	29.8349	4.699	2.03322	-1.40044	-1.3369	-1.45271	-1.59547	0.0635423	0.184556	-0.0522736	-0.151392	-0.19503	-0.568355	3	1	8	10	NP_006273	Q13043
488	NK114	MST2	Pan-specific	Mammalian STE20-like protein-serine kinase 2 (KRS1)	0, 0	5787.04	0.911768	12.028	0, 0	6062.29	32.8889	12.353	4.75633	0, 0	4486.99	8.95445	12.0275	-22.4649	0, 0	4192.26	4.11878	12.2892	-27.5578	0, 0	4169.08	0.646573	12.2006	-27.9584	0, 0	3711.03	9.83514	12.0742	-35.8735	1.27328	1.27452	1.15492	1.09227	0.00124945	0.00362899	-0.118354	-0.342768	-0.181005	-0.527485	3	1	10	10	NP_006272	Q13188
489	NK115	MST3	Pan-specific	Mammalian STE20-like protein-serine kinase 3	0, 0	820.579	24.2805	9.20985	0, 0	483.248	73.6923	8.70399	-41.1089	0, 0	395.23	1.48826	8.52255	-51.8352	0, 0	380.151	16.0543	8.82612	-53.6729	0, 0	658.231	29.0108	9.53752	-19.7845	0, 0	1219.42	1.72988	10.4686	48.6049	0.336724	-0.0446791	0.0385083	-0.00199249	-0.381403	-1.10777	-0.298215	-0.863673	-0.338716	-0.987086	3	1	2	11	NP_003567	Q9Y6E0
490	PK116	mTOR (FRAP)	S2448	Mammalian target of rapamycin (FRAP)	0, 0	257.579	0.601802	7.53822	0, 0	1120.07	0.135622	9.91674	334.844	0, 0	289.213	2.98175	8.07199	12.2811	0, 0	235.766	4.36336	8.1369	-8.46865	0, 0	1073.34	38.0848	10.243	316.703	0, 0	433.5	21.754	8.97652	68.2977	-0.218813	0.393757	-0.105005	-0.219771	0.612569	1.77918	0.113807	0.329602	-0.000958309	-0.0027927	3	1	4	11	NP_004949	P42345
491	PN186	Myc	S373	Myc proto-oncogene protein	0, 0	206.003	31.4134	7.21587	0, 0	603.114	13.4899	9.02366	192.769	0, 0	246.524	35.6448	7.84159	19.6697	0, 0	348.007	38.3457	8.69866	68.9324	0, 0	832.002	25.9335	9.87552	303.878	0, 0	1153.49	295.514	10.3884	459.935	-0.325939	0.0708876	-0.178394	-0.0422662	0.396827	1.15257	0.147545	0.427312	0.283673	0.826679	3	1	6	11	NP_002458.2	P01106
492	PN199	Myc	T58	Myc proto-oncogene protein	0, 0	1748.54	16.5556	10.3013	0, 0	2641.46	1.27526	11.1545	51.067	0, 0	1621.4	4.52172	10.559	-7.27126	0, 0	1411.91	14.9288	10.7191	-19.252	0, 0	4307.62	33.355	12.2478	146.356	0, 0	2683.53	50.1054	11.6065	53.473	0.699443	0.841231	0.687169	0.596157	0.141788	0.411817	-0.0122741	-0.0355475	-0.103286	-0.300996	3	1	8	11	NP_002458.2	P01106
493	PN182	MyoD	S200	Myoblast determination protein 1	0, 0	896.335	4.93299	9.33724	0, 0	1445.74	19.3851	10.285	61.2946	0, 0	1085.61	49.4222	9.9803	21.1167	0, 0	1000.65	1.55178	10.2224	11.6375	0, 0	1746.54	16.3351	10.9454	94.8531	0, 0	1327.18	107.821	10.5908	48.0677	0.379062	0.526878	0.502832	0.439206	0.147816	0.429325	0.12377	0.358455	0.060144	0.175272	3	1	10	11	NP_002469.2	P15172
494	PN052	MYPT1	T696	Myosin phosphatase target 1	0, 0	419.102	6.49725	8.24051	0, 0	1873.96	7.59581	10.6592	347.138	0, 0	59.4172	99.6802	5.78882	-85.8227	0, 0	321.624	114.663	8.58492	-23.2587	1, 1	278.972	627.114	8.29905	-33.4359	1, 1	1651.96	99.8422	10.9066	294.168	0.01458	0.662189	-0.832247	-0.0782051	0.647609	1.88096	-0.846827	-2.45253	-0.0927851	-0.270394	3	2	2	1	NP_446342	O14974
495	PN187	NBS1	S343	Nijmegen breakage syndrome protein 1	0, 0	496.533	2.74482	8.48509	0, 0	1122.29	34.366	9.9196	126.025	0, 0	1147.54	17.3967	10.0603	131.11	0, 0	1588.92	42.9157	10.8895	220.003	0, 0	1324.2	17.4572	10.546	166.69	0, 0	1572.44	17.7536	10.8354	216.684	0.0958645	0.394791	0.528324	0.649999	0.298926	0.86822	0.43246	1.25246	0.554135	1.61486	3	2	4	1	NP_002476.2	O60934
496	NK117-1	Nek2	Pan-specific	NIMA (never-in-mitosis)-related protein-serine kinase 2	1, 1	34.6254	0.843984	4.64311	1, 1	112.901	1845.11	6.60628	226.063	0, 0	14.307	15.6743	3.73466	-58.6806	0, 0	29.1681	66.3443	5.12201	-15.7608	1, 1	114.338	95.1085	7.01223	230.214	1, 1	104.947	96.7645	6.93015	203.092	-1.18095	-0.803048	-1.48654	-1.17241	0.377907	1.09762	-0.305587	-0.885023	0.00854143	0.0248914	3	2	6	1	NP_002488	P51955
497	NK117-2	Nek2	Pan-specific	NIMA (never-in-mitosis)-related protein-serine kinase 2	0, 0	15.1004	12.8949	3.44586	0, 0	28.7139	3.44007	4.63105	90.1535	0, 0	8.76346	29.0566	3.02751	-41.9652	0, 0	21.9682	81.3749	4.71304	45.4815	1, 1	1.83167	227.273	1.04824	-87.87	1, 1	4.55931	74.8405	2.40545	-69.8066	-1.57884	-1.51714	-1.71178	-1.30164	0.0617009	0.179208	-0.132944	-0.385026	0.277199	0.807812	3	2	8	1	NP_002488	P51955
498	NK117-3	Nek2	Pan-specific	NIMA (never-in-mitosis)-related protein-serine kinase 2	0, 0	422.03	31.5619	8.25055	0, 0	364.421	4.78839	8.29683	-13.6504	0, 0	652.895	14.5627	9.24671	54.7036	0, 0	405.29	42.2418	8.9185	-3.96654	0, 0	845.333	9.35036	9.89845	100.302	0, 0	720.197	16.2539	9.70888	70.6507	0.0179181	-0.191875	0.269169	0.0271987	-0.209793	-0.609336	0.251251	0.727658	0.00928066	0.0270457	3	2	10	1	NP_002488	P51955
499	NK117-4	Nek2	Pan-specific	NIMA (never-in-mitosis)-related protein-serine kinase 2	0, 0	242.637	1.08642	7.452	0, 0	772.346	8.77806	9.38047	218.314	0, 0	1339.62	18.9068	10.2836	452.109	0, 0	1314.95	0.357593	10.6165	441.941	0, 0	1500.82	21.2316	10.7266	518.545	0, 0	1211.31	53.3199	10.459	399.227	-0.247465	0.199885	0.599444	0.563725	0.44735	1.29931	0.846909	2.45277	0.81119	2.36397	3	2	2	2	NP_002488	P51955
500	NK117-5	Nek2	Pan-specific	NIMA (never-in-mitosis)-related protein-serine kinase 2	1, 1	114.295	19.3011	6.36597	1, 1	2.86803	44.8276	1.30743	-97.4907	0, 0	77.6427	22.5816	6.17479	-32.0684	0, 0	280.999	25.8663	8.39011	145.853	0, 0	320.709	26.4366	8.5002	180.597	0, 0	160.54	9.62343	7.54342	40.4603	-0.608389	-2.7187	-0.709307	-0.139762	-2.11031	-6.12932	-0.100918	-0.292272	0.468627	1.36567	3	2	4	2	NP_002488	P51955
501	NK118	Nek4	Pan-specific	NIMA (never-in-mitosis)-related protein-serine kinase 4	0, 0	9.89692	33.5198	2.83633	0, 0	18.71	33.5938	4.0131	89.0482	0, 0	10.4379	32.7342	3.27977	5.46627	0, 0	12.3452	21.1069	3.88157	24.7377	0, 0	57.3036	56.5611	6.01563	479.004	0, 0	59.1575	32.8828	6.10312	497.736	-1.78141	-1.74054	-1.63143	-1.56437	0.0408688	0.118702	0.149973	0.434343	0.217039	0.632494	3	2	6	2	NP_003148	P51957
502	NK119	Nek7	Pan-specific	NIMA (never-in-mitosis)-related protein-serine kinase 7	0, 0	9.43963	15.6926	2.76808	0, 0	35.8497	73.6577	4.95126	279.779	0, 0	11.0419	9.07611	3.36093	16.9741	0, 0	7.66643	27.6596	3.19424	-18.7846	0, 0	53.5827	55.0091	5.91877	467.635	0, 0	20.2781	26.1317	4.55848	114.819	-1.80409	-1.40137	-1.60558	-1.78155	0.402715	1.16967	0.198505	0.574899	0.0225411	0.0656892	3	2	8	2	NP_598001	Q8TDX7
503	NN070	NFkappaB p50	Pan-specific	NF-kappa-B p50 nuclear transcription factor	0, 0	3601.47	7.82609	11.3437	0, 0	3473.55	38.5743	11.5496	-3.55199	0, 0	4734.84	1.17087	12.1051	31.4697	0, 0	4042.16	1.18867	12.2366	12.2365	0, 0	2830.78	33.8212	11.6421	-21.3994	0, 0	2774.01	13.6504	11.6544	-22.9756	1.04588	0.984059	1.17963	1.07565	-0.0618214	-0.179558	0.133749	0.387357	0.0297696	0.0867546	3	2	10	2	NP_003989	P19838
504	NN071	NFkappaB p65	Pan-specific	NF-kappa-B p65 nuclear transcription factor	0, 0	12080.1	2.23247	13.0897	0, 0	12511.4	25.6925	13.3983	3.57058	0, 0	15204.3	14.5705	13.7882	25.8629	0, 0	14815.9	1.21431	14.1105	22.6476	0, 0	8001.42	32.7906	13.1411	-33.7635	0, 0	11769.5	3.69523	13.7394	-2.57089	1.62612	1.65243	1.71573	1.66778	0.026303	0.076396	0.0896078	0.259517	0.0416548	0.12139	3	2	2	3	NP_003989	Q04206
505	PN053-1	NFkappaB p65	S276	NF-kappa-B p65 nuclear transcription factor	0, 0	62.5452	10.4129	5.49617	0, 0	288.674	15.4622	7.96067	361.545	0, 0	71.9853	3.21131	6.06564	15.0933	0, 0	101.763	58.4746	6.92477	62.704	0, 0	269.609	38.4058	8.2498	331.064	0, 0	97.1957	37.6347	6.81945	55.4007	-0.897451	-0.313406	-0.744073	-0.60278	0.584045	1.69634	0.153378	0.444205	0.294672	0.858731	3	2	4	3	NP_003989	Q04206
506	PN156	NFKB p65	S529	NF-kappa-B p65 nuclear transcription factor	0, 0	1380.6	10.844	9.96043	0, 0	1607.93	4.20046	10.4384	16.466	0, 0	652.615	3.56013	9.24609	-52.7297	0, 0	1350.48	5.35439	10.6549	-2.18212	0, 0	1739.34	39.7003	10.9394	25.9846	0, 0	1677.84	0.147826	10.929	21.5297	0.586167	0.582334	0.268972	0.575878	-0.00383348	-0.0111342	-0.317196	-0.918643	-0.0102896	-0.0299859	3	2	6	3	NP_003989	Q04206
507	PN157	NFKB p65	S536	NF-kappa-B p65 nuclear transcription factor	0, 0	779.428	14.7592	9.13562	0, 0	3100.91	273.707	11.3858	297.844	0, 0	909.397	2.34351	9.72477	16.675	0, 0	1368.01	32.6908	10.6735	75.5143	0, 0	1697.64	34.1745	10.9044	117.806	0, 0	1214.89	1.29158	10.4632	55.8696	0.312056	0.92487	0.421441	0.581758	0.612814	1.7799	0.109385	0.316795	0.269702	0.785965	3	2	8	3	NP_003989	Q04206
508	NK207	NIK	Pan-specific	NF-kappa beta-inducing kinase	0, 0	1370.4	13.9771	9.94973	0, 0	1272.61	7.81253	10.1009	-7.13605	0, 0	1284.39	5.88453	10.2229	-6.27606	0, 0	1154.29	6.59957	10.4285	-15.7702	0, 0	1261.69	29.1306	10.4762	-7.93241	0, 0	1265	18.2784	10.5215	-7.69138	0.582611	0.46035	0.580098	0.504319	-0.122262	-0.355104	-0.0025132	-0.00727856	-0.0782924	-0.22816	3	2	10	3	NP_003945.2	Q99558
509	NK212	Nlk	Pan-specific	Serine/threonine protein kinase NLK	0, 0	1758.75	10.9245	10.3097	0, 0	1359.93	24.0274	10.1967	-22.676	0, 0	1565.55	10.0024	10.5085	-10.985	0, 0	1503.13	21.1144	10.8094	-14.5342	0, 0	1667.48	20.9386	10.8785	-5.18956	0, 0	1449.64	19.7833	10.7181	-17.5753	0.702235	0.494965	0.671062	0.624697	-0.20727	-0.602008	-0.0311725	-0.09028	-0.0775382	-0.225962	3	2	2	4	NP_057315.3	Q9UBE8
510	PN054	NMDAR2B	Y1474	N-methyl-D-aspartate (NMDA) glutamate receptor 2B subunit	0, 0	128.183	37.5648	6.53141	0, 0	201.023	16.1367	7.43858	56.8242	0, 0	127.636	4.27087	6.89189	-0.427325	0, 0	100.733	1.7735	6.91009	-21.4147	0, 0	579.492	34.1894	9.35372	352.081	0, 0	175.701	26.9528	7.67361	37.0704	-0.553408	-0.502151	-0.480893	-0.607418	0.0512565	0.148873	0.0725151	0.210014	-0.0540107	-0.157398	3	2	4	4	NP_000825	Q13224
511	NN074	NME7	Pan-specific	Nucleotide diphosphate kinase 7 (nm23-H7)	0, 0	17.33	1.17647	3.64455	0, 0	46.907	3.30904	5.3391	170.669	0, 0	13.746	13.0117	3.67694	-20.6811	0, 0	39.4906	32.571	5.55912	127.874	0, 0	79.8063	130.653	6.4935	360.509	0, 0	46.4838	109.258	5.75529	168.227	-1.51281	-1.26116	-1.50492	-1.03429	0.251648	0.730901	0.00788412	0.0228335	0.478514	1.39448	3	2	6	4	NP_037462	Q9Y5B8
512	PN055-1	NR1	S896	N-methyl-D-aspartate (NMDA) glutamate receptor 1 subunit zeta	0, 0	1441.49	11.9163	10.0227	0, 0	2726.61	39.1106	11.2003	89.1515	0, 0	1793.33	20.3337	10.7044	24.4077	0, 0	2042.09	5.33805	11.2515	41.6649	0, 0	4697.44	28.9379	12.3727	225.873	0, 0	2164.96	16.6749	11.2968	50.1888	0.606861	0.857778	0.733484	0.764385	0.250917	0.728779	0.126623	0.366716	0.157523	0.459055	3	2	8	4	NP_000823	Q05586
513	NN075	NT5E	Pan-specific	Ecto-5'-nucleotidase (CD73 antigen)	0, 0	1020.64	30.0077	9.52461	0, 0	1368.67	34.462	10.2059	34.0991	0, 0	947.574	4.16166	9.7841	-7.15896	0, 0	1057.27	7.9546	10.3018	3.58839	0, 0	2318.38	25.7779	11.354	127.149	0, 0	2293.63	14.4228	11.38	124.724	0.44133	0.498305	0.440339	0.464297	0.0569755	0.165483	-0.000991129	-0.00287045	0.0229668	0.0669297	3	2	10	4	NP_002517	P21589
514	NN083	p107	Pan-specific	Retinoblastoma (Rb) protein-related p107 (PRB1)	0, 0	3633.77	5.42487	11.3566	0, 0	2858.84	18.3431	11.2686	-21.3259	0, 0	3559.87	2.97828	11.6936	-2.03366	0, 0	3598.92	12.0059	12.069	-0.959138	0, 0	1594.33	86.402	10.8138	-56.1247	0, 0	2124.27	32.2866	11.2694	-41.5408	1.05016	0.882477	1.04856	1.0227	-0.167683	-0.487029	-0.00160024	-0.00463451	-0.0274581	-0.0800183	3	2	2	5	NP_002886.2	P28749
515	NN077	p18 INK4c	Pan-specific	p18 INK4c cyclin-dependent kinase inhibitor	0, 0	1048.56	3.46356	9.56354	0, 0	582.359	44.8778	8.97313	-44.4611	0, 0	203.837	9.86528	7.56728	-80.5603	0, 0	198.184	0.0988468	7.88639	-81.0994	0, 0	1260.41	12.6413	10.4747	20.2036	0, 0	420.14	24.3509	8.93136	-59.9317	0.454268	0.0526226	-0.265769	-0.298928	-0.401646	-1.16657	-0.720037	-2.08533	-0.753196	-2.19496	3	2	4	5	NP_523240	P42773
516	NN078	p21 CDKI1	Pan-specific	cyclin-dependent kinase inhibitor 1 (MDA6)	0, 0	905.8	7.6905	9.3524	0, 0	1090.25	37.8127	9.87781	20.363	0, 0	959.553	20.8311	9.80223	5.93434	0, 0	925.858	25.345	10.1103	2.21438	0, 0	1202.88	28.6305	10.4073	32.7974	0, 0	751.154	5.02814	9.7696	-17.0728	0.384098	0.379683	0.446112	0.403794	-0.00441492	-0.012823	0.0620134	0.179599	0.019696	0.0573981	3	2	6	5	NP_000380	P38936
517	NN081-NN120	p25	Pan-specific	CDK5 regulatory subunit p25	0, 0	4519.9	13.7539	11.6714	0, 0	5737.13	14.5373	12.2735	26.9307	0, 0	3636.33	2.53674	11.7243	-19.5485	0, 0	5175.86	8.0248	12.5933	14.5129	0, 0	4456.14	5.64642	12.2967	-1.41058	0, 0	3752.26	15.1677	12.0902	-16.9834	1.15479	1.24577	1.05833	1.18835	0.0909852	0.264263	-0.0964614	-0.279366	0.0335638	0.0978116	3	2	8	5	NP_003876.1	Q15078
518	NN080	p27 Kip1	Pan-specific	p27 cyclin-dependent kinase inhibitor 1B	0, 0	4747.13	4.37532	11.7422	0, 0	5002.32	13.0954	12.0758	5.37567	0, 0	5074.95	18.2128	12.2052	6.90561	0, 0	5434.72	7.66795	12.6637	14.4843	0, 0	3236.59	0.228136	11.8353	-31.8201	0, 0	3220.73	5.3059	11.8698	-32.1541	1.1783	1.17429	1.21151	1.2106	-0.0040174	-0.0116684	0.0332015	0.0961563	0.0322926	0.0941071	3	2	10	5	NP_004055	P46527
519	PN056	p27 Kip1	T187	p27 cyclin-dependent kinase inhibitor 1B	0, 0	10.0632	70.8748	2.86037	0, 0	35.5606	90.7432	4.93958	253.372	0, 0	1.71744	102.652	0.676267	-82.9335	0, 0	0.660019	73.6111	-0.343732	-93.4413	0, 0	17.1157	38.9264	4.27232	70.0819	0, 0	10.0007	31.8173	3.53866	-0.621052	-1.77342	-1.4056	-2.4607	-2.89947	0.367821	1.06832	-0.687287	-1.99048	-1.12606	-3.28155	3	2	2	6	NP_004055	P46527
520	PK060-1	p38a MAPK	T180+Y182	Mitogen-activated protein-serine kinase p38 alpha	0, 0	405.615	626.226	8.19331	0, 0	190.858	48.4845	7.36372	-52.9461	1, 1	141.79	3466.73	7.04362	-65.0432	1, 1	111.65	97.3035	7.05853	-72.4738	0, 0	120.166	46.225	7.08396	-70.3743	0, 0	63.4853	20.2242	6.20498	-84.3484	-0.00110338	-0.529215	-0.432565	-0.560512	-0.528112	-1.53388	-0.431462	-1.24957	-0.559409	-1.63023	3	2	4	6	NP_001306	Q16539
521	PK060-2	p38a MAPK	T180+Y182	Mitogen-activated protein-serine kinase p38 alpha	0, 1	426.561	154.406	8.26596	0, 1	114.167	71.9529	6.62237	-73.2355	0, 1	205.13	94.3752	7.5764	-51.9108	0, 1	352.411	39.5306	8.7168	-17.3834	0, 0	431.911	63.5015	8.92967	1.25426	0, 0	122.686	11.8253	7.15546	-71.2384	0.0230385	-0.797229	-0.262862	-0.0365334	-0.820268	-2.38244	-0.2859	-0.828007	-0.059572	-0.173604	3	2	6	6	NP_001306	Q16539
522	PK060-3	p38a MAPK	T180+Y182	Mitogen-activated protein-serine kinase p38 alpha	0, 0	1508.54	0.0685508	10.0883	0, 0	1183.64	15.513	9.99639	-21.537	0, 0	791.861	21.098	9.52511	-47.508	0, 0	786.24	11.7699	9.87451	-47.8806	0, 0	2268.19	56.9526	11.3224	50.3571	0, 0	1014.82	1.63388	10.2036	-32.7284	0.628657	0.422551	0.357844	0.329279	-0.206105	-0.598625	-0.270813	-0.784311	-0.299377	-0.872445	3	2	8	6	NP_001306	Q16539
523	NK120-1	p38a MAPK	Pan-specific	Mitogen-activated protein-serine kinase p38 alpha	0, 0	12.3871	2.8364	3.16011	0, 0	20.0646	48.7787	4.11395	61.9798	1, 1	16.9014	47.0699	3.97508	36.4439	1, 1	9.99074	320.419	3.57628	-19.3456	0, 0	41.2764	53.6553	5.54232	233.221	0, 0	21.5031	1.16973	4.64311	73.593	-1.6738	-1.70408	-1.40996	-1.66083	-0.0302779	-0.0879409	0.26384	0.764119	0.0129702	0.0377978	3	2	10	6	NP_001306	Q16539
524	NK120-10	p38a MAPK	Pan-specific	Mitogen-activated protein-serine kinase p38 alpha	0, 0	3.39782	36.3151	1.29396	0, 0	10.8973	83.7721	3.23327	220.715	0, 0	5.22003	101.677	2.28007	53.6287	0, 0	3.1242	2.71739	1.89918	-8.05292	0, 0	19.0156	81.9087	4.42418	459.64	0, 0	6.75894	49.3333	2.97343	98.9196	-2.29399	-2.02246	-1.94986	-2.19076	0.271523	0.788628	0.344126	0.996637	0.103225	0.300817	3	2	2	7	NP_001306	Q16539
525	NK120-2	p38a MAPK	Pan-specific	Mitogen-activated protein-serine kinase p38 alpha	0, 0	7811.96	19.5685	12.4608	0, 0	5361.22	20.7369	12.1757	-31.3716	0, 0	7188.46	22.4851	12.7075	-7.98124	0, 0	7296.56	20.4057	13.0887	-6.59756	0, 0	6166.12	24.8967	12.7652	-21.0681	0, 0	5159.57	9.69692	12.5497	-33.9529	1.41713	1.21043	1.3715	1.34489	-0.206702	-0.600358	-0.0456318	-0.132156	-0.0722365	-0.210512	3	2	4	7	NP_001306	Q16539
526	NK120-3	p38a MAPK	Pan-specific	Mitogen-activated protein-serine kinase p38 alpha	0, 0	15.9457	41.8282	3.52444	0, 0	220.85	55.5134	7.57429	1285.01	0, 0	14.6735	49.0881	3.77115	-7.9782	0, 0	121.804	10.9108	7.18411	663.872	0, 0	151.327	75.9722	7.4166	849.02	0, 0	24.3008	9.17692	4.81957	52.3979	-1.55272	-0.45309	-1.47492	-0.520832	1.09963	3.19384	0.0778055	0.225335	1.03189	3.00714	3	2	6	7	NP_001306	Q16539
527	NK120-4	p38a MAPK	Pan-specific	Mitogen-activated protein-serine kinase p38 alpha	0, 0	1484.93	2.88104	10.0655	0, 0	1431.57	32.1502	10.2707	-3.59388	0, 0	230.594	20.3717	7.74522	-84.4711	0, 0	990.159	92.4059	10.2072	-33.3196	0, 0	1798.56	70.8622	10.9877	21.1204	0, 0	1074.22	2.59623	10.2857	-27.6586	0.621096	0.521738	-0.20909	0.434403	-0.0993571	-0.288579	-0.830186	-2.40433	-0.186693	-0.54406	3	2	8	7	NP_001306	Q16539
528	NK120-5	p38a MAPK	Pan-specific	Mitogen-activated protein-serine kinase p38 alpha	0, 0	455.738	38.1546	8.36141	0, 0	214.715	14.9373	7.53365	-52.8863	0, 0	480.992	13.8782	8.80588	5.54138	0, 0	996.26	68.0024	10.2161	118.604	0, 0	2078.27	127.002	11.1962	356.022	0, 0	720.19	1.7169	9.70886	58.0272	0.0547602	-0.467783	0.128753	0.437203	-0.522543	-1.51771	0.0739923	0.214292	0.382443	1.11451	3	2	10	7	NP_001306	Q16539
529	NK120-7	p38a MAPK	Pan-specific	Mitogen-activated protein-serine kinase p38 alpha	0, 0	222.153	14.6967	7.32476	0, 0	298.141	18.9664	8.00722	34.2055	0, 0	72.8419	43.1688	6.0827	-67.2109	0, 0	54.8268	27.3479	6.0325	-75.3202	0, 0	389.171	12.3526	8.77934	75.1818	0, 0	155.161	10.7786	7.49426	-30.1556	-0.289753	-0.296576	-0.738637	-0.884718	-0.00682213	-0.0198146	-0.448884	-1.30003	-0.594964	-1.73384	3	2	2	8	NP_001306	Q16539
530	NK059-1	p38g MAPK (Erk6)	Pan-specific	Mitogen-activated protein-serine kinase p38 gamma (MAPK12)	0, 0	1994.47	15.0084	10.4911	0, 0	3201.75	67.3661	11.432	60.5309	0, 0	813.939	71.967	9.56478	-59.1902	0, 0	1298.05	47.0008	10.5978	-34.9176	0, 0	1685.03	4.73968	10.8936	-15.515	0, 0	1390.86	1.0748	10.6584	-30.2644	0.76254	0.941561	0.370481	0.557829	0.179021	0.519961	-0.392059	-1.13546	-0.204711	-0.596568	3	2	4	8	NP_002960	P53778
531	NK059-2	p38g MAPK (Erk6)	Pan-specific	Mitogen-activated protein-serine kinase p38 gamma (MAPK12)	0, 0	12.3095	27.4476	3.15105	0, 0	301.94	99.3497	8.02549	2352.9	0, 0	10.9785	32.266	3.35262	-10.8126	0, 0	21.4942	90.5571	4.68156	74.6145	0, 0	47.3746	39.7441	5.74112	284.863	0, 0	14.5876	20.7002	4.0833	18.5067	-1.67681	-0.289972	-1.60823	-1.31159	1.38684	4.02803	0.0685857	0.198634	0.365229	1.06435	3	2	6	8	NP_002960	P53778
532	NN082	p53	Pan-specific	Tumor suppressor protein p53 (antigenNY-CO-13)	0, 0	3473.58	11.4702	11.2916	0, 0	4180.16	8.16761	11.8167	20.3417	0, 0	4639.79	14.3586	12.0759	33.5739	0, 0	5483.63	24.1782	12.6766	57.8669	0, 0	3459.81	14.7482	11.9316	-0.396175	0, 0	2561.16	6.53911	11.5392	-26.2673	1.02854	1.08064	1.17031	1.21468	0.0520947	0.151307	0.141767	0.410576	0.186137	0.542441	3	2	8	8	NP_000537	P04637
533	PN057-1	p53	S392	Tumor suppressor protein p53 (antigenNY-CO-13)	0, 0	930.951	53.3435	9.39191	0, 0	905.064	46.2765	9.60925	-2.78068	0, 0	962.342	49.2225	9.80641	3.37194	0, 0	740.919	2.27567	9.78886	-20.4127	0, 0	2449.07	42.6976	11.4331	163.072	0, 0	1573.96	8.03605	10.8368	69.0706	0.39723	0.282591	0.447445	0.302215	-0.114638	-0.332963	0.0502157	0.145432	-0.095015	-0.276893	3	2	10	8	NP_000537	P04637
534	PN057-2	p53	S392	Tumor suppressor protein p53 (antigenNY-CO-13)	0, 0	302.395	19.4589	7.76964	0, 0	344.297	204.84	8.21488	13.8568	0, 0	135.902	7.67909	6.98243	-55.058	0, 0	144.072	16.0687	7.42633	-52.3565	0, 0	887.131	31.3532	9.96808	193.368	0, 0	253.953	23.2141	8.20505	-16.0194	-0.141904	-0.221502	-0.452053	-0.444295	-0.0795981	-0.23119	-0.310149	-0.898235	-0.302391	-0.881227	3	2	2	9	NP_000537	P04637
535	PN057-3	p53	S392	Tumor suppressor protein p53 (antigenNY-CO-13)	0, 0	82.26	2.52162	5.89147	0, 0	113.465	149.351	6.61347	37.9344	1, 1	22.4202	0.468675	4.38274	-72.7447	1, 1	1.57634	59.7615	0.912267	-98.0837	0, 0	34.7212	7.69684	5.29282	-57.7909	0, 0	25.8017	38.8053	4.90602	-68.634	-0.766082	-0.800447	-1.28011	-2.5026	-0.0343646	-0.0998107	-0.514031	-1.48871	-1.73652	-5.06057	3	2	4	9	NP_000537	P04637
536	PN158	p53	S33	Tumor suppressor protein p53 (antigenNY-CO-13)	0, 0	334.751	3.61681	7.91629	0, 0	567.503	69.7679	8.93585	69.53	0, 0	235.042	6.2717	7.77278	-29.7859	0, 0	599.319	14.3773	9.48287	79.0345	0, 0	284.323	7.56731	8.32646	-15.0642	0, 0	233.662	21.0347	8.08491	-30.1983	-0.0931669	0.039145	-0.20031	0.205528	0.132312	0.384295	-0.107143	-0.310301	0.298695	0.870456	3	2	6	9	NP_000537	P04637
537	PN159	p53	S37	Tumor suppressor protein p53 (antigenNY-CO-13)	0, 0	2048.29	28.281	10.5296	0, 0	2553.26	31.4618	11.1055	24.6532	0, 0	1374.82	4.23152	10.321	-32.8795	0, 0	2845.8	23.4299	11.7303	38.9357	0, 0	2554.94	34.9761	11.4941	24.7352	0, 0	2222.92	16.5764	11.3349	8.52583	0.775305	0.823518	0.611364	0.915672	0.0482121	0.14003	-0.163942	-0.474798	0.140367	0.409056	3	2	8	9	NP_000537	P04637
538	PN160	p53	S6	Tumor suppressor protein p53 (antigenNY-CO-13)	0, 0	1320.16	8.43438	9.89584	0, 0	1756.38	35.2031	10.5658	33.0436	0, 0	1876.86	1.59654	10.7701	42.1695	0, 0	2187.67	19.4583	11.3509	65.713	0, 0	4029.65	23.6714	12.1515	205.241	0, 0	2023.59	15.9597	11.1993	53.2843	0.564702	0.628392	0.754404	0.795777	0.0636899	0.184985	0.189702	0.549402	0.231074	0.673396	3	2	10	9	NP_000537	P04637
539	NN123	p73	Pan-specific	Tumor suppressor protein p73	0, 0	10393.3	3.83979	12.8727	0, 0	9102.15	36.5341	12.9394	-12.4226	0, 0	6882.66	12.5174	12.6448	-33.7776	0, 0	6018.89	25.2515	12.811	-42.0885	0, 0	7433.57	13.1085	13.0349	-28.477	0, 0	4907.3	24.2151	12.4773	-52.7838	1.55401	1.4865	1.35152	1.25714	-0.0675127	-0.196088	-0.202494	-0.586451	-0.296875	-0.865152	3	2	2	10	NP_005418	O15350
540	NP008	PAC1	Pan-specific	Dual specificity MAP kinase protein phosphatase	0, 0	6289.72	17.2033	12.1481	0, 0	6676.06	37.3368	12.4922	6.14232	0, 0	6445.31	6.24294	12.55	2.47357	0, 0	6322.81	111.665	12.882	0.526091	0, 0	4196.18	23.2965	12.2099	-33.2852	0, 0	3103.79	10.9492	11.8164	-50.653	1.31321	1.32482	1.32135	1.27959	0.0116125	0.0337281	0.00813789	0.0235685	-0.0336172	-0.0979671	3	2	4	10	NP_004409	Q05923
541	NN084	PACSIN1	Pan-specific	Protein kinase C + casein kinase substrate in neurons protein 1	0, 0	136.065	16.9463	6.6175	0, 0	76.8932	19.7631	6.05216	-43.488	0, 0	50.8623	9.66241	5.56453	-62.6192	0, 0	80.4762	11.9157	6.58618	-40.8548	0, 0	194.523	43.0651	7.77887	42.9631	0, 0	91.3696	0.175339	6.73027	-32.8488	-0.524797	-1.00338	-0.903686	-0.709766	-0.478579	-1.39002	-0.37889	-1.09732	-0.184969	-0.539037	3	2	6	10	NP_065855	Q9BY11
542	NK122	PAK1	Pan-specific	p21-activated kinase 1 (alpha) (serine/threonine-protein kinase PAK 1)	0, 0	6135.81	19.4242	12.1124	0, 0	4121.17	2.23373	11.7962	-32.8341	0, 0	4976.33	2.35218	12.1769	-18.8969	0, 0	9932.65	0.267048	13.5337	61.88	0, 0	2745.06	14.3485	11.5977	-55.2616	0, 0	2745.12	23.5226	11.6393	-55.2607	1.30133	1.07323	1.20249	1.48549	-0.228107	-0.662529	-0.098845	-0.286269	0.184157	0.53667	3	2	8	10	NP_002567	Q13153
543	NK122-2	PAK1	Pan-specific	p21-activated kinase 1 (alpha) (serine/threonine-protein kinase PAK 1)	1, 1	25.8495	18.7172	4.22141	1, 1	8.14519	39.3258	2.81332	-68.49	1, 1	14.2189	25.9669	3.72574	-44.9937	1, 1	69.9636	94.2123	6.38422	170.658	0, 0	63.1928	8.8522	6.15676	144.464	0, 0	23.7045	76.9734	4.78372	-8.29818	-1.3211	-2.17429	-1.48938	-0.77358	-0.853189	-2.47806	-0.168284	-0.487374	0.547517	1.59557	3	2	10	10	NP_002567	Q13153
544	NK122-4	PAK1	Pan-specific	p21-activated kinase 1 (alpha) (serine/threonine-protein kinase PAK 1)	0, 0	3929.36	50.7777	11.4694	0, 0	2939.3	8.3175	11.3086	-25.1966	0, 0	3173.63	18.0913	11.5279	-19.2329	0, 0	4540.94	22.7827	12.4045	15.5643	0, 0	3579.25	23.7273	11.9805	-8.91006	0, 0	2687.52	11.195	11.6087	-31.6042	1.08766	0.896954	0.995784	1.12869	-0.190703	-0.55389	-0.0918724	-0.266075	0.0410337	0.11958	3	2	2	11	NP_002567	Q13153
545	PK130	PAK1	T212	p21-activated kinase 1 (alpha) (serine/threonine-protein kinase PAK 1)	0, 0	1207.99	25.2962	9.76774	0, 0	1129.36	44.9564	9.92866	-6.50966	0, 0	959.665	3.56218	9.80239	-20.557	0, 0	1099.3	36.1067	10.3581	-8.99778	0, 0	2131.91	55.4832	11.233	76.4835	0, 0	1233.49	8.02797	10.4852	2.11096	0.522132	0.398065	0.446165	0.482069	-0.124067	-0.360349	-0.0759665	-0.22001	-0.0400624	-0.11675	3	2	4	11	NP_002567	Q13153
546	NK224	PAK1/2/3	Pan-specific	p21-activated kinase 1/2/3 (serine/threonine-protein kinase PAK 1/2/3)	0, 0	60.2435	18.5282	5.44208	0, 0	100.763	188.175	6.4422	67.2601	0, 0	68.3484	52.1218	5.99084	13.4536	0, 0	58.343	18.2684	6.12218	-3.15471	0, 0	124.027	16.7112	7.12958	105.876	0, 0	70.8578	4.04113	6.36349	17.6191	-0.915429	-0.862367	-0.767897	-0.856381	0.0530615	0.154115	0.147531	0.427271	0.0590472	0.172075	3	2	6	11	NP_002567	Q13153
547	PK061	PAK1/2/3	S144/S141/S154	p21-activated kinase 1/2/3 (serine/threonine-protein kinase PAK 1/2/3)	0, 0	11.6471	14.7046	3.07125	0, 0	15.6438	18.9135	3.75489	34.3147	1, 1	13.4816	39.5722	3.64893	15.7506	1, 1	2.34943	38.7931	1.488	-79.8282	0, 0	27.8666	15.1143	4.97554	139.258	0, 0	27.8834	36.9022	5.01797	139.402	-1.70333	-1.83389	-1.51385	-2.32068	-0.130554	-0.379189	0.189486	0.548778	-0.61735	-1.79908	3	2	8	11	NP_002567	Q13153
548	NK200	PAK2	Pan-specific	p21-activated kinase 2 (gamma) (serine/threonine-protein kinase PAK 2)	1, 1	5.84226	55.17	2.07587	1, 1	37.6053	80.4598	5.02024	543.677	1, 1	15.831	505.46	3.88069	170.974	1, 1	49.0554	36.8502	5.87203	739.664	0, 0	99.9626	92.3077	6.81839	1611.03	0, 0	31.5107	12.4084	5.1944	439.358	-2.03413	-1.37644	-1.44003	-0.935423	0.657692	1.91024	0.594102	1.7206	1.09871	3.20185	3	2	10	11	NP_002568.2	Q13177
549	NK200-2	PAK2	Pan-specific	p21-activated kinase 2 (gamma) (serine/threonine-protein kinase PAK 2)	0, 0	5742.14	23.6426	12.0167	0, 0	4546.04	10.1367	11.9378	-20.8302	0, 0	5029.82	7.85295	12.1923	-12.4052	0, 0	5191.71	6.3898	12.5977	-9.58592	0, 0	4299.33	12.3668	12.245	-25.1267	0, 0	3649.39	25.9222	12.0501	-36.4455	1.26954	1.1244	1.2074	1.18974	-0.145139	-0.421551	-0.0621397	-0.179965	-0.0797974	-0.232545	3	3	2	1	NP_002568.2	Q13177
550	NK123	PAK3	Pan-specific	p21-activated kinase 3 (beta) (serine/threonine-protein kinase PAK 3)	0, 0	4087.14	5.10304	11.5262	0, 0	2832.91	17.8417	11.2554	-30.6873	0, 0	4285.97	15.2622	11.9614	4.8647	0, 0	4178.7	6.20862	12.2845	2.24008	0, 0	3163.51	21.7397	11.8024	-22.5985	0, 0	3355.66	47.2527	11.929	-17.8971	1.10653	0.877725	1.13386	1.09079	-0.228807	-0.664562	0.0273267	0.0791418	-0.0157397	-0.0458685	3	3	4	1	NP_002569	O75914
551	NN085-1	PARP1	Pan-specific	Poly [ADP-ribose] polymerase 1 (ADPRT)	0, 0	159.554	12.3503	6.84725	0, 0	214.222	38.1917	7.53034	34.2636	0, 0	196.16	15.9915	7.51189	22.9431	0, 0	246.489	28.2376	8.20107	54.4868	1, 1	538.647	108.602	9.24827	237.596	1, 1	1.57743	147.159	0.874207	-99.0113	-0.448446	-0.468981	-0.283409	-0.199494	-0.0205347	-0.0596422	0.165038	0.477972	0.248952	0.725496	3	3	6	1	NP_001609	P09874
552	NN085-2	PARP1	Pan-specific	Poly [ADP-ribose] polymerase 1 (ADPRT)	0, 0	135.694	5.06366	6.61356	0, 0	108.586	10.6988	6.55007	-19.977	0, 0	239.506	24.6439	7.79992	76.5043	0, 0	176.647	3.49955	7.72042	30.1805	0, 0	608.943	25.5388	9.42524	348.762	0, 0	143.772	28.2832	7.38427	5.95278	-0.526107	-0.823369	-0.191665	-0.351371	-0.297262	-0.863385	0.334442	0.968589	0.174736	0.509216	3	3	8	1	NP_001609	P09874
553	PN058	Pax2	S394	Paired box protein 2	0, 0	1.75434	22.1053	0.340277	0, 0	2.64554	51.3672	1.19093	50.7994	1, 1	2.25481	55.9066	1.06901	28.5276	1, 1	3.66109	80.2466	2.12796	108.688	0, 0	3.63235	56.4728	2.03598	107.049	0, 0	1.29688	47.0492	0.591679	-26.0758	-2.61093	-2.76082	-2.33561	-2.11847	-0.149889	-0.435348	0.27532	0.797365	0.492457	1.43512	3	3	10	1	NP_003978	Q02962
554	NN086	Paxillin 1	Pan-specific	Paxillin 1	0, 0	395.603	3.35997	8.15726	0, 0	586.495	46.7019	8.98335	48.2536	0, 0	602.075	5.32666	9.12981	52.1919	0, 0	470.843	9.97032	9.13479	19.0192	0, 0	1335.98	64.7109	10.5588	237.708	0, 0	691.102	44.0991	9.64939	74.696	-0.0130865	0.0563141	0.231931	0.0955422	0.0694005	0.201571	0.245018	0.709605	0.108629	0.316566	3	3	2	2	NP_002850	P49023
555	PN059	Paxillin 1	Y31	Paxillin 1	0, 0	1721.59	11.352	10.2789	0, 0	1723.63	41.263	10.5386	0.11876	0, 0	1864.39	41.1014	10.7605	8.29481	0, 0	1040.15	16.5308	10.2783	-39.5818	0, 0	2226.61	4.40665	11.2957	29.3346	0, 0	2920.99	52.838	11.7289	69.6686	0.691996	0.618575	0.751341	0.456857	-0.0734212	-0.213249	0.0593447	0.17187	-0.235139	-0.685242	3	3	4	2	NP_002850	P49023
556	PN060-1	Paxillin 1	Y118	Paxillin 1	0, 0	702.974	20.0246	8.98668	0, 0	1144.13	48.1205	9.94741	62.7563	0, 0	543.07	2.84898	8.981	-22.7467	0, 0	532.685	11.0318	9.31283	-24.224	0, 0	1177.46	28.5579	10.3765	67.4963	0, 0	914.403	23.5022	10.0533	30.0764	0.262557	0.404845	0.184534	0.151798	0.142288	0.413271	-0.0780229	-0.225965	-0.110758	-0.322772	3	3	6	2	NP_002850	P49023
557	PN060-3	Paxillin 1	Y118	Paxillin 1	0, 0	4.37754	37.5	1.65947	0, 0	3.72438	39.1369	1.68437	-14.9207	0, 0	4.87504	20	2.18142	11.3649	0, 0	3.63178	34.8862	2.11636	-17.0361	0, 0	9.03437	24.5614	3.3505	106.38	0, 0	7.46633	72.1108	3.11703	70.5599	-2.17252	-2.58243	-1.98128	-2.12213	-0.409911	-1.19057	0.191235	0.553843	0.0503813	0.146821	3	3	8	2	NP_002850	P49023
558	NN087	PCNA	Pan-specific	Proliferating cell nuclear antigen	0, 0	22.3713	9.48785	4.01293	0, 0	40.2509	3.9343	5.11832	79.9217	0, 0	30.2831	32.4451	4.81645	35.3656	0, 0	29.9672	17.2973	5.161	33.9536	0, 0	27.1306	46.8986	4.93692	21.2739	0, 0	17.2321	58.6674	4.32366	-22.9723	-1.39038	-1.34098	-1.14197	-1.16009	0.0494054	0.143496	0.248416	0.719448	0.230291	0.671114	3	3	10	2	NP_002583	P12004
559	NK125	PCTK1 (PCTAIRE1)	Pan-specific	PCTAIRE-1 protein-serine kinase	0, 0	54.3097	88.0071	5.29249	0, 0	80.5133	46.8254	6.11853	48.2483	0, 0	30.9881	31.5829	4.84965	-42.9419	0, 0	27.8983	12.4235	5.0578	-48.631	0, 0	155.346	54.1419	7.45441	186.036	0, 0	85.5444	9.40292	6.63523	57.512	-0.965143	-0.979381	-1.13139	-1.1927	-0.0142378	-0.0413533	-0.166248	-0.481478	-0.227559	-0.663153	3	3	2	3	NP_148978	Q00536
560	PK063	PDGFRa	Y754	Platelet-derived growth factor receptor kinase alpha	0, 0	1390.67	54.6985	9.97092	0, 0	968.85	4.15647	9.7075	-30.3323	0, 0	695.7	13.739	9.33833	-49.9738	0, 0	687.944	16.2662	9.68184	-50.5316	0, 0	1800.08	16.064	10.9889	29.4395	0, 0	1829.75	31.476	11.0541	31.573	0.589652	0.318112	0.29835	0.268397	-0.27154	-0.788679	-0.291302	-0.843651	-0.321255	-0.936201	3	3	4	3	NP_006197	P16234
561	PK065	PDGFRb	Y716	Platelet-derived growth factor receptor kinase beta	0, 0	1186.79	1.1934	9.74219	0, 0	1291.71	30.5572	10.1224	8.84081	0, 0	554.998	267.944	9.01235	-53.2353	0, 0	1410.54	5.71413	10.7177	18.8537	0, 0	3325.86	176.94	11.8746	180.24	0, 0	2846.01	21.7276	11.6914	139.808	0.513641	0.468121	0.194517	0.595716	-0.0455202	-0.132212	-0.319123	-0.924226	0.0820748	0.239182	3	3	6	3	NP_032835	P09619
562	NN141-1	PDI	Pan-specific	Protein disulfide-isomerase	0, 0	7126.62	17.5608	12.3284	0, 0	6843.21	2.38519	12.5278	-3.97678	0, 0	4938.07	3.87181	12.1657	-30.7096	0, 0	4170.32	9.53972	12.2816	-41.4825	0, 0	6022.39	10.9596	12.7312	-15.4944	0, 0	5307.14	7.08356	12.5903	-25.5308	1.37311	1.33772	1.19894	1.08988	-0.0353831	-0.102769	-0.174164	-0.504404	-0.283227	-0.825381	3	3	8	3	NP_000909.2	P07237
563	NK126-1	PDK1	Pan-specific	3-phosphoinositide-dependent protein-serine kinase 1	0, 0	17.6072	18.6412	3.66744	0, 0	80.1564	33.9208	6.11212	355.249	0, 0	18.0944	1.76616	4.07348	2.76727	0, 0	31.3559	36.7569	5.22635	78.0862	0, 0	98.9573	9.57697	6.80381	462.029	0, 0	32.3093	40.7195	5.23051	83.5012	-1.5052	-0.981698	-1.37862	-1.13944	0.523502	1.52049	0.126582	0.366598	0.365759	1.06589	3	3	10	3	NP_002604	O15530
564	NK126-2	PDK1	Pan-specific	3-phosphoinositide-dependent protein-serine kinase 1	0, 0	5644.71	1.53242	11.992	0, 0	5555.77	1.39411	12.2271	-1.57563	0, 0	6604.05	8.72543	12.5851	16.9955	0, 0	6130.54	3.28987	12.8375	8.60694	0, 0	4080.54	14.2672	12.1696	-27.7103	0, 0	3769.16	2.41159	12.0967	-33.2266	1.26134	1.22902	1.33253	1.26552	-0.0323181	-0.0938667	0.0711954	0.206192	0.00418192	0.0121869	3	3	2	4	NP_002604	O15530
565	PK066	PDK1	S241	3-Phosphoinositide-dependent protein-serine kinase 1	0, 0	5.6732	5.60304	2.03351	0, 0	4.06391	20.566	1.81024	-28.3666	0, 0	3.86693	177.941	1.8472	-31.8387	0, 0	4.10083	14.7368	2.2916	-27.7158	0, 0	13.3053	1.50235	3.909	134.529	0, 0	10.2838	20.0737	3.57894	81.2705	-2.04821	-2.53692	-2.08774	-2.06676	-0.488714	-1.41945	-0.03953	-0.114484	-0.0185538	-0.0540694	3	3	4	4	NP_002604	O15530
566	PN061	PED15 (PEA15)	S116	Phosphoprotein-enriched in diabetes/astrocytes 15	0, 0	3213.31	12.9688	11.1792	0, 0	2524.3	14.4746	11.089	-21.4423	0, 0	2986.46	8.53	11.4402	-7.0597	0, 0	2602.2	8.84108	11.6012	-19.0181	0, 0	4856.13	165.02	12.4207	51.1255	0, 0	7527.53	4.35061	13.0946	134.261	0.991202	0.817568	0.96785	0.874877	-0.173634	-0.504314	-0.0233518	-0.0676302	-0.116325	-0.338994	3	3	6	4	NP_003759	Q15121
567	NN088	PERP	Pan-specific	p53-induced protein PIGPC1	0, 0	202.758	19.8287	7.19296	0, 0	190.388	9.58904	7.36017	-6.10079	0, 0	251.816	8.05665	7.87223	24.1952	0, 0	245.997	24.5476	8.19818	21.3253	0, 0	662.994	21.5584	9.54793	226.988	0, 0	449.412	90.3244	9.02852	121.649	-0.333553	-0.530499	-0.168633	-0.200406	-0.196947	-0.572024	0.164919	0.477629	0.133147	0.388016	3	3	8	4	NP_071404	Q9H230
568	NN089	PI3K	Pan-specific	Phosphatidylinositol 3-kinase regulatory subunit alpha	0, 0	2203.38	120.638	10.6349	0, 0	2239.16	27.3335	10.9161	1.62371	0, 0	1750.49	33.1145	10.6695	-20.5546	0, 0	1812.09	2.39226	11.0791	-17.7586	0, 0	2318.44	26.9829	11.354	5.22211	0, 0	964.013	7.50785	10.1295	-56.2485	0.8103	0.755051	0.722372	0.709913	-0.0552488	-0.160468	-0.0879283	-0.254653	-0.100387	-0.292549	3	3	10	4	NP_852664	P27986
569	PN127	PI3K p85/p55	Y467/Y199	Phosphatidylinositol 3-kinase regulatory subunit alpha	0, 0	4.77524	9.19158	1.78492	0, 0	1.87378	29.6875	0.69332	-60.7606	0, 0	6.17011	10.1521	2.5213	29.2103	0, 0	5.17126	39.8601	2.62621	8.29313	0, 0	27.2121	102.899	4.94125	469.857	0, 0	14.0695	45.9606	4.03113	194.634	-2.13082	-2.94071	-1.87302	-1.96104	-0.80989	-2.35229	0.257802	0.74663	0.169788	0.494795	3	3	2	5	NP_852664	P27986
570	NN114	PI3KR4	Pan-specific	Phosphoinositide-3-kinase, regulatory subunit 4	1, 0	19.9671	122.638	3.8489	1, 0	39.2415	3774.65	5.08168	96.5314	0, 0	6.54412	44.5382	2.60621	-67.2254	0, 0	19.7026	4.99346	4.556	-1.3247	0, 0	103.614	89.3828	6.87016	418.927	0, 0	69.1298	0.724638	6.32787	246.219	-1.4449	-1.35422	-1.84598	-1.35126	0.0906719	0.263353	-0.401082	-1.16159	0.0936354	0.272872	3	3	4	5	NP_055417	Q99570
571	NK192	PI4KCB	Pan-specific	phosphatidylinositol 4-kinase, catalytic, beta polypeptide	0, 0	14.0957	73.0738	3.34653	0, 0	22.0821	8.21256	4.25217	56.6581	0, 0	10.7345	13.7957	3.3202	-23.8453	0, 0	33.764	71.7354	5.3331	139.534	0, 0	38.9567	20.1325	5.45887	176.373	0, 0	15.4318	21.137	4.16446	9.47867	-1.61185	-1.65411	-1.61856	-1.10571	-0.0422601	-0.122743	-0.00670716	-0.0194249	0.506136	1.47498	3	3	6	5	NP_002642	Q5VWC1
572	NK209	PIP5K2a	Pan-specific	Phosphatidylinositol 4-phosphatase 5-kinase type 2 alpha	0, 0	16.2713	35.5939	3.55361	0, 0	20.9244	14.686	4.17449	28.597	1, 0	11.8727	44.6733	3.46558	-27.0329	1, 0	71.4277	12960.2	6.4141	338.98	0, 0	59.1654	71.1108	6.06175	263.618	0, 0	23.2905	35.9758	4.7583	43.1387	-1.54303	-1.68219	-1.57225	-0.764139	-0.139163	-0.404195	-0.029216	-0.0846137	0.778892	2.26985	3	3	8	5	NP_005019.2	P48426
573	NK213	PITSLRE	Pan-specific	PITSLRE serine/threonine-protein kinase CDC2L1	0, 0	2758.99	12.1649	10.9593	0, 0	2974.39	3.32626	11.3257	7.80717	0, 0	2527.38	13.1355	11.1994	-8.39461	0, 0	5080.28	6.46472	12.5664	84.1353	0, 0	2100.3	15.6516	11.2115	-23.8742	0, 0	2353.71	14.2271	11.4173	-14.6896	0.918116	0.903144	0.891153	1.17985	-0.0149718	-0.0434849	-0.0269627	-0.0780876	0.261737	0.762753	3	3	10	5	NP_277021.1	P21127
574	NK127-1	PKA Ca/b	Pan-specific	cAMP-dependent protein-serine kinase catalytic subunit alpha/beta	0, 0	1054.13	40.6904	9.57119	0, 0	999.268	13.7253	9.7521	-5.20468	0, 0	1624.05	3.26877	10.5614	54.0648	0, 0	1557.96	8.68025	10.8611	47.7958	0, 0	2342.72	200.287	11.369	122.241	0, 0	3212.81	1.46126	11.8663	204.783	0.45681	0.334235	0.68792	0.641031	-0.122575	-0.356014	0.23111	0.669327	0.184221	0.536857	3	3	2	6	NP_002721	P17612
575	PK067	PKA Ca/b	T198	cAMP-dependent protein-serine kinase catalytic subunit alpha/beta	0, 0	1159.77	7.07913	9.70896	0, 0	1392.57	3.71376	10.2309	20.0735	0, 0	696.574	12.4355	9.34014	-39.9384	0, 0	910.799	15.0183	10.0867	-21.467	0, 0	3337.85	22.5582	11.8798	187.804	0, 0	1309.12	14.2165	10.571	12.8778	0.502598	0.507334	0.298927	0.396319	0.00473686	0.013758	-0.20367	-0.589858	-0.106279	-0.309718	3	3	4	6	NP_002721	P17612
576	PK068	PKA Cb	S339	cAMP-dependent protein-serine kinase catalytic subunit beta	0, 0	938.912	14.2677	9.40419	0, 0	1661.37	44.1016	10.4855	76.9467	0, 0	585.205	17.2106	9.0888	-37.672	0, 0	714.341	42.9157	9.73616	-23.9182	0, 0	3453.99	0.0610641	11.9291	267.872	0, 0	848.883	9.39613	9.94605	-9.58861	0.401312	0.599387	0.218871	0.285562	0.198075	0.575302	-0.182441	-0.528374	-0.11575	-0.337319	3	3	6	6	NP_002722	P22694
577	NN116	PKA R1a	Pan-specific	cAMP-dependent protein-serine kinase type I-alpha regulatory chain	0, 1	101.986	37.6627	6.20158	0, 1	309.904	99.3936	8.06305	203.87	0, 0	41.3443	26.0356	5.26562	-59.4608	0, 0	243.841	139.068	8.18549	139.093	0, 0	291.951	1.87594	8.36466	186.266	0, 0	109.869	30.285	6.99628	7.72981	-0.663024	-0.276393	-0.998895	-0.204418	0.386631	1.12295	-0.335871	-0.972729	0.458606	1.33647	3	3	8	6	NP_002725	P10644
578	NK128	PKA R2a	Pan-specific	cAMP-dependent protein-serine kinase regulatory type 2 subunit alpha	1, 1	19.5694	5.26163	3.81987	1, 1	2.86571	362.045	1.30626	-85.3561	0, 0	10.5475	0.933063	3.29484	-46.1018	0, 0	63.6105	27.2132	6.24688	225.052	0, 0	109.944	65.1762	6.9557	461.816	0, 0	29.4109	2.52444	5.09491	50.2907	-1.45454	-2.71912	-1.62663	-0.816976	-1.26458	-3.67292	-0.17209	-0.498396	0.637565	1.85799	3	3	10	6	NP_004148	P13861
579	PK069	PKA R2a	S99	cAMP-dependent protein-serine kinase regulatory type 2 subunit alpha	0, 0	521.057	0.217781	8.55465	0, 0	1779.89	19.2386	10.5849	241.591	0, 0	373.843	3.86103	8.4423	-28.2529	0, 0	734.512	259.13	9.77633	40.9656	0, 0	842.524	39.9691	9.89365	61.6951	0, 0	979.82	28.9641	10.153	88.0445	0.118979	0.635325	0.0129446	0.298256	0.516346	1.49971	-0.106035	-0.307092	0.179276	0.522446	3	3	2	7	NP_523671	P13861
580	NK129	PKBa (Akt1)	Pan-specific	Protein-serine kinase B alpha	0, 0	5185.2	8.575	11.8695	0, 0	8295.3	15.5963	12.8054	59.9804	0, 0	5664.77	22.6313	12.3638	9.24885	0, 0	6836.25	62.3098	12.9947	31.8417	0, 0	8152.23	14.0775	13.1681	57.2211	0, 0	5851.38	29.5411	12.7312	12.8477	1.22062	1.43809	1.26203	1.31519	0.217464	0.631615	0.0414063	0.119918	0.0945617	0.275571	3	3	4	7	NP_005154	P31749
581	NK129-2	PKBa (Akt1)	Pan-specific	Protein-serine kinase B alpha	1, 1	51.329	27.1697	5.21105	1, 1	2.41494	78.271	1.05936	-95.2952	0, 0	41.9333	0.923517	5.28603	-18.3049	0, 0	68.2952	1.667	6.3494	33.0537	0, 0	304.429	1.11821	8.42504	493.093	0, 0	37.0941	23.6613	5.42975	-27.7327	-0.992207	-2.80838	-0.992395	-0.784583	-1.81618	-5.27501	-0.000187244	-0.000542284	0.207624	0.605058	3	3	6	7	NP_005154	P31749
582	PK071-2	PKBa (Akt1)	T308	Protein-serine kinase B alpha	0, 0	28.8496	35.2164	4.37983	0, 0	126.571	22.7011	6.77117	338.726	0, 0	14.8422	209.064	3.78764	-48.5532	0, 0	44.5261	47.486	5.73227	54.3386	0, 0	121.407	1.25831	7.09878	320.826	0, 0	26.9506	57.1816	4.96887	-6.58267	-1.26845	-0.743435	-1.46966	-0.979584	0.525015	1.52489	-0.201214	-0.582745	0.288866	0.841813	3	3	8	7	NP_005154	P31749
583	PK072-1	PKBa (Akt1)	S473	Protein-serine kinase B alpha	0, 0	566.514	9.49663	8.67531	0, 0	746.06	23.4857	9.33052	31.6932	0, 0	290.049	78.3471	8.07616	-48.8011	0, 0	1006.44	25.3207	10.2307	77.6558	0, 0	2202.45	14.7387	11.28	288.772	0, 0	739.074	1.89573	9.74621	30.46	0.159082	0.181825	-0.103678	0.44184	0.0227429	0.066056	-0.26276	-0.760989	0.282758	0.824013	3	3	10	7	NP_005154	P31749
584	PK072-3	PKBa (Akt1)	S473	Protein-serine kinase B alpha	0, 0	160.206	26.3734	6.85313	0, 0	355.609	22.8543	8.26152	121.969	0, 0	107.626	20.3759	6.64589	-32.8204	0, 0	131.397	44.2943	7.29348	-17.9824	0, 0	211.516	29.9307	7.8997	32.0272	0, 0	507.072	29.0592	9.20268	216.512	-0.446489	-0.204643	-0.55925	-0.486273	0.241846	0.702432	-0.112761	-0.326573	-0.0397845	-0.11594	3	3	2	8	NP_005154	P31749
585	PK072-5	PKBa (Akt1)	S473	Protein-serine kinase B alpha	0, 0	2075.6	70.8015	10.5487	0, 0	5413.81	26.7329	12.1898	160.831	0, 0	856.481	30.7681	9.63828	-58.7358	0, 0	2302.01	54.7971	11.4244	10.908	0, 0	4810.13	343.748	12.4069	131.746	0, 0	5265.36	71.0973	12.5789	153.679	0.781656	1.21552	0.393893	0.819	0.433861	1.26013	-0.387764	-1.12302	0.0373438	0.108827	3	3	4	8	NP_005154	P31749
586	PK148	PKBa (Akt1)	Y474	Protein-serine kinase B alpha	0, 0	246.938	26.9861	7.47735	0, 0	398.343	14.2628	8.42524	61.3128	0, 0	184.587	7.80399	7.42417	-25.2495	0, 0	818.926	26.442	9.93328	231.632	0, 0	877.628	9.34659	9.95254	255.404	0, 0	276.431	14.0055	8.32741	11.9436	-0.23904	-0.145455	-0.311352	0.347847	0.0935859	0.271817	-0.0723116	-0.209424	0.586888	1.71031	3	3	6	8	NP_005154	P31749
587	NK130-1	PKBb (Akt2)	Pan-specific	Protein-serine kinase B beta	0, 0	66.7107	24.559	5.58919	0, 0	173.718	243.369	7.22797	160.405	0, 0	32.0414	22.5417	4.89787	-51.9697	0, 0	183.776	43.0873	7.77749	175.482	0, 0	164.116	16.5772	7.53364	146.011	0, 0	76.3302	39.3869	6.47081	14.4197	-0.866538	-0.578292	-1.11603	-0.333336	0.288246	0.837199	-0.249494	-0.722571	0.533202	1.55386	3	3	8	8	NP_001617	P31751
588	NK130-2	PKBb (Akt2)	Pan-specific	Protein-serine kinase B beta	0, 0	8.3643	12.5466	2.59359	0, 0	6.62253	42.9847	2.51475	-20.8238	1, 1	5.29204	37.4156	2.29983	-36.7306	1, 1	4.06481	289.214	2.27888	-51.4029	0, 0	15.3505	189.024	4.11528	83.5235	0, 0	6.70558	21.6117	2.96199	-19.8309	-1.86207	-2.28222	-1.94356	-2.07078	-0.420149	-1.22031	-0.0814893	-0.236004	-0.208709	-0.608219	3	3	10	8	NP_001617	P31751
589	NK130-3	PKBb (Akt2)	Pan-specific	Protein-serine kinase B beta	0, 0	8.84238	47.1983	2.67378	0, 0	5.85309	25.8276	2.33657	-33.8064	0, 0	5.53601	11.1111	2.36485	-37.3923	0, 0	3.05552	28.5714	1.86711	-65.4446	0, 0	2.56682	63.4545	1.53506	-70.9713	0, 0	3.09118	18.5859	1.84479	-65.0413	-1.83543	-2.34664	-1.92285	-2.20089	-0.511217	-1.48481	-0.0874281	-0.253204	-0.36547	-1.06505	3	3	2	9	NP_001617	P31751
590	NK130-5	PKBb (Akt2)	Pan-specific	Protein-serine kinase B beta	1, 1	60.7645	26.9669	5.4545	1, 1	48.702	1325.52	5.39328	-19.8513	1, 1	41.5593	1.22854	5.27311	-31.606	1, 1	7.0885	401.065	3.08117	-88.3345	0, 0	105.682	13.64	6.89866	73.9202	0, 0	99.2714	57.3751	6.84994	63.3706	-0.9113	-1.24157	-0.996512	-1.81728	-0.330274	-0.959269	-0.085212	-0.246786	-0.905976	-2.64019	3	3	4	9	NP_001617	P31751
591	NK130-6	PKBb (Akt2)	Pan-specific	Protein-serine kinase B beta	0, 0	1833.83	9.64327	10.37	0, 0	3011.53	11.6109	11.3437	64.2211	0, 0	1737	11.7121	10.6584	-5.27979	0, 0	3190.49	2.96896	11.8953	73.9799	0, 0	1830.74	15.5785	11.0133	-0.168311	0, 0	1898.31	20.1736	11.1071	3.51651	0.722278	0.909617	0.718819	0.96779	0.187339	0.544119	-0.00345851	-0.0100163	0.245512	0.715471	3	3	6	9	NP_001617	P31751
592	NK130-7	PKBb (Akt2)	Pan-specific	Protein-serine kinase B beta	0, 0	2053.5	0.96735	10.5332	0, 0	3133.5	35.2637	11.4009	52.5935	0, 0	1957.57	7.67073	10.8309	-4.67158	0, 0	4361.76	13.907	12.3464	112.407	0, 0	1632.52	54.6273	10.848	-20.5006	0, 0	2053.37	0.149647	11.2204	-0.00601956	0.776523	0.930325	0.773752	1.11034	0.153801	0.44671	-0.00277163	-0.00802703	0.333816	0.972805	3	3	8	9	NP_001617	P31751
593	NK131-1	PKBg (Akt3)	Pan-specific	Protein-serine kinase B gamma	0, 0	13.4319	20.6967	3.27694	0, 0	10.9159	7.28314	3.23573	-18.7319	0, 0	7.45228	3.34657	2.79369	-44.5182	0, 0	39.6623	3.80759	5.56538	195.283	0, 0	59.1698	27.3637	6.06186	340.516	0, 0	78.0453	11.2591	6.50287	481.043	-1.63498	-2.02158	-1.78626	-1.03232	-0.386601	-1.12287	-0.151285	-0.438142	0.602659	1.75627	3	3	10	9	NP_005456	Q9Y243
594	NK131-2	PKBg (Akt3)	Pan-specific	Protein-serine kinase B gamma	0, 0	31.2248	8.14815	4.49397	0, 0	86.918	90.6459	6.22895	178.362	0, 0	23.5562	20.3148	4.45404	-24.5591	0, 0	34.8972	101.913	5.38073	11.7613	0, 0	102.057	60.1655	6.84831	226.847	0, 0	70.6745	3.29341	6.35975	126.341	-1.23052	-0.939459	-1.2574	-1.09066	0.291059	0.845369	-0.0268826	-0.0778557	0.139855	0.407565	3	3	2	10	NP_005456	Q9Y243
595	NK201	PKC	Pan-specific	Protein-serine kinase C alpha	0, 0	71.6592	71.9429	5.69243	0, 0	423.578	13.7587	8.51385	491.101	0, 0	111.592	9.83333	6.69809	55.7258	0, 0	127.551	73.8133	7.25062	77.9969	0, 0	309.088	126.226	8.44695	331.331	0, 0	424.148	14.1296	8.94505	491.896	-0.83223	-0.113418	-0.542622	-0.499816	0.718813	2.08776	0.289608	0.838746	0.332414	0.96872	3	3	4	10	NP_002728	P17252
596	NK218	PKC h	Pan-specific	Protein kinase C eta type	0, 0	2783.43	12.208	10.972	0, 0	3641.06	17.2809	11.6175	30.8119	0, 0	3422.64	14.7871	11.6369	22.9647	0, 0	6851.32	7.63952	12.9979	146.146	0, 0	3074.83	47.8263	11.7614	10.469	0, 0	2905.77	33.9364	11.7213	4.39516	0.922345	1.00862	1.0305	1.31619	0.0862792	0.250595	0.10815	0.313219	0.393845	1.14774	3	3	6	10	NP_006246.2	P24723
597	NK132	PKCa	Pan-specific	Protein-serine kinase C alpha	0, 0	4820.09	6.21791	11.7642	0, 0	6384.06	4.37579	12.4276	32.4468	0, 0	2505.87	125.851	11.1871	-48.012	0, 0	3873.06	51.7034	12.1749	-19.6476	0, 0	7125.52	94.8728	12.9739	47.8296	0, 0	1867.2	54.2857	11.0833	-61.2621	1.18562	1.3015	0.887224	1.05617	0.115881	0.336571	-0.298393	-0.864187	-0.129449	-0.37724	3	3	8	10	NP_002728	P17252
598	PK073	PKCa	S657	Protein-serine kinase C alpha	0, 0	2905.18	68.9467	11.0338	0, 0	3734.4	480.906	11.654	28.5427	0, 0	1804.08	7.68574	10.7131	-37.9013	0, 0	2365.93	7.37023	11.4639	-18.5619	0, 0	4131.39	8.8797	12.1875	42.2075	0, 0	3742.25	69.4793	12.0863	28.8129	0.942871	1.02183	0.736231	0.831486	0.0789547	0.229321	-0.206641	-0.59846	-0.111385	-0.324599	3	3	10	10	NP_002728	P17252
599	PK074	PKCa/b2	T638/T641	Protein-serine kinase C alpha/beta 2	0, 0	13.1506	30.111	3.24641	0, 0	14.5696	19.3093	3.65226	10.7899	0, 0	4.94382	13.7652	2.20163	-62.4062	0, 0	5.32119	4.52308	2.66744	-59.5366	0, 0	15.8907	58.7879	4.16519	20.8364	0, 0	15.1762	13.6022	4.14037	15.4028	-1.64512	-1.87099	-1.97484	-1.94801	-0.225869	-0.656027	-0.329719	-0.954912	-0.302884	-0.882663	3	3	2	11	NP_002728	P17252
600	NK133	PKCb1	Pan-specific	Protein-serine kinase C beta 1	0, 0	10247.3	4.7737	12.8523	0, 0	13660.8	22.4153	13.5251	33.311	0, 0	8089.64	6.11614	12.8779	-21.0561	0, 0	11333	18.4286	13.7239	10.5952	0, 0	9266.62	86.6843	13.3529	-9.57032	0, 0	8374.7	11.2518	13.2485	-18.2742	1.54723	1.69827	1.42577	1.54562	0.151034	0.438672	-0.121464	-0.351776	-0.00161701	-0.00471228	3	3	4	11	NP_002729	P05771
601	NK133-2	PKCb1	Pan-specific	Protein-serine kinase C beta 1	0, 0	81.4217	5.87108	5.87669	0, 0	105.06	9.19078	6.50244	29.0321	0, 0	61.2776	17.8926	5.83329	-24.7404	0, 0	68.9887	28.858	6.36398	-15.2699	0, 0	333.507	55.6611	8.55665	309.605	0, 0	89.552	21.1273	6.70129	9.98552	-0.770994	-0.840587	-0.818079	-0.779977	-0.0695931	-0.202131	-0.0470851	-0.136365	-0.00898315	-0.0261787	3	3	6	11	NP_002729	P05771
602	PK075	PKCb1/2	T500	Protein-serine kinase C beta 1/2	0, 0	1524.9	6.74791	10.1038	0, 0	2751.41	64.6939	11.2133	80.4323	0, 0	1412.62	7.61235	10.3602	-7.36296	0, 0	1542.78	18.62	10.847	1.17287	0, 0	3652.63	32.97	12.0098	139.533	0, 0	1084.55	3.97423	10.2995	-28.8771	0.633829	0.8625	0.623827	0.636567	0.228672	0.664168	-0.0100019	-0.0289669	0.00273817	0.00797957	3	3	8	11	NP_997700	P05771
603	PK075-2	PKCb1/2	T500	Protein-serine kinase C beta 1/2	0, 0	1556.53	3.34384	10.1335	0, 0	1564.14	16.8783	10.3985	0.489084	0, 0	1338.08	9.51255	10.282	-14.0339	0, 0	2089.78	26.7707	11.2848	34.2589	0, 0	1834.19	39.444	11.016	17.8384	0, 0	2856.36	118.108	11.6966	83.5087	0.643672	0.567932	0.598917	0.774907	-0.0757399	-0.219984	-0.0447545	-0.129615	0.131235	0.382445	3	3	10	11	NP_997700	P05771
604	NK134-2	PKCb2	Pan-specific	Protein-serine kinase C beta 2	0, 0	6056.71	2.50165	12.0937	0, 0	6975.61	30.1649	12.5555	15.1715	0, 0	3073.21	20.5429	11.4815	-49.2594	0, 0	4020.39	11.5944	12.2288	-33.621	0, 0	2812.35	4.63085	11.6326	-53.5664	0, 0	3521.12	3.7726	11.9984	-41.8642	1.29511	1.34772	0.981009	1.07319	0.0526043	0.152787	-0.314103	-0.909687	-0.221926	-0.646736	3	4	2	1	AAA60095	P05771-2
605	PK076-2	PKCb2	T641	Protein-serine kinase C beta 2	0, 0	2962.68	26.4064	11.062	0, 0	4729	95.3049	11.9947	59.6186	0, 0	2216.29	11.1016	11.0099	-25.1931	0, 0	2184.36	0.44217	11.3487	-26.271	0, 0	3754.72	97.3344	12.0496	26.7336	0, 0	2326.54	13.7915	11.4006	-21.4719	0.952268	1.14498	0.830795	0.795086	0.192713	0.559727	-0.121474	-0.351804	-0.157182	-0.45806	3	4	4	1	NP_002729	P05771
606	NK135	PKCd	Pan-specific	Protein-serine kinase C delta	0, 0	1406.35	6.49303	9.98708	0, 0	1621.87	16.4715	10.4508	15.325	0, 0	2297.96	8.08837	11.0621	63.3993	0, 0	2990.81	16.8107	11.802	112.665	0, 0	2453.04	0.298448	11.4354	74.4267	0, 0	2321.63	4.08109	11.3976	65.0822	0.595026	0.586836	0.847423	0.938328	-0.00819008	-0.0237878	0.252397	0.730978	0.343302	1.00045	3	4	6	1	NP_006245	Q05655
607	PK077-1	PKCd	Y313	Protein-serine kinase C delta	0, 0	1270.16	1.17819	9.84014	0, 0	3092.04	2.58447	11.3817	143.437	0, 0	479.454	5.40628	8.80126	-62.2525	0, 0	481.899	6.33888	9.16828	-62.06	0, 0	1311.3	5.98225	10.5319	3.23875	0, 0	1149.4	32.9838	10.3833	-9.5072	0.546192	0.923377	0.127281	0.106123	0.377185	1.09552	-0.418911	-1.21322	-0.440069	-1.28245	3	4	8	1	NP_006245	Q05655
608	PK077-2	PKCd	Y313	Protein-serine kinase C delta	0, 0	293.298	29.2499	7.72557	0, 0	455.366	64.2499	8.61825	55.2572	0, 0	234.783	15.854	7.77119	-19.9506	0, 0	194.123	16.8482	7.85651	-33.8139	0, 0	1121.59	12.5244	10.3064	282.408	0, 0	934.905	41.9296	10.0853	218.756	-0.15655	-0.0756748	-0.200817	-0.308367	0.0808748	0.234898	-0.044267	-0.128203	-0.151817	-0.442426	3	4	10	1	NP_006245	Q05655
609	PK078	PKCd	T507	Protein-serine kinase C delta	0, 0	40.5951	432.039	4.87258	0, 0	34.3665	427.661	4.8903	-15.3433	0, 0	109.576	16.1681	6.67179	169.923	0, 0	120.362	28.6418	7.16693	196.494	0, 0	81.5892	12.7419	6.52538	100.983	0, 0	212.064	67.9024	7.94499	422.388	-1.10469	-1.42341	-0.551001	-0.526262	-0.31872	-0.92571	0.553691	1.60357	0.57843	1.68566	3	4	2	2	NP_006245	Q05655
610	PK079-1	PKCd	S645	Protein-serine kinase C delta	0, 0	500.018	4.29451	8.49518	0, 0	765.246	48.5803	9.36715	53.0438	0, 0	545.452	32.0019	8.98732	9.08654	0, 0	731.042	24.3545	9.7695	46.2032	0, 0	1369.61	71.0584	10.5946	173.911	0, 0	975.913	20.9668	10.1472	95.1756	0.099218	0.195068	0.186545	0.296097	0.0958499	0.278393	0.0873269	0.252911	0.196879	0.573744	3	4	4	2	NP_006245	Q05655
611	PK080	PKCd	S664	Protein-serine kinase C delta	0, 0	1563.83	4.95916	10.1402	0, 0	1741.65	6.8723	10.5536	11.3709	0, 0	1133.27	12.1857	10.0423	-27.5322	0, 0	1511.07	3.54893	10.817	-3.37363	0, 0	4080.41	10.1981	12.1696	160.925	0, 0	2368.27	93.2473	11.4263	51.4408	0.645916	0.623999	0.522576	0.627099	-0.0219169	-0.0636567	-0.12334	-0.35721	-0.0188166	-0.0548354	3	4	6	2	NP_006245	Q05655
612	NK136	PKCe	Pan-specific	Protein-serine kinase C epsilon	0, 0	1804.16	2.43761	10.3465	0, 0	3141.07	43.389	11.4044	74.1015	0, 0	2385.15	1.52651	11.1159	32.2027	0, 0	3019.14	3.638	11.8156	67.3436	0, 0	2184.71	2.59084	11.2683	21.093	0, 0	2155.72	42.1105	11.2906	19.486	0.714458	0.931582	0.864535	0.942626	0.217124	0.630629	0.150078	0.434646	0.228169	0.664929	3	4	8	2	NP_005391	Q02156
613	NK136-2	PKCe	Pan-specific	Protein-serine kinase C epsilon	0, 0	1149.26	13.2731	9.69584	0, 0	1540.6	49.1505	10.3766	34.0508	0, 0	1603.72	1.0221	10.5432	39.543	0, 0	1975.83	10.6994	11.2039	71.921	0, 0	1876.98	3.87468	11.0493	63.3205	0, 0	1880.02	3.93976	11.0932	63.5844	0.498237	0.560023	0.682131	0.749347	0.061786	0.179455	0.183895	0.532585	0.25111	0.731785	3	4	10	2	NP_005391	Q02156
614	PK081-1	PKCe	S729	Protein-serine kinase C epsilon	0, 0	404.226	17.1759	8.18837	0, 0	468.988	10.0047	8.66078	16.0211	0, 0	315.236	8.20799	8.1963	-22.0148	0, 0	309.247	22.1947	8.52831	-23.4965	0, 0	503.944	0.947941	9.15219	24.6689	0, 0	703.51	2.79312	9.67506	74.0388	-0.00274747	-0.0603017	-0.0654116	-0.0960944	-0.0575542	-0.167164	-0.0626641	-0.181484	-0.093347	-0.272032	3	4	2	3	NP_005391	Q02156
615	NK137	PKCg	Pan-specific	Protein-serine kinase C gamma	0, 0	3657.11	0.427419	11.3658	0, 0	3113.14	1.56547	11.3915	-14.8745	0, 0	4437.78	42.2785	12.0116	21.3467	0, 0	4709.81	8.30798	12.4571	28.7849	0, 0	2908.62	1.12318	11.6812	-20.4668	0, 0	2801.01	6.13446	11.6684	-23.4092	1.05323	0.926923	1.14985	1.14534	-0.126307	-0.366855	0.0966242	0.279837	0.092105	0.268412	3	4	4	3	NP_002730	P05129
616	PK082-1	PKCg	T514	Protein-serine kinase C gamma	0, 0	2008.52	42.3456	10.5013	0, 0	2499.83	11.9	11.075	24.4611	0, 0	1393.57	16.8707	10.3406	-30.617	0, 0	1815.49	54.4264	11.0818	-9.61049	0, 0	4057.64	0.629511	12.1615	102.021	0, 0	4812.3	3.17557	12.4491	139.594	0.765906	0.812488	0.617589	0.710768	0.0465818	0.135295	-0.148317	-0.429546	-0.0551379	-0.160683	3	4	6	3	NP_002730	P05129
617	PK082-2	PKCg	T514	Protein-serine kinase C gamma	0, 0	2616.68	3.65071	10.8829	0, 0	3022.46	29.2314	11.3489	15.5073	0, 0	1286.1	13.9923	10.2248	-50.8499	0, 0	1595.58	0.557088	10.8956	-39.0229	0, 0	3756.09	15.3894	12.0501	43.5438	0, 0	3013.23	14.6093	11.7737	15.1545	0.892725	0.911506	0.580709	0.651906	0.0187809	0.0545484	-0.312016	-0.903642	-0.240819	-0.701795	3	4	8	3	NP_002730	P05129
618	PK083	PKCg	T655	Protein-serine kinase C gamma	0, 0	1351.25	47.2268	9.92942	0, 0	2002.67	55.981	10.7551	48.2088	0, 0	1623	10.9918	10.5605	20.1114	0, 0	1903.73	31.0587	11.1503	40.887	0, 0	3113.24	32.902	11.7793	130.397	0, 0	3369.6	1.52563	11.935	149.37	0.575863	0.696834	0.687624	0.732402	0.120971	0.351355	0.111761	0.323675	0.156539	0.456185	3	4	10	3	NP_002730	P05129
619	PK084	PKCg	T674	Protein-serine kinase C gamma	0, 0	439.375	5.59057	8.30866	0, 0	671.775	41.1321	9.1792	52.8933	0, 0	344.151	1.96594	8.32291	-21.6725	0, 0	349.675	26.7983	8.70556	-20.4154	0, 0	651.273	25.7221	9.52219	48.227	0, 0	1101.1	17.8193	10.3214	150.606	0.0372293	0.127122	-0.0250839	-0.0400858	0.0898922	0.261089	-0.0623131	-0.180468	-0.0773151	-0.225311	3	4	2	4	NP_002730.1	P05129
620	PK085	PKCh	T655	Protein-serine kinase C eta	0, 0	510.089	7.33297	8.52395	0, 0	620.02	31.9892	9.06354	21.5512	0, 0	294.443	18.3796	8.09785	-42.2761	0, 0	292.253	10.0665	8.44676	-42.7054	0, 0	1182.32	20.6536	10.3825	131.787	0, 0	1008.96	43.0016	10.1953	97.8016	0.108779	0.0853063	-0.0967682	-0.12186	-0.023473	-0.0681765	-0.205548	-0.595294	-0.230639	-0.672128	3	4	4	4	NP_006246	P24723
621	NK138-1	PKCl/i	Pan-specific	Protein-serine kinase C lambda/iota	0, 0	964.472	16.0774	9.44294	0, 0	1041.58	21.0276	9.81192	7.99448	0, 0	953.135	28.134	9.79254	-1.17548	0, 0	1038.52	7.04949	10.276	7.678	0, 0	1299.06	11.7691	10.5183	34.6913	0, 0	1065.03	4.08725	10.2733	10.426	0.41419	0.355863	0.443027	0.456143	-0.0583266	-0.169407	0.0288376	0.0835177	0.0419533	0.12226	3	4	6	4	NP_002731	P41743
622	PK087	PKCl/i	T564	Protein-serine kinase C lambda/iota	0, 0	2751.75	2.89675	10.9555	0, 0	3808.16	62.4912	11.6822	38.3906	0, 0	2420.76	5.63119	11.1373	-12.0281	0, 0	2490.63	42.6375	11.538	-9.48914	0, 0	4423.55	44.5816	12.2861	60.7542	0, 0	3792.84	14.3319	12.1057	37.8341	0.916856	1.03203	0.871347	0.854901	0.115171	0.334511	-0.0455089	-0.1318	-0.0619544	-0.180547	3	4	8	4	NP_002731	P41743
623	NK142	PKCm (PKD)	Pan-specific	Protein-serine kinase C mu (Protein kinase D)	0, 0	973.827	26.6866	9.45687	0, 0	856.28	26.5599	9.52931	-12.0706	0, 0	1011.17	11.1848	9.87782	3.83487	0, 0	2342.98	14.3085	11.4498	140.595	0, 0	907.753	15.4412	10.0012	-6.78499	0, 0	1098.06	10.5422	10.3174	12.7577	0.418818	0.253692	0.47019	0.827043	-0.165126	-0.479602	0.0513718	0.14878	0.408225	1.18965	3	4	10	4	NP_002733	Q15139
624	PK092	PKCm (PKD)	S738+S742	Protein-serine kinase C mu (Protein kinase D)	0, 0	737.764	9.1411	9.05636	0, 0	1171.05	60.5331	9.98095	58.729	0, 0	693.925	13.2124	9.33464	-5.94221	0, 0	727.379	25.0638	9.76225	-1.40766	0, 0	1218.95	134.981	10.4265	65.2221	0, 0	1322.52	23.4364	10.5857	79.2601	0.285717	0.416971	0.297176	0.293807	0.131254	0.381222	0.0114592	0.0331876	0.00809029	0.0235767	3	4	2	5	NP_002733	Q15139
625	PK093-1	PKCm (PKD)	S910	Protein-serine kinase C mu (Protein kinase D)	0, 0	639.123	8.59309	8.8493	0, 0	1360.58	53.1048	10.1974	112.882	0, 0	1125.87	19.0825	10.0328	76.1588	0, 0	1195.89	38.5137	10.4796	87.1146	0, 0	1730.4	2.94856	10.932	170.746	0, 0	1855.85	20.8122	11.0745	190.374	0.216902	0.495212	0.519565	0.520462	0.27831	0.808342	0.302663	0.876554	0.30356	0.884633	3	4	4	5	NP_002733	Q15139
626	PK093-2	PKCm (PKD)	S910	Protein-serine kinase C mu (Protein kinase D)	0, 0	14.4823	13.0683	3.38557	0, 0	44.8374	32.5268	5.274	209.601	0, 0	15.0625	0.213828	3.8089	4.00639	0, 0	18.1271	14.7024	4.43576	25.1668	0, 0	108.861	10.8435	6.94142	651.685	0, 0	70.875	6.75822	6.36384	389.39	-1.59888	-1.2847	-1.46289	-1.38925	0.314179	0.912522	0.135982	0.393823	0.209622	0.610881	3	4	6	5	NP_002733	Q15139
627	NK140	PKCq	Pan-specific	Protein-serine kinase C theta	0, 0	1033.28	23.0287	9.54237	0, 0	2038.5	48.5702	10.7807	97.2837	0, 0	879.033	12.4711	9.67578	-14.9283	0, 0	1297.77	8.59075	10.5975	25.5961	0, 0	1724.67	19.3505	10.9272	66.9117	0, 0	2400.49	36.4022	11.4457	132.316	0.447233	0.706084	0.405836	0.557729	0.258852	0.751825	-0.0413966	-0.11989	0.110496	0.322008	3	4	8	5	NP_006248	Q04759
628	PK088	PKCq	T538	Protein-serine kinase C theta	0, 0	15.4884	11.4859	3.48246	0, 0	62.5751	21.4286	5.75489	304.014	0, 0	3.92927	70.4142	1.87027	-74.6309	0, 0	6.83722	51.2465	3.0291	-55.8558	0, 0	9.78192	34.0326	3.46519	-36.8434	0, 0	9.89056	40.4858	3.52268	-36.142	-1.56667	-1.11084	-2.08039	-1.83373	0.45583	1.32394	-0.513715	-1.48779	-0.267054	-0.778249	3	4	10	5	NP_006248	Q04759
629	PK089-1	PKCq	S676	Protein-serine kinase C theta	0, 0	289.68	26.0424	7.70766	0, 0	549.261	29.3139	8.88872	89.6098	0, 0	185.458	7.64257	7.43095	-35.9783	0, 0	386.726	37.2013	8.85086	33.5014	0, 0	471.832	111.774	9.0572	62.8807	0, 0	746.865	47.9622	9.76134	157.824	-0.162501	0.0221044	-0.30919	0.00582564	0.184605	0.53618	-0.146689	-0.424831	0.168327	0.490537	3	4	2	6	NP_006248	Q04759
630	PK090-1	PKCq	S695	Protein-serine kinase C theta	0, 0	924.239	3.0649	9.38147	0, 0	1327.92	91.3442	10.1623	43.6777	0, 0	825.986	48.1694	9.58598	-10.6306	0, 0	1558.85	9.315	10.862	68.663	0, 0	2353.03	9.59711	11.3754	154.591	0, 0	1652.36	4.42823	10.9069	78.7802	0.39376	0.482542	0.377233	0.64129	0.0887823	0.257865	-0.0165273	-0.0478653	0.24753	0.721351	3	4	4	6	NP_006248	Q04759
631	NK141	PKCz	Pan-specific	Protein-serine kinase C zeta	0, 0	2366.12	6.57014	10.7377	0, 0	2217.64	34.3595	10.9022	-6.27518	0, 0	4864	18.4424	12.1439	105.569	0, 0	7129.73	3.79788	13.0553	201.326	0, 0	3091.36	5.79698	11.7691	30.6511	0, 0	2456.84	36.5241	11.4792	3.834	0.844466	0.750016	1.192	1.33435	-0.0944499	-0.274326	0.347531	1.0065	0.489883	1.42761	3	4	6	6	NP_002735	Q05513
632	PK091	PKCz/l	T410/T412	Protein-serine kinase C zeta/lambda	0, 1	32.6105	78.0231	4.55661	0, 1	41.9995	39.8551	5.17967	28.7912	0, 0	49.205	22.4433	5.51674	50.887	0, 0	69.5482	18.2119	6.37563	113.269	0, 0	253.434	9.10595	8.16054	677.156	0, 0	208.658	17.603	7.92163	539.848	-1.2097	-1.3188	-0.918909	-0.776295	-0.1091	-0.316876	0.29079	0.842168	0.433404	1.26302	3	4	8	6	NP_002735	Q05513
633	NK143	PKG1	Pan-specific	Protein-serine kinase G1 (cGMP-dependent protein kinase)	0, 0	1265.88	4.06872	9.83528	0, 0	1994.15	21.8317	10.7489	57.5306	0, 0	1390.49	0.745706	10.3374	9.84339	0, 0	1868.82	2.11225	11.1236	47.63	0, 0	1185.12	20.0924	10.3859	-6.37995	0, 0	845.254	0.207482	9.93987	-33.2281	0.544575	0.694612	0.616571	0.723966	0.150037	0.435777	0.0719958	0.20851	0.179391	0.52278	3	4	10	6	NP_006249	Q13976
634	NK202	PKG1a	Pan-specific	cGMP-dependent protein kinase 1, alpha isozyme	0, 0	25.5162	26.8371	4.20269	0, 0	98.4747	28.5311	6.40905	285.929	0, 0	18.8779	32.8098	4.13463	-26.0162	0, 0	41.2177	35.3757	5.62088	61.535	0, 0	115.393	111.976	7.02548	352.233	0, 0	65.555	56.9304	6.25126	156.915	-1.32732	-0.87435	-1.35914	-1.01478	0.452968	1.31563	-0.031822	-0.0921609	0.312538	0.910797	3	4	2	7	NP_006249	Q13976
635	NK203	PKG1b	Pan-specific	cGMP-dependent protein kinase 1, beta isozyme	0, 0	53.1374	37.4954	5.261	0, 0	98.725	1.90539	6.41271	85.7918	0, 0	33.2289	5.17958	4.95038	-37.466	0, 0	70.5265	35.3852	6.39578	32.7247	0, 0	264.921	9.12931	8.22449	398.559	0, 0	216.645	3.73974	7.97582	307.707	-0.975606	-0.873026	-1.09931	-0.769927	0.10258	0.297941	-0.123702	-0.358258	0.205679	0.599389	3	4	4	7	NP_006249.1	P14619
636	NN115	PKM2	Pan-specific	Pyruvate kinase, isozymes M1/M2	0, 0	16.0828	90.8772	3.5368	0, 0	26.4913	20.1196	4.51482	64.7176	0, 0	14.192	23.4626	3.72301	-11.7569	0, 0	26.2148	18.1045	4.968	62.9985	0, 0	55.1291	19.3551	5.95982	242.782	0, 0	35.6862	1.53154	5.37393	121.89	-1.54862	-1.55916	-1.49025	-1.22108	-0.0105409	-0.0306158	0.0583665	0.169038	0.327539	0.954514	3	4	6	7	NP_872270	P14618
637	NK144-1	PKR1	Pan-specific	Double stranded RNA dependent protein-serine kinase	0, 0	919.034	58.8339	9.37332	0, 0	1121.08	52.6057	9.91805	21.9848	0, 0	651.58	28.7547	9.2438	-29.1016	0, 0	1185.27	15.5613	10.4667	28.9696	0, 0	736.062	13.1666	9.69876	-19.9091	0, 0	866.437	1.01094	9.97558	-5.723	0.391052	0.394229	0.268242	0.516396	0.00317657	0.00922624	-0.12281	-0.355675	0.125344	0.365276	3	4	8	7	NP_002750	P19525
638	PK132	PKR1	T446	Double-stranded RNA-dependent protein-serine kinase	0, 0	934.156	42.0897	9.39687	0, 0	1788.2	77.3013	10.5917	91.4245	0, 0	949.762	3.94154	9.78743	1.6706	0, 0	1059.54	42.6016	10.3049	13.4221	0, 0	373.683	1.35414	8.72074	-59.9978	0, 0	823.679	2.2236	9.90257	-11.8264	0.398877	0.637757	0.441399	0.465276	0.23888	0.693818	0.0425211	0.123147	0.0663982	0.193497	3	4	10	7	NP_002750	P19525
639	NN156	PLC R(PLCg2)	Pan-specific	1-phosphatidylinositol-4,5-bisphosphate phosphodiesterase gamma-2	0, 0	1334.54	32.4549	9.91147	0, 0	2352.49	29.3862	10.9873	76.2778	0, 0	1988.38	1.50409	10.8534	48.9939	0, 0	2280.25	9.85268	11.4107	70.8642	0, 0	1780.08	11.8229	10.9728	33.3853	0, 0	2921.24	52.8247	11.729	118.895	0.569898	0.780804	0.780929	0.814671	0.210907	0.612571	0.211031	0.611175	0.244773	0.713318	3	4	2	8	NP_002652.2	P16885
640	PN144	PLCg1	Y783	1-phosphatidylinositol-4,5-bisphosphate phosphodiesterase gamma-1	0, 0	518.617	17.8986	8.54787	0, 0	697.001	58.8606	9.23239	34.3961	0, 0	187.035	29.0283	7.44317	-63.9359	0, 0	682.11	46.6159	9.66955	31.5248	0, 0	1108.42	24.9387	10.2894	113.727	0, 0	1616.35	28.476	10.8752	211.665	0.116729	0.146348	-0.3053	0.264515	0.0296194	0.0860283	-0.422029	-1.22225	0.147786	0.430678	3	4	4	8	NP_877963.1	P19174
641	PN165	PLCg1	Y771	1-phosphatidylinositol-4,5-bisphosphate phosphodiesterase gamma-1	0, 0	1800.93	2.25194	10.3439	0, 0	2299.54	20.5265	10.9545	27.6862	0, 0	310.026	34.4767	8.17225	-82.7852	0, 0	967.185	34.8508	10.1733	-46.2952	0, 0	2869.54	58.5943	11.6617	59.3363	0, 0	1618.03	39.5313	10.8767	-10.1558	0.713599	0.76893	-0.0730703	0.423701	0.0553308	0.160706	-0.786669	-2.2783	-0.289897	-0.844819	3	4	6	8	NP_877963.1	P19174
642	PN143	PLCg2	Y753	1-phosphatidylinositol-4,5-bisphosphate phosphodiesterase gamma-2	0, 0	553.003	52.0339	8.64049	0, 0	552.624	3.74733	8.89752	-0.0685044	0, 0	423.746	13.9119	8.62306	-23.3736	0, 0	672.592	10.2566	9.64928	21.6255	0, 0	724.503	46.5271	9.67592	31.0126	0, 0	1447.26	6.12491	10.7157	161.709	0.147508	0.0252879	0.0705223	0.258109	-0.12222	-0.354985	-0.076986	-0.222962	0.110601	0.322313	3	4	8	8	NP_002652.2	P16885
643	NK145	Plk1	Pan-specific	Polo-like protein-serine kinase 1	0, 0	17.7416	88.3589	3.67841	0, 0	15.0574	57.971	3.69977	-15.1292	1, 1	7.98535	54.1135	2.89336	-54.9907	1, 1	3.99361	75.5741	2.25338	-77.4901	0, 0	4.3923	11.1111	2.31005	-75.2429	0, 0	9.54203	46	3.47093	-46.2166	-1.50155	-1.85381	-1.75451	-2.07884	-0.352259	-1.02312	-0.252957	-0.732599	-0.577284	-1.68232	3	4	10	8	NP_005021	P53350
644	PK117	Plk1	T210	Polo-like protein-serine kinase 1	0, 0	11.1469	45.5433	3.00791	0, 0	65.836	69.1404	5.82817	490.624	0, 0	4.42741	28.1752	2.04247	-60.2811	0, 0	5.62356	38.5928	2.74717	-49.5503	0, 0	15.9014	33.368	4.16615	42.6534	0, 0	13.3062	36.6391	3.95066	19.3715	-1.72438	-1.08435	-2.02554	-1.92281	0.640033	1.85895	-0.301157	-0.872192	-0.198429	-0.578262	3	4	2	9	NP_005021	P53350
645	NK146	Plk2	Pan-specific	Polo-like protein kinase 2 (serum -inducible kinase (SNK))	0, 0	5.82563	29.3831	2.07176	0, 0	43.8257	97.7396	5.24108	652.292	0, 0	7.15027	17.1248	2.73401	22.7382	0, 0	13.1116	50.3038	3.96846	125.067	0, 0	26.523	19.7798	4.90424	355.28	0, 0	25.1924	10.2664	4.87155	332.441	-2.0355	-1.2966	-1.80527	-1.53691	0.738898	2.1461	0.230226	0.666766	0.498585	1.45298	3	4	4	9	NP_006613	Q9NYY3
646	NK146-2	Plk2	Pan-specific	Polo-like protein kinase 2 (serum -inducible kinase (SNK))	0, 0	1670.29	7.20256	10.2352	0, 0	1692.1	24.763	10.512	1.30578	0, 0	2538.19	2.13305	11.2056	51.961	0, 0	5082.48	3.71362	12.567	204.287	0, 0	2519.57	0.178001	11.474	50.8459	0, 0	1803.04	15.8818	11.0328	7.94767	0.677494	0.608946	0.893115	1.18005	-0.0685476	-0.199094	0.215621	0.624468	0.502557	1.46455	3	4	6	9	NP_006613	Q9NYY3
647	NK147	Plk3	Pan-specific	Polo-like protein kinase 3 (cytokine- inducible kinase (CNK))	0, 0	40.3498	6.95096	4.86384	0, 0	55.3535	57.6554	5.57797	37.1838	0, 0	14.2726	13.0631	3.73118	-64.6279	0, 0	31.9322	18.1881	5.25263	-20.8617	1, 1	44.4553	8.94903	5.64936	10.1746	1, 1	3.09978	10.6433	1.8488	-92.3177	-1.1076	-1.1748	-1.48765	-1.13114	-0.0672059	-0.195197	-0.38005	-1.10068	-0.0235432	-0.0686095	3	4	8	9	NP_004064	Q9H4B4
648	NP009	PP1/Ca	Pan-specific	Protein-serine phosphatase 1 - catalytic subunit - alpha isoform	0, 0	38.4195	28.062	4.79312	0, 0	141.794	3.14833	6.93502	269.068	0, 0	21.3412	31.2197	4.31158	-44.4522	0, 0	57.0983	9.94764	6.09107	48.618	0, 0	63.5798	15.3899	6.16557	65.4883	0, 0	123.707	22.6885	7.16742	221.991	-1.1311	-0.684199	-1.30278	-0.866212	0.446902	1.29801	-0.171679	-0.497205	0.264889	0.77194	3	4	10	9	NP_002699	P62136
649	NP009-2	PP1/Ca	Pan-specific	Protein-serine phosphatase 1 - catalytic subunit - alpha isoform	0, 0	167.589	18.2266	6.91814	0, 0	195.383	1.27972	7.39753	16.5841	0, 0	43.8281	9.0746	5.34979	-73.848	0, 0	97.1157	7.32218	6.85732	-42.0514	0, 0	572.774	13.8661	9.33689	241.772	0, 0	251.519	24.6253	8.19115	50.0802	-0.424887	-0.516993	-0.972086	-0.624091	-0.0921065	-0.26752	-0.547199	-1.58476	-0.199204	-0.580519	3	4	2	10	NP_002699	P62136
650	PP001	PP1/Ca	T320	Protein-serine phosphatase 1 - catalytic subunit - alpha isoform	0, 0	83.9063	6.69056	5.92006	0, 0	128.284	118.042	6.79056	52.8891	0, 0	30.9	2.27632	4.84554	-63.1732	0, 0	68.5155	2.51799	6.35405	-18.3429	0, 0	61.7473	0.874036	6.12338	-26.4093	0, 0	149.598	2.01927	7.44157	78.2913	-0.756582	-0.736425	-1.1327	-0.783115	0.0201571	0.0585456	-0.376118	-1.08929	-0.026533	-0.0773224	3	4	4	10	NP_002699	P62136
651	NP010	PP1/Cb	Pan-specific	Protein-serine phosphatase 1 - catalytic subunit - beta isoform	0, 0	60.5068	26.7553	5.44837	0, 0	184.671	90.0164	7.31618	205.207	0, 0	29.1739	30.1845	4.76261	-51.784	0, 0	68.6805	5.50877	6.35752	13.5087	0, 0	100.119	25.8552	6.82064	65.4667	0, 0	200.059	0.369254	7.86091	230.639	-0.913338	-0.546402	-1.15911	-0.782018	0.366935	1.06575	-0.245776	-0.711803	0.131319	0.38269	3	4	6	10	NP_002700	P62140
652	NP010-2	PP1/Cb	Pan-specific	Protein-serine phosphatase 1 - catalytic subunit - beta isoform	0, 0	22.2314	3.82734	4.00387	0, 0	100.704	50.8188	6.44135	352.983	0, 0	9.29546	14.8759	3.11253	-58.1876	0, 0	18.3733	40.7666	4.45523	-17.3541	0, 0	43.1103	3.66075	5.60503	93.9168	0, 0	106.212	19.572	6.94743	377.757	-1.39339	-0.862673	-1.6847	-1.3831	0.53072	1.54146	-0.291308	-0.843669	0.0102908	0.0299895	3	4	8	10	NP_002700	P62140
653	NP011	PP1/Cg	Pan-specific	Protein-serine phosphatase 1 - catalytic subunit - gamma isoform	0, 0	96.4832	13.1598	6.12155	0, 0	177.348	37.0586	7.25781	83.8125	0, 0	37.8847	37.6175	5.13955	-60.7344	0, 0	85.9766	26.7954	6.68156	-10.8896	0, 0	107.102	16.5655	6.91791	11.0054	0, 0	180.25	21.8747	7.71049	86.8204	-0.689617	-0.567504	-1.03905	-0.679627	0.122113	0.354672	-0.349434	-1.01201	0.00999016	0.0291133	3	4	10	10	NP_002701	P36873
654	NP033	PP2A B' (B56)	Pan-specific	Protein-serine phosphatase 2A - B regulatory subunit - B56 alpha isoform	0, 0	4970.17	0.282259	11.8084	0, 0	2543.16	8.39839	11.0998	-48.8315	0, 0	3104.73	10.6747	11.4963	-37.5328	0, 0	3242.94	2.94331	11.9188	-34.752	0, 0	3695.65	11.2516	12.0267	-25.6434	0, 0	3350	7.95115	11.9266	-32.598	1.20032	0.821451	0.985697	0.975224	-0.378867	-1.10041	-0.214621	-0.621573	-0.225095	-0.655971	3	4	2	11	NP_001186685.1	Q15172
655	NP012	PP2A/Aa/b	Pan-specific	Protein-serine phosphatase 2A - A regulatory subunit - alpha and beta isoforms	0, 0	84.4495	26.2642	5.92936	0, 0	67.7491	8.78794	5.8695	-19.7756	0, 0	28.3055	2.81072	4.71902	-66.4823	0, 0	58.1981	22.7876	6.11859	-31.0854	0, 0	217.184	39.9456	7.93784	157.176	0, 0	143.954	17.9363	7.3861	70.4616	-0.753488	-1.06941	-1.173	-0.857515	-0.315921	-0.917581	-0.419512	-1.21497	-0.104027	-0.303155	3	4	4	11	NP_002707	P30153
656	NP035	PP2A/Bb	Pan-specific	Protein-serine phosphatase 2A - B regulatory subunit - beta isoform	0, 0	285.218	17.6282	7.68527	0, 0	437.948	34.8079	8.56199	53.5487	0, 0	82.9079	4.67413	6.26944	-70.9317	0, 0	222.452	4.42928	8.05304	-22.0061	0, 0	343.935	6.99931	8.60107	20.5868	0, 0	501.477	13.3757	9.18667	75.8226	-0.169944	-0.0960165	-0.679156	-0.246268	0.0739273	0.214719	-0.509212	-1.47475	-0.0763244	-0.222425	3	4	6	11	NP_001120853.1	Q00005
657	NP032	PP2A/Bg2	Pan-specific	Protein-serine phosphatase 2A - B regulatory subunit - gamma isoform	0, 0	176.248	26.0741	6.99081	0, 0	200.518	17.4962	7.43496	13.7709	0, 0	57.3054	8.73786	5.7366	-67.4859	0, 0	72.2905	19.156	6.43142	-58.9836	0, 0	212.15	9.58279	7.90401	20.3705	0, 0	315.099	2.48188	8.51629	78.7819	-0.400736	-0.503461	-0.848877	-0.758666	-0.102725	-0.298361	-0.448141	-1.29788	-0.35793	-1.04308	3	4	8	11	NP_001193923.1	Q9Y2T4
658	NP013-NP014	PP2A/Ca	Pan-specific	Protein-serine phosphatase 2A - catalytic subunit - alpha isoform	0, 0	2506.99	23.0653	10.8211	0, 0	3361.41	9.109	11.5022	34.0816	0, 0	1588.13	4.23697	10.5291	-36.6518	0, 0	1517.64	7.27537	10.8233	-39.4637	0, 0	947.464	9.88039	10.063	-62.207	0, 0	2028.2	36.16	11.2026	-19.0981	0.872192	0.966943	0.677643	0.629076	0.0947507	0.2752	-0.194549	-0.563441	-0.243116	-0.708489	3	4	10	11	NP_002706	P67775
659	NP015	PP2B/Aa	Pan-specific	Protein-serine phosphatase 2B - catalytic subunit - alpha isoform	0, 0	404.13	14.4986	8.18803	0, 0	229.49	52.9435	7.62966	-43.214	0, 0	119.864	1.37224	6.80126	-70.3402	0, 0	93.2293	6.27437	6.7984	-76.9309	0, 0	212.006	3.24449	7.90303	-47.5403	0, 0	186.27	2.95265	7.75788	-53.9084	-0.0028609	-0.433075	-0.509761	-0.642708	-0.430214	-1.24954	-0.5069	-1.46805	-0.639848	-1.86464	4	1	2	1	NP_000935	Q08209
660	NP016-NP031	PP2Ca	Pan-specific	Protein-serine phosphatase 2C - catalytic subunit - alpha	0, 0	1.96636	74.5358	0.504875	0, 0	823.461	61.1357	9.47293	41777.4	0, 0	4.04319	3.75587	1.9115	105.618	0, 0	3.53294	0.857143	2.07656	79.6692	0, 0	1.69616	1.14226	0.937344	-13.7411	0, 0	2.24179	65.5454	1.38128	14.0073	-2.55622	0.233308	-2.06726	-2.13471	2.78953	8.10209	0.488969	1.41612	0.421513	1.22837	4	1	4	1	NP_066283	P35813
661	NP012-2	PP2A/Aa/b	Pan-specific	Protein-serine phosphatase 2A - A regulatory subunit - alpha and beta isoforms	0, 0	20.7846	41.7326	3.90679	0, 0	43.1768	206.015	5.21956	107.734	0, 0	20.7372	3.73309	4.27016	-0.228329	0, 0	47.0146	477.829	5.81073	126.199	0, 0	53.8714	42.2222	5.92652	159.188	0, 0	40.2705	23.632	5.54828	93.7511	-1.42565	-1.30438	-1.31597	-0.954793	0.121276	0.352242	0.109682	0.317653	0.470862	1.37218	4	1	6	1	NP_002707	P30153
662	NP018	PP2Cd	Pan-specific	Protein-serine phosphatase 2C - catalytic subunit - delta isoform	0, 0	2479.78	2.10952	10.8053	0, 0	2349.54	29.9742	10.9855	-5.25226	0, 0	1681.92	0.908472	10.6119	-32.1747	0, 0	1233.77	11.5928	10.5245	-50.2469	0, 0	1560.63	25.71	10.783	-37.0658	0, 0	2713.29	12.253	11.6225	9.41643	0.866961	0.780148	0.70401	0.534675	-0.0868126	-0.252144	-0.162951	-0.471927	-0.332285	-0.968346	4	1	8	1	NP_110395	O15297
663	NP019	PP4/A’2	Pan-specific	Protein-serine phosphatase 4 - regulatory subunit (PPX/A'2)	0, 0	1100.67	35.6145	9.63351	0, 0	1557.26	28.5899	10.3922	41.4831	0, 0	715.736	46.1189	9.37929	-34.9725	0, 0	1036.63	58.287	10.2734	-5.81815	0, 0	1381.44	3.28622	10.607	25.5098	0, 0	1081.78	24.3679	10.2958	-1.71579	0.477521	0.565632	0.311397	0.45531	0.0881109	0.255915	-0.166124	-0.481118	-0.0222112	-0.0647278	4	1	10	1	NP_005125	Q8TF05
664	NP020	PP4C	Pan-specific	Protein-serine phosphatase X - catalytic subunit (PPX/C)	0, 0	55.2694	13.8196	5.31776	0, 0	52.103	1.04867	5.49067	-5.7289	0, 0	27.5693	28.5867	4.681	-50.1182	0, 0	17.6304	1.73471	4.39568	-68.101	0, 0	64.4629	13.5376	6.18547	16.634	0, 0	49.251	26.633	5.83871	-10.8892	-0.956746	-1.20637	-1.18511	-1.40192	-0.249621	-0.725014	-0.228365	-0.661376	-0.445172	-1.29732	4	1	2	2	NP_002711	P60510
665	NP020-2	PP4C	Pan-specific	Protein-serine phosphatase X - catalytic subunit (PPX/C)	0, 0	177.218	19.8039	6.99873	0, 0	125.005	38.3083	6.75322	-29.4622	0, 0	121.12	11.6256	6.81631	-31.6544	0, 0	92.8105	4.07949	6.79191	-47.6291	0, 0	280.569	17.8297	8.30728	58.3187	0, 0	342.509	76.7811	8.63663	93.2704	-0.398104	-0.749927	-0.504969	-0.644761	-0.351822	-1.02185	-0.106865	-0.309495	-0.246657	-0.718806	4	1	4	2	NP_002711	P60510
666	NP021	PP5C	Pan-specific	Protein-serine phosphatase 5 - catalytic subunit (PPT)	0, 0	3403.95	9.57762	11.2623	0, 0	6173.9	11.8181	12.3793	81.3745	0, 0	3367.27	7.15565	11.6134	-1.07761	0, 0	2339.48	11.9278	11.4477	-31.2717	0, 0	2292.84	16.8356	11.338	-32.642	0, 0	4509.88	46.9168	12.3555	32.4894	1.01884	1.28404	1.023	0.826361	0.265203	0.770273	0.00416433	0.0120605	-0.192475	-0.560911	4	1	6	2	NP_006238	P53041
667	NP021-2	PP5C	Pan-specific	Protein-serine phosphatase 5 - catalytic subunit (PPT)	0, 0	841.948	17.0551	9.24694	0, 0	957.279	16.6899	9.69017	13.6981	0, 0	602.913	0.875677	9.13181	-28.3907	0, 0	557.827	1.59736	9.37936	-33.7457	0, 0	839.357	2.36046	9.88821	-0.307778	0, 0	722.354	3.51404	9.71319	-14.2044	0.34905	0.311845	0.232571	0.172822	-0.0372048	-0.10806	-0.116479	-0.33734	-0.176228	-0.513563	4	1	8	2	NP_006238	P53041
668	NP022	PP6C	Pan-specific	Protein-serine phosphatase 6 - catalytic subunit (PPVC)	0, 0	40.1323	58.8783	4.85604	0, 0	55.6304	20.3465	5.58517	38.6176	0, 0	20.7813	9.53507	4.27322	-48.2181	0, 0	19.1137	20.6821	4.51223	-52.3732	0, 0	61.8314	23.7947	6.12534	54.069	0, 0	40.6173	17.225	5.56065	1.20855	-1.11019	-1.1722	-1.315	-1.36509	-0.0620107	-0.180108	-0.204808	-0.593153	-0.254902	-0.742836	4	1	10	2	NP_002712	O00743
669	PN062	PRAS40	T246	Proline-rich Akt substrate 40 kDa (Akt1S1)	0, 0	65.4552	40.5653	5.56178	0, 0	75.0843	13.1363	6.01781	14.711	0, 0	75.8748	82.2114	6.14156	15.9186	0, 0	66.3185	82.3349	6.30703	1.31883	0, 0	496.242	20.5641	9.12997	658.14	0, 0	133.809	43.9869	7.28066	104.428	-0.875647	-1.01579	-0.719891	-0.797972	-0.140145	-0.407046	0.155756	0.45109	0.0776752	0.226361	4	1	2	3	NP_115751	Q96B36
670	NK148	PRK1 (PKN1)	Pan-specific	Protein kinase C-related protein-serine kinase 1	0, 0	999.89	13.6729	9.49497	0, 0	683.725	5.33071	9.20464	-31.62	0, 0	819.699	17.0783	9.57496	-18.021	0, 0	812.786	14.4694	9.92242	-18.7125	0, 0	1076.79	15.9548	10.2476	7.6909	0, 0	890.252	0.998769	10.0147	-10.965	0.431481	0.136318	0.373722	0.344417	-0.295164	-0.857291	-0.0577594	-0.167279	-0.0870642	-0.253722	4	1	4	3	NP_002732	Q16512
671	PK095-PK096	PRK1 (PKN1)	T774	Protein kinase C-related protein-serine kinase 1	0, 0	88.9642	439.57	6.0045	0, 0	185.325	118.159	7.32129	108.315	0, 1	83.0799	95.0699	6.27243	-6.61428	0, 1	67.2415	92.4783	6.32697	-24.4174	0, 0	147.104	15.0141	7.37577	65.3522	0, 0	203.018	44.0574	7.88209	128.201	-0.728518	-0.544556	-0.678204	-0.791671	0.183961	0.534309	0.0503139	0.145716	-0.0631533	-0.184041	4	1	6	3	NP_002732	Q16512
672	NK149	PRK2 (PKN2)	Pan-specific	Protein kinase C-related protein-serine kinase 2	0, 0	752.152	17.4329	9.08423	0, 0	671.335	20.345	9.17826	-10.7449	0, 0	878.133	9.806	9.6743	16.7493	0, 0	787.768	19.4766	9.87732	4.73519	0, 0	1003.7	5.71524	10.1462	33.4432	0, 0	769.893	8.51295	9.80515	2.35868	0.294977	0.12678	0.405365	0.330165	-0.168198	-0.488524	0.110388	0.319698	0.0351876	0.102544	4	1	8	3	NP_006247	Q16513
673	NK149-2	PRK2 (PKN2)	Pan-specific	Protein kinase C-related protein-serine kinase 2	0, 0	658.32	15.5387	8.89199	0, 0	714.661	41.8615	9.26849	8.55829	0, 0	694.387	40.1115	9.3356	5.47862	0, 0	969.075	28.9396	10.1762	47.2042	0, 0	803.612	14.304	9.82543	22.0702	0, 0	922.387	13.3258	10.0659	40.1122	0.231091	0.159399	0.297482	0.424591	-0.0716924	-0.208228	0.066391	0.192278	0.1935	0.563898	4	1	10	3	NP_006247	Q16513
674	NK150	PRKAB1	Pan-specific	5'-AMP-activated protein kinase (AMPK), beta-1 regulatory subunit	0, 0	7.44694	8.07143	2.426	0, 0	8.69446	15.6964	2.90747	16.7521	0, 0	4.71705	4.6729	2.13389	-36.6579	0, 0	5.0607	11.7757	2.59503	-32.0432	0, 0	22.942	3.29644	4.69499	208.072	0, 0	6.38545	46.3132	2.89142	-14.2541	-1.91777	-2.14025	-1.99642	-1.97089	-0.222477	-0.646175	-0.0786465	-0.227771	-0.0531143	-0.154786	4	1	2	4	NP_006244	Q9Y478
675	NK151	PRKWNK4	Pan-specific	Putative protein-serine kinase WNK4	0, 0	23.0018	16.2811	4.05302	0, 0	35.1533	125.214	4.92296	52.8283	0, 0	39.2765	9.47495	5.1916	70.754	0, 0	30.8651	2.24321	5.20359	34.1854	0, 0	194.04	89.3798	7.77528	743.584	0, 0	65.8768	8.48136	6.25833	186.398	-1.37706	-1.41161	-1.02247	-1.14663	-0.0345472	-0.100341	0.354586	1.02693	0.230423	0.671499	4	1	4	4	NP_115763	Q96J92
676	PN104	Progesterone Receptor	S294	Progesterone receptor	0, 0	713.88	22.9273	9.00889	0, 0	539.849	9.19088	8.86378	-24.3781	0, 0	625.708	0.984494	9.18535	-12.3511	0, 0	480.072	10.6448	9.1628	-32.7517	0, 0	1372.18	60.5929	10.5973	92.2144	0, 0	687.463	36.2696	9.64177	-3.70041	0.269938	0.0130898	0.249624	0.104391	-0.256848	-0.746006	-0.0203143	-0.0588331	-0.165546	-0.482435	4	1	6	4	NP_000917	P06401
677	NK152	PRP4K	Pan-specific	Protein-serine kinase PRP4 homolog	0, 0	10.0147	0.909091	2.8534	0, 0	13.8024	3.74032	3.57422	37.8217	0, 0	6.99873	16.1491	2.7031	-30.1155	0, 0	5.76511	10.2288	2.78304	-42.4336	0, 0	23.7099	2.76304	4.74249	136.751	0, 0	30.0805	22.8293	5.12739	200.363	-1.77573	-1.8992	-1.81511	-1.91148	-0.123469	-0.358612	-0.0393805	-0.114051	-0.135746	-0.395591	4	1	8	4	NP_003904	Q13523
678	NN142	PSD-95	Pan-specific	Disks large homolog 4	0, 0	305.643	49.752	7.78505	0, 0	428.13	43.364	8.52928	40.0751	0, 0	360.119	28.9872	8.38834	17.8232	0, 0	505.385	5.61173	9.23693	65.3512	0, 0	506.809	24.0235	9.16037	65.817	0, 0	689.068	36.4264	9.64513	125.448	-0.136782	-0.107842	-0.00424304	0.127815	0.0289396	0.084054	0.132539	0.38385	0.264597	0.771088	4	1	10	4	NP_001356.1	P78352
679	NK204	PSTAIRE	Pan-specific	PSTAIRE	0, 0	43.2433	17.8922	4.96375	0, 0	51.7705	25.5866	5.48143	19.7191	0, 0	26.7343	20.0743	4.63662	-38.177	0, 0	20.0267	17.4112	4.57954	-53.6883	0, 0	51.5561	3.41068	5.86315	19.2235	0, 0	53.8047	13.0267	5.96629	24.4234	-1.07439	-1.20971	-1.19924	-1.34382	-0.135313	-0.393011	-0.124851	-0.361587	-0.269428	-0.785167	4	1	2	5	NA	NA
680	NP023	PTEN	Pan-specific	Phosphatidylinositol-3,4,5-trisphosphate 3-phosphatase and protein phosphatase and tensin homolog deleted on chromosome 10	0, 0	4269.34	21.0735	11.5891	0, 0	4794.53	18.2453	12.0145	12.3015	0, 0	3429.35	1.54135	11.6397	-19.6748	0, 0	5009	20.7558	12.546	17.325	0, 0	3305.28	37.987	11.8656	-22.581	0, 0	2813.8	13.6045	11.6749	-34.0928	1.12744	1.15216	1.0314	1.17341	0.0247158	0.071786	-0.0960475	-0.278167	0.045969	0.133963	4	1	4	5	NP_000305	P60484
681	NP023-2	PTEN	Pan-specific	Phosphatidylinositol-3,4,5-trisphosphate 3-phosphatase and protein phosphatase and tensin homolog deleted on chromosome 10	0, 0	49.3059	166.588	5.15304	0, 0	25.0683	19.725	4.43516	-49.1576	0, 0	30.5399	10.3704	4.82863	-38.0602	0, 0	24.1527	13.9373	4.8498	-51.0146	0, 0	118.154	98.8931	7.0596	139.636	0, 0	26.6605	6.375	4.95327	-45.9283	-1.01149	-1.58795	-1.13809	-1.25843	-0.576466	-1.67432	-0.126598	-0.366646	-0.246938	-0.719626	4	1	6	5	NP_000305	P60484
682	PP003	PTEN	S380+T382+S385	Phosphatidylinositol-3,4,5-trisphosphate 3-phosphatase and protein phosphatase and tensin homolog deleted on chromosome 10	0, 0	3701.87	17.6984	11.3834	0, 0	2753.5	33.6417	11.2144	-25.6185	0, 0	4127.54	8.72263	11.9071	11.4989	0, 0	3017.62	7.19562	11.8149	-18.4837	0, 0	4703.57	39.3655	12.3746	27.0595	0, 0	2446.12	3.63741	11.4729	-33.9221	1.05906	0.862898	1.11655	0.942396	-0.196165	-0.569753	0.0574889	0.166496	-0.116666	-0.339988	4	1	8	5	NP_000305	P60484
683	PP006	PTEN	S380+T382+T383	Phosphatidylinositol-3,4,5-trisphosphate 3-phosphatase and protein phosphatase and tensin homolog deleted on chromosome 10	0, 0	823.879	22.752	9.21564	0, 0	799.623	32.3078	9.43055	-2.94418	0, 0	820.447	58.2941	9.57627	-0.416628	0, 0	1775.94	38.862	11.0501	115.559	0, 0	833.656	27.1952	9.87838	1.18667	0, 0	887.002	21.5403	10.0094	7.66169	0.338649	0.217987	0.374141	0.700727	-0.120661	-0.350457	0.0354921	0.10279	0.362078	1.05517	4	1	10	5	NP_000305	P60484
684	PP006-1	PTEN	S380+T382+T383	Phosphatidylinositol-3,4,5-trisphosphate 3-phosphatase and protein phosphatase and tensin homolog deleted on chromosome 10	0, 0	2419.54	6.68445	10.7699	0, 0	2195.41	4.99022	10.8876	-9.26317	0, 0	2052.29	9.88934	10.899	-15.1786	0, 0	2139.05	4.89476	11.3184	-11.5924	0, 0	1488.11	13.2208	10.7143	-38.496	0, 0	1665.73	4.46339	10.9186	-31.1548	0.855169	0.744761	0.795465	0.785532	-0.110408	-0.320677	-0.0597039	-0.172911	-0.069637	-0.202936	4	1	2	6	NP_000305	P60484
685	NP024	PTP1B	Pan-specific	Protein-tyrosine phosphatase 1B	0, 0	1353.84	20.1793	9.93219	0, 0	1082.6	2.94254	9.86766	-20.0344	0, 0	1084.66	11.2495	9.97904	-19.8822	0, 0	920.848	4.79505	10.1025	-31.9823	0, 0	852.498	26.0659	9.91063	-37.0309	0, 0	1076.86	12.4294	10.2892	-20.4587	0.576781	0.376013	0.502431	0.401321	-0.200768	-0.583124	-0.0743504	-0.215329	-0.17546	-0.511325	4	1	4	6	NP_002818	P18031
686	NP025	PTP1C	Pan-specific	Protein-tyrosine phosphatase 1C (SHP1, SHPTP1)	0, 0	1774.27	69.3876	10.3224	0, 0	786.085	22.913	9.40591	-55.6954	0, 0	1637.61	2.12173	10.5734	-7.70218	0, 0	1536.7	18.8257	10.8413	-13.39	0, 0	2649.38	106.268	11.5465	49.3221	0, 0	1207.06	6.04281	10.4539	-31.9688	0.706449	0.209081	0.691743	0.634766	-0.497368	-1.44459	-0.0147057	-0.0425896	-0.0716832	-0.208899	4	1	6	6	NP_002822	P29350
687	NP026	PTP1D	Pan-specific	Protein-tyrosine phosphatase 1D (SHP2, SHPTP2, Syp, PTP2C)	0, 0	1149.79	41.0355	9.6965	0, 0	609.916	28.7419	9.03984	-46.954	0, 0	717.729	11.7691	9.3833	-37.5772	0, 0	469.82	37.2702	9.13165	-59.1385	0, 0	2996.75	35.4474	11.7243	160.635	0, 0	696.934	26.3957	9.66151	-39.3859	0.498455	0.0767371	0.312675	0.094551	-0.421718	-1.22486	-0.18578	-0.538043	-0.403904	-1.17706	4	1	8	6	NP_002825	Q06124
688	NP026-2	PTP1D	Pan-specific	Protein-tyrosine phosphatase 1D (SHP2, SHPTP2, Syp, PTP2C)	0, 0	333.84	27.3784	7.91236	0, 0	544.656	25.0575	8.87657	63.1487	0, 0	215.386	33.1777	7.64679	-35.4822	0, 0	377.738	18.1751	8.81693	13.1494	0, 0	665.039	59.5742	9.55237	99.2088	0, 0	323.816	27.4618	8.55566	-3.00266	-0.0944726	0.0177131	-0.240442	-0.00489438	0.112186	0.325839	-0.145969	-0.422747	0.0895783	0.261049	4	1	10	6	NP_002825	Q06124
689	PP004	PTP1D	S580	Protein-tyrosine phosphatase 1D (SHP2, SHPTP2, Syp, PTP2C)	0, 0	1233.25	28.9156	9.7976	0, 0	3552.62	36.7786	11.582	188.069	0, 0	1999.47	15.8742	10.8614	62.1302	0, 0	2006.41	14.0638	11.2261	62.6924	0, 0	744.556	49.703	9.71531	-39.6266	0, 0	1552.39	45.6502	10.8169	25.8774	0.532054	0.995798	0.783485	0.756348	0.463745	1.34693	0.251431	0.72818	0.224295	0.653639	4	1	2	7	NP_002825	Q06124
690	NP036	PTPD1	Pan-specific	Protein-tyrosine phosphatase non-receptor type 21	0, 0	865.849	15.5909	9.28732	0, 0	625.662	6.54655	9.07661	-27.7401	0, 0	559.894	6.05643	9.02502	-35.3358	0, 0	414.691	10.0175	8.95158	-52.1059	0, 0	958.771	2.61719	10.0801	10.7318	0, 0	693.508	0.809349	9.6544	-19.9043	0.362471	0.0900311	0.198554	0.0376521	-0.27244	-0.791291	-0.163917	-0.474727	-0.324819	-0.946587	4	1	4	7	NP_008970.2	Q16825
691	NP027	PTP-PEST	Pan-specific	Protein tyrosine phosphatase, non-receptor type 12	0, 0	37.128	169.355	4.74378	0, 0	21.9743	1.5625	4.24512	-40.8148	0, 0	9.65765	58.5899	3.16768	-73.9882	0, 0	8.25526	18.4397	3.301	-77.7654	0, 0	17.1458	12.3134	4.27486	-53.8197	0, 0	11.462	18.4185	3.73541	-69.1285	-1.1475	-1.65666	-1.66714	-1.74781	-0.509165	-1.47885	-0.51964	-1.50495	-0.600318	-1.74944	4	1	6	7	NP_001124480.1	Q05209
692	NK153	PyDK2 (PDHK2)	Pan-specific	Pyruvate dehydrogenase kinase isoform 2	0, 0	16.863	5.69642	3.60514	0, 0	15.5835	14.2028	3.74932	-7.5876	0, 0	12.2274	29.0056	3.50805	-27.49	0, 0	11.1466	38.4946	3.73422	-33.8991	0, 0	44.1533	108.669	5.63952	161.835	0, 0	15.2769	7.18954	4.14991	-9.40598	-1.5259	-1.8359	-1.55872	-1.61093	-0.309996	-0.900373	-0.0328158	-0.095039	-0.0850201	-0.247765	4	1	8	7	NP_002602	Q15119
693	NK154	Pyk2	Pan-specific	Protein-tyrosine kinase 2	0, 0	2630.45	1.09531	10.8904	0, 0	3463.37	5.97292	11.5453	31.6645	0, 0	3059.94	18.9285	11.4753	16.3275	0, 0	3523.77	8.1875	12.0386	33.9606	0, 0	2422.08	2.37005	11.4171	-7.92159	0, 0	2370.52	8.23469	11.4276	-9.88175	0.895242	0.982529	0.979021	1.01308	0.0872868	0.253521	0.0837785	0.242634	0.117842	0.343414	4	1	10	7	NP_004094	Q14289
694	PK097-3	Pyk2	Y579	Protein-tyrosine kinase 2	0, 0	353.895	15.9315	7.99652	0, 0	1106.19	25.9536	9.89876	212.576	0, 0	373.645	12.7937	8.44153	5.58071	0, 0	472.085	58.0704	9.13859	33.397	0, 0	191.96	13.752	7.75974	-45.7578	0, 0	1078.89	5.47642	10.292	204.861	-0.0665029	0.387255	0.0127001	0.0967433	0.453758	1.31792	0.079203	0.229383	0.163246	0.475732	4	1	2	8	NP_004094	Q14289
695	NN150	Rab5	Pan-specific	Ras-related protein Rab-5A	0, 0	10.9127	7.69231	2.97728	0, 0	7.17644	37.3687	2.63064	-34.2376	0, 0	4.62785	7.01923	2.10635	-57.592	0, 0	3.06976	4.22009	1.87381	-71.8698	0, 0	2.85114	33.3851	1.68661	-73.8731	0, 0	2.37604	26.4613	1.46519	-78.2268	-1.73456	-2.24033	-2.00519	-2.19878	-0.505766	-1.46898	-0.27063	-0.783781	-0.464212	-1.35281	4	1	4	8	NP_004153.2.	P20339
696	NN092-1	Rac1	Pan-specific	Ras-related C3 botulinum toxin substrate 1	0, 0	2310.14	5.58353	10.7031	0, 0	1864.51	14.6952	10.652	-19.2901	0, 0	1945.72	7.51173	10.8221	-15.7745	0, 0	1759.47	6.37147	11.0366	-23.8369	0, 0	1529.37	1.22798	10.7538	-33.7974	0, 0	1412.85	23.4031	10.681	-38.8411	0.832985	0.659552	0.770963	0.696479	-0.173433	-0.50373	-0.0620216	-0.179623	-0.136506	-0.397804	4	1	6	8	NP_001782	P60953
697	PN063	Rac1	S71	Ras-related C3 botulinum toxin substrate 1	0, 0	1340.8	10.8961	9.91822	0, 0	1136.42	3.66887	9.93765	-15.243	0, 0	1277.5	10.4147	10.2151	-4.7208	0, 0	1402.15	23.8244	10.7091	4.57582	0, 0	882.147	2.24115	9.95995	-34.2073	0, 0	802.217	32.7307	9.86448	-40.1687	0.572141	0.401316	0.577626	0.592996	-0.170825	-0.496154	0.00548485	0.0158849	0.0208544	0.060774	4	1	8	8	NP_008839	P63000
698	PN064	Rad17	S656	Rad17 homolog	0, 0	846.49	41.7716	9.2547	0, 0	667.599	2.77958	9.17021	-21.1333	0, 0	1184.89	8.6565	10.1065	39.9765	0, 0	1058	16.8195	10.3028	24.9868	0, 0	1716.62	22.9762	10.9204	102.792	0, 0	775.125	28.0987	9.81492	-8.43079	0.35163	0.123869	0.543043	0.464613	-0.227761	-0.661523	0.191413	0.554358	0.112984	0.329257	4	1	10	8	NP_579921	O75943
699	NK155-2	Raf1	Pan-specific	Raf1 proto-oncogene-encoded protein-serine kinase	0, 0	16.8533	77.2914	3.60431	0, 0	245.911	67.5	7.72936	1359.12	0, 0	20.0687	11.712	4.22288	19.0786	0, 0	15.9652	22.3744	4.25255	-5.26941	0, 0	46.9012	56.7394	5.72663	178.291	0, 0	76.0075	42.1107	6.4647	350.994	-1.52618	-0.397028	-1.33103	-1.44714	1.12915	3.27958	0.19515	0.565182	0.0790373	0.23033	4	1	2	9	NP_002871	P04049
700	NK155-3	Raf1	Pan-specific	Raf1 proto-oncogene-encoded protein-serine kinase	0, 0	6251.55	45.6522	12.1393	0, 0	6657.97	1.56162	12.4882	6.50104	0, 0	4897.49	11.1271	12.1538	-21.6596	0, 0	3932.77	2.07533	12.197	-37.0913	0, 0	6972.15	10.1702	12.9425	11.5268	0, 0	7260.04	50.7305	13.0424	16.1318	1.31029	1.32341	1.19515	1.06314	0.0131159	0.0380946	-0.115144	-0.333472	-0.247151	-0.720247	4	1	4	9	NP_002871	P04049
701	NK155-4	Raf1	Pan-specific	Raf1 proto-oncogene-encoded protein-serine kinase	0, 0	3674.91	19.911	11.3728	0, 0	3760.25	36.7449	11.664	2.32219	0, 0	3445.39	0.185713	11.6465	-6.24563	0, 0	5039.87	29.3719	12.5549	37.1428	0, 0	1664.13	13.6145	10.8756	-54.7164	0, 0	2823.92	18.0294	11.6801	-23.1568	1.05556	1.02542	1.03354	1.17621	-0.0301351	-0.0875261	-0.0220189	-0.0637697	0.120655	0.351612	4	1	6	9	NP_002871	P04049
702	PK098	Raf1	S259	Raf1 proto-oncogene-encoded protein-serine kinase	0, 0	59.2541	13.4055	5.41819	0, 0	49.3312	11.7993	5.4118	-16.7463	0, 0	50.2636	26.6568	5.54745	-15.1727	0, 0	37.0498	3.06661	5.46708	-37.4729	0, 0	104.301	62.8201	6.87968	76.0232	0, 0	49.3538	13.6293	5.84172	-16.7081	-0.923368	-1.23488	-0.909127	-1.06338	-0.31151	-0.90477	0.0142413	0.0412448	-0.140008	-0.408012	4	1	8	9	NP_002871	P04049
703	NK205	RafA (Araf)	Pan-specific	A-Raf proto-oncogene serine/threonine-protein kinase	0, 0	593.976	2.74368	8.74361	0, 0	779.445	2.83221	9.39367	31.2249	0, 0	425.945	34.8865	8.63053	-28.2892	0, 0	423.206	34.4	8.98091	-28.7504	0, 0	724.365	78.5694	9.67565	21.9519	0, 0	875.402	33.9663	9.99043	47.38	0.181778	0.204657	0.0729008	0.0469175	0.0228786	0.06645	-0.108877	-0.315324	-0.13486	-0.39301	4	1	10	9	NP_001645.1	P10398
704	NK205-2	RafA (Araf)	Pan-specific	A-Raf proto-oncogene serine/threonine-protein kinase	0, 0	5235.68	2.09116	11.8835	0, 0	6438.27	7.83696	12.4398	22.9692	0, 0	6255	11.6877	12.5068	19.4688	0, 0	8677.71	2.0258	13.3388	65.7418	0, 0	3599.16	13.6134	11.9885	-31.257	0, 0	3957.28	8.78609	12.1669	-24.4171	1.22527	1.30591	1.30758	1.42392	0.0806384	0.234211	0.0823076	0.238374	0.198648	0.578898	4	1	2	10	NP_001645.1	P10398
705	NK156	RafB (Braf)	Pan-specific	RafB proto-oncogene-encoded protein-serine kinase	0, 0	3984.92	5.68544	11.4897	0, 0	4021.17	25.8236	11.7608	0.909698	0, 0	4523.11	8.87602	12.0391	13.5059	0, 0	4634.41	6.5598	12.4339	16.2987	0, 0	2924.66	10.6136	11.6891	-26.6069	0, 0	3679.68	32.5935	12.062	-7.65976	1.09439	1.06041	1.15861	1.13798	-0.0339746	-0.098678	0.0642186	0.185986	0.0435903	0.127031	4	1	4	10	NP_004324	P15056
706	NK156-2	RafB (Braf)	Pan-specific	RafB proto-oncogene-encoded protein-serine kinase	0, 0	93.1173	81.2165	6.07032	0, 0	52.9652	14.3275	5.51434	-43.1199	0, 0	36.7552	32.1882	5.09588	-60.5281	0, 0	23.145	12.6761	4.78832	-75.1442	0, 0	214.822	25.3545	7.92207	130.701	0, 0	46.3289	20.3104	5.75047	-50.2467	-0.706642	-1.19781	-1.05296	-1.27785	-0.491164	-1.42657	-0.346319	-1.00299	-0.571209	-1.66462	4	1	6	10	NP_004324	P15056
707	NN093	Rb	Pan-specific	Retinoblastoma-associated protein 1	0, 0	1071.22	5.87181	9.59439	0, 0	973.613	7.51086	9.71458	-9.11183	0, 0	1042.71	8.24351	9.92213	-2.66148	0, 0	955.822	15.1469	10.1563	-10.7727	0, 0	3525.18	40.4865	11.9586	229.081	0, 0	722.287	0.426582	9.71306	-32.5734	0.46452	0.32067	0.484304	0.418314	-0.14385	-0.417808	0.0197837	0.0572962	-0.0462062	-0.134654	4	1	8	10	NP_000312	P06400
708	PN065	Rb	T356	Retinoblastoma-associated protein 1	0, 0	461.765	10.6901	8.38036	0, 0	446.207	54.8783	8.58894	-3.36918	0, 0	446.144	1.09871	8.69737	-3.38289	0, 0	379.275	3.5956	8.82279	-17.8639	0, 0	557.656	5.33229	9.29831	20.7664	0, 0	592.973	18.4813	9.42845	28.4146	0.0610588	-0.0862725	0.0941913	-0.0030433	-0.147331	-0.427918	0.0331324	0.095956	-0.0641021	-0.186806	4	1	10	10	NP_000312	P06400
709	PN066	Rb	S612	Retinoblastoma-associated protein 1	0, 0	1894.99	3.67343	10.4173	0, 0	2205.94	22.9245	10.8945	16.4091	0, 0	1717.48	10.5268	10.6421	-9.36717	0, 0	1096.01	2.6192	10.3537	-42.1627	0, 0	2917.45	3.04621	11.6856	53.9561	0, 0	1900.39	0.326668	11.1087	0.285232	0.738008	0.747256	0.713625	0.480703	0.00924818	0.026861	-0.0243825	-0.0706151	-0.257304	-0.749836	4	1	2	11	NP_000312	P06400
710	PN067	Rb	S780	Retinoblastoma-associated protein 1	0, 0	44.6761	59.0599	5.01078	0, 0	70.4375	47.1779	5.92564	57.6626	0, 0	34.5552	23.1171	5.00684	-22.654	0, 0	22.9918	20.0577	4.77873	-48.5368	0, 0	411.202	128.421	8.85878	820.407	0, 0	37.8729	0.864253	5.45973	-15.2278	-1.05876	-1.04911	-1.08132	-1.28088	0.00965159	0.0280327	-0.02256	-0.0653368	-0.222117	-0.647292	4	1	4	11	NP_000312	P06400
711	PN068	Rb	S807	Retinoblastoma-associated protein 1	0, 0	43.9874	54.2562	4.98837	0, 0	55.8993	0.386325	5.59213	27.0802	0, 0	26.5193	10.6274	4.62498	-39.7116	0, 0	16.8263	21.635	4.32833	-61.7475	0, 0	182.121	1.58133	7.68383	314.031	0, 0	83.8697	18.8782	6.60671	90.6675	-1.06621	-1.16969	-1.20295	-1.4232	-0.103473	-0.300533	-0.136742	-0.396022	-0.356985	-1.04033	4	1	6	11	NP_000312	P06400
712	PN069	Rb	S807+S811	Retinoblastoma-associated protein 1	0, 0	63.5859	7.43632	5.51998	0, 0	59.3038	14.7439	5.67742	-6.73428	0, 0	28.0874	72.2054	4.70786	-55.8277	0, 0	24.852	51.5039	4.89098	-60.9158	0, 0	141.436	40.9052	7.31908	122.433	0, 0	34.447	20.325	5.32294	-45.826	-0.889539	-1.13885	-1.17656	-1.24541	-0.24931	-0.724112	-0.287016	-0.83124	-0.355874	-1.03709	4	1	8	11	NP_000312	P06400
713	PN070	Rb	T821	Retinoblastoma-associated protein 1	0, 0	3999.89	9.4748	11.4951	0, 0	4498.23	13.1977	11.9225	12.4589	0, 0	4822.64	1.98922	12.1316	20.5694	0, 0	4550.24	4.22449	12.4074	13.7591	0, 0	2992.44	12.5001	11.7222	-25.1868	0, 0	3372.76	16.6234	11.9363	-15.6787	1.09619	1.11889	1.18807	1.12962	0.0227009	0.065934	0.0918862	0.266115	0.033437	0.0974419	4	1	10	11	NP_000312	P06400
714	PN071	Rb	T826	Retinoblastoma-associated protein 1	0, 0	2108.8	9.81437	10.5716	0, 0	1884.86	27.5258	10.6676	-10.6194	1, 1	958.518	33.6435	9.80067	-54.5468	1, 1	901.725	98.9719	10.0722	-57.2399	0, 0	1256.98	18.1061	10.4708	-40.3935	0, 0	1032.73	0.708616	10.2289	-51.0275	0.789265	0.665213	0.445616	0.391754	-0.124052	-0.360304	-0.343649	-0.995256	-0.39751	-1.15842	4	2	2	1	NP_000312	P06400
715	PN113	Rb	S608	Retinoblastoma-associated protein 1	0, 0	80.0442	56.6332	5.85207	0, 0	118.465	33.4457	6.67569	47.9995	0, 0	26.918	30.9238	4.64651	-66.371	0, 0	46.8864	11.3885	5.80679	-41.4243	0, 0	121.162	28.1628	7.09587	51.3693	0, 0	76.5092	22.8363	6.47419	-4.41636	-0.779174	-0.777955	-1.1961	-0.956037	0.00121984	0.00354298	-0.416922	-1.20746	-0.176863	-0.515413	4	2	4	1	NP_000312	P06400
716	PN131-1	Rb	S795	Retinoblastoma-associated protein 1	0, 1	251.166	98.8978	7.50185	0, 1	256.798	11.7508	7.79186	2.24227	0, 0	1212.05	121.701	10.1392	382.569	0, 0	435.224	91.7224	9.0213	73.2813	0, 0	1264.69	44.3215	10.4796	403.526	0, 0	675.146	2.90994	9.61569	168.805	-0.230901	-0.374434	0.553458	0.0596822	-0.143533	-0.416887	0.784359	2.27161	0.290583	0.846817	4	2	6	1	NP_000312	P06400
717	NN170	RelB	Pan-specific	Transcription factor RelB	1, 1	2925.46	99.8225	11.0438	1, 1	2171.28	99.3524	10.8717	-25.78	0, 0	1664.71	22.4948	10.5971	-43.096	0, 0	2294.85	14.7458	11.4199	-21.556	0, 0	2985.66	13.4868	11.7189	2.0577	0, 0	3761.22	57.0648	12.0936	28.5683	0.946206	0.738996	0.699283	0.817581	-0.207211	-0.601835	-0.246923	-0.715124	-0.128626	-0.374841	4	2	8	1	NP_006500.2	Q01201
718	PN151	RelB	S573	Transcription factor RelB	0, 0	7362.38	2.7516	12.3753	0, 0	5467.26	18.4741	12.204	-25.7406	0, 0	3275.82	14.0041	11.5736	-55.5059	0, 0	4371.47	4.57433	12.3496	-40.6242	0, 0	2774.44	2.06536	11.6131	-62.316	0, 0	2574.82	17.7436	11.5469	-65.0274	1.38871	1.22064	1.01035	1.11135	-0.168068	-0.488148	-0.378362	-1.09579	-0.277357	-0.808274	4	2	10	1	NP_006500.2	Q01201
719	NK157	RIP2/RICK	Pan-specific	Receptor-interacting serine/threonine-protein kinase 2 (RIPK2)	0, 0	1339.47	286.528	9.91679	0, 0	970.533	56.2536	9.71	-27.5433	0, 0	1029.59	20.3359	9.90386	-23.1344	0, 0	669.802	21.3895	9.64328	-49.9948	0, 0	1970.38	87.0978	11.1193	47.1016	0, 0	788.862	1.02216	9.84026	-41.1062	0.571665	0.319017	0.478484	0.256214	-0.252648	-0.733806	-0.0931806	-0.269864	-0.31545	-0.919284	4	2	2	2	NP_003812	O43353
720	NK158	RIPK1	Pan-specific	Receptor-interacting protein-serine kinase 1	0, 0	4972.24	6.93845	11.809	0, 0	3725.26	9.45735	11.6505	-25.0788	0, 0	2630.86	6.18689	11.2573	-47.0891	0, 0	3282.92	4.78223	11.9365	-33.975	0, 0	2773.3	28.6646	11.6125	-44.2243	0, 0	2336.09	5.45833	11.4065	-53.0173	1.20052	1.02055	0.909592	0.980809	-0.17997	-0.522715	-0.290926	-0.842561	-0.219708	-0.640274	4	2	4	2	NP_003795	Q13546
721	NK159-1	ROKa (ROCK2)	Pan-specific	RhoA protein-serine kinase alpha	0, 0	836.85	4.86358	9.23817	0, 0	706.439	33.2661	9.25179	-15.5835	0, 0	975.163	8.03209	9.82551	16.5278	0, 0	655.775	81.2743	9.61275	-21.6376	0, 0	2590.86	24.0457	11.5143	209.597	0, 0	672.448	16.8906	9.60991	-19.6453	0.346138	0.153363	0.453527	0.246566	-0.192774	-0.559906	0.107389	0.311013	-0.0995715	-0.290171	4	2	6	2	NP_004841	O75116
722	NK159-2	ROKa (ROCK2)	Pan-specific	RhoA protein-serine kinase alpha	1, 1	1798.85	99.8608	10.3422	1, 1	1387.94	98.7352	10.2261	-22.843	1, 1	726.47	6.28505	9.40077	-59.6148	1, 1	1648.83	99.9732	10.9429	-8.33981	0, 0	1268.3	15.7691	10.4838	-29.4939	0, 0	868.881	7.12929	9.97965	-51.698	0.713045	0.505597	0.318238	0.666872	-0.207448	-0.602526	-0.394807	-1.14342	-0.0461729	-0.134557	4	2	8	2	NP_004841	O75116
723	NK160	ROKb (ROCK1)	Pan-specific	RhoA protein-serine kinase beta	0, 0	1058.32	508.96	9.57691	0, 0	478.61	334.381	8.69008	-54.7766	0, 0	1004.87	65.9263	9.86881	-5.0504	0, 0	427.117	3.11654	8.99418	-59.6421	0, 0	729.374	30.7994	9.68559	-31.0822	0, 0	275.513	10.077	8.32261	-73.967	0.458712	-0.0497085	0.467319	0.0511115	-0.508421	-1.47669	0.00860632	0.0249251	-0.407601	-1.18783	4	2	10	2	NP_005397	Q13464
724	NK161	RONa	Pan-specific	Macrophage-stimulating protein receptor alpha chain	0, 0	3659.9	97.7864	11.3669	0, 0	3930.21	26.3369	11.7278	7.38555	0, 0	1475.04	15.9515	10.4225	-59.6974	0, 0	2925	7.67445	11.7699	-20.0797	0, 0	3597.76	9.48119	11.988	-1.69807	0, 0	1497.45	67.2457	10.7649	-59.0849	1.0536	1.04848	0.643696	0.928186	-0.00511619	-0.0148598	-0.409901	-1.18713	-0.125411	-0.365472	4	2	2	3	NP_002438	Q04912
725	NK162	ROR2	Pan-specific	ROR2 neurotrophic receptor-tyrosine kinase	1, 1	13.9571	93.9789	3.33228	1, 1	24.1076	98.7147	4.37879	72.7263	1, 1	3.49829	84.5745	1.70266	-74.9354	1, 1	72.6448	99.4959	6.43848	420.485	1, 1	49.6421	152.608	5.80857	255.675	1, 1	8.5429	46.9709	3.31136	-38.7918	-1.61659	-1.60833	-2.13378	-0.756437	0.00825105	0.0239649	-0.517191	-1.49786	0.860148	2.50664	4	2	4	3	NP_004551	Q01974
726	NK163	ROS	Pan-specific	Orosomucoid 1 receptor-tyrosine kinase	1, 1	28.1166	97.8091	4.3427	1, 1	32.6433	96.266	4.81609	16.1	1, 1	41.7474	99.0409	5.27962	48.4796	1, 1	17.8063	97.9503	4.41	-36.6699	0, 0	26.1899	52.7265	4.88601	-6.85235	0, 0	14.7227	152.67	4.0966	-47.637	-1.28079	-1.45024	-0.994437	-1.39739	-0.169451	-0.492165	0.286353	0.829319	-0.116603	-0.339803	4	2	6	3	NP_002935	P08922
727	NK164	RSK1	Pan-specific	Ribosomal S6 protein-serine kinase 1	0, 0	9420.34	2.74114	12.7309	0, 0	10249.1	10.542	13.1106	8.79768	0, 0	9333.36	1.52778	13.0842	-0.923318	0, 0	14018.1	1.08363	14.0307	48.8071	0, 0	5884.44	45.4114	12.6978	-37.5348	0, 0	6249.92	22.4029	12.8263	-33.6551	1.50689	1.5484	1.49149	1.64255	0.0415108	0.120567	-0.0154021	-0.0446067	0.135656	0.39533	4	2	8	3	NP_002944	Q15418
728	NK164-2	RSK1	Pan-specific	Ribosomal S6 protein-serine kinase 1	0, 0	1933.62	0.427032	10.4464	0, 0	1684.33	13.5337	10.5053	-12.8926	1, 1	5.8853	30.9877	2.45312	-99.6956	1, 1	2151.14	16.3976	11.3266	11.2494	0, 0	1414.59	35.5849	10.6412	-26.8425	0, 0	1161.41	0.377867	10.3983	-39.936	0.747684	0.606544	-1.89474	0.788101	-0.14114	-0.409937	-2.64242	-7.65282	0.0404167	0.117782	4	2	10	3	NP_002944	Q15418
729	PK157	RSK1	S352	Ribosomal S6 protein-serine kinase 1	0, 0	1510.41	41.2045	10.0901	0, 0	2848.88	71.5644	11.2636	88.6162	0, 0	527.839	11.8651	8.93996	-65.0533	0, 0	635.574	30.5581	9.5676	-57.9205	0, 0	545.596	99.3149	9.26676	-63.8777	0, 0	630.027	27.662	9.5159	-58.2878	0.629253	0.880659	0.171462	0.232302	0.251406	0.730198	-0.457792	-1.32583	-0.396951	-1.15679	4	2	2	4	NP_002944	Q15418
730	PK158	RSK1	T348	Ribosomal S6 protein-serine kinase 1	0, 0	3149.34	8.4507	11.1502	0, 0	2873.63	11.2064	11.276	-8.75468	0, 0	5106.23	9.83267	12.2141	62.1364	0, 0	5257.34	36.2128	12.6158	66.9343	0, 0	5699.92	36.6916	12.6518	80.9875	0, 0	2355.13	2.28712	11.4182	-25.2184	0.981562	0.885169	1.21433	1.19547	-0.0963926	-0.279969	0.232768	0.674128	0.213908	0.623371	4	2	4	4	NP_002944	Q15418
731	PK099	RSK1/2	S221/S227	Ribosomal S6 protein-serine kinase 1/2	1, 1	1787.26	8.4968	10.3329	1, 1	1492.62	23.7987	10.331	-16.4855	0, 0	1356.64	2.71318	10.3018	-24.0935	0, 0	934.322	1.66668	10.1235	-47.7231	0, 0	3068.56	77.1757	11.7584	71.6913	0, 0	1050.05	29.4978	10.2529	-41.2478	0.709945	0.543521	0.605247	0.407943	-0.166424	-0.483373	-0.104697	-0.303218	-0.302002	-0.880093	4	2	6	4	NP_002944	Q15418
732	PK100	RSK1/2	S363/S369	Ribosomal S6 protein-serine kinase 1/2	1, 0	211.032	12448.6	7.25067	1, 0	116.355	58.5854	6.64976	-44.8639	1, 1	402.007	99.8273	8.54708	90.4955	1, 1	9.94718	92.4275	3.56998	-95.2864	0, 0	537.541	38.7579	9.24531	154.72	0, 0	354.163	59.2893	8.6849	67.8243	-0.314376	-0.787329	0.0463215	-1.66282	-0.472953	-1.37367	0.360697	1.04463	-1.34845	-3.92964	4	2	8	4	NP_002944	Q15418
733	PK100-2	RSK1/2	S363/S369	Ribosomal S6 protein-serine kinase 1/2	1, 1	521.365	99.0198	8.5555	1, 1	664.681	99.0043	9.16389	27.4886	1, 1	461.264	99.7746	8.74546	-11.5276	1, 1	457.807	12.2154	9.09429	-12.1906	0, 0	404.69	10.6521	8.83575	-22.3787	0, 0	651.832	102.625	9.56499	25.0241	0.119262	0.121584	0.109507	0.0827436	0.00232186	0.00674377	-0.00975504	-0.028252	-0.0365188	-0.106423	4	2	10	4	NP_002944	Q15418
734	PK101-1	RSK1/2	S380/S386	Ribosomal S6 protein-serine kinase 1/2	1, 1	11.4212	93.5417	3.04299	1, 1	41.9334	98.016	5.1774	267.153	1, 1	13.6063	22.3158	3.66221	19.1313	1, 1	38.3908	29.146	5.51838	236.135	1, 1	15.9873	29.9363	4.17393	39.9787	1, 1	78.0668	38.6232	6.50327	583.524	-1.71272	-1.31962	-1.50962	-1.04717	0.393105	1.14176	0.203106	0.588222	0.665555	1.93956	4	2	2	5	NP_002944	Q15418
735	PK101-2	RSK1/2	S380/S386	Ribosomal S6 protein-serine kinase 1/2	0, 0	1558.1	0.0298786	10.1349	0, 0	1229.58	13.2392	10.0513	-21.0848	1, 1	5.82673	18.7698	2.43869	-99.626	1, 1	1838.84	17.5283	11.1003	18.0185	0, 0	5327.11	18.0756	12.5542	241.898	0, 0	1405.09	9.03261	10.6731	-9.82037	0.644155	0.442408	-1.89933	0.716593	-0.201747	-0.585966	-2.54349	-7.3663	0.0724377	0.211098	4	2	4	5	NP_002944	Q15418
736	PK102	RSK1/2/3	T573/T577/T570	Ribosomal S6 protein-serine kinase 1/2/3	0, 0	211.524	16.7223	7.25403	0, 0	205.006	9.37689	7.4669	-3.08133	0, 0	155.759	355.276	7.17918	-26.3633	0, 0	151.135	40.2133	7.49538	-28.5495	0, 0	580.247	3.38688	9.3556	174.317	0, 0	460.103	128.266	9.06244	117.518	-0.313259	-0.491916	-0.389385	-0.422476	-0.178657	-0.518901	-0.0761255	-0.22047	-0.109217	-0.31828	4	2	6	5	NP_002944	Q15418
737	PK103	RSK1/3	T359+S363/T356+S360	Ribosomal S6 protein-serine kinase 1/3	0, 0	73.7613	208.167	5.73414	0, 0	61.0327	30.1464	5.71888	-17.2564	1, 1	422.721	99.4956	8.61957	473.092	1, 1	67.744	165.642	6.33771	-8.15777	0, 0	81.8842	66.0276	6.53059	11.0123	0, 0	103.023	3.81023	6.90346	39.6714	-0.818368	-1.12386	0.0694091	-0.788277	-0.305494	-0.887295	0.887777	2.57112	0.0300909	0.0876907	4	2	8	5	NP_002944	Q15418
738	NK165	RSK2	Pan-specific	Ribosomal S6 protein-serine kinase 2	1, 1	44.1807	6.86131	4.99469	1, 1	100.075	65.9761	6.43231	126.513	1, 1	33.4482	92.6087	4.95986	-24.2923	1, 1	80.8297	10.2501	6.5925	82.9524	0, 0	19.71	31.7297	4.47593	-55.3878	0, 0	41.7782	46.7582	5.60131	-5.43789	-1.06411	-0.865942	-1.09629	-0.707768	0.198168	0.575572	-0.0321759	-0.0931858	0.356342	1.03845	4	2	10	5	NP_004577	P51812
739	NK167	RYK	Pan-specific	RYK tyrosine-protein kinase	1, 1	16.7965	115.569	3.59944	1, 1	338.349	30057.3	8.18974	1914.4	1, 1	20.3777	96.9986	4.24493	21.321	1, 1	24.1225	95.6975	4.848	43.6163	0, 0	38.9718	47.5029	5.45943	132.023	0, 0	10.0782	188.296	3.54979	-39.9984	-1.5278	-0.230592	-1.32401	-1.259	1.29721	3.76769	0.20379	0.590205	0.268805	0.78335	4	2	2	6	NP_001005861.1	P34925
740	PN073	S6	S235	40S ribosomal protein S6	1, 1	2621.2	99.7025	10.8854	1, 1	3501.99	56.151	11.5613	33.6024	1, 1	3566.69	99.8948	11.6964	36.071	1, 1	2610.36	58.9837	11.6057	-0.413689	0, 0	2764.6	15.5325	11.6079	5.47057	0, 0	1955.98	14.7298	11.1503	-25.3783	0.893553	0.988312	1.04944	0.876305	0.0947593	0.275225	0.155888	0.451473	-0.0172479	-0.0502637	4	2	4	6	NP_001001	P62753
741	PK156	S6K	S424	p70 ribosomal protein-serine S6 kinase	1, 1	1496.65	45.6733	10.0769	1, 1	1709.56	209358	10.5268	14.2262	1, 1	2016.42	99.3604	10.8736	34.7292	1, 1	1738.29	51.1601	11.0191	16.1454	0, 0	986.297	2.37126	10.121	-34.0996	0, 0	1092.19	52.4028	10.3096	-27.0241	0.624864	0.614301	0.787364	0.690957	-0.0105628	-0.0306794	0.1625	0.470623	0.0660937	0.19261	4	2	6	6	NP_003152	P23443
742	PK166	S6K	S411	p70 ribosomal protein-serine S6 kinase	1, 1	1459.73	132.263	10.0408	1, 1	1878.4	230.63	10.6627	28.6811	0, 0	1048.1	18.6973	9.92957	-28.1989	0, 0	903.091	46.3063	10.0744	-38.133	0, 0	614.371	15.1186	9.43804	-57.912	0, 0	1296.97	57.793	10.5576	-11.1496	0.612888	0.663422	0.486674	0.392445	0.0505336	0.146773	-0.126215	-0.365535	-0.220444	-0.642417	4	2	8	6	NP_003152	P23443
743	NK223	S6Kb1	Pan-specific	Ribosomal protein-serine S6 kinase beta 1	0, 0	12149.4	6.19392	13.0979	0, 0	17794.5	3.70469	13.9065	46.4648	0, 0	10903.3	1.44203	13.3085	-10.2565	0, 0	11502.5	1.82814	13.7453	-5.32441	0, 0	6071.23	39.61	12.7428	-50.0284	0, 0	10025.2	26.0649	13.508	-17.4839	1.62887	1.83615	1.56293	1.55238	0.207283	0.602046	-0.0659366	-0.190962	-0.0764841	-0.22289	4	2	10	6	NP_003152	P23443
744	NK223-1	S6Kb1	Pan-specific	Ribosomal protein-serine S6 kinase beta 1	1, 1	13.5525	9.57944	3.28983	1, 1	43.0042	3252.19	5.21377	217.315	0, 0	13.3548	9.19192	3.63529	-1.45893	0, 0	16.3103	16.8727	4.2834	20.3493	0, 0	33.6114	34.8938	5.24595	148.009	0, 0	28.954	22.7438	5.07232	113.643	-1.63069	-1.30647	-1.51819	-1.4374	0.324222	0.941691	0.112499	0.325814	0.193296	0.563302	4	2	2	7	NP_003152	P23443
745	NK223-2	S6Kb1	Pan-specific	Ribosomal protein-serine S6 kinase beta 1	1, 1	88.385	23959.8	5.99508	1, 1	216.811	28148.5	7.54767	145.303	1, 1	405.016	99.9766	8.55784	358.241	1, 1	295.646	99.8272	8.46341	234.498	1, 1	277.719	29.8138	8.29256	214.215	1, 1	447.428	99.853	9.02214	406.226	-0.73165	-0.462716	0.0497486	-0.116599	0.268934	0.781108	0.781398	2.26304	0.615051	1.79238	4	2	4	7	NP_003152	P23443
746	PK145	S6Kb1	T252	Ribosomal protein serine S6 kinase beta 1	0, 0	5220.79	1.46304	11.8794	0, 0	5398.16	8.82009	12.1856	3.39742	0, 0	8306.69	24.7098	12.9161	59.108	0, 0	5593.63	18.2226	12.7053	7.14155	0, 0	4662.01	32.0841	12.3618	-10.703	0, 0	8645.53	33.9509	13.2944	65.5981	1.2239	1.21401	1.43794	1.22374	-0.00989687	-0.0287451	0.214032	0.619867	-0.000168752	-0.000491775	4	2	6	7	NP_003152	P23443
747	PK146	S6Kb1	T444+S447	Ribosomal protein serine S6 kinase beta 1	0, 0	849.434	21.6636	9.25971	0, 0	1246.58	101.626	10.0711	46.754	0, 0	102.816	42.9057	6.57993	-87.8959	0, 0	306.755	19.507	8.51663	-63.8871	0, 0	608.66	11.7148	9.42457	-28.3453	0, 0	2161.01	47.7228	11.2941	154.406	0.353294	0.449571	-0.580258	-0.0997831	0.0962776	0.279635	-0.933552	-2.7037	-0.453077	-1.32036	4	2	8	7	NP_003152	P23443
748	PK147	S6Kb1	T412	Ribosomal protein serine S6 kinase beta 1	0, 0	168.64	3.37066	6.92715	0, 0	512.36	23.5385	8.78839	203.819	0, 0	85.009	73.91	6.30555	-49.5914	0, 0	66.8679	2.86121	6.31893	-60.3487	0, 0	81.1322	115.318	6.51728	-51.8903	0, 0	180.305	310.855	7.71092	6.91694	-0.421891	-0.0141683	-0.667655	-0.794211	0.407723	1.18422	-0.245764	-0.711767	-0.372319	-1.08501	4	2	10	7	NP_003152	P23443
749	NK222	S6Kb2	Pan-specific	Ribosomal protein-serine S6 kinase beta 2	1, 1	97.6466	4.79097	6.13885	1, 1	1350.32	99.9017	10.1865	1282.86	1, 0	91.7778	7743.72	6.41608	-6.01021	1, 0	146.393	6.09148	7.4494	49.9218	1, 1	80.0808	43.5826	6.49846	-17.9891	1, 1	10.1892	19.5122	3.5656	-89.5652	-0.683871	0.491264	-0.63245	-0.437007	1.17513	3.41313	0.0514213	0.148923	0.246864	0.719409	4	2	2	8	NP_003943	Q9UBS0
750	NN133	SG2NA	Pan-specific	Striatin-3	0, 0	8648.1	15.5794	12.6075	0, 0	7395.46	23.2772	12.6398	-14.4846	0, 0	7312.28	15.4211	12.7321	-15.4465	0, 0	6493.25	1.98146	12.9204	-24.9171	0, 0	4408.7	6.59784	12.2812	-49.0212	0, 0	4898.92	9.63504	12.4749	-43.3526	1.46588	1.3782	1.37934	1.29172	-0.0876804	-0.254664	-0.0865376	-0.250625	-0.174161	-0.507541	4	2	4	8	NP_001077362.1	Q13033
751	PN074	Shc1	Y349+Y350	SH2 domain-containing transforming protein 1	0, 0	896.729	1.0114	9.33788	0, 0	942.878	4.8574	9.6683	5.1464	0, 0	703.518	24.141	9.35445	-21.5462	0, 0	631.857	33.7997	9.55914	-29.5375	0, 0	984.353	24.1687	10.1181	9.77152	0, 0	863.588	9.58178	9.97083	-3.69575	0.379272	0.303939	0.303485	0.229629	-0.075333	-0.218802	-0.0757872	-0.21949	-0.149644	-0.436091	4	2	6	8	NP_003020	P29353
752	PN161	Shc1	Y349	SH2 domain-containing transforming protein 1	0, 0	331.46	71.8114	7.90204	0, 0	650.462	2.81427	9.13269	96.2418	0, 0	1735.1	13.1931	10.6568	423.471	0, 0	949.783	19.0261	10.1471	186.546	0, 0	285.915	21.182	8.33451	-13.7407	0, 0	668.754	22.0037	9.60196	101.76	-0.097904	0.110306	0.718314	0.415425	0.20821	0.604739	0.816218	2.36388	0.513329	1.49594	4	2	8	8	NP_003020	P29353
753	NN095	Smac/DIABLO	Pan-specific	Second mitochondria-derived activator of caspase	0, 0	2246.86	26.5207	10.663	0, 0	3726	1.35092	11.6508	65.8309	0, 0	2038.87	8.68055	10.8896	-9.25724	0, 0	1463.53	34.3349	10.7709	-34.8635	0, 0	1232.81	18.4827	10.4428	-45.132	0, 0	1234.48	3.47419	10.4863	-45.0575	0.81967	1.02065	0.792451	0.612526	0.200981	0.583741	-0.0272192	-0.0788306	-0.207143	-0.603657	4	2	10	8	NP_620308	Q9NR28
754	PN183	Smad1	S465	Mothers against decapentaplegic homologs 1	0, 0	4610.28	1.84188	11.7	0, 0	6915.17	42.739	12.5429	49.9945	0, 0	4014.28	23.2708	11.8669	-12.9277	0, 0	3132.38	17.4982	11.8687	-32.0567	0, 0	5581.09	91.2264	12.6214	21.0575	0, 0	3473.97	23.6211	11.979	-24.6473	1.16428	1.34318	1.10377	0.959411	0.178898	0.519604	-0.0605147	-0.175259	-0.204869	-0.597029	4	2	2	9	NP_005891	Q15797
755	PN075	Smad1/5/8	S463+S465/S463+S465/S465+S467	Mothers against decapentaplegic homologs 1/5/8	0, 0	65.9028	28.5783	5.57162	0, 0	150.611	87.5359	7.02206	128.535	0, 0	37.6064	25.7484	5.12891	-42.9366	0, 0	92.4864	239.133	6.78686	40.3375	0, 0	70.6984	38.0413	6.31868	7.27671	0, 0	51.2161	15.3495	5.89516	-22.2854	-0.87238	-0.652735	-1.04244	-0.646356	0.219645	0.63795	-0.170061	-0.492519	0.226024	0.658679	4	2	4	9	NP_005891	Q15797
756	PN184	Smad2	S467	Mothers against decapentaplegic homologs 2	1, 1	1764.84	51.3728	10.3147	1, 1	3387.01	18.9878	11.5132	91.9159	0, 0	1869.09	19.1275	10.7641	5.90678	0, 0	2945.16	16.1291	11.7798	66.8794	0, 0	1024.11	62.6093	10.1752	-41.9716	0, 0	1657.59	22.6623	10.9115	-6.07725	0.703894	0.970901	0.752497	0.931316	0.267007	0.775511	0.0486037	0.140763	0.227422	0.662753	4	2	6	9	NP_005891	Q15797
757	PN185	Smad2	T200	Mothers against decapentaplegic homologs 2	0, 0	1258.09	13.208	9.82636	0, 0	2025.07	8.44187	10.7711	60.9644	0, 0	1864.95	7.7385	10.7609	48.237	0, 0	1758.64	6.76401	11.0359	39.7873	0, 0	672.019	1.07598	9.56743	-46.584	0, 0	1408.98	30.1021	10.6771	11.9939	0.541612	0.702636	0.751478	0.696264	0.161024	0.467687	0.209866	0.607801	0.154652	0.450687	4	2	8	9	NP_005891	Q15797
758	NN096	Smad2/3	Pan-specific	SMA- and mothers against decapentaplegic homolog 2/3	0, 0	1559.03	88.4904	10.1358	0, 0	2023.53	41.4478	10.77	29.794	0, 0	1079.49	31.3103	9.97214	-30.7586	0, 0	689.121	21.2424	9.6843	-55.7981	0, 0	2599.2	142.85	11.5189	66.7193	0, 0	909.179	484.888	10.0451	-41.683	0.644442	0.702238	0.500234	0.269176	0.0577962	0.167867	-0.144208	-0.417645	-0.375266	-1.0936	4	2	10	9	NP_005892	Q15796
759	PN125	SMC1	S957	Structural maintenance of chromosomes protein 1A	0, 0	111.804	136.175	6.33417	0, 0	309.721	9.87345	8.0622	177.022	0, 0	142.662	17.3638	7.05246	27.5998	0, 0	252.373	6.02184	8.2351	125.728	1, 1	608.82	99.4011	9.42495	444.543	1, 1	542.746	99.7552	9.30076	385.444	-0.618956	-0.276701	-0.429749	-0.188741	0.342255	0.994067	0.189208	0.547971	0.430215	1.25373	4	2	2	10	NP_006297.2.	Q14683
760	PN177	SNCA	Y136	Alpha-synuclein	0, 0	66.6553	36.1713	5.58799	0, 0	147.667	40.0237	6.99357	121.538	0, 0	98.6185	20.8092	6.51979	47.9531	0, 0	307.437	153.552	8.51984	361.235	0, 0	162.054	40.6047	7.51541	143.123	0, 0	366.839	30.9822	8.73563	450.352	-0.866937	-0.663033	-0.599414	-0.0987704	0.203904	0.592231	0.267522	0.774781	0.768166	2.23859	4	2	4	10	NP_000336.1	P37840
761	PN197	SNCA	S129	Alpha-synuclein	0, 0	109.623	13.3441	6.30575	0, 0	397.27	63.8509	8.42135	262.397	0, 0	130.938	0.634921	6.92875	19.4444	0, 0	322.908	43.2837	8.59067	194.563	0, 0	179.842	36.5248	7.66566	64.0557	0, 0	179.515	19.2558	7.7046	63.7574	-0.628402	-0.146861	-0.469153	-0.0763888	0.481541	1.39862	0.159249	0.461208	0.552014	1.60868	4	2	6	10	NP_000336.1	P37840
762	NN145	SOCS2	Pan-specific	Suppressor of cytokine signaling 2	0, 0	17668.1	3.4307	13.6382	0, 0	15363.7	1.62222	13.6946	-13.0428	0, 0	15098.3	3.02449	13.7781	-14.5451	0, 0	15563.8	2.06289	14.1816	-11.9106	0, 0	13180.1	17.901	13.8611	-25.4017	0, 0	15353.3	0.130626	14.1229	-13.1015	1.80842	1.75954	1.71252	1.69023	-0.0488753	-0.141956	-0.0959	-0.27774	-0.118189	-0.344426	4	2	8	10	NP_003868.1.	O14508
763	NN097	SOCS4	Pan-specific	Suppressor of cytokine signalling 4 (SOCS7)	0, 0	110.038	1716.22	6.31121	0, 0	19.2917	19.2792	4.05728	-82.4683	0, 0	159.692	5.13311	7.21515	45.1237	0, 0	127.654	11.1134	7.25179	16.0086	0, 0	296.836	27.8846	8.38859	169.756	0, 0	229.405	3.85705	8.05838	108.477	-0.626588	-1.72457	-0.377927	-0.499448	-1.09798	-3.18904	0.248661	0.720156	0.127139	0.370509	4	2	10	10	NP_543143	Q8WXH5
764	NN098	SOD (Cu/Zn)	Pan-specific	Superoxide dismutase 1	0, 0	2556.82	9.70657	10.8495	0, 0	2346.98	23.4426	10.984	-8.20686	0, 0	2972.36	12.9272	11.4334	16.2523	0, 0	2235.79	8.10344	11.3823	-12.5557	0, 0	4350.44	53.8933	12.262	70.1506	0, 0	4940.58	2.06996	12.4871	93.2318	0.881629	0.779581	0.965676	0.805695	-0.102048	-0.296394	0.0840472	0.243412	-0.0759336	-0.221286	4	2	2	11	NP_000445	Q6ND84
765	NN068	SOD (Mn)	Pan-specific	Superoxide dismutase [Mn]	0, 0	386.914	4.02777	8.12522	0, 0	350.188	25.3434	8.23936	-9.49197	0, 0	1018.62	9.10601	9.88841	163.268	0, 0	1369.79	7.36887	10.6754	254.029	0, 0	1085.41	8.94647	10.2591	180.529	0, 0	1881.83	75.6289	11.0946	386.37	-0.023734	-0.212654	0.473563	0.582351	-0.18892	-0.548711	0.497297	1.44024	0.606085	1.76625	4	2	4	11	NP_000627	P04179
766	NN068-1	SOD (Mn)	Pan-specific	Superoxide dismutase [Mn]	0, 0	1669.64	36.6308	10.2347	0, 0	1400.3	26.6767	10.2389	-16.1316	0, 0	1053.43	331.199	9.93689	-36.9069	0, 0	1589.04	7.89371	10.8896	-4.82775	0, 0	1327.66	164.532	10.5497	-20.4825	0, 0	464.325	246.17	9.07562	-72.1902	0.677307	0.510223	0.489004	0.650034	-0.167085	-0.485292	-0.188304	-0.545354	-0.0272738	-0.0794811	4	2	6	11	NP_000627	P04179
767	NN099	SODD	Pan-specific	Silencer of death domains (Bcl2 associated athanogene 4 (BAG4))	0, 0	319.11	14.7152	7.84726	0, 0	574.004	15.5122	8.95229	79.8765	0, 0	340.844	22.808	8.30898	6.81095	0, 0	501.072	37.2819	9.22456	57.0218	0, 0	681.383	7.96549	9.58739	113.526	0, 0	505.077	1.89474	9.19699	58.2768	-0.116109	0.0450857	-0.0295209	0.123909	0.161195	0.468184	0.0865882	0.250771	0.240018	0.699459	4	2	8	11	NP_004865	O95429
768	PN077	SOX9	S181	SRY (sex determining region Y)-box 9 (campomelic dysplasia, autosomal sex-reversal)	0, 0	2765.54	67.7291	10.9627	0, 0	2233.62	13.3067	10.9125	-19.2338	0, 0	1471.87	2.20441	10.4194	-46.7783	0, 0	1400.32	10.7602	10.7072	-49.3656	0, 0	3769.49	55.0784	12.0552	36.3022	0, 0	3256.38	60.6296	11.8857	17.7483	0.919253	0.75376	0.642707	0.592399	-0.165492	-0.480666	-0.276545	-0.800914	-0.326854	-0.952517	4	2	10	11	NP_000337	P48436
769	NN100	SPHK1	Pan-specific	Sphingosine kinase 1	0, 0	515.408	16.2732	8.53892	0, 0	591.696	5.99111	8.99608	14.8016	0, 0	272.664	34.5511	7.98699	-47.0975	0, 0	337.534	15.8573	8.65458	-34.5112	0, 0	981.439	91.2912	10.1138	90.4199	0, 0	525.325	11.7367	9.2537	1.92423	0.113753	0.0609191	-0.132082	-0.0561948	-0.0528334	-0.153453	-0.245834	-0.711971	-0.169947	-0.49526	4	3	2	1	NP_892010	Q9NYA1
770	NN101	SPHK2	Pan-specific	Sphingosine kinase 2	0, 0	198.559	11.1526	7.16277	0, 0	277.286	79.6727	7.9026	39.6492	0, 0	140.421	20.1506	7.02962	-29.2802	0, 0	130.768	12.3272	7.28656	-34.1414	0, 0	367.563	48.4863	8.69692	85.1151	0, 0	296.366	0.296622	8.42787	49.258	-0.343586	-0.334398	-0.437024	-0.488461	0.00918785	0.0266858	-0.0934385	-0.270611	-0.144875	-0.422195	4	3	4	1	NP_064511	Q9NRA0
771	NK172	Src	Pan-specific	Src proto-oncogene-encoded protein-tyrosine kinase	0, 0	14.4505	98.0047	3.38239	0, 0	29.4184	12.5729	4.66602	103.581	0, 0	35.0506	8.87834	5.02738	142.557	0, 0	34.7548	20.1075	5.37483	140.51	0, 0	115.564	23.3735	7.02762	699.724	0, 0	82.2522	13.8015	6.57861	469.202	-1.59993	-1.50449	-1.07478	-1.09253	0.0954367	0.277192	0.525149	1.52091	0.507405	1.47868	4	3	6	1	NP_005408	P12931
772	NK172-2	Src	Pan-specific	Src proto-oncogene-encoded protein-tyrosine kinase	1, 0	43.4678	27.7146	4.97122	1, 0	69.7017	384.264	5.91049	60.3527	0, 0	55.6997	1.81262	5.6956	28.1403	0, 0	35.3336	12.4611	5.39866	-18.7131	0, 0	388.248	30.7018	8.77591	793.185	0, 0	84.6106	36.8528	6.6194	94.6515	-1.07191	-1.05459	-0.861937	-1.085	0.0173208	0.0503076	0.209974	0.608114	-0.0130872	-0.0381387	4	3	8	1	NP_005408	P12931
773	NK172-3	Src	Pan-specific	Src proto-oncogene-encoded protein-tyrosine kinase	0, 0	940.115	43.2418	9.40604	0, 0	1198.25	30.6026	10.0141	27.4583	0, 0	2329.62	41.1666	11.0819	147.801	0, 0	2471.2	10.768	11.5267	162.862	0, 0	1513.87	16.9011	10.7391	61.0299	0, 0	2054.93	20.6106	11.2215	118.583	0.401926	0.42895	0.853711	0.851331	0.0270244	0.0784912	0.451785	1.30843	0.449405	1.30966	4	3	10	1	NP_005408	P12931
774	NK172-4	Src	Pan-specific	Src proto-oncogene-encoded protein-tyrosine kinase	0, 0	548.158	6.79178	8.6278	0, 0	554.311	13.9024	8.90192	1.12247	0, 0	687.528	17.9564	9.32128	25.4251	0, 0	690.889	9.38673	9.688	26.0382	0, 0	626.489	46.7797	9.46622	14.2899	0, 0	627.443	16.1423	9.50997	14.4639	0.14329	0.0268779	0.29292	0.270344	-0.116412	-0.338114	0.149631	0.433351	0.127055	0.370262	4	3	2	2	NP_005408	P12931
775	PK107	Src	Y419	Src proto-oncogene-encoded protein-tyrosine kinase	0, 0	23.2319	35.0713	4.06738	0, 0	31.765	0.512033	4.77674	36.7302	0, 0	54.9624	23.6552	5.67638	136.582	0, 0	40.4211	24.4425	5.59273	73.99	0, 0	176.911	112.151	7.64195	661.5	0, 0	141.422	110.67	7.3605	508.743	-1.37229	-1.46447	-0.86806	-1.02368	-0.0921812	-0.267737	0.504227	1.46031	0.34861	1.01592	4	3	4	2	NP_005408	P12931
776	PK108	Src	Y530	Src proto-oncogene-encoded protein-tyrosine kinase	0, 0	664.383	4.30127	8.90522	0, 0	612.069	6.23436	9.04492	-7.87401	0, 0	514.128	4.63712	8.90199	-22.6157	0, 0	436.18	0.661218	9.02447	-34.348	0, 0	2225.42	14.2797	11.2949	234.961	0, 0	1634.02	42.1079	10.8908	145.945	0.235486	0.078575	0.159367	0.0606829	-0.156911	-0.455742	-0.0761195	-0.220453	-0.174803	-0.509411	4	3	6	2	NP_005408	P12931
777	NN102-NN124	STAT1a	Pan-specific	Signal transducer and activator of transcription 1 alpha	0, 0	7143.15	5.80158	12.3317	0, 0	3647.54	17.8848	11.6201	-48.9365	0, 0	12968.8	32.6433	13.5588	81.556	0, 0	8173.22	9.45864	13.2524	14.4204	0, 0	6577.54	14.5845	12.8584	-7.91823	0, 0	6534.37	3.55104	12.8905	-8.5226	1.37422	1.00955	1.64265	1.39661	-0.364665	-1.05916	0.268435	0.777425	0.0223976	0.065271	4	3	8	2	NP_009330	P42224
778	NN102-NN124-2	STAT1a	Pan-specific	Signal transducer and activator of transcription 1 alpha	0, 0	16.8755	23.5072	3.60621	0, 0	13.4733	15.6493	3.53941	-20.1603	0, 0	12.194	38.0531	3.50411	-27.7411	0, 0	6.01639	25.8667	2.84459	-64.3484	0, 0	6.61989	33.2441	2.90188	-60.7722	0, 0	16.1745	419.071	4.23228	-4.15411	-1.52555	-1.91179	-1.55997	-1.89203	-0.386239	-1.12182	-0.0344241	-0.0996969	-0.366481	-1.068	4	3	10	2	NP_009330	P42224
779	NN139	STAT1a	Pan-specific	Signal transducer and activator of transcription 1 alpha	0, 0	38.4216	33.4765	4.79319	0, 0	50.1157	10.1909	5.43456	30.4363	0, 0	43.4143	28.7985	5.3361	12.9945	0, 0	43.8753	24.3066	5.71103	14.1944	0, 0	110.237	43.9675	6.95954	186.914	0, 0	76.6564	38.1819	6.47696	99.5137	-1.13108	-1.22665	-0.976445	-0.986296	-0.0955743	-0.277592	0.15463	0.447831	0.144779	0.421916	4	3	2	3	NP_009330	P42224
780	PN078-PN135	STAT1a	S727	Signal transducer and activator of transcription 1 alpha	0, 0	1728.05	2.41727	10.2843	0, 0	2261.74	193.113	10.9306	30.8839	0, 0	1419.35	19.5029	10.367	-17.8639	0, 0	1159.3	13.9464	10.4347	-32.9127	0, 0	2830	213.346	11.6417	63.7684	0, 0	1449.09	40.1153	10.7176	-16.1432	0.693793	0.760285	0.626012	0.506296	0.0664919	0.193123	-0.0677807	-0.196302	-0.187497	-0.546402	4	3	4	3	NP_009330	P42224
781	PN079-PN136-1	STAT1a	Y701	Signal transducer and activator of transcription 1 alpha	0, 0	12.0171	3.37711	3.11636	0, 0	11.9345	60.3147	3.36443	-0.687658	0, 0	11.6019	4.83871	3.43229	-3.45537	0, 0	10.6508	15.8547	3.66857	-11.37	0, 0	52.495	49.4444	5.88918	336.836	0, 0	62.6669	8.89271	6.18626	421.481	-1.68834	-1.97505	-1.58285	-1.63167	-0.286706	-0.832727	0.10549	0.305513	0.056672	0.165153	4	3	6	3	NP_009330	P42224
782	NN103	STAT2	Pan-specific	Signal transducer and activator of transcription 2	0, 0	12526.9	6.83617	13.1421	0, 0	9055.33	45.8376	12.9319	-27.7127	0, 0	13704.6	1.75092	13.6384	9.40204	0, 0	17752.8	10.034	14.3714	41.718	0, 0	11981.2	10.9304	13.7236	-4.35601	0, 0	13041.3	11.8328	13.8874	4.1064	1.64354	1.48381	1.66801	1.75022	-0.159726	-0.463917	0.0244747	0.0708822	0.106681	0.310889	4	3	8	3	NP_005410	P52630
783	PN080	STAT2	Y690	Signal transducer and activator of transcription 2	0, 0	47.4614	32.7637	5.09803	0, 0	60.2054	14.9751	5.69919	26.8511	0, 0	73.7538	34.1622	6.10065	55.3973	0, 0	57.4694	1.87976	6.10041	21.0864	0, 0	89.7445	9.58703	6.66283	89.0893	0, 0	162.475	161.193	7.56071	242.331	-1.02977	-1.13098	-0.73292	-0.863259	-0.101213	-0.293969	0.296847	0.859711	0.166508	0.485239	4	3	10	3	NP_005410	P52630
784	NN104	STAT3	Pan-specific	Signal transducer and activator of transcription 3 (acute phase response factor)	0, 0	3189.44	5.56253	11.1684	0, 0	4642.17	3.62768	11.968	45.548	0, 0	4888.11	7.12223	12.1511	53.2593	0, 0	5214.88	0.281226	12.6041	63.5046	0, 0	2779.71	14.264	11.6158	-12.8466	0, 0	3650.57	6.20431	12.0505	14.4579	0.987628	1.13532	1.19427	1.19177	0.147688	0.428953	0.206642	0.598462	0.204147	0.594923	4	3	2	4	NP_003141	P40763
785	NN104-2	STAT3	Pan-specific	Signal transducer and activator of transcription 3 (acute phase response factor)	0, 0	88.2367	7.48299	5.99266	0, 0	132.234	0.487796	6.83432	49.8627	0, 0	98.122	9.5697	6.51251	11.2031	0, 0	71.9914	10.3715	6.42544	-18.411	0, 0	184.372	25.501	7.70155	108.952	0, 0	50.0053	19.6032	5.86064	-43.3282	-0.732455	-0.720606	-0.601734	-0.760555	0.0118484	0.0344132	0.130721	0.378585	-0.0281008	-0.0818912	4	3	4	4	NP_003141	P40763
786	PN081-1	STAT3	S727	Signal transducer and activator of transcription 3	0, 0	341.603	4.14562	7.94553	0, 0	398.204	23.3448	8.42473	16.569	0, 0	364.469	34.0249	8.40566	6.69379	0, 0	412.918	19.8003	8.9454	20.8764	0, 0	767.222	28.7547	9.75857	124.594	0, 0	454.329	3.63893	9.04422	32.999	-0.0834514	-0.145637	0.00127523	0.0356987	-0.0621853	-0.180615	0.0847266	0.24538	0.11915	0.347227	4	3	6	4	NP_003141	P40763
787	PN082	STAT3	Y705	Signal transducer and activator of transcription 3	0, 0	59.6836	84.9688	5.42861	0, 0	99.2233	3.62417	6.41998	66.2487	0, 0	104.176	10.5743	6.59889	74.5471	0, 0	101.17	19.6904	6.91633	69.5112	0, 0	74.5743	16.7988	6.39568	24.9493	0, 0	246.952	66.1484	8.16472	313.769	-0.919905	-0.8704	-0.574222	-0.605444	0.0495048	0.143785	0.345683	1.00115	0.314461	0.916401	4	3	8	4	NP_003141	P40763
788	PN082-1	STAT3	Y705	Signal transducer and activator of transcription 3	0, 0	1858.39	18.3994	10.3892	0, 0	1780.33	16.7979	10.5853	-4.20025	0, 0	1728.69	0.661544	10.6515	-6.97944	0, 0	1429.12	4.79484	10.7366	-23.0989	0, 0	1992.56	12.4988	11.1355	7.21948	0, 0	4711.09	265.534	12.4185	153.504	0.728657	0.635457	0.716613	0.601682	-0.0932007	-0.270698	-0.0120443	-0.034882	-0.126976	-0.370033	4	3	10	4	NP_003141	P40763
789	NN117	STAT4	Pan-specific	Signal transducer and activator of transcription 4 (acute phase response factor)	0, 0	4782.37	4.0584	11.7529	0, 0	6042.56	14.8528	12.3483	26.3507	0, 0	7853.56	11.1997	12.8351	64.219	0, 0	7838.17	6.39557	13.192	63.8972	0, 0	5450.55	26.2408	12.5873	13.9716	0, 0	5315.23	18.5284	12.5925	11.142	1.18185	1.27282	1.41216	1.37753	0.0909738	0.26423	0.230309	0.667008	0.195682	0.570257	4	3	2	5	NP_003142	Q14765
790	NN105	STAT5A	Pan-specific	Signal transducer and activator of transcription 5A	0, 0	5951.21	1.20829	12.0683	0, 0	8036.07	3.4965	12.7596	35.0326	0, 0	8794.08	7.19671	12.9983	47.7696	0, 0	8588.43	13.1263	13.3239	44.314	0, 0	6781.34	18.7469	12.9024	13.9489	0, 0	5414.52	3.07403	12.6192	-9.01822	1.28669	1.42153	1.46414	1.4192	0.134842	0.391644	0.177451	0.513922	0.132516	0.386177	4	3	4	5	NP_003143	P42229
791	PN083	STAT5A	Y694	Signal transducer and activator of transcription 5A	0, 0	133.532	21.8176	6.59039	0, 0	49.6951	244.865	5.4224	-62.7842	0, 0	113.756	10.5581	6.72581	-14.8099	0, 0	107.952	3.21172	7.00994	-19.1563	0, 0	98.6243	36.4151	6.79894	-26.142	0, 0	321.008	12.3185	8.5431	140.398	-0.533807	-1.23105	-0.533794	-0.575866	-0.697239	-2.0251	1.2916e-05	3.74064e-05	-0.0420593	-0.122569	4	3	6	5	NP_003143	P42229
792	PN083-1	STAT5A	Y694	Signal transducer and activator of transcription 5A	0, 0	80.6955	21.3089	5.86377	0, 0	123.579	8.55235	6.73666	53.1421	0, 0	94.3582	2.73222	6.45608	16.9312	0, 0	99.9576	40.7019	6.89893	23.8701	0, 0	172.17	13.4868	7.60277	113.358	0, 0	405.781	3.44698	8.88119	402.855	-0.775289	-0.755913	-0.619707	-0.610942	0.0193765	0.0562782	0.155582	0.450586	0.164347	0.47894	4	3	8	5	NP_003143	P42229
793	PN119	STAT5A	S780	Signal transducer and activator of transcription 5A	0, 0	377.092	30.5917	8.08812	0, 0	383.625	54.8677	8.37092	1.73243	0, 0	400.88	61.5955	8.54303	6.3082	0, 0	465.539	42.1408	9.11845	23.4551	0, 0	422.321	35.5329	8.89727	11.9943	0, 0	1029.67	24.5346	10.2246	173.054	-0.0360625	-0.16509	0.045031	0.0903782	-0.129028	-0.374756	0.0810935	0.234858	0.126441	0.368473	4	3	10	5	NP_003143	P42229
794	NN106	STAT5B	Pan-specific	Signal transducer and activator of transcription 5B	0, 0	5320.55	17.0669	11.9067	0, 0	7350.84	7.3903	12.6311	38.1595	0, 0	8311.15	16.3029	12.9168	56.2085	0, 0	8974.45	10.7719	13.3873	68.6753	0, 0	5580.68	10.3172	12.6213	4.88916	0, 0	5103.9	13.5644	12.534	-4.07196	1.23298	1.37504	1.43818	1.43925	0.142065	0.412623	0.205204	0.594299	0.206266	0.601099	4	3	2	6	NP_036580	P51692
795	NN107	STAT6	Pan-specific	Signal transducer and activator of transcription 6	0, 0	7199.58	10.6351	12.343	0, 0	5944.08	24.4104	12.3246	-17.4385	0, 0	10724.5	14.3677	13.2846	48.96	0, 0	9931.24	5.74138	13.5334	37.942	0, 0	6668.83	2.28437	12.8783	-7.37193	0, 0	6161.91	2.15759	12.8058	-14.413	1.37799	1.26425	1.55533	1.48543	-0.113735	-0.330338	0.177344	0.513612	0.107437	0.313093	4	3	4	6	NP_003144	P42226
796	NN108	STI1	Pan-specific	Stress induced phosphoprotein 1 (Hsc70/Hsp90 organizing protein (Hop))	0, 0	1022.38	68.9091	9.52706	0, 0	958.363	12.3481	9.6918	-6.26121	0, 0	1094.52	12.789	9.99209	7.05622	0, 0	981.974	1.63144	10.1952	-3.95184	0, 0	619.085	29.3555	9.44907	-39.4465	0, 0	1034.9	58.6968	10.2319	1.22509	0.442144	0.312436	0.506586	0.430619	-0.129708	-0.376733	0.0644421	0.186633	-0.0115253	-0.033587	4	3	6	6	NP_006810	P31948
797	NK173	STK33	Pan-specific	FLJ35932 protein-serine kinase	0, 0	20.5283	2.63789	3.88889	0, 0	30.3819	5.07416	4.71251	48.0004	0, 0	11.5288	11.3768	3.42317	-43.8395	0, 0	13.9793	3.7851	4.06091	-31.9021	0, 0	25.4406	4.61873	4.84413	23.9295	0, 0	63.8545	67.0025	6.21335	211.056	-1.43161	-1.48769	-1.58575	-1.5077	-0.0560805	-0.162884	-0.15415	-0.446438	-0.0760924	-0.221748	4	3	8	6	NP_112168	Q8NEF5
798	NN134	Striatin	Pan-specific	Striatin	0, 0	2589.3	43.0378	10.8677	0, 0	2602.53	2.31284	11.1331	0.511206	0, 0	4640.4	0.110259	12.076	79.2146	0, 0	4772.28	0.227088	12.4762	84.3081	0, 0	2850.69	1.04156	11.6522	10.0953	0, 0	6261.07	116.491	12.8288	141.806	0.887681	0.833487	1.17037	1.15134	-0.0541936	-0.157403	0.28269	0.818709	0.263662	0.768364	4	3	10	6	NP_003153.2.	O43815
799	NK174	Syk	Pan-specific	Spleen protein-tyrosine kinase	0, 0	4055.44	3.86872	11.515	0, 0	4558.52	10.7504	11.9417	12.405	0, 0	4082.15	8.86914	11.8911	0.658705	0, 0	4708.69	5.15473	12.4568	16.1081	0, 0	5315.24	11.9534	12.551	31.0644	0, 0	4311.39	4.37356	12.2906	6.31124	1.1028	1.12583	1.11147	1.14523	0.0230321	0.0668959	0.00867083	0.0251119	0.0424287	0.123646	4	3	2	7	NP_003168	P43405
800	PK159	Syk	Y323	Spleen protein-tyrosine kinase	0, 0	848.938	9.74452	9.25886	0, 0	1264.73	10.4452	10.092	48.9779	0, 0	953.453	11.4786	9.79302	12.3113	0, 0	1031.16	9.3617	10.2657	21.4644	0, 0	2093.53	54.0442	11.2068	146.606	0, 0	1221.88	22.6013	10.4715	43.9299	0.353014	0.457111	0.443181	0.452898	0.104097	0.302347	0.090167	0.261136	0.0998839	0.291081	4	3	4	7	NP_003168	P43405
801	NN171	Synapsin 1	Pan-specific	Synapsin 1 isoform Ia	0, 0	871.064	10.7364	9.29598	0, 0	1542.98	6.40739	10.3789	77.1371	0, 0	1058.08	10.5347	9.94324	21.4703	0, 0	1190.36	7.83271	10.4729	36.6558	0, 0	1642.98	55.6427	10.8572	88.6178	0, 0	1061.62	0.520198	10.2687	21.8761	0.36535	0.560827	0.491029	0.518348	0.195477	0.567757	0.125679	0.363985	0.152998	0.445866	4	3	6	7	NP_008881	P17600
802	PN084	Synapsin 1	S9	Synapsin 1 isoform Ia	0, 0	26.3595	10.2575	4.2496	0, 0	19.338	25.731	4.06074	-26.6373	0, 0	16.8294	41.3161	3.96892	-36.1542	0, 0	8.90774	1.42045	3.41075	-66.2067	0, 0	15.7853	2.94118	4.15559	-40.1151	0, 0	56.574	9.84612	6.0387	114.625	-1.31173	-1.72332	-1.41192	-1.71314	-0.411586	-1.19544	-0.100193	-0.290172	-0.401406	-1.16978	4	3	8	7	NP_008881	P17600
803	NK175-2	TAK1	Pan-specific	TGF-beta-activated protein-serine kinase 1	0, 0	9.82625	2.6	2.82599	0, 0	8.2715	1.11452	2.83552	-15.8224	0, 0	10.6507	12.2395	3.30889	8.39043	0, 0	6.92768	20.0319	3.04806	-29.4982	0, 0	12.8164	13.2903	3.85499	30.4303	0, 0	28.4092	40.4215	5.04492	189.116	-1.78484	-2.16626	-1.62216	-1.82774	-0.381418	-1.10781	0.162683	0.471154	-0.0428953	-0.125005	4	3	10	7	NP_663306	O43318
804	NK175-3	TAK1	Pan-specific	TGF-beta-activated protein-serine kinase 1	0, 0	34.0101	14.1104	4.61724	0, 0	56.8773	29.4841	5.61715	67.2364	0, 0	22.3923	5.77778	4.38094	-34.1599	0, 0	25.1393	10.4339	4.90756	-26.0828	0, 0	116.058	8.54342	7.03378	241.246	0, 0	39.3325	15.9283	5.51428	15.6494	-1.18955	-1.16064	-1.28069	-1.24017	0.0289113	0.0839718	-0.0911362	-0.263943	-0.050623	-0.147525	4	3	2	8	NP_663306	O43318
805	NK175-4	TAK1	Pan-specific	TGF-beta-activated protein-serine kinase 1	1, 1	12.9691	47.0752	3.22635	1, 1	9.99348	78.0198	3.10836	-22.944	0, 0	7.97998	16.1572	2.89239	-38.4693	0, 0	7.12368	7.57919	3.08831	-45.0719	0, 0	30.8364	14.0224	5.12164	137.768	0, 0	30.8395	18.6621	5.16334	137.792	-1.65179	-2.06762	-1.75482	-1.81502	-0.415836	-1.20778	-0.103033	-0.298399	-0.163232	-0.47569	4	3	4	8	NP_663306	O43318
806	NK175-5	TAK1	Pan-specific	TGF-beta-activated protein-serine kinase 1	0, 0	3073.3	8.99325	11.1149	0, 0	3173.38	4.08631	11.4192	3.25649	0, 0	2315.99	12.6271	11.0734	-24.6415	0, 0	3982.23	8.61078	12.215	29.5752	0, 0	2902.01	46.2454	11.6779	-5.57331	0, 0	3378.23	34.5204	11.9387	9.92205	0.969842	0.93692	0.851014	1.06884	-0.0329228	-0.095623	-0.118828	-0.344143	0.0989974	0.288498	4	3	6	8	NP_663306	O43318
807	PN085	Tau	S516	Microtubule-associated protein tau	0, 0	974.154	4.06947	9.45735	0, 0	927.758	22.6669	9.64498	-4.76269	0, 0	845.604	8.33448	9.61985	-13.196	0, 0	677.401	11.4096	9.65956	-30.4626	0, 0	857.34	1.73063	9.9188	-11.9913	0, 0	1515.63	34.7044	10.7823	55.5838	0.418979	0.295508	0.38802	0.261357	-0.123471	-0.358617	-0.0309594	-0.0896627	-0.157622	-0.459342	4	3	8	8	NP_005901	P10636
808	PN086	Tau	S516+S519	Microtubule-associated protein tau	0, 0	289.569	75.9111	7.70711	0, 0	1271.43	68.7046	10.0996	339.076	0, 0	2662.68	12.3825	11.2747	819.533	0, 0	2096.31	2.7364	11.2893	623.94	0, 0	1631.3	1.61608	10.8469	463.356	0, 0	4588.81	8.8654	12.3805	1484.7	-0.162685	0.459866	0.915117	0.776329	0.62255	1.80817	1.0778	3.12146	0.939014	2.73647	4	3	10	8	NP_005901	P10636
809	PN090	Tau	S713	Microtubule-associated protein tau	0, 0	35.9612	6.19119	4.69772	0, 0	43.9069	44.9257	5.24375	22.095	0, 0	19.1229	11.6545	4.15324	-46.8235	0, 0	19.0827	11.9349	4.50989	-46.9352	0, 0	186.373	53.3093	7.71712	418.261	0, 0	86.565	1.38138	6.65234	140.718	-1.1628	-1.29563	-1.35321	-1.36583	-0.132829	-0.385797	-0.190409	-0.551451	-0.203027	-0.59166	4	3	2	9	NP_005901	P10636
810	PN090-2	Tau	S713	Microtubule-associated protein tau	0, 0	279.655	10.7456	7.65685	0, 0	337.583	3.84712	8.18647	20.7141	0, 0	190.262	14.8162	7.46785	-31.9655	0, 0	216.258	24.1406	8.0123	-22.6697	0, 0	967.95	32.24	10.0939	246.123	0, 0	408.9	19.0467	8.89224	46.2158	-0.179387	-0.231774	-0.297438	-0.259141	-0.0523871	-0.152156	-0.118051	-0.341893	-0.0797547	-0.232421	4	3	4	9	NP_005901	P10636
811	PN091	Tau	S717	Microtubule-associated protein tau	0, 0	2838.78	3.69191	11.0004	0, 0	2016.9	20.9957	10.7653	-28.9521	0, 0	1988.15	18.7785	10.8532	-29.9646	0, 0	2103.2	7.48681	11.2941	-25.9119	0, 0	2851.77	78.8415	11.6527	0.457628	0, 0	4038.65	32.9569	12.1963	42.267	0.931786	0.700527	0.780876	0.777826	-0.231259	-0.671682	-0.150909	-0.437054	-0.153959	-0.448668	4	3	6	9	NP_005901	P10636
812	PN092	Tau	S721	Microtubule-associated protein tau	0, 0	961.721	0.498742	9.43882	0, 0	734.274	27.973	9.30754	-23.6501	0, 0	1031.33	7.60111	9.90629	7.23748	0, 0	944.982	1.09458	10.1398	-1.7406	0, 0	869.715	5.5925	9.93947	-9.56686	0, 0	2672.89	32.9776	11.6008	177.928	0.41282	0.173519	0.479259	0.413114	-0.239301	-0.695042	0.0664381	0.192414	0.000293655	0.00085577	4	3	8	9	NP_005901	P10636
813	PN106	Tau	S519	Microtubule-associated protein tau	0, 0	34.0669	33.3966	4.61965	0, 0	26.3847	17.8852	4.509	-22.5505	0, 0	27.349	8.5136	4.66942	-19.7197	0, 0	16.0272	47.6027	4.25814	-52.9537	0, 0	19.973	12.9562	4.49506	-41.3712	0, 0	43.1069	65.6393	5.64648	26.5361	-1.18875	-1.56126	-1.1888	-1.44538	-0.37251	-1.08194	-4.72403e-05	-0.000136815	-0.256627	-0.747862	4	3	10	9	NP_005901	P10636
814	PN107	Tau	S739	Microtubule-associated protein tau	0, 0	1399.52	1.53845	9.98007	0, 0	1149.63	8.6785	9.95433	-17.8553	0, 0	1556.92	6.04892	10.5005	11.2464	0, 0	1706.27	3.18508	10.9923	21.9179	0, 0	2543.13	100.411	11.4875	81.7143	0, 0	1210.87	3.13902	10.4585	-13.4795	0.592694	0.407346	0.668522	0.682482	-0.185348	-0.538336	0.0758282	0.219609	0.0897883	0.261661	4	3	2	10	NP_005901	P10636
815	PN121	Tau	T522	Microtubule-associated protein tau	0, 0	356.415	6.2997	8.00676	0, 0	501.49	5.57147	8.75745	40.7037	0, 0	334.208	16.3936	8.28061	-6.23079	0, 0	414.38	37.1562	8.9505	16.2633	0, 0	1207.93	27.7766	10.4134	238.911	0, 0	496.141	4.15445	9.17124	39.203	-0.0631	-0.0253534	-0.0385566	0.0373103	0.0377466	0.109634	0.0245434	0.0710811	0.10041	0.292616	4	3	4	10	NP_005901	P10636
816	PN122	Tau	T548	Microtubule-associated protein tau	0, 0	147.579	54.5592	6.7347	0, 0	349.682	9.53846	8.23727	136.945	0, 0	144.697	65.6106	7.0729	-1.95307	0, 0	231.72	26.5831	8.11193	57.0138	0, 0	293.937	63.8804	8.37444	99.1719	0, 0	791.558	1.26826	9.84518	436.361	-0.48585	-0.213409	-0.423238	-0.227661	0.272441	0.791295	0.0626117	0.181332	0.258189	0.752414	4	3	6	10	NP_005901	P10636
817	NK220-1	TBK1	Pan-specific	Serine/threonine-protein kinase TBK1	0, 0	2691.13	31.6326	10.9233	0, 0	3597.24	29.9373	11.6	33.6705	0, 0	1586.03	16.5171	10.5272	-41.0644	0, 0	2045.2	10.0285	11.2537	-24.0021	0, 0	1277.03	22.8661	10.4937	-52.5465	0, 0	2033.24	134.086	11.2062	-24.4466	0.906175	1.00231	0.677035	0.765078	0.0961338	0.279217	-0.22914	-0.66362	-0.141097	-0.411184	4	3	8	10	NP_037386	Q9UHD2
818	NK220-2	TBK1	Pan-specific	Serine/threonine-protein kinase TBK1	0, 0	3454.25	12.2308	11.2835	0, 0	5314.27	11.5914	12.163	53.8472	0, 0	3480.81	5.52162	11.6612	0.768917	0, 0	5793.12	22.8327	12.7558	67.71	0, 0	2358.49	1.22307	11.3787	-31.7221	0, 0	3335.95	9.37691	11.9205	-3.42469	1.02587	1.20584	1.03824	1.23971	0.179969	0.522714	0.0123708	0.0358275	0.213841	0.623176	4	3	10	10	NP_037386	Q9UHD2
819	NK176	TEK (TIE2)	Pan-specific	Angiopoietin-1 receptor-tyrosine kinase	0, 0	7.50376	2.08333	2.43696	0, 0	8.77442	39.9831	2.92067	16.9337	0, 0	8.61515	9.07668	3.00288	14.8111	0, 0	9.76208	22.1154	3.54288	30.0958	0, 0	45.8831	138.096	5.69496	511.468	0, 0	14.4008	34.9704	4.06471	91.9148	-1.91413	-2.13547	-1.71963	-1.67139	-0.221346	-0.642892	0.194502	0.563304	0.242743	0.707401	4	3	2	11	NP_444515	Q02763
820	NK177	Tlk1	Pan-specific	Tousled-like protein-serine kinase 1	0, 0	15.4842	7.07932	3.48207	0, 0	16.1873	3.94386	3.80416	4.54038	0, 0	11.3332	27.4705	3.39849	-26.8082	0, 0	12.1224	15.1832	3.85529	-21.7112	0, 0	73.1155	55.7042	6.36718	372.194	0, 0	21.4549	11.2003	4.63987	38.5601	-1.5668	-1.81608	-1.59362	-1.57267	-0.249273	-0.724004	-0.0268148	-0.0776595	-0.00586588	-0.0170943	4	3	4	11	NP_036422	Q9UKI8
821	NP034	TPIPb	Pan-specific	Phosphatidylinositol-3,4,5-trisphosphate 3-phosphatase TPTE2	0, 0	9.07518	50.344	2.71127	0, 0	12.0886	23.0665	3.38294	33.2048	0, 0	9.65335	6.8632	3.16704	6.3709	0, 0	13.29	1.5625	3.98796	46.4433	0, 0	31.1447	62.5103	5.13599	243.185	0, 0	35.9057	6.92853	5.38277	295.647	-1.82297	-1.96835	-1.66734	-1.53075	-0.145389	-0.422277	0.155625	0.450712	0.292216	0.851574	4	3	6	11	NP_001135440.1	Q6XPS3
822	NN110	TRADD	Pan-specific	Tumor necrosis factor receptor type 1 associated DEATH domain protein	0, 0	1146.05	4.24477	9.6918	0, 0	1478.06	196.168	10.3169	28.9704	0, 0	650.118	5.83081	9.24056	-43.273	0, 0	730.473	20.1424	9.76838	-36.2615	0, 0	658.823	23.5807	9.53882	-42.5134	0, 0	1879.65	15.3866	11.0929	64.0111	0.496893	0.538409	0.26721	0.295742	0.0415167	0.120584	-0.229682	-0.665192	-0.201151	-0.586193	4	3	8	11	NP_003789	Q15628
823	NN111	Trail	Pan-specific	Tumor necrosis factor-related apoptosis-inducing ligand	0, 0	12983.1	9.7043	13.1937	0, 0	6511.52	63.7588	12.4561	-49.8461	0, 0	16720.1	23.3736	13.9253	28.7835	0, 0	14140.6	32.5378	14.0432	8.91579	0, 0	9801.01	27.9537	13.4338	-24.5093	0, 0	10274.6	37.914	13.5434	-20.8616	1.66069	1.31181	1.7594	1.64651	-0.348878	-1.0133	0.0987128	0.285886	-0.0141753	-0.0413096	4	3	10	11	NP_003801	P50591
824	NK178	TrkA	Pan-specific	Nerve growth factor (NGF) receptor-tyrosine kinase	0, 0	31.7389	24.9018	4.51753	0, 0	23.5398	58.0235	4.3444	-25.8329	1, 0	36.3178	34.6667	5.07861	14.4267	1, 0	164.036	54967	7.61355	416.828	1, 1	100.308	2.84461	6.82337	216.042	1, 1	210.438	99.134	7.93388	563.029	-1.22269	-1.62077	-1.05846	-0.385137	-0.398078	-1.1562	0.164225	0.475619	0.837551	2.44079	4	4	2	1	NP_002520	P04629
825	NK179	TrkB	Pan-specific	BNDF/NT3/4/5 receptor- tyrosine kinase	0, 0	526.41	14.9419	8.56939	0, 0	496.193	38.89	8.74213	-5.74033	0, 0	539.508	4.17676	8.97151	2.48802	0, 0	849.155	1.99004	9.98557	61.3104	1, 1	1616.02	28.6182	10.8333	206.988	1, 1	1456.75	99.8433	10.7252	176.732	0.12388	-0.0308916	0.181509	0.364372	-0.154772	-0.449528	0.0576293	0.166903	0.240492	0.70084	4	4	4	1	NP_006171	Q16620
826	PK160	TrkB	Y705	BNDF/NT3/4/5 receptor- tyrosine kinase	0, 0	655.772	80.4326	8.8864	0, 0	1130.48	45.1006	9.93009	72.3895	0, 0	422.079	3.3563	8.61738	-35.6363	0, 0	703.948	23.8258	9.71501	7.34656	0, 0	1290.64	49.0265	10.5089	96.8127	0, 0	2223.45	15.1391	11.3352	239.058	0.229231	0.398584	0.0687111	0.278881	0.169353	0.491878	-0.16052	-0.464889	0.0496496	0.144689	4	4	6	1	NP_006171	Q16620
827	NK180	TTK	Pan-specific	Dual specificity protein kinase	0, 0	42.8594	9.2451	4.95089	0, 0	60.9748	10.9147	5.71751	42.267	0, 0	21.1015	22.4312	4.29528	-50.7657	0, 0	40.2854	1.51453	5.58788	-6.00567	1, 1	79.5361	15.2191	6.48861	85.5744	1, 1	1.70652	4.85537	0.987685	-96.0183	-1.07867	-1.12436	-1.30797	-1.02521	-0.0456886	-0.132701	-0.229302	-0.664089	0.0534588	0.15579	4	4	8	1	AAA61239.1	P33981
828	NK181	Tyk2	Pan-specific	Protein-tyrosine kinase 2 (Jak-related)	0, 0	2498.04	18.1303	10.8159	0, 0	1927.69	2.78889	10.7	-22.832	0, 0	3135.64	2.64681	11.5106	25.5241	0, 0	4762.1	12.7961	12.4731	90.6332	0, 0	2359.77	3.28795	11.3795	-5.53503	0, 0	2684.83	1.62865	11.6072	7.47723	0.870478	0.676932	0.990251	1.15037	-0.193546	-0.562147	0.119772	0.346878	0.279891	0.815657	4	4	2	2	NP_003322	P29597
829	NK181-2	Tyk2	Pan-specific	Protein-tyrosine kinase 2 (Jak-related)	0, 0	2744.55	4.31034	10.9517	0, 0	1800.98	3.17866	10.6019	-34.3798	0, 0	3232.43	0.373285	11.5544	17.7761	0, 0	5703.41	14.5169	12.7333	107.808	0, 0	2552.16	30.0527	11.4926	-7.00998	0, 0	2974.49	6.8075	11.7551	8.37796	0.915601	0.641471	1.00422	1.2326	-0.27413	-0.7962	0.0886194	0.256654	0.316995	0.923787	4	4	4	2	NP_003322	P29597
830	NK183-1	Tyro10 (DDR2)	Pan-specific	Neurotrophic receptor-tyrosine kinase of discoidin domain receptor family, member 2 precursor	0, 0	10.5288	29.3351	2.92562	0, 0	15.8199	44.3092	3.77104	50.2534	1, 1	5.27162	25.1337	2.29425	-49.9315	1, 1	0.919671	77.2727	0.134878	-91.2652	1, 1	45.7591	15.7196	5.69106	334.608	1, 1	32.3567	32.1069	5.23262	207.315	-1.75173	-1.82805	-1.94534	-2.74824	-0.0763174	-0.221661	-0.193609	-0.56072	-0.996511	-2.90403	4	4	6	2	NP_006173	Q16832
831	NK183-2	Tyro10 (DDR2)	Pan-specific	Neurotrophic receptor-tyrosine kinase of discoidin domain receptor family, member 2 precursor	0, 0	41.0621	14.104	4.88908	0, 0	95.1779	33.9197	6.35993	131.79	0, 0	52.0004	48.9657	5.59646	26.6384	0, 0	99.1276	6.73759	6.8869	141.409	0, 0	113.311	1.19503	6.99922	175.951	0, 0	172.645	0.513096	7.64829	320.447	-1.09921	-0.89211	-0.893517	-0.614743	0.207097	0.601507	0.205691	0.595709	0.484464	1.41183	4	4	8	2	NP_006173	Q16832
832	PN093-1	Tyrosine Hydroxylase	S70	Tyrosine hydroxylase isoform a	0, 0	331.508	14.292	7.90225	0, 0	223.822	0.757154	7.59358	-32.4837	0, 0	287.416	14.5084	8.063	-13.3006	0, 0	320.71	33.3281	8.58081	-3.25741	0, 0	512.115	64.4861	9.1754	54.4804	0, 0	436.073	9.95094	8.98506	31.5421	-0.0978339	-0.446118	-0.107869	-0.0795033	-0.348284	-1.01158	-0.0100353	-0.0290637	0.0183305	0.0534187	4	4	2	3	NP_954986	P07101
833	PN109	Tyrosine Hydroxylase	S18	Tyrosine hydroxylase isoform a	0, 0	27.7604	20.8223	4.32431	0, 0	151.368	90.3509	7.02929	445.265	0, 0	17.3883	11.1695	4.01605	-37.3631	0, 0	23.9357	14.3811	4.83678	-13.7776	0, 0	54.0193	28.201	5.93048	94.591	0, 0	92.0817	37.8768	6.74147	231.701	-1.2869	-0.650121	-1.39691	-1.26254	0.636781	1.84951	-0.110009	-0.318602	0.024363	0.0709985	4	4	4	3	NP_954986	P07101
834	NN176	VEGF-C	Pan-specific	Vascular endothelial growth factor C	0, 0	941.185	44.8255	9.40768	0, 0	865.759	11.1541	9.54519	-8.01391	0, 0	951.224	7.87749	9.78965	1.06666	0, 0	1163.5	37.5019	10.4399	23.6207	0, 0	2519.53	18.5758	11.474	167.698	0, 0	2695.48	28.5377	11.613	186.393	0.402471	0.259434	0.442105	0.507943	-0.143037	-0.415446	0.0396339	0.114785	0.105472	0.307366	4	4	6	3	NP_005420.1	P49767
835	PK161	VEGFR2	Y1059	Vascular endothelial growth factor receptor-tyrosine kinase 2 (Flk1)	0, 0	703.096	19.4792	8.98693	0, 0	579.927	34.0779	8.9671	-17.518	0, 0	538.976	50.4192	8.97008	-23.3425	0, 0	1031.78	17.0286	10.2666	46.7476	0, 0	1260.4	20.5334	10.4747	79.2648	0, 0	1956.25	35.3126	11.1505	178.233	0.26264	0.0504407	0.181056	0.453172	-0.212199	-0.616325	-0.0815841	-0.236279	0.190531	0.555246	4	4	8	3	NP_002244	P35968
836	PK133	VEGFR2 (KDR)	Y1214	Vascular endothelial growth factor receptor-tyrosine kinase 2 (Flk1)	0, 0	406.471	7.49772	8.19636	0, 0	290.552	25.2272	7.97003	-28.5183	0, 0	319.957	15.7283	8.21774	-21.2842	0, 0	495.517	5.16412	9.20848	21.9072	0, 0	1481.25	10.3096	10.7077	264.416	0, 0	1180.12	0.262322	10.4213	190.333	-9.21609e-05	-0.310024	-0.0585817	0.118827	-0.309931	-0.900184	-0.0584895	-0.169394	0.118919	0.346553	4	4	2	4	NP_002244	P35968
837	NP030	VHR	Pan-specific	Dual specificity protein phosphatase 3	0, 0	1067	2.27567	9.58869	0, 0	591.978	55.8861	8.99677	-44.5193	0, 0	1131.93	13.9712	10.0406	6.08546	0, 0	1409.88	3.81855	10.717	32.1353	0, 0	2340.7	62.6152	11.3678	119.372	0, 0	3993.66	29.5444	12.1801	274.29	0.462626	0.0611673	0.522031	0.595502	-0.401458	-1.16602	0.059405	0.172045	0.132876	0.387227	4	4	4	4	NP_004081	P51452
838	PN094	Vimentin	S34	Vimentin	0, 0	573.056	26.5502	8.69188	0, 0	309.428	267.849	8.06083	-46.0038	0, 0	801.56	4.94547	9.54267	39.8748	0, 0	1124.36	14.82	10.3906	96.2042	0, 0	2441.1	11.8992	11.4284	325.98	0, 0	3240.05	1.81285	11.8784	465.399	0.164587	-0.277195	0.363439	0.492344	-0.441782	-1.28314	0.198852	0.575903	0.327758	0.955151	4	4	6	4	NP_003371	P08670
839	NK184	Vrk1	Pan-specific	Vaccinia related protein-serine kinase 1	0, 0	16.6538	4.20332	3.58712	0, 0	23.2432	2.85194	4.32611	39.567	1, 0	18.6791	33.6842	4.11936	12.1611	1, 0	27.1102	43.8192	5.01645	62.787	0, 0	69.7444	16.1928	6.29908	318.791	0, 0	73.2235	99.9718	6.41087	339.681	-1.53189	-1.62738	-1.36401	-1.20577	-0.095489	-0.277344	0.167886	0.48622	0.326124	0.950391	4	4	8	4	NP_003375	Q99986
840	NK185	Wee1	Pan-specific	Wee1 protein-tyrosine kinase	0, 0	191.539	41.2757	7.11084	0, 0	211.993	18.4069	7.51524	10.6786	0, 0	76.8034	28.9687	6.1591	-59.902	0, 0	146.397	1.88217	7.44943	-23.568	0, 0	369.895	56.7757	8.70605	93.1174	0, 0	334.711	57.6751	8.6034	74.7481	-0.360844	-0.474438	-0.714302	-0.436996	-0.113594	-0.329929	-0.353458	-1.02366	-0.0761518	-0.221921	4	4	2	5	NP_003381	P30291
841	NP037	WIP1	Pan-specific	Protein phosphatase 1D	0, 0	213.427	5.34976	7.26695	0, 0	255.581	0.215142	7.78501	19.7511	0, 0	77.934	190.028	6.18019	-63.4844	0, 0	143.253	59.1445	7.41811	-32.8794	0, 0	450.92	20.7576	8.9918	111.276	0, 0	526.769	12.6045	9.25766	146.815	-0.308966	-0.376911	-0.707586	-0.446892	-0.0679456	-0.197345	-0.39862	-1.15446	-0.137926	-0.401944	4	4	4	5	NP_003611.1.	O15297
842	NK186	Yes	Pan-specific	Yamaguchi sarcoma proto-oncogene-encoded tyrosine kinase	0, 0	3289.34	0.908685	11.2129	0, 0	2587.73	14.4745	11.1248	-21.3298	0, 0	2563.37	5.5887	11.2198	-22.0702	0, 0	5427.58	7.40871	12.6618	65.0054	0, 0	3110.11	2.45012	11.7778	-5.44884	0, 0	3273.6	13.9332	11.8933	-0.478428	1.00241	0.830512	0.897651	1.21	-0.171903	-0.499285	-0.104764	-0.30341	0.207584	0.604941	4	4	6	5	NP_005424	P07947
843	NK186-2	Yes	Pan-specific	Yamaguchi sarcoma proto-oncogene-encoded tyrosine kinase	0, 0	1670.87	29.3579	10.2357	0, 0	1135.06	21.5771	9.93593	-32.0675	0, 0	1037.99	2.36028	9.91559	-37.8769	0, 0	827.275	3.25254	9.94791	-50.4883	0, 0	2380.29	11.1548	11.392	42.4583	0, 0	3079.84	4.81981	11.8053	84.3257	0.677659	0.400693	0.48222	0.352471	-0.276966	-0.804436	-0.195438	-0.566016	-0.325187	-0.94766	4	4	8	5	NP_005424	P07947
844	NK214	YSK1	Pan-specific	Serine/threonine-protein kinase 25	0, 0	3842.74	3.32153	11.4373	0, 0	3386.8	3.43504	11.5131	-11.8651	0, 0	3038.39	9.81423	11.4651	-20.9317	0, 0	4940.34	11.4147	12.5261	28.5628	0, 0	2547.32	1.43951	11.4898	-33.711	0, 0	2418.78	5.00235	11.4567	-37.056	1.07697	0.970868	0.975773	1.16712	-0.106102	-0.30817	-0.101197	-0.293081	0.0901501	0.262715	4	4	2	6	NP_006365.2	O00506
845	NK187	ZAP70	Pan-specific	Zeta-chain (TCR) associated protein-tyrosine kinase, 70 kDa	0, 0	2646.77	45.964	10.8994	0, 0	979.563	34.6215	9.72337	-62.9902	0, 0	590.715	7.55749	9.10232	-77.6816	0, 0	1372	38.2141	10.6778	-48.1632	0, 0	2064.17	55.3627	11.1864	-22.0118	0, 0	2702.7	33.7793	11.6168	2.11325	0.898206	0.323848	0.223178	0.583086	-0.574358	-1.6682	-0.675028	-1.95498	-0.31512	-0.918321	4	4	4	6	NP_003168	P43403
846	NK187-2	ZAP70	Pan-specific	Zeta-chain (TCR) associated protein-tyrosine kinase, 70 kDa	0, 0	962.46	16.3766	9.43993	0, 0	1018.26	53.619	9.77927	5.79817	0, 0	2021.33	3.39247	10.8771	110.017	0, 0	4157.84	8.09978	12.2773	332.002	0, 0	1710.9	23.7147	10.9156	77.7628	0, 0	1800.19	12.7611	11.0306	87.0402	0.413189	0.344057	0.788482	1.08851	-0.0691311	-0.200789	0.375293	1.0869	0.675324	1.96803	4	4	6	6	NP_003168	P43403
847	PK109	ZAP70/Syk	Y319/Y352	Zeta-chain (TCR) associated protein-tyrosine kinase, 70 kDa/Spleen protein-tyrosine kinase	0, 0	9.56573	14.8459	2.78722	0, 0	11.734	21.285	3.33999	22.6669	0, 0	11.5879	5.72973	3.43055	21.1396	0, 0	11.6927	11.3514	3.80323	22.2354	0, 0	33.6167	8.17244	5.24618	251.428	0, 0	24.0332	26.1112	4.80359	151.243	-1.79773	-1.98388	-1.5834	-1.58912	-0.186157	-0.540686	0.21432	0.620702	0.208604	0.607914	4	4	8	6	NP_001070	P43403
848	CN003	anti-pThr(MmAb)	pThr	pThr(MmAb)	0, 0	13645.5	8.32298	13.2655	0, 0	7487.04	14.0215	12.6576	-45.1318	0, 0	6063.63	6.15974	12.462	-55.5632	0, 0	5584.43	1.72222	12.7029	-59.0749	0, 0	8013.16	5.45921	13.1432	-41.2762	0, 0	5912.03	14.5308	12.7461	-56.6742	1.68455	1.38462	1.2933	1.22299	-0.299927	-0.871126	-0.391248	-1.13311	-0.461561	-1.34508	4	4	10	6	NA	NA
849	NK188-1	ZIPK	Pan-specific	ZIP kinase (death associated protein-serine kinase 3 (DAPK3))	0, 0	188.538	11.4654	7.08806	0, 0	311.718	17.7864	8.07147	65.3346	0, 0	245.722	30.0015	7.83689	30.3305	0, 0	292.196	36.7125	8.44648	54.9804	0, 0	362.489	25.4964	8.67687	92.2635	0, 0	446.237	5.40514	9.0183	136.683	-0.368417	-0.27335	-0.179891	-0.121948	0.0950667	0.276118	0.188526	0.545997	0.246468	0.718257	4	4	2	7	NP_001339	O43293
850	NK188-2	ZIPK	Pan-specific	ZIP kinase (death associated protein-serine kinase 3 (DAPK3))	0, 0	32.986	13.8567	4.57313	0, 0	50.4054	29.9398	5.44288	52.8082	0, 0	50.1648	24.9212	5.54461	52.0787	0, 0	78.2432	5.21749	6.54558	137.201	0, 0	277.671	17.0325	8.29231	741.784	0, 0	168.428	32.6427	7.61262	410.603	-1.20421	-1.22364	-0.910032	-0.722594	-0.0194343	-0.0564462	0.294177	0.851977	0.481615	1.40352	4	4	4	7	NP_001339	O43293
851	CN001	anti-actin	Pan-specific	Actin	0, 0	2241.05	34.2718	10.6593	0, 0	2795.05	25.2468	11.236	24.7205	0, 0	3878.41	19.1661	11.8173	73.0619	0, 0	7391.73	12.4711	13.1074	229.833	0, 0	3461.81	30.559	11.9324	54.4725	0, 0	3214.9	27.347	11.8672	43.4549	0.818428	0.870709	1.08794	1.3508	0.0522811	0.151849	0.269514	0.78055	0.532371	1.55144	4	4	10	7	NP_001092.1	P60709
852	CN002	anti-tubulin	Pan-specific	Tubulin	0, 0	1492.04	94.5264	10.0724	0, 0	753.659	22.4434	9.34514	-49.4879	0, 0	531.174	20.0386	8.94905	-64.3994	0, 0	493.004	9.58851	9.20114	-66.9577	0, 0	2188.16	14.6043	11.2706	46.6558	0, 0	1086.83	49.6171	10.3025	-27.1581	0.623385	0.18711	0.174356	0.116508	-0.436274	-1.26714	-0.449029	-1.30045	-0.506876	-1.47714	4	4	10	8	NP_006000.2	Q71U36
853	CN004	anti-pThr(RpAb)	pThr	pThr(RpAb)	0, 0	312.779	30.5711	7.81835	0, 0	306.036	57.2199	8.04493	-2.1556	0, 0	314.814	15.4695	8.19436	0.650797	0, 0	370.714	14.0399	8.78985	18.5229	0, 0	1144.25	37.4308	10.3353	265.833	0, 0	1697.12	14.2803	10.9455	442.594	-0.125718	-0.282944	-0.0660277	-0.0134509	-0.157226	-0.456658	0.0596898	0.17287	0.112267	0.327167	4	4	10	9	NA	NA
854	CN005	4G10	pTyr	4G10	0, 0	171.281	188.689	6.94957	0, 0	347.04	12.8629	8.22633	102.615	0, 0	274.289	205.1	7.99556	60.1395	0, 0	605.693	21.5698	9.49813	253.625	0, 0	1121.23	7.57042	10.3059	554.617	0, 0	3215.71	23.558	11.8676	1777.45	-0.41444	-0.217364	-0.129351	0.21035	0.197077	0.572402	0.285089	0.825657	0.624791	1.82076	4	4	10	10	NA	NA

## Sheet: shortlist
KinexTM Antibody Microarray Short List (Z-ratio) for Order 2803
SAMPLE DETAILS
Sample IDs:		CONTROL ID: 23674-A (Kinexus ID 16724-A) Treated ID: 23674-B (Kinexus ID 16724-B) Treated ID: Muscle-A (Kinexus ID 16723-A) Treated ID: Muscle-B (Kinexus ID 16723-B)
Array Barcode:		K011402170, K011402171, K011402172
Date of Report:		2012-12-19
Z-ratio = >+/- 1.0, % Error Range = <30, Globally Normalized Median Value = >586, Flags= 0,0
Serial No.	Antibody Codes	Target Protein Name	Phospho Site (Human)	Full Target Protein Name	Flag-23674-A	Globally Normalized - 23674-A	%Error Range 23674-A	Log2 (Intensity Corrected) - 23674-A	Flag-23674-B	Globally Normalized - 23674-B	%Error Range 23674-B	Log2 (Intensity Corrected) - 23674-B	%CFC (23674-B from 23674-A)	Flag-Muscle-A	Globally Normalized - Muscle-A	%Error Range Muscle-A	Log2 (Intensity Corrected) - Muscle-A	%CFC (Muscle-A from 23674-A)	Flag-Muscle-B	Globally Normalized - Muscle-B	%Error Range Muscle-B	Log2 (Intensity Corrected) - Muscle-B	%CFC (Muscle-B from 23674-A)	Z score (23674-A)	Z score (23674-B)	Z-score (Muscle-A)	Z-score (Muscle-B)	Z-score Difference (23674-B-23674-A)	Z-ratio (23674-B, 23674-A)	Z-score Difference (Muscle-A-23674-A)	Z-ratio (Muscle-A, 23674-A)	Z-score Difference (Muscle-B-23674-A)	Z-ratio (Muscle-B, 23674-A)	Meta Row	Meta Column	Row	Column	Refseq	Uniprot Link
88	PN171	Cbl	Y700	Signal transduction protein CBL	0, 0	282.037	2.08005	7.66909	0, 0	1496.09	25.5612	10.3344	430.459	0, 0	332.563	14.5374	8.27349	17.9147	0, 0	568.424	3.93509	9.40651	101.542	-0.17532	0.544733	-0.0408231	0.181401	0.720053	2.09137	0.134497	0.389521	0.356721	1.03955	1	2	8	7	NP_005179.2	P22681
81	PN167	Catenin b	Y333	Catenin (cadherin-associated protein) beta 1	0, 0	1015.81	13.1177	9.51776	0, 0	2920.95	16.1032	11.2996	187.55	0, 0	2741.39	28.9655	11.3167	169.874	0, 0	2591.53	2.68153	11.5953	155.121	0.439052	0.893688	0.928505	0.873004	0.454635	1.32047	0.489452	1.41752	0.433952	1.26462	1	2	4	6	NP_001895	P35222
123	PK165	CDK6	Y13	Cyclin-dependent protein-serine kinase 6	0, 0	383.558	5.3186	8.11265	0, 0	1023.52	12.62	9.78669	166.848	0, 0	1051.75	24.639	9.93459	174.21	0, 0	1016.35	9.52968	10.2449	164.979	-0.0279112	0.346741	0.488272	0.446303	0.374652	1.08816	0.516183	1.49494	0.474214	1.38195	1	3	8	3	NP_001250	Q00534
485	NK113-2	MST1	Pan-specific	Mammalian STE20-like protein-serine kinase 1 (KRS2)	0, 0	375.117	3.22245	8.08055	0, 0	977.174	2.31886	9.71984	160.498	0, 0	472.362	4.29354	8.77976	25.9238	0, 0	416.426	11.4788	8.95761	11.0124	-0.0385798	0.322574	0.120433	0.0395559	0.361154	1.04896	0.159012	0.460522	0.0781357	0.227703	3	1	4	10	NP_006273	Q13043
206	NN173	Epcam	Pan-specific	Epithelial cell adhesion molecule	0, 0	1004.32	1.00286	9.50135	0, 0	2396.94	0.535448	11.0143	138.663	0, 0	1006.48	2.21903	9.87111	0.215241	0, 0	1469.81	27.8331	10.7771	46.3489	0.433601	0.790565	0.468053	0.614479	0.356965	1.03679	0.0344526	0.0997796	0.180878	0.527115	1	4	4	9	NP_002345.2	P16422
396	PN163	Jun	T91	Jun proto-oncogene-encoded AP1 transcription factor	0, 0	534.305	17.0114	8.59087	0, 0	1222.86	19.5182	10.0434	128.869	0, 0	670.585	2.00598	9.28528	25.5059	0, 0	2352.17	7.20615	11.4555	340.229	0.131017	0.439551	0.281454	0.828827	0.308534	0.896126	0.150437	0.435686	0.69781	2.03356	2	4	6	3	NP_002219	P05412
421	PN049-PN112-1	MAPKAPK2a	T334	Mitogen-activated protein kinase-activated protein kinase 2 alpha	0, 0	411.07	16.788	8.21259	0, 0	930.698	12.0532	9.64954	126.409	0, 0	301.496	5.04184	8.132	-26.6559	0, 0	56.4559	0.0623312	6.07474	-86.2661	0.00530246	0.297158	-0.0858913	-0.87137	0.291856	0.847683	-0.0911938	-0.26411	-0.876672	-2.5548	2	4	6	8	NP_004750	P49137
586	PK148	PKBa (Akt1)	Y474	Protein-serine kinase B alpha	0, 0	246.938	26.9861	7.47735	0, 0	398.343	14.2628	8.42524	61.3128	0, 0	184.587	7.80399	7.42417	-25.2495	0, 0	818.926	26.442	9.93328	231.632	-0.23904	-0.145455	-0.311352	0.347847	0.0935859	0.271817	-0.0723116	-0.209424	0.586888	1.71031	3	3	6	8	NP_005154	P31749
606	NK135	PKCd	Pan-specific	Protein-serine kinase C delta	0, 0	1406.35	6.49303	9.98708	0, 0	1621.87	16.4715	10.4508	15.325	0, 0	2297.96	8.08837	11.0621	63.3993	0, 0	2990.81	16.8107	11.802	112.665	0.595026	0.586836	0.847423	0.938328	-0.00819008	-0.0237878	0.252397	0.730978	0.343302	1.00045	3	4	6	1	NP_006245	Q05655
436	PK047-2	MEK1 (MAP2K1)	S298	MAPK/ERK protein-serine kinase 1 (MKK1)	0, 0	1112.94	6.48396	9.64951	0, 0	1185.32	13.5546	9.99843	6.50318	0, 0	529.195	1.26878	8.94366	-52.4507	0, 0	490.7	2.82153	9.19439	-55.9095	0.482838	0.423288	0.172641	0.114374	-0.0595497	-0.17296	-0.310197	-0.898374	-0.368464	-1.07378	2	4	6	11	NP_002746	Q02750
646	NK146-2	Plk2	Pan-specific	Polo-like protein kinase 2 (serum -inducible kinase (SNK))	0, 0	1670.29	7.20256	10.2352	0, 0	1692.1	24.763	10.512	1.30578	0, 0	2538.19	2.13305	11.2056	51.961	0, 0	5082.48	3.71362	12.567	204.287	0.677494	0.608946	0.893115	1.18005	-0.0685476	-0.199094	0.215621	0.624468	0.502557	1.46455	3	4	6	9	NP_006613	Q9NYY3
623	NK142	PKCm (PKD)	Pan-specific	Protein-serine kinase C mu (Protein kinase D)	0, 0	973.827	26.6866	9.45687	0, 0	856.28	26.5599	9.52931	-12.0706	0, 0	1011.17	11.1848	9.87782	3.83487	0, 0	2342.98	14.3085	11.4498	140.595	0.418818	0.253692	0.47019	0.827043	-0.165126	-0.479602	0.0513718	0.14878	0.408225	1.18965	3	4	10	4	NP_002733	Q15139
718	PN151	RelB	S573	Transcription factor RelB	0, 0	7362.38	2.7516	12.3753	0, 0	5467.26	18.4741	12.204	-25.7406	0, 0	3275.82	14.0041	11.5736	-55.5059	0, 0	4371.47	4.57433	12.3496	-40.6242	1.38871	1.22064	1.01035	1.11135	-0.168068	-0.488148	-0.378362	-1.09579	-0.277357	-0.808274	4	2	10	1	NP_006500.2	Q01201
294	NN053	HO2	Pan-specific	Heme oxygenase 2	0, 0	2359.04	18.6122	10.7333	0, 0	1889.7	8.8792	10.6713	-19.8954	0, 0	6433.17	7.54953	12.5473	172.702	0, 0	5173.26	18.8457	12.5925	119.295	0.843029	0.666552	1.32048	1.18812	-0.176477	-0.512572	0.477455	1.38278	0.345092	1.00567	2	2	2	5	NP_002125	P30519
289	PN039	Histone H3	S29	Histone H3.3	0, 0	6049.33	3.48145	12.0919	0, 0	3773.74	2.29973	11.6691	-37.6172	0, 0	4646.32	29.1359	12.0779	-23.1928	0, 0	3006.67	10.3832	11.8096	-50.2976	1.29453	1.02729	1.17096	0.940738	-0.267237	-0.776179	-0.123571	-0.357879	-0.35379	-1.03101	2	2	2	4	NP_003521	P84243
848	CN003	anti-pThr(MmAb)	pThr	pThr(MmAb)	0, 0	13645.5	8.32298	13.2655	0, 0	7487.04	14.0215	12.6576	-45.1318	0, 0	6063.63	6.15974	12.462	-55.5632	0, 0	5584.43	1.72222	12.7029	-59.0749	1.68455	1.38462	1.2933	1.22299	-0.299927	-0.871126	-0.391248	-1.13311	-0.461561	-1.34508	4	4	10	6	NA	NA
111	NK026-5	CDK2	Pan-specific	Cyclin-dependent protein-serine kinase 2	0, 0	11744.5	4.66702	13.049	0, 0	5638.88	3.50498	12.2486	-51.9871	0, 0	8250.92	12.7727	12.9063	-29.7467	0, 0	5056.5	15.9197	12.5596	-56.9459	1.61262	1.23676	1.43484	1.17771	-0.375855	-1.09166	-0.177776	-0.514864	-0.434903	-1.26739	1	3	4	1	NP_001789	P24941
654	NP033	PP2A B' (B56)	Pan-specific	Protein-serine phosphatase 2A - B regulatory subunit - B56 alpha isoform	0, 0	4970.17	0.282259	11.8084	0, 0	2543.16	8.39839	11.0998	-48.8315	0, 0	3104.73	10.6747	11.4963	-37.5328	0, 0	3242.94	2.94331	11.9188	-34.752	1.20032	0.821451	0.985697	0.975224	-0.378867	-1.10041	-0.214621	-0.621573	-0.225095	-0.655971	3	4	2	11	NP_001186685.1	Q15172
