# Supplementary material for: Probabilistic modeling of personalized drug combinations from integrated chemical screen and molecular data in sarcoma
Source: BMC Cancer. 2019 Jun 17;19:593. doi: 10.1186/s12885-019-5681-6 (PMC6580486; doi:10.1186/s12885-019-5681-6)
Supplement: Supplementary file 27 — Table S13. PTIM Map Scores. (XLSX 14 kb) [file 12885_2019_5681_MOESM27_ESM.xlsx]

## Sheet: Figure 2
PANEL		TARGET 1	TARGET 2	TARGET 3	TARGET 4	SCORE
A		NEM9	PIK3CA	PKA	MKNK1	0.852
		IGF1R	INSR	PKA		0.726
B		IGF1R	PIK3CA			0.757
C		ALK	CLK2			0.714
		RET	STK3	NEK9	PIK3CD	0.869

## Sheet: Figure 4
PANEL		TARGET 1	TARGET 2	TARGET 3	TARGET 4	SCORE
A		KDR	CDK2			0.851
		KDR	MTOR			0.814
B		KDR	CDK2			0.991
		PIK3CA	MTOR	KDR		0.778
C		PIK3CD	KDR	AXL		0.989
		KDR	MST1R			0.984
		KDR	MTOR			0.984

## Sheet: Figure 5
PANEL		TARGET 1	TARGET 2	TARGET 3	TARGET 4	SCORE
C		MCL1				0.97
		PRKCD				0.69
		LCK	PRKCA			0.5
		HDAC7				0.49
D		MCL1				1
		PRKCD				1
		GSK3B	CDK2			0.87
		HDAC7				0.87

## Sheet: Figure S5
PANEL		TARGET 1	TARGET 2	TARGET 3	TARGET 4	SCORE
A		PDGFRA	PDGFRB	MUSK	PLK1	1
		LOK	DYRK1A	MNK2	MAPKAPK3	0.731
		RET	PDGFRB			0.714
B		IGF1R	PRKD1			0.585
		IGF1R	PRKD1	PRKD2	MAPKAPK3	0.563
		NEK9	AKT1			0.525

## Sheet: Figure S7
PANEL		TARGET 1	TARGET 2	TARGET 3	TARGET 4	SCORE
A		CDK2				1
		PRKCD	PDGFR	IRAK1	EPHB3	0.816
		PRKCD	ALK			0.73
		PRKCD	CSNK1D			0.73
		PRKCD	EPHB3			0.73
		PRKCD	FLT3			0.73
		PRKCD	IRAK1			0.73
		PRKCD	PDGFR			0.73
		IRAK1	CSNK1D			0.725
		IRAK1	FLT3			0.725
		FLT3	ALK			0.676
		FLT3	CSNK1D			0.676
		FLT3	EPHB3			0.676
		FLT3	PDGFR			0.676
		EPHB3	CSNK1D			0.666
		PDGFR	IRAK1			0.505
		ALK	IRAK1			0.432
		ALK	CSNK1D			0.432
		ALK	PDGFR			0.432
B		CDK2				1
		PRKCD	PDGFR	MAPK1	EPHB3	0.816
		PRKCD	AURKA			0.73
		PRKCD	CSNK1D			0.73
		PRKCD	EPHB3			0.73
		PRKCD	MAPK1			0.73
		PRKCD	PTK2			0.73
		PRKCD	PDGFR			0.73
		EPHB3	CSNK1D			0.666
		AURKA	CSNK1D			0.606
		AURKA	PTK2			0.606
		PDGFR	EPHB3	PTK2		0.51
		MAPK1	CSNK1D			0.492
		AURKA	EPHB3			0.445
		AURKA	MAPK1			0.445
		AURKA	PDGFR			0.445

## Sheet: Figure S11
PANEL		TARGET 1	TARGET 2	TARGET 3	TARGET 4	SCORE
A		PRKCD	CSNK1D			0.81
		FGFR	PDPK1			0.735
		FGFR	CSNK1D			0.667
		PDPK1	CSNK1D	CDK1	AURKC	0.644
B		ALK1	FLT3			0.781
		AURKA	FLT3			0.781
		CDK2	FLT3			0.781
		PIK3CD	FLT3			0.781
		PRKCD	FLT3			0.781
		PRKCD	IRAK1	AURKA	ALK	0.717
		PRKCD	MAP2K1			0.629
C		PTK6	MET	IRAK1	ALK	0.786
		IRAK1	DYRK1B	CDK1		0.745
		PRKCD	ALK			0.7
		PRKCD	CDK1			0.7
		PRKCD	DYRK1B			0.7
		PRKCD	FLT3			0.7
		PRKCD	IRAK1			0.7
		PRKCD	MET			0.7
		PRKCD	PDPK1			0.7
		PRKCD	PTK6			0.7
		PRKCD	RAF1			0.7
D		PRKCD	CABC1	CDK1	CDK2	0.896
		PRKCD	CABC1			0.855
		PRKCD	CDK1			0.855
		PRKCD	CDK2			0.855
		PRKCD	CDK3			0.855
		PRKCD	CDK5			0.855
		PRKCD	PDPK1			0.855
		PRKCD	PKC			0.855
		PRKCD	PRKCZ			0.855
		PRKCD	PTK2			0.855
		CDK2	PRKCZ			0.753
		CDK2	PTK2			0.753
E		IRAK1	CSNK1E			0.987
		EPHB3	CSNK1D	AKT2		0.818
		IRAK1	CSNK1D	CDK4	AKT2	0.67
