# Supplementary material for: Probabilistic modeling of personalized drug combinations from integrated chemical screen and molecular data in sarcoma
Source: BMC Cancer. 2019 Jun 17;19:593. doi: 10.1186/s12885-019-5681-6 (PMC6580486; doi:10.1186/s12885-019-5681-6)
Supplement: Supplementary file 28 — Table S14. Combination Index Values - U23674. (XLSX 13 kb) [file 12885_2019_5681_MOESM28_ESM.xlsx]

## Sheet: Sheet3
Table S14 Combination Index Values - U23674
OSI-906 + GDC-0941										OSI-906 + SB-772077-B (GSK-PKA)
Regular Dose in vitro validation					Low Dose in vitro validation					Regular Dose in vitro validation					Low Dose in vitro validation
CI Data for Non-Constant Combo: OSI + GDC					CI Data for Non-Constant Combo: OSI + GDC					CI Data for Non-Constant Combo: OSI + PKA					CI Data for Non-Constant Combo: OSI + PKA
Dose OSI	Dose GDC	Effect	CI		Dose OSI	Dose GDC	Effect	CI		Dose OSI	Dose PKA	Effect	CI		Dose OSI	Dose PKA	Effect	CI
5	1000	0.48	0.57756		5	50	0.071	0.46941		5	4000	0.06	0.0167		5	1000	0.061	1.20679
10	1000	0.53	0.41254		10	50	0.075	0.41874		10	4000	0.012	0.08825		10	1000	0.081	0.62874
50	1000	0.54	0.3911		50	50	0.084	0.35002		50	4000	0.08	0.03499		50	1000	0.087	0.55621
100	1000	0.61	0.24859		100	50	0.105	0.23721		100	4000	0.151	0.04002		100	1000	0.096	0.4695
500	1000	0.7	0.17035		500	50	0.142	0.24671		500	4000	0.37	0.09971		500	1000	0.11	0.52147
1000	1000	0.8	0.12547		1000	50	0.154	0.34983		1000	4000	0.431	0.17473		1000	1000	0.135	0.51297
5000	1000	0.76	0.50409		5000	50	0.205	0.92553		5000	4000	0.51	0.74442		5000	1000	0.156	1.47028
10000	1000	0.88	0.5917		10000	50	0.306	0.92476		10000	4000	0.62	1.19517		10000	1000	0.224	1.59335
50000	1000	0.99	0.00904		50000	50	0.761	0.39138		50000	4000	0.99	0.08524		50000	1000	0.832	0.22605
100000	1000	0.99	0.00589		100000	50	0.921	0.15597		100000	4000	0.99	0.05551		100000	1000	0.942	0.1033
CI Data for Non-Constant Combo: GDC + OSI					CI Data for Non-Constant Combo: GDC + OSI					CI Data for Non-Constant Combo: PKA + OSI					CI Data for Non-Constant Combo: PKA + OSI
Dose OSI	Dose GDC	Effect	CI		Dose OSI	Dose GDC	Effect	CI		Dose OSI	Dose PKA	Effect	CI		Dose OSI	Dose PKA	Effect	CI
1800	5	0.23	0.5113		175	5	0.085	0.14159		1800	5	0.185	0.56226		175	5	0.053	0.21598
1800	10	0.284	0.45244		175	10	0.121	0.09506		1800	10	0.3	0.41252		175	10	0.057	0.20278
1800	50	0.3831	0.40069		175	50	0.145	0.14024		1800	50	0.32	0.39416		175	50	0.0753	0.16722
1800	100	0.44	0.38276		175	100	0.221	0.08754		1800	100	0.209	0.52223		175	100	0.061	0.29275
1800	500	0.71	0.23185		175	500	0.348	0.09248		1800	500	0.14	0.6618		175	500	0.071	0.56412
1800	1000	0.77	0.21676		175	1000	0.373	0.13834		1800	1000	0.18	0.57249		175	1000	0.1	0.46582
1800	5000	0.933	0.10492		175	5000	0.404	0.49389		1800	5000	0.392	0.33969		175	5000	0.164	0.59654
1800	10000	0.991	0.02939		175	10000	0.428	0.79642		1800	10000	0.486	0.28272		175	10000	0.218	0.54602
1800	50000	0.99	0.000106		175	50000	0.611	0.83895		1800	50000	0.84	0.12357		175	50000	0.563	0.09925
1800	100000	0.99	1.12e-05		175	100000	0.771	0.34052		1800	100000	0.933	0.07704		175	100000	0.658	0.08253
