# Supplementary material for: Probabilistic modeling of personalized drug combinations from integrated chemical screen and molecular data in sarcoma
Source: BMC Cancer. 2019 Jun 17;19:593. doi: 10.1186/s12885-019-5681-6 (PMC6580486; doi:10.1186/s12885-019-5681-6)
Supplement: Supplementary file 29 — Table S15. Rewiring Screening Data - U23674. (XLSX 270 kb) [file 12885_2019_5681_MOESM29_ESM.xlsx]

## Sheet: Roche Complete
	Table S15 Roche Rewiring Drug Screening Data - U23674
									AAK1	ABCG2	ABCB1	ABL1	ABL2	ACK1	ACVR1	ACVR1B	ACVR2A	ACVR2B	ACVRL1	ADCK3	ADCK4	AKT1	AKT2	AKT3	ALK	ALK4	ALK5	ANKK1	AURKA	AURKB	AURKC	AXL	BCL2	BCL2A1	BCL2L2	BCL2L10	BCLXL	BLK	BMP2K	BMPR1A	BMPR1B	BMPR2	BMX	BRAF	BRSK1	BRSK2	BTK	CABC1	CAMK1
								TVR	-1	-1	-1	0.428571	-1	-1	-1	-1	-1	-1	-1	1	-1	0.285714	-1	-1	0.111111	-1	-1	-1	0.3125	0	0	0	-1	-1	-1	-1	-1	-1	-1	-1	-1	-1	-1	-1	-1	-1	0.0555556	1	-1
								U23674 RNAseq	-1	-1	-1	5.6474	2.79347	-1	3.56004	1.96806	2.21125	-1	0.810522	2.38053	1.89558	8.50934	7.75976	2.29616	0.1	-1	-1	-1	7.94743	5.03884	-1	5.35494	2.39425	-1	2.84565	-1	-1	0.531104	2.32951	3.54768	-1	2.26583	-1	2.01742	2.18523	-1	0.316228	-1	5.19446
								Muscle RNAseq	-1	-1	-1	3.04755	1.37965	-1	2.68282	3.79372	2.18017	-1	2.5044	8.02327	3.60469	4.56295	12.8278	2.19961	0.393503	-1	-1	-1	2.22368	1.02199	-1	5.42813	1.13283	-1	3.45562	-1	-1	0	1.24094	3.48448	-1	1.96167	-1	0.972163	1.73366	-1	1.52578	-1	4.61762
								Log2 Fold Change	-1	-1	-1	1.85309	2.02477	-1	1.32698	0.518768	1.01425	-1	0.323639	0.296703	0.525864	1.86488	0.604916	1.04389	0.254127	-1	-1	-1	3.57401	4.9304	-1	0.986517	2.11352	-1	0.823484	-1	-1	0.531104	1.87722	1.01814	-1	1.15505	-1	2.07519	1.26047	-1	0.207257	-1	1.12492
								Mutation	0	0	0	0	0	0	0	0	0	0	0	0	0	0	0	0	0	0	0	0	0	0	0	0	0	0	0	0	0	0	0	0	0	0	0	0	0	0	0	0	0
								Indel	0	0	0	0	0	0	0	0	0	0	0	0	0	0	0	0	0	0	0	0	0	0	0	0	0	0	0	0	0	0	0	0	0	0	0	0	0	0	0	0	0
								CNV	0	0	0	0	0	0	0	0	0	0	0	0	0	0	0	0	0	0	0	0	0	0	0	0	0	0	0	0	0	0	0	0	0	0	0	0	0	0	0	0	0
								siRNA	-500	-500	-500	3.15061	-3.04463	-500	-500	-500	-500	-500	-500	-500	-500	-500	-500	-500	-3.74653	-500	-500	-500	-500	-500	-500	-2.46863	-500	-500	-500	-500	-500	-1.07913	-500	-500	-500	-500	-10.3806	-500	-500	-500	9.82306	-500	-500
								Z score (23674)	-1000	-1000	-1000	0.235823	-1000	0.947042	-1000	-1000	-1000	-1000	-1000	-1000	-1000	1.32936	-2.09103	-1.82828	0.78447	-1000	-1000	-1000	-1.35201	-0.836495	-1.56032	-1.83058	0.429344	-1000	-1000	-1000	1.06884	-1.61842	-1000	-1000	-1000	-1000	-0.0259761	1.0774	-1	-1	1.18961	-1000	0.54958
								Z score (Muscle)	-1000	-1000	-1000	0.348755	-1000	0.9814	-1000	-1000	-1000	-1000	-1000	-1000	-1000	1.28861	-2.06187	-1.40929	0.876621	-1000	-1000	-1000	-0.495919	-1.03195	-1.78269	-1.2598	0.617425	-1000	-1000	-1000	0.997026	-1.60872	-1000	-1000	-1000	-1000	0.159211	1.14829	-1	-1	1.27328	-1000	0.473357
								Z Phospho (23674)	-1000	-1000	-1000	1.32936	-1000	-1000	-1000	-1000	-1000	-1000	-1000	-1000	-1000	-0.0709432	-1000	-1000	-1000	-1000	-1000	-1000	-1000	-1000	-1000	-1000	-1000	-1000	-1000	-1000	-1000	-1000	-1000	-1000	-1000	-1000	-0.849386	-1000	-1000	-1000	-1.2776	-1000	-1000
								Z Phospho (Muscle)	-1000	-1000	-1000	1.28861	-1000	-1000	-1000	-1000	-1000	-1000	-1000	-1000	-1000	-0.190722	-1000	-1000	-1000	-1000	-1000	-1000	-1000	-1000	-1000	-1000	-1000	-1000	-1000	-1000	-1000	-1000	-1000	-1000	-1000	-1000	-0.490333	-1000	-1000	-1000	-1.42303	-1000	-1000
	Step 1	Step 2 NoRX	Step 2 OSI	Step 2 GDC	Step 2 PKA	Step 2 OSI+PKA	Step 2 OSI+GDC	Compound Name
	0.823288	0.823288	0.825131	0.826958	0.826046	0.826046	0.826503	RO0274406-000	-1	-1	-1	-1	-1	-1	-1	-1	-1	-1	-1	-1	-1	-1	-1	-1	-1	-1	-1	-1	-1	-1	-1	-1	-1	-1	-1	-1	-1	-1	-1	-1	-1	-1	-1	-1	-1	-1	0.0114394	-1	-1
	0.785575	0.735891	0.768474	0.671889	0.722361	0	0.772586	RO0281601-001	-1	-1	-1	-1	-1	-1	-1	-1	-1	-1	-1	-1	-1	0.0114394	-1	-1	-1	-1	-1	-1	0.224649	-1	-1	-1	-1	-1	-1	-1	-1	-1	-1	-1	-1	-1	-1	-1	-1	-1	-1	-1	-1
	0.636139	0.632758	0.631618	0.632758	0.631618	-1	0.632758	RO0281752-000	-1	-1	-1	-1	-1	-1	-1	-1	-1	-1	-1	-1	-1	-1	-1	-1	-1	-1	-1	-1	-1	-1	-1	-1	-1	-1	-1	-1	-1	-1	-1	-1	-1	-1	-1	-1	-1	-1	0.0649093	-1	-1
	0.820027	0	0.814804	0.816718	0.820964	0.820964	0.820964	RO0282586-000	-1	-1	-1	0.402708	-1	-1	-1	-1	-1	-1	-1	-1	-1	0	-1	-1	-1	-1	-1	-1	0.200887	-1	-1	-1	-1	-1	-1	-1	-1	-1	-1	-1	-1	-1	-1	-1	-1	-1	0	-1	-1
	0.492165	0.611174	0.489769	0.492165	0.609903	0.489769	0.489769	RO0282986-001	-1	-1	-1	-1	-1	-1	-1	-1	-1	-1	-1	-1	-1	-1	-1	-1	-1	-1	-1	-1	0	-1	-1	-1	-1	-1	-1	-1	-1	-1	-1	-1	-1	-1	-1	-1	-1	-1	0	-1	-1
	0	0	0	0	0	0	0	RO0283049-001	-1	-1	-1	-1	-1	-1	-1	-1	-1	-1	-1	-1	-1	-1	-1	-1	0	-1	-1	-1	0	-1	-1	0	-1	-1	-1	-1	-1	-1	-1	-1	-1	-1	-1	-1	-1	-1	0	-1	-1
	0.657331	0.658335	0.658335	0.659333	0.657331	0.659333	0.658335	RO0283120-000	-1	-1	-1	-1	-1	-1	-1	-1	-1	-1	-1	-1	-1	-1	-1	-1	-1	-1	-1	-1	0	-1	-1	-1	-1	-1	-1	-1	-1	-1	-1	-1	-1	-1	-1	-1	-1	-1	0	-1	-1
	0.737951	0.734507	0.728878	0.735891	0.731711	0.73658	0.730299	RO0317511-000	-1	-1	-1	-1	-1	-1	-1	-1	-1	-1	-1	-1	-1	0	-1	-1	0.099485	-1	-1	-1	0	-1	-1	0	-1	-1	-1	-1	-1	-1	-1	-1	-1	-1	-1	-1	-1	-1	-1	-1	-1
	0.586931	0.589779	0.584042	0.585492	0.584042	0.593973	0.585492	RO0317596-000	-1	-1	-1	-1	-1	-1	-1	-1	-1	-1	-1	-1	-1	-1	-1	-1	-1	-1	-1	-1	-1	-1	-1	-1	-1	-1	-1	-1	-1	-1	-1	-1	-1	-1	-1	-1	-1	-1	0	-1	-1
	0	0	0	0.857943	0.861876	0.861876	0.861876	RO0317597-000	-1	-1	-1	-1	-1	-1	-1	-1	-1	-1	0.099485	-1	-1	0	-1	-1	-1	-1	-1	-1	0	-1	-1	-1	-1	-1	-1	-1	-1	-1	-1	-1	-1	-1	-1	-1	-1	-1	-1	-1	-1
	0.753752	0.753117	0.752479	0.756903	0.756903	0.758772	0.755018	RO0317884-000	-1	-1	-1	-1	-1	-1	-1	-1	-1	-1	-1	-1	-1	-1	-1	-1	0	-1	-1	-1	0	-1	-1	0	-1	-1	-1	-1	-1	-1	-1	-1	-1	-1	-1	-1	-1	-1	0	-1	-1
	0.863817	0.86343	0.864589	0.866889	0.863817	0.864974	0.863817	RO0318044-001	-1	-1	-1	-1	-1	-1	-1	-1	-1	-1	0.113983	-1	-1	-1	-1	-1	-1	-1	-1	-1	-1	-1	-1	-1	-1	-1	-1	-1	-1	-1	-1	-1	-1	-1	-1	-1	-1	-1	-1	-1	-1
	0	0	0	0	0	0	0	RO0318676-000	-1	-1	-1	0	-1	-1	-1	-1	-1	-1	-1	-1	-1	0.825257	-1	-1	0	-1	-1	-1	0.623713	-1	-1	-1	-1	-1	-1	-1	-1	-1	-1	-1	-1	-1	-1	-1	-1	-1	0	-1	-1
	0.718653	0.718653	0.717903	0.717903	0.717903	0.717903	0.717903	RO0319317-000	-1	-1	-1	-1	-1	-1	-1	-1	-1	-1	-1	-1	-1	-1	-1	-1	-1	-1	-1	-1	-1	-1	-1	-1	-1	-1	-1	-1	-1	-1	-1	-1	-1	-1	-1	-1	-1	-1	0	-1	-1
	0	0.934832	0.977252	0	0	0	0	RO0320557-001	-1	-1	-1	-1	-1	-1	-1	-1	-1	-1	-1	-1	-1	0	-1	-1	0	-1	-1	-1	0	-1	-1	0	-1	-1	-1	-1	-1	-1	-1	-1	-1	-1	-1	-1	-1	-1	0	-1	-1
	0.840638	0.472034	0.472034	0.518693	0.477283	0.503692	0.874763	RO0480500-002	-1	-1	-1	0	-1	-1	-1	-1	-1	-1	-1	-1	-1	0.349485	-1	-1	-1	-1	-1	-1	0.099485	-1	-1	-1	-1	-1	-1	-1	-1	-1	-1	-1	-1	-1	-1	-1	-1	-1	0	-1	-1
	0.840638	0.840638	0.841066	0.836751	0.838487	0.838487	0.838487	RO0504985-000	-1	-1	-1	-1	-1	-1	-1	-1	-1	-1	-1	-1	-1	0	-1	-1	0.0387255	-1	-1	-1	0.099485	-1	-1	0	-1	-1	-1	-1	-1	-1	-1	-1	-1	-1	-1	-1	-1	-1	0	-1	-1
	0.657331	0.658335	0.67095	0.763677	0.696581	0.723827	0.727447	RO3200935-000	-1	-1	-1	-1	-1	-1	-1	-1	-1	-1	-1	-1	-1	0	-1	-1	0.0752575	-1	-1	-1	0.099485	-1	-1	-1	-1	-1	-1	-1	-1	-1	-1	-1	-1	-1	-1	-1	-1	-1	0	-1	-1
	0.678344	0.707118	0.69741	0.707118	0.67652	-1	0.711033	RO3206145-001	-1	-1	-1	0	-1	-1	-1	-1	-1	-1	-1	0.320999	-1	0	-1	-1	-1	-1	-1	-1	0	0	0	-1	-1	-1	-1	-1	-1	-1	-1	-1	-1	-1	-1	-1	-1	-1	0	0.373713	-1
	0.797838	0.938226	0.861876	0.817193	0.787214	0	0.798356	RO3206173-000	-1	-1	-1	-1	-1	-1	-1	-1	-1	-1	-1	-1	-1	0	-1	-1	0	-1	-1	-1	0	-1	-1	-1	-1	-1	-1	-1	-1	-1	-1	-1	-1	-1	-1	-1	-1	-1	0	-1	-1
	0.661316	0.664254	0.536343	0.66619	0.536343	-1	0.540048	RO3303724-001	-1	-1	-1	0.466615	-1	-1	-1	-1	-1	-1	-1	-1	-1	0.5	-1	-1	-1	-1	-1	-1	0.235204	-1	-1	-1	-1	-1	-1	-1	-1	-1	-1	-1	-1	-1	-1	-1	-1	-1	0	-1	-1
	0.903167	-1	0	0	0	0	0	RO3304806-000	-1	-1	-1	-1	-1	-1	-1	-1	-1	-1	-1	-1	-1	0	-1	-1	-1	-1	-1	-1	-1	-1	-1	-1	-1	-1	-1	-1	-1	-1	-1	-1	-1	-1	-1	-1	-1	-1	0	-1	-1
	0.83935	0.564122	0.578129	0.67925	0.567324	0.567324	0.567324	RO3310123-001	-1	-1	-1	-1	-1	-1	-1	-1	-1	-1	-1	-1	-1	-1	-1	-1	-1	-1	-1	-1	-1	-1	-1	-1	-1	-1	-1	-1	-1	-1	-1	-1	-1	-1	-1	-1	-1	-1	0	-1	-1
	0.673754	-1	0	0.725282	0	0	0	RO4383596-000	-1	-1	-1	-1	-1	-1	-1	-1	-1	-1	-1	-1	-1	-1	-1	-1	-1	-1	-1	-1	-1	-1	-1	-1	-1	-1	-1	-1	-1	-1	-1	-1	-1	-1	-1	-1	-1	-1	-1	-1	-1
	0.930519	0	0.929647	0.929938	0	0.930519	0	RO4600703-000	-1	-1	-1	-1	-1	-1	-1	-1	-1	-1	0.099485	-1	-1	-1	0	-1	-1	-1	-1	-1	-1	-1	-1	-1	-1	-1	-1	-1	-1	-1	-1	-1	-1	-1	-1	-1	-1	-1	-1	-1	-1
	0	0	0	0	0	0	0	RO4613269-000	-1	-1	-1	-1	-1	-1	-1	-1	-1	-1	-1	-1	-1	-1	-1	-1	-1	-1	-1	-1	-1	-1	-1	-1	-1	-1	-1	-1	-1	-1	-1	-1	-1	-1	-1	-1	-1	-1	-1	-1	-1
	0	0	0	0	0	0	0	RO5036558-000	-1	-1	-1	-1	-1	-1	-1	-1	-1	-1	-1	-1	-1	-1	-1	-1	-1	-1	-1	-1	-1	-1	-1	-1	-1	-1	-1	-1	-1	-1	-1	-1	-1	-1	-1	-1	-1	-1	-1	-1	-1
	0	0	0.914618	0	0.916473	0	0.918008	RO0318220-000	-1	-1	-1	-1	-1	-1	-1	-1	-1	-1	-1	-1	-1	-1	-1	-1	-1	-1	-1	-1	-1	-1	-1	-1	-1	-1	-1	-1	-1	-1	-1	-1	-1	-1	-1	-1	-1	-1	-1	-1	-1
	0	0	0	0	0.840638	-1	0	RO5045977-000	-1	-1	-1	-1	-1	-1	-1	-1	-1	-1	-1	-1	-1	-1	-1	-1	-1	-1	-1	-1	-1	-1	-1	-1	-1	-1	-1	-1	-1	-1	-1	-1	-1	-1	-1	-1	-1	-1	-1	-1	-1
[truncated: 389 more columns]

## Sheet: Sheet1
		Recurrence		U23674 RNAseq	Muscle RNAseq	Log2 Fold Change		Mutation	Indel	CNV		siRNA		Z score (23674)	Z score (Muscle)		Z Phospho (23674)	Z Phospho (Muscle)		Compound Name	RO0282986-001	RO0283120-000	RO3303724-001	RO0318044-001	RO0317596-000	RO0281752-000	RO0317884-000	RO3206145-001	RO0281601-001	RO0504985-000	RO0319317-000	RO3200935-000	RO0317511-000	RO4383596-000	RO0282586-000	RO3206173-000	RO0480500-002	RO3310123-001	RO0274406-000	RO3304806-000	RO4600703-000
ADCK3		1		2.38053	8.02327	0.296703		0	0	0		-500		-1000	-1000		-1000	-1000			-1	-1	-1	-1	-1	-1	-1	-1	-1	-1	-1	-1	-1	-1	-1	-1	-1	-1	-1	0.948	-1
CABC1		1		-1	-1	-1		0	0	0		-500		-1000	-1000		-1000	-1000			-1	-1	-1	-1	-1	-1	-1	-1	-1	-1	-1	-1	-1	-1	-1	-1	-1	-1	-1	0.968	-1
CDK4		1		14.9227	5.68091	2.62681		0	0	0		-500		0.760593	0.775958		-1.07448	-1.09167			-1	-1	-1	-1	-1	-1	-1	-1	-1	-1	-1	-1	-1	-1	-1	-1	-1	-1	-1	-1	0.9999
CHEK1		1		2.63911	0	2.63911		0	0	0		-500		-1	-1		-1000	-1000			-1	-1	-1	-1	-1	-1	-1	-1	-1	-1	-1	-1	-1	-1	-1	-1	0.993	-1	-1	-1	-1
DDR1		1		5.07067	2.56621	1.97594		0	0	0		0.01404		-1000	-1000		-1000	-1000			-1	-1	-1	-1	-1	-1	-1	0.945	-1	-1	-1	-1	-1	-1	-1	-1	-1	-1	-1	0.973	-1
FLT3		1		0.316228	0.506578	0.624243		0	0	0		15.9153		-1	-1		-1000	-1000			-1	-1	0.93	-1	0.91	-1	0.91	-1	-1	-1	0.92	0.91	-1	0.85	-1	0.915	0.92	0.8	0.9	-1	-1
FYN		1		3.45573	2.3288	1.48391		0	0	0		-3.25573		0.886948	1.00373		-1000	-1000			-1	-1	-1	-1	-1	-1	-1	-1	-1	-1	-1	-1	-1	0.9678	-1	-1	-1	-1	-1	-1	0
GAK		1		3.93778	3.00921	1.30857		0	0	0		-500		-1000	-1000		-1000	-1000			-1	-1	-1	-1	-1	-1	-1	-1	-1	-1	-1	-1	-1	-1	-1	-1	-1	-1	-1	0.932	-1
JAK2		1		2.11317	3.35547	0.629768		0	0	0		-2.81683		0.599201	0.525166		0.710864	0.58261			-1	-1	-1	-1	-1	-1	-1	-1	-1	-1	-1	-1	-1	-1	0.9974	-1	-1	-1	0.9884	-1	-1
MAPK10		1		-1	-1	-1		0	0	0		-500		-1000	-1000		-1000	-1000			-1	-1	-1	-1	-1	-1	-1	-1	-1	-1	-1	-1	-1	-1	-1	-1	-1	0.9981	-1	0.9997	-1
MAPK11		1		3.47014	1.70362	2.03692		0	0	0		-500		-1000	-1000		-1000	-1000			-1	-1	-1	-1	-1	-1	-1	-1	-1	-1	-1	-1	-1	-1	-1	-1	-1	0.988	-1	0.9971	-1
MAPK7		1		3.40298	1.85695	1.83257		0	0	0		-500		-1000	-1000		-1000	-1000			-1	-1	-1	-1	-1	-1	-1	-1	-1	-1	-1	-1	-1	-1	-1	-1	-1	-1	-1	0.59	-1
NLK		1		2.76666	2.17388	1.27269		0	0	0		-500		-1	-1		-1000	-1000			-1	-1	-1	-1	-1	-1	-1	-1	-1	-1	-1	-1	-1	-1	-1	-1	-1	0.983	-1	0.9994	-1
PRKCD		1		0.789679	2.15039	0.367226		0	0	0		-500		-1	-1		-1000	-1000			-1	-1	-1	-1	-1	0.85	-1	-1	-1	-1	-1	-1	-1	-1	-1	-1	-1	-1	-1	-1	-1
RPS6KA3		1		2.76905	2.9282	0.94565		0	0	1		-500		-1	-1		-1000	-1000			-1	-1	-1	-1	-1	-1	-1	-1	-1	-1	-1	-1	-1	-1	-1	-1	-1	0.97	-1	0.985	-1
RPS6KA6		1		1.1717	0.534286	2.19303		0	0	1		-500		-1	-1		-1000	-1000			-1	-1	-1	-1	-1	-1	-1	-1	-1	-1	-1	-1	-1	-1	-1	-1	-1	0.985	-1	0.9927	-1
STK36		1		0.779185	0.75603	1.03063		0	0	0		-500		-1	-1		-1000	-1000			-1	-1	-1	-1	-1	-1	-1	-1	-1	-1	-1	-1	-1	-1	-1	-1	-1	-1	-1	0.967	-1
TNIK		1		1.98984	1.45726	1.36547		0	0	1		-500		-1	-1		-1000	-1000			-1	-1	-1	-1	-1	-1	-1	-1	-1	-1	-1	-1	-1	-1	-1	-1	-1	-1	-1	0.45	-1
FGFR-Roche		0.888889						0	0	0		-500									0.745	0.9865	0.948	-1	-1	0.9955	-1	0.99	-1	-1	-1	-1	-1	0.9971	0.9988	-1	-1	-1	0.9951	0.99	-1
PDGFR-Roche		0.833333						0	0	0		-500									-1	-1	-1	-1	-1	0.9977	-1	-1	-1	-1	-1	-1	-1	0.9967	0.999	-1	0.999	-1	0.9972	0	-1
CDK2		0.75		4.56706	1.39067	3.28408		0	0	0		-500		1.42469	1.30628		-0.199717	-0.562701			0.9994	0.9997	-1	-1	-1	0.9962	-1	0	0.9996	0.9997	-1	-1	-1	0.95	0.9976	-1	0	-1	0.9961	0	0.9998
PKC-Roche		0.75						0	0	0		-500									-1	-1	-1	0.9965	-1	-1	0.978	-1	-1	-1	0.05	-1	0.969	-1	-1	-1	-1	-1	-1	-1	-1
CSNK1D		0.666667		7.13752	5.65787	1.26152		0	0	0		-500		1.50661	1.44105		-1000	-1000			0	0.975	-1	-1	-1	-1	-1	0.93	-1	-1	-1	-1	-1	0.95	-1	-1	0	-1	-1	0.84	-1
EGFR		0.666667		1.53432	2.13535	0.718532		0	0	0		-16.0647		1.04618	0.918758		0.725048	0.458031			-1	-1	-1	-1	-1	0.9274	-1	0.9685	-1	-1	-1	-1	-1	0.969	0.9212	-1	-1	-1	0	0	-1
GSK3B		0.666667		4.2343	8.38945	0.504717		0	0	0		-500		0.688239	0.957302		-0.999225	-1.04968			-1	-1	0.99996	-1	-1	-1	-1	-1	-1	-1	-1	-1	-1	-1	-1	0.99968	-1	-1	-1	0	-1
KDR		0.666667		0.316228	2.77099	0.114121		0	0	1		-13.6902		-1	-1		-0.155058	0.0301225			-1	-1	-1	-1	-1	0.9967	-1	-1	-1	-1	-1	-1	-1	0.9956	0.9996	-1	0	-1	0.9981	0	-1
PRKCA		0.6		0.789679	2.15039	0.367226		0	0	0		-500		1.18562	0.887224		0.942871	0.736231			-1	-1	0.974	-1	-1	-1	-1	-1	-1	-1	-1	-1	-1	0	-1	0.9	-1	-1	0	-1	0
CDK1		0.5		7.12182	1.49724	4.75663		0	0	0		-500		1.04795	1.23803		-0.199717	-0.562701			-1	-1	-1	-1	-1	-1	-1	-1	-1	-1	-1	-1	-1	0	-1	-1	-1	-1	-1	-1	0.9995
DYRK1B		0.466667		3.71531	8.36703	0.444041		0	0	0		-500		-1	-1		-1000	-1000			0.9912	0.9626	0.9786	0.5347	0	-1	0.0764	-1	0.9798	0.9608	0.3172	-1	0.4242	-1	0.2015	0.8781	-1	-1	0.1985	0	0.726
EPHB3		0.444444		1.9773	0.997613	1.98203		0	0	0		11.2753		-1	-1		-1000	-1000			0.278	0	-1	-1	-1	0	-1	0.93	-1	-1	-1	-1	-1	0.891	-1	-1	0.75	-1	0	0	0
ABL1		0.428571		5.6474	3.04755	1.85309		0	0	0		3.15061		0.235823	0.348755		1.32936	1.28861			-1	0.9755	-1	-1	-1	0.9778	-1	0	-1	-1	-1	-1	-1	0.9864	-1	-1	0	-1	0	0	-1
CHEK2		0.428571		2.06248	2.44903	0.842161		0	0	0		-500		-1	-1		-1000	-1000			0.91	0.9788	-1	-1	-1	0.997	-1	0.99	-1	-1	-1	-1	-1	0.1	-1	-1	-1	-1	0	0	-1
PKA		0.4		-1	-1	-1		0	0	0		-500		0.45681	0.68792		-1000	-1000			-1	-1	-1	-0.19	-1	-1	-1	-1	-1	-1	-1	-1	-1	0	-1	-1	0.9995	-1	0	-1	0
ROCK2		0.375		3.3432	3.2326	1.03421		0	0	0		-500		-1	-1		-1000	-1000			0.9918	0.9773	-1	-1	-1	0.5	-1	0.5	-1	-1	-1	-1	-1	0.9	-1	-1	0.93	-1	0	0	-1
STK3		0.375		2.55538	1.9686	1.29807		0	0	0		-500		-1	-1		-1000	-1000			0.9775	0.9906	-1	-1	-1	0.8174	-1	0	-1	-1	-1	-1	-1	0	-1	-1	0	-1	0.7346	0	-1
CSNK1E		0.333333		7.93432	8.25804	0.960799		0	0	0		-500		-1	-1		-1000	-1000			-1	-1	-1	-1	-1	0	-1	-1	-1	-1	-1	-1	-1	-1	-1	-1	-1	0.974	0	-1	-1
LCK		0.333333		1.48821	0	1.48821		0	0	0		-8.62133		1.09046	1.19028		0.340571	0.0930026			0.9958	0.9941	-1	-1	0	0.951	0	0	-1	-1	0	0	-1	0.9981	0	0	0	-1	0.9306	0	0
MAPK14		0.333333		6.05601	5.11512	1.18394		0	0	0		-500		-1000	-1000		-1000	-1000			-1	0	0	-1	0	0	0	0.9999	-1	-1	0	0.941	-1	0	-1	0	0	0.99987	0	0.99998	0
PRKD1		0.333333		0.435528	0.927819	0.469411		0	0	0		-500		-1	-1		-1000	-1000			-1	0.9873	-1	-1	-1	-1	-1	0.1	-1	-1	-1	-1	-1	0	-1	-1	0.979	-1	0	0	-1
AURKA		0.3125		7.94743	2.22368	3.57401		0	0	0		-500		-1.35201	-0.495919		-1000	-1000			0.8737	0.8428	0.6	-1	0	0.9692	0	0.6	-1	-1	0	0	0	0.8854	-1	0.6	0.9968	0	0.9876	0	-1
AKT1		0.285714		8.50934	4.56295	1.86488		0	0	0		-500		1.32936	1.28861		-0.0709432	-0.190722			0.1	0	0	-1	-1	0	0	0.96	-1	-1	-1	0	-1	0.99	-1	0	0.9995	0	0	0	0
DYRK1A		0.285714		2.83688	2.93894	0.965274		0	0	0		-500		-1	-1		-1000	-1000			0.905	0.1	-1	-1	-1	0	-1	0.925	-1	-1	-1	-1	-1	0.94	-1	-1	-1	-1	0	0	-1
MAP2K1		0.272727		5.53769	7.18823	0.770382		0	0	0		-500		-1.26749	-2.05364		0.701162	-0.543264			0.9807	0.9855	0	-1	0	-1	-1	0.1	-1	-1	0	-1	-1	0.9375	-1	-1	0	0	0	0.2	-1
MAPK1		0.222222		6.62992	5.86199	1.131		0	0	0		-500		-1000	-1000		-1000	-1000			0	0.05	-1	-1	-1	0	-1	0	-1	-1	-1	-1	-1	0.696	-1	-1	0	-1	0	0	0
MAPK9		0.214286		2.19404	4.07598	0.538287		0	0	0		-500		-1000	-1000		-1000	-1000			-1	0	0	-1	0	0	0	0.959	-1	-1	0	0	-1	0	-1	0	0	0.9984	0	0.9991	-1
IRAK1		0.210526		3.14956	3.80793	0.827107		0	0	1		-500		-0.334418	-0.654179		-1000	-1000			0.962	0.894	0	0	0	-1	0	0	0.813	0.841	0	0	0	0	0	0	-1	0	0	0	0
JAK3		0.1875		2.17147	2.66234	0.815624		0	0	0		-8.85623		0.716947	0.715339		-1000	-1000			0	0	0	0	0	-1	0	0	-1	-1	0	0	-1	0	0.9997	0	-1	0	0.9922	0	0
MAPK13		0.166667		1.27352	1.49869	0.849755		0	0	0		-500		-1000	-1000		-1000	-1000			0	-1	-1	-1	-1	-1	-1	-1	-1	-1	-1	-1	-1	0	0	-1	-1	-1	0	0	0
MAPK8		0.157895		1.62704	2.78124	0.585005		0	0	0		-500		-1000	-1000		-1000	-1000			0	0	0	0	0	-1	0	0.1249	0	0	0	0	0	0	-1	0	0	0.981	0	0.9971	0
MARK2		0.125		2.96953	2.51259	1.18186		0	0	0		-500		-1000	-1000		-1000	-1000			0.9976	0.9988	-1	-1	-1	0	-1	0	-1	-1	-1	-1	-1	0	-1	-1	0	-1	0	0	-1
PIM1		0.125		2.84936	2.95322	0.964833		0	0	0		-500		-1	-1		-1000	-1000			0.9522	0.8426	-1	-1	-1	0	-1	0	-1	-1	-1	-1	-1	0.9	-1	-1	0	-1	0	0	-1
ALK		0.111111		0.1	0.393503	0.254127		0	0	0		-3.74653		0.78447	0.876621		-1000	-1000			-1	-1	0.5	-1	0	-1	0.6	-1	-1	-1	0	0	-1	-1	-1	0.3	0	0	0.5	-1	-1
RAF1		0.111111		5.64968	7.02171	0.804602		0	0	0		-500		-1.52618	-1.33103		-0.923368	-0.909127			0.9875	0.9186	0	-1	0	0	0	0.6325	-1	0	0	0	0	0.8561	0	0	0	0	0	0	-1
PIK3CD		0.105263		3.75125	2.62885	1.42696		0	0	0		-500		0.782676	0.716142		-2.53577	-1.91703			0	0	0	0	0	-1	0	0.944	0	0.1	0	0	0	0	0	0	-1	0	0	0	0
SRC		0.1		5.99114	1.7678	3.38903		0	0	0		4.16625		-1.55221	-1.08365		-1.41838	-0.945868			-1	-1	-1	-1	0	0.9371	0	-1	-1	-1	0	0	0	-1	-1	0	0	-1	0	0	-1
IKBKB		0.0833333		3.07351	3.31062	0.928378		0	0	0		-500		-0.662669	-0.554586		0.15126	0.339801			0	0	0	-1	-1	0	-1	0	-1	-1	-1	0	-1	0.8	-1	0	0	0	0	0	-1
MET		0.0588235		3.10062	2.01213	1.54097		0	0	1		-6.25403		0.261417	0.498461		-1000	-1000			0.722	-1	0	0	0	-1	0	-1	0	0.449	0	0	0	0	0	0	0	0	-1	0	0
BTK		0.0555556		0.316228	1.52578	0.207257		0	0	1		9.82306		1.18961	1.27328		-1.2776	-1.42303			-1	0	0	0	0	0	-1	0	0	0	0	0	0	0	-1	0	0	0	0	0	0
MAP4K4		0.0555556		4.62702	2.96609	1.55997		0	0	0		-500		-1000	-1000		-1000	-1000			0	0	0	0	0	-1	0	0	-1	0	0	0	0	0	0	0	-1	0	0	0	0
PDPK1		0.0526316		2.26429	2.20986	1.02463		0	0	0		-500		-1.24345	-1.25903		-1000	-1000			0	0	0	0	0	-1	0	0	0	0	0	0	0	0	0	0	-1	0	0	0	0
SYK		0.05		0.360156	1.83014	0.196791		0	0	0		2.65858		1.11432	1.12835		0.405062	0.448039			0	0	0	0	0	0	0	0	0	0	0	0	0	0	0	0	-1	0	0	0	0
AURKB		0		5.03884	1.02199	4.9304		0	0	0		-500		-0.836495	-1.03195		-1000	-1000			-1	-1	-1	-1	-1	-1	-1	-1	-1	-1	-1	-1	-1	-1	-1	-1	-1	-1	-1	0	-1
AURKC		0		-1	-1	-1		0	0	0		-500		-1.56032	-1.78269		-1000	-1000			-1	-1	-1	-1	-1	-1	-1	-1	-1	-1	-1	-1	-1	-1	-1	-1	-1	-1	-1	0	-1
AXL		0		5.35494	5.42813	0.986517		0	0	0		-2.46863		-1.83058	-1.2598		-1000	-1000			-1	-1	-1	-1	0	-1	0	-1	-1	-1	0	0	-1	-1	-1	0	-1	-1	0	-1	-1
CDK11		0		3.82459	3.43908	1.1121		0	0	0		-500		-1000	-1000		-1000	-1000			-1	-1	-1	-1	-1	-1	-1	-1	-1	-1	-1	-1	-1	-1	-1	-1	-1	-1	-1	0	-1
CDK3		0		-1	-1	-1		0	0	0		-500		0	0		-1000	-1000			-1	-1	-1	-1	-1	-1	-1	-1	-1	-1	-1	-1	-1	-1	-1	-1	-1	-1	-1	0	-1
CDK5		0		4.42783	3.88489	1.13976		0	0	0		-500		1.15817	1.16826		-1000	-1000			-1	-1	-1	-1	-1	-1	-1	-1	-1	-1	-1	-1	-1	-1	-1	-1	-1	-1	-1	0	-1
CDK7		0		2.68193	1.97685	1.35667		0	0	0		-500		1.48086	1.48086		-1000	-1000			-1	-1	-1	-1	-1	-1	-1	-1	-1	-1	-1	-1	-1	-1	-1	-1	-1	-1	-1	0	-1
CDK8		0		3.42837	3.53178	0.970718		0	0	0		-500		-1.16386	-1.41553		-1000	-1000			-1	-1	-1	-1	-1	-1	-1	-1	-1	-1	-1	-1	-1	-1	-1	-1	-1	-1	-1	0	-1
CDK9		0		6.18474	4.42455	1.39782		0	0	0		-500		1.31913	1.36751		-1000	-1000			-1	-1	-1	-1	-1	-1	-1	-1	-1	-1	-1	-1	-1	-1	-1	-1	-1	-1	-1	0	-1
CLK1		0		5.85989	7.10723	0.824497		0	0	1		-500		-1000	-1000		-1000	-1000			-1	-1	-1	-1	-1	-1	-1	-1	-1	-1	-1	-1	-1	-1	-1	-1	-1	-1	-1	0	-1
CLK2		0		3.74166	1.76068	2.12512		0	0	0		-500		-1	-1		-1000	-1000			-1	-1	-1	-1	-1	-1	-1	-1	-1	-1	-1	-1	-1	-1	-1	-1	-1	-1	-1	0	-1
CLK3		0		4.21288	4.85174	0.868324		0	0	0		-500		-1	-1		-1000	-1000			-1	-1	-1	-1	-1	-1	-1	-1	-1	-1	-1	-1	-1	-1	-1	-1	-1	-1	-1	0	-1
CLK4		0		3.60561	7.74734	0.4654		0	0	0		-500		-1000	-1000		-1000	-1000			-1	-1	-1	-1	-1	-1	-1	-1	-1	-1	-1	-1	-1	-1	-1	-1	-1	-1	-1	0	-1
EIF2AK2		0		2.72159	1.64118	1.65832		0	0	0		-500		-0.498388	0.915041		-1000	-1000			-1	-1	-1	-1	-1	-1	-1	-1	-1	-1	-1	-1	-1	-1	-1	-1	-1	-1	-1	0	-1
EPHA2		0		4.21253	0.905806	4.65058		0	0	0		3.17286		-1	-1		-1000	-1000			-1	-1	-1	-1	0	-1	0	-1	-1	-1	0	0	-1	-1	-1	0	0	-1	0	-1	-1
FGFR2		0		0.642796	0.654619	0.98194		0	0	0		4.26707		-1	-1		-1000	-1000			-1	-1	-1	-1	0	-1	0	-1	-1	-1	0	0	-1	-1	-1	0	0	-1	0	-1	-1
GSK3A		0		4.2343	8.38945	0.504717		0	0	1		-500		0.688239	0.957302		-0.999225	-1.04968			-1	-1	-1	-1	-1	-1	-1	-1	-1	-1	-1	-1	-1	-1	-1	-1	-1	-1	-1	0	-1
IGF1R		0		2.84141	1.79946	1.57904		0	0	0		8.35404		-1.72264	-1.37046		0.700976	0.730073			-1	-1	-1	-1	0	-1	0	-1	-1	-1	0	0	-1	-1	-1	0	-1	-1	-1	0	-1
IKBKE		0		3.07351	3.31062	0.928378		0	0	0		-500		-0.662669	-0.554586		0.15126	0.339801			-1	-1	-1	-1	-1	-1	-1	-1	-1	-1	-1	-1	-1	-1	-1	-1	-1	-1	-1	0	-1
INSRR		0		-1	-1	-1		0	0	0		-500		-1	-1		-1000	-1000			-1	-1	-1	-1	-1	-1	-1	-1	-1	-1	-1	-1	-1	-1	-1	-1	-1	-1	-1	0	-1
IRAK4		0		1.42961	1.03445	1.382		0	0	0		-500		-2.57423	-2.50328		-1000	-1000			-1	0	0	-1	0	0	0	0	-1	-1	0	0	-1	0	-1	0	0	0	0	-1	-1
LYN		0		1.62114	2.9071	0.557649		0	0	1		0.04595		1.14141	1.19852		-1.70966	-2.09337			-1	-1	-1	-1	-1	-1	-1	-1	-1	-1	-1	-1	-1	-1	-1	-1	-1	-1	-1	0	-1
MAPK15		0		-1	-1	-1		0	0	0		-500		-1000	-1000		-1000	-1000			-1	-1	-1	-1	-1	-1	-1	-1	-1	-1	-1	-1	-1	-1	-1	-1	-1	-1	-1	0	-1
MAPK3		0		6.54881	8.50011	0.770439		0	0	0		-500		-1000	-1000		-1000	-1000			-1	-1	-1	-1	-1	-1	-1	-1	-1	-1	-1	-1	-1	-1	-1	-1	-1	-1	-1	0	-1
MAPK4		0		-1	-1	-1		0	0	0		-500		-1000	-1000		-1000	-1000			-1	-1	-1	-1	-1	-1	-1	-1	-1	-1	-1	-1	-1	-1	-1	-1	-1	-1	-1	0	-1
MAPK6		0		6.54118	3.21257	2.03612		0	0	0		-500		-1000	-1000		-1000	-1000			-1	-1	-1	-1	-1	-1	-1	-1	-1	-1	-1	-1	-1	-1	-1	-1	-1	-1	-1	0	-1
MAPKAPK2		0		4.97029	10.2477	0.485016		0	0	0		-500		0.796045	1.02533		0.224847	0.266995			-1	-1	0	-1	0	-1	-1	0	-1	-1	0	0	-1	-1	-1	0	0	0	0	-1	-1
MST1R		0		0.930929	0.972882	0.956878		0	0	0		-2.71963		-0.707358	0.148233		-1000	-1000			-1	-1	-1	-1	0	-1	0	-1	-1	-1	0	0	-1	-1	-1	0	0	-1	0	-1	-1
NEK2		0		4.14986	0.565387	7.33985		0	0	0		-500		-1.54799	-1.50671		-1000	-1000			0	0.7861	-1	-1	-1	-1	-1	0	-1	-1	-1	-1	-1	0.15	-1	-1	0	-1	0	0	-1
PCTK1		0		-1	-1	-1		0	0	0		-500		-0.965143	-1.13139		-1000	-1000			-1	-1	-1	-1	-1	-1	-1	-1	-1	-1	-1	-1	-1	-1	-1	-1	-1	-1	-1	0	-1
PCTK2		0		-1	-1	-1		0	0	0		-500		-1	-1		-1000	-1000			-1	-1	-1	-1	-1	-1	-1	-1	-1	-1	-1	-1	-1	-1	-1	-1	-1	-1	-1	0	-1
PCTK3		0		-1	-1	-1		0	0	0		-500		-1	-1		-1000	-1000			-1	-1	-1	-1	-1	-1	-1	-1	-1	-1	-1	-1	-1	-1	-1	-1	-1	-1	-1	0	-1
PLK1		0		6.89308	1.5455	4.46009		0	0	0		-500		-1.67768	-1.91668		-1000	-1000			-1	-1	-1	-1	-1	-1	-1	-1	-1	-1	-1	-1	-1	-1	-1	-1	-1	-1	-1	0	-1
PLK3		0		2.38429	2.01517	1.18317		0	0	0		-500		-1.1076	-1.48765		-1000	-1000			-1	-1	-1	-1	-1	-1	-1	-1	-1	-1	-1	-1	-1	-1	-1	-1	-1	-1	-1	0	-1
PLK4		0		4.38355	0.762926	5.74571		0	0	1		-500		-1	-1		-1000	-1000			-1	-1	-1	-1	-1	-1	-1	-1	-1	-1	-1	-1	-1	-1	-1	-1	-1	-1	-1	0	-1
PRKCZ		0		-0.750722	0.555532	-1.35136		0	0	0		-500									-1	-1	-1	-1	-1	-1	-1	-1	-1	-1	-1	-1	-1	-1	-1	-1	0	-1	-1	-1	-1
PTK2		0		4.87374	2.31104	2.1089		0	0	0		11.7508		-1	-1		-1000	-1000			-1	-1	0	-1	0	-1	0	-1	-1	-1	0	0	-1	0	-1	0	0	0	0	-1	-1
PTK6		0		-1	-1	-1		0	0	0		-7.24493		-1	-1		-1000	-1000			-1	-1	-1	-1	0	-1	0	-1	-1	-1	0	0	-1	-1	-1	-1	0	-1	0	-1	-1
STK16		0		3.31653	2.66528	1.24435		0	0	0		-500		-1	-1		-1000	-1000			-1	-1	-1	-1	-1	-1	-1	-1	-1	-1	-1	-1	-1	-1	-1	-1	-1	-1	-1	0	-1
TBK1		0		2.74032	2.67111	1.02591		0	0	0		-500		1.11585	1.13897		-1000	-1000			-1	-1	-1	-1	-1	-1	-1	-1	-1	-1	-1	-1	-1	-1	-1	-1	-1	-1	-1	0	-1
TTK		0		3.17969	1.00119	3.17591		0	0	1		-500		-1.10151	-1.16659		-1000	-1000			-1	-1	-1	-1	-1	-1	-1	-1	-1	-1	-1	-1	-1	-1	-1	-1	-1	-1	-1	0	-1
YES1		0		1.90446	2.60756	0.730361		0	0	0		0.33504		0.916463	1.05382		-1000	-1000			-1	-1	-1	-1	0	-1	0	-1	-1	-1	0	0	-1	-1	-1	0	0	-1	0	-1	-1
AAK1		-1		-1	-1	-1		0	0	0		-500		-1000	-1000		-1000	-1000			-1	-1	-1	-1	-1	-1	-1	-1	-1	-1	-1	-1	-1	-1	-1	-1	-1	-1	-1	-1	-1
ABCG2		-1		-1	-1	-1		0	0	0		-500		-1000	-1000		-1000	-1000			-1	-1	-1	-1	-1	-1	-1	-1	-1	-1	-1	-1	-1	-1	-1	-1	-1	-1	-1	-1	-1
ABCB1		-1		-1	-1	-1		0	0	0		-500		-1000	-1000		-1000	-1000			-1	-1	-1	-1	-1	-1	-1	-1	-1	-1	-1	-1	-1	-1	-1	-1	-1	-1	-1	-1	-1
ABL2		-1		2.79347	1.37965	2.02477		0	0	0		-3.04463		-1000	-1000		-1000	-1000			-1	-1	-1	-1	-1	-1	-1	-1	-1	-1	-1	-1	-1	-1	-1	-1	-1	-1	-1	-1	-1
ACK1		-1		-1	-1	-1		0	0	0		-500		0.947042	0.9814		-1000	-1000			-1	-1	-1	-1	-1	-1	-1	-1	-1	-1	-1	-1	-1	-1	-1	-1	-1	-1	-1	-1	-1
ACVR1		-1		3.56004	2.68282	1.32698		0	0	1		-500		-1000	-1000		-1000	-1000			-1	-1	-1	-1	-1	-1	-1	-1	-1	-1	-1	-1	-1	-1	-1	-1	-1	-1	-1	-1	-1
ACVR1B		-1		1.96806	3.79372	0.518768		0	0	0		-500		-1000	-1000		-1000	-1000			-1	-1	-1	-1	-1	-1	-1	-1	-1	-1	-1	-1	-1	-1	-1	-1	-1	-1	-1	-1	-1
ACVR2A		-1		2.21125	2.18017	1.01425		0	0	1		-500		-1000	-1000		-1000	-1000			-1	-1	-1	-1	-1	-1	-1	-1	-1	-1	-1	-1	-1	-1	-1	-1	-1	-1	-1	-1	-1
ACVR2B		-1		-1	-1	-1		0	0	0		-500		-1000	-1000		-1000	-1000			-1	-1	-1	-1	-1	-1	-1	-1	-1	-1	-1	-1	-1	-1	-1	-1	-1	-1	-1	-1	-1
ACVRL1		-1		0.810522	2.5044	0.323639		0	0	0		-500		-1000	-1000		-1000	-1000			-1	-1	-1	-1	-1	-1	-1	-1	-1	-1	-1	-1	-1	-1	-1	-1	-1	-1	-1	-1	-1
ADCK4		-1		1.89558	3.60469	0.525864		0	0	0		-500		-1000	-1000		-1000	-1000			-1	-1	-1	-1	-1	-1	-1	-1	-1	-1	-1	-1	-1	-1	-1	-1	-1	-1	-1	-1	-1
AKT2		-1		7.75976	12.8278	0.604916		0	0	0		-500		-2.09103	-2.06187		-1000	-1000			-1	-1	-1	-1	-1	-1	-1	-1	-1	-1	-1	-1	-1	-1	-1	-1	-1	-1	-1	-1	-1
AKT3		-1		2.29616	2.19961	1.04389		0	0	0		-500		-1.82828	-1.40929		-1000	-1000			-1	-1	-1	-1	-1	-1	-1	-1	-1	-1	-1	-1	-1	-1	-1	-1	-1	-1	-1	-1	-1
ALK4		-1		-1	-1	-1		0	0	0		-500		-1000	-1000		-1000	-1000			-1	-1	-1	-1	-1	-1	-1	-1	-1	-1	-1	-1	-1	-1	-1	-1	-1	-1	-1	-1	-1
ALK5		-1		-1	-1	-1		0	0	0		-500		-1000	-1000		-1000	-1000			-1	-1	-1	-1	-1	-1	-1	-1	-1	-1	-1	-1	-1	-1	-1	-1	-1	-1	-1	-1	-1
ANKK1		-1		-1	-1	-1		0	0	0		-500		-1000	-1000		-1000	-1000			-1	-1	-1	-1	-1	-1	-1	-1	-1	-1	-1	-1	-1	-1	-1	-1	-1	-1	-1	-1	-1
BCL2		-1		2.39425	1.13283	2.11352		0	0	0		-500		0.429344	0.617425		-1000	-1000			-1	-1	-1	-1	-1	-1	-1	-1	-1	-1	-1	-1	-1	-1	-1	-1	-1	-1	-1	-1	-1
BCL2A1		-1		-1	-1	-1		0	0	0		-500		-1000	-1000		-1000	-1000			-1	-1	-1	-1	-1	-1	-1	-1	-1	-1	-1	-1	-1	-1	-1	-1	-1	-1	-1	-1	-1
BCL2L2		-1		2.84565	3.45562	0.823484		0	0	0		-500		-1000	-1000		-1000	-1000			-1	-1	-1	-1	-1	-1	-1	-1	-1	-1	-1	-1	-1	-1	-1	-1	-1	-1	-1	-1	-1
BCL2L10		-1		-1	-1	-1		0	0	0		-500		-1000	-1000		-1000	-1000			-1	-1	-1	-1	-1	-1	-1	-1	-1	-1	-1	-1	-1	-1	-1	-1	-1	-1	-1	-1	-1
BCLXL		-1		-1	-1	-1		0	0	0		-500		1.06884	0.997026		-1000	-1000			-1	-1	-1	-1	-1	-1	-1	-1	-1	-1	-1	-1	-1	-1	-1	-1	-1	-1	-1	-1	-1
BLK		-1		0.531104	0	0.531104		0	0	0		-1.07913		-1.61842	-1.60872		-1000	-1000			-1	-1	-1	-1	-1	-1	-1	-1	-1	-1	-1	-1	-1	-1	-1	-1	-1	-1	-1	-1	-1
BMP2K		-1		2.32951	1.24094	1.87722		0	0	0		-500		-1000	-1000		-1000	-1000			-1	-1	-1	-1	-1	-1	-1	-1	-1	-1	-1	-1	-1	-1	-1	-1	-1	-1	-1	-1	-1
BMPR1A		-1		3.54768	3.48448	1.01814		0	0	0		-500		-1000	-1000		-1000	-1000			-1	-1	-1	-1	-1	-1	-1	-1	-1	-1	-1	-1	-1	-1	-1	-1	-1	-1	-1	-1	-1
BMPR1B		-1		-1	-1	-1		0	0	1		-500		-1000	-1000		-1000	-1000			-1	-1	-1	-1	-1	-1	-1	-1	-1	-1	-1	-1	-1	-1	-1	-1	-1	-1	-1	-1	-1
BMPR2		-1		2.26583	1.96167	1.15505		0	0	1		-500		-1000	-1000		-1000	-1000			-1	-1	-1	-1	-1	-1	-1	-1	-1	-1	-1	-1	-1	-1	-1	-1	-1	-1	-1	-1	-1
BMX		-1		-1	-1	-1		0	0	1		-10.3806		-0.0259761	0.159211		-0.849386	-0.490333			-1	-1	-1	-1	-1	-1	-1	-1	-1	-1	-1	-1	-1	-1	-1	-1	-1	-1	-1	-1	-1
BRAF		-1		2.01742	0.972163	2.07519		0	0	0		-500		1.0774	1.14829		-1000	-1000			-1	-1	-1	-1	-1	-1	-1	-1	-1	-1	-1	-1	-1	-1	-1	-1	-1	-1	-1	-1	-1
BRSK1		-1		2.18523	1.73366	1.26047		0	0	0		-500		-1	-1		-1000	-1000			-1	-1	-1	-1	-1	-1	-1	-1	-1	-1	-1	-1	-1	-1	-1	-1	-1	-1	-1	-1	-1
BRSK2		-1		-1	-1	-1		0	0	0		-500		-1	-1		-1000	-1000			-1	-1	-1	-1	-1	-1	-1	-1	-1	-1	-1	-1	-1	-1	-1	-1	-1	-1	-1	-1	-1
CAMK1		-1		5.19446	4.61762	1.12492		0	0	0		-500		0.54958	0.473357		-1000	-1000			-1	-1	-1	-1	-1	-1	-1	-1	-1	-1	-1	-1	-1	-1	-1	-1	-1	-1	-1	-1	-1
CAMK1D		-1		2.89034	1.57503	1.83511		0	0	0		-500		0.737536	0.792481		-1000	-1000			-1	-1	-1	-1	-1	-1	-1	-1	-1	-1	-1	-1	-1	-1	-1	-1	-1	-1	-1	-1	-1
CAMK1G		-1		-1	-1	-1		0	0	0		-500		-1000	-1000		-1000	-1000			-1	-1	-1	-1	-1	-1	-1	-1	-1	-1	-1	-1	-1	-1	-1	-1	-1	-1	-1	-1	-1
CAMK2A		-1		0.407029	7.39402	0.0550484		0	0	0		-500		0	0		-0.71654	-0.272719			-1	-1	-1	-1	-1	-1	-1	-1	-1	-1	-1	-1	-1	-1	-1	-1	-1	-1	-1	-1	-1
CAMK2B		-1		0.413515	7.02177	0.0588905		0	0	0		-500		-0.959972	-1.08513		-1000	-1000			-1	-1	-1	-1	-1	-1	-1	-1	-1	-1	-1	-1	-1	-1	-1	-1	-1	-1	-1	-1	-1
CAMK2D		-1		0.407029	7.39402	0.0550484		0	0	1		-500		0	0		-0.71654	-0.272719			-1	-1	-1	-1	-1	-1	-1	-1	-1	-1	-1	-1	-1	-1	-1	-1	-1	-1	-1	-1	-1
CAMK2G		-1		4.52293	6.38876	0.707951		0	0	0		-500		-1000	-1000		-1000	-1000			-1	-1	-1	-1	-1	-1	-1	-1	-1	-1	-1	-1	-1	-1	-1	-1	-1	-1	-1	-1	-1
CAMK4		-1		0.164116	0.406519	0.40371		0	0	0		-500		-2.23177	-1.57672		-1000	-1000			-1	-1	-1	-1	-1	-1	-1	-1	-1	-1	-1	-1	-1	-1	-1	-1	-1	-1	-1	-1	-1
CAMKK1		-1		0.990556	1.51132	0.655426		0	0	0		-500		-0.111095	-0.19307		-1000	-1000			-1	-1	-1	-1	-1	-1	-1	-1	-1	-1	-1	-1	-1	-1	-1	-1	-1	-1	-1	-1	-1
CAMKK2		-1		2.59383	1.03139	2.51489		0	0	0		-500		-0.111095	-0.19307		-1000	-1000			-1	-1	-1	-1	-1	-1	-1	-1	-1	-1	-1	-1	-1	-1	-1	-1	-1	-1	-1	-1	-1
cAMP		-1		-1	-1	-1		0	0	0		-500		-1000	-1000		-1000	-1000			-1	-1	-1	-1	-1	-1	-1	-1	-1	-1	-1	-1	-1	-1	-1	-1	-1	-1	-1	-1	-1
CDC2L1		-1		-1	-1	-1		0	0	0		-500		-1000	-1000		-1000	-1000			-1	-1	-1	-1	-1	-1	-1	-1	-1	-1	-1	-1	-1	-1	-1	-1	-1	-1	-1	-1	-1
CDC2L2		-1		-1	-1	-1		0	0	0		-500		-1000	-1000		-1000	-1000			-1	-1	-1	-1	-1	-1	-1	-1	-1	-1	-1	-1	-1	-1	-1	-1	-1	-1	-1	-1	-1
CDC2L6		-1		-1	-1	-1		0	0	0		-500		-1000	-1000		-1000	-1000			-1	-1	-1	-1	-1	-1	-1	-1	-1	-1	-1	-1	-1	-1	-1	-1	-1	-1	-1	-1	-1
CDC42BPA		-1		2.14955	1.93306	1.11199		0	0	0		-500		-1000	-1000		-1000	-1000			-1	-1	-1	-1	-1	-1	-1	-1	-1	-1	-1	-1	-1	-1	-1	-1	-1	-1	-1	-1	-1
CDC42BPB		-1		4.00336	2.2414	1.7861		0	0	0		-500		-1000	-1000		-1000	-1000			-1	-1	-1	-1	-1	-1	-1	-1	-1	-1	-1	-1	-1	-1	-1	-1	-1	-1	-1	-1	-1
CDC42BPG		-1		1.98614	0.955149	2.07941		0	0	0		-500		-1000	-1000		-1000	-1000			-1	-1	-1	-1	-1	-1	-1	-1	-1	-1	-1	-1	-1	-1	-1	-1	-1	-1	-1	-1	-1
CDK6		-1		2.40666	0.625748	3.84606		0	0	1		-500		1.11398	1.26393		0.159415	0.467287			-1	-1	-1	-1	-1	-1	-1	-1	-1	-1	-1	-1	-1	-1	-1	-1	-1	-1	-1	-1	-1
CDKL2		-1		0.81928	1.61206	0.50822		0	0	0		-500		-1000	-1000		-1000	-1000			-1	-1	-1	-1	-1	-1	-1	-1	-1	-1	-1	-1	-1	-1	-1	-1	-1	-1	-1	-1	-1
CDKL3		-1		1.54768	1.30117	1.18945		0	0	0		-500		-1000	-1000		-1000	-1000			-1	-1	-1	-1	-1	-1	-1	-1	-1	-1	-1	-1	-1	-1	-1	-1	-1	-1	-1	-1	-1
CDKL5		-1		-1	-1	-1		0	0	1		-500		-1000	-1000		-1000	-1000			-1	-1	-1	-1	-1	-1	-1	-1	-1	-1	-1	-1	-1	-1	-1	-1	-1	-1	-1	-1	-1
CHUK		-1		3.07351	3.31062	0.928378		0	1	0		-500		-1000	-1000		-1000	-1000			-1	-1	-1	-1	-1	-1	-1	-1	-1	-1	-1	-1	-1	-1	-1	-1	-1	-1	-1	-1	-1
CIT		-1		-1	-1	-1		0	0	0		-500		-1000	-1000		-1000	-1000			-1	-1	-1	-1	-1	-1	-1	-1	-1	-1	-1	-1	-1	-1	-1	-1	-1	-1	-1	-1	-1
CMA1		-1		-1	-1	-1		0	0	0		-500		-1000	-1000		-1000	-1000			-1	-1	-1	-1	-1	-1	-1	-1	-1	-1	-1	-1	-1	-1	-1	-1	-1	-1	-1	-1	-1
CSF1R		-1		-1	-1	-1		0	0	0		13.0166		-1000	-1000		-1000	-1000			-1	-1	-1	-1	-1	-1	-1	-1	-1	-1	-1	-1	-1	-1	-1	-1	-1	-1	-1	-1	-1
CSK		-1		5.46156	3.27875	1.66574		0	0	0		-13.2066		1.03128	1.13809		-1000	-1000			-1	-1	-1	-1	-1	-1	-1	-1	-1	-1	-1	-1	-1	-1	-1	-1	-1	-1	-1	-1	-1
CSNK1A1L		-1		-1	-1	-1		0	0	0		-500		-1000	-1000		-1000	-1000			-1	-1	-1	-1	-1	-1	-1	-1	-1	-1	-1	-1	-1	-1	-1	-1	-1	-1	-1	-1	-1
CSNK1G1		-1		1.83851	1.19703	1.53589		0	0	0		-500		-1.07255	-0.811227		-1000	-1000			-1	-1	-1	-1	-1	-1	-1	-1	-1	-1	-1	-1	-1	-1	-1	-1	-1	-1	-1	-1	-1
CSNK1G2		-1		6.89655	7.22752	0.954206		0	0	0		-500		-0.915401	-1.12666		-1000	-1000			-1	-1	-1	-1	-1	-1	-1	-1	-1	-1	-1	-1	-1	-1	-1	-1	-1	-1	-1	-1	-1
CSNK1G3		-1		1.94905	2.27875	0.855314		0	0	0		-500		-1	-1		-1000	-1000			-1	-1	-1	-1	-1	-1	-1	-1	-1	-1	-1	-1	-1	-1	-1	-1	-1	-1	-1	-1	-1
CSNK2A1		-1		6.80742	7.40045	0.919865		0	0	0		-500		-1.29406	-1.18378		1.17055	1.06976			-1	-1	-1	-1	-1	-1	-1	-1	-1	-1	-1	-1	-1	-1	-1	-1	-1	-1	-1	-1	-1
CSNK2A2		-1		4.10122	1.66635	2.4612		0	0	0		-500		-1000	-1000		-1000	-1000			-1	-1	-1	-1	-1	-1	-1	-1	-1	-1	-1	-1	-1	-1	-1	-1	-1	-1	-1	-1	-1
CTSA		-1		8.88346	7.97625	1.11374		0	0	0		-500		-1000	-1000		-1000	-1000			-1	-1	-1	-1	-1	-1	-1	-1	-1	-1	-1	-1	-1	-1	-1	-1	-1	-1	-1	-1	-1
CTSG		-1		-1	-1	-1		0	0	-1		-500		-1000	-1000		-1000	-1000			-1	-1	-1	-1	-1	-1	-1	-1	-1	-1	-1	-1	-1	-1	-1	-1	-1	-1	-1	-1	-1
DAPK1		-1		2.32814	0.58939	3.95009		0	0	0		-500		-1.82245	-1.79057		-1000	-1000			-1	-1	-1	-1	-1	-1	-1	-1	-1	-1	-1	-1	-1	-1	-1	-1	-1	-1	-1	-1	-1
DAPK2		-1		5.40788	3.50652	1.54224		0	0	0		-500		-1.69195	-1.36735		-1000	-1000			-1	-1	-1	-1	-1	-1	-1	-1	-1	-1	-1	-1	-1	-1	-1	-1	-1	-1	-1	-1	-1
DAPK3		-1		3.7289	4.27601	0.872051		0	0	0		-500		-1000	-1000		-1000	-1000			-1	-1	-1	-1	-1	-1	-1	-1	-1	-1	-1	-1	-1	-1	-1	-1	-1	-1	-1	-1	-1
DCLK1		-1		0.316228	0.864668	0.365722		0	0	1		-500		-1	-1		-1000	-1000			-1	-1	-1	-1	-1	-1	-1	-1	-1	-1	-1	-1	-1	-1	-1	-1	-1	-1	-1	-1	-1
DCLK2		-1		-1	-1	-1		0	0	0		-500		-1000	-1000		-1000	-1000			-1	-1	-1	-1	-1	-1	-1	-1	-1	-1	-1	-1	-1	-1	-1	-1	-1	-1	-1	-1	-1
DCLK3		-1		-1	-1	-1		0	0	0		-500		-1000	-1000		-1000	-1000			-1	-1	-1	-1	-1	-1	-1	-1	-1	-1	-1	-1	-1	-1	-1	-1	-1	-1	-1	-1	-1
DDR2		-1		2.9448	2.34426	1.25618		0	0	0		-2.05703		-1.78989	-2.34679		-1000	-1000			-1	-1	-1	-1	-1	-1	-1	-1	-1	-1	-1	-1	-1	-1	-1	-1	-1	-1	-1	-1	-1
DMPK		-1		4.59948	17.3557	0.265012		0	0	0		-500		-1000	-1000		-1000	-1000			-1	-1	-1	-1	-1	-1	-1	-1	-1	-1	-1	-1	-1	-1	-1	-1	-1	-1	-1	-1	-1
DYRK2		-1		2.95363	2.63654	1.12026		0	1	0		-500		-1	-1		-1000	-1000			-1	-1	-1	-1	-1	-1	-1	-1	-1	-1	-1	-1	-1	-1	-1	-1	-1	-1	-1	-1	-1
EDNRA		-1		0.456378	2.20284	0.207177		0	0	0		-500		-1000	-1000		-1000	-1000			-1	-1	-1	-1	-1	-1	-1	-1	-1	-1	-1	-1	-1	-1	-1	-1	-1	-1	-1	-1	-1
EHMT1		-1		3.62843	2.27794	1.59286		0	0	0		-500		-1000	-1000		-1000	-1000			-1	-1	-1	-1	-1	-1	-1	-1	-1	-1	-1	-1	-1	-1	-1	-1	-1	-1	-1	-1	-1
EHMT2		-1		8.34595	4.63288	1.80146		0	0	0		-500		-1000	-1000		-1000	-1000			-1	-1	-1	-1	-1	-1	-1	-1	-1	-1	-1	-1	-1	-1	-1	-1	-1	-1	-1	-1	-1
EIF2AK4		-1		2.4435	1.81404	1.34699		0	0	0		-500		-0.498388	0.920331		-1000	-1000			-1	-1	-1	-1	-1	-1	-1	-1	-1	-1	-1	-1	-1	-1	-1	-1	-1	-1	-1	-1	-1
EPHA1		-1		0.716508	0.942237	0.760433		0	0	0		7.48027		-1.25235	-1.17826		-1000	-1000			-1	-1	-1	-1	-1	-1	-1	-1	-1	-1	-1	-1	-1	-1	-1	-1	-1	-1	-1	-1	-1
EPHA3		-1		0.594749	0	0.594749		0	0	1		2.60488		-1	-1		-1000	-1000			-1	-1	-1	-1	-1	-1	-1	-1	-1	-1	-1	-1	-1	-1	-1	-1	-1	-1	-1	-1	-1
EPHA4		-1		0.5235	0.899174	0.582201		0	0	0		-1.55413		-1	-1		-1000	-1000			-1	-1	-1	-1	-1	-1	-1	-1	-1	-1	-1	-1	-1	-1	-1	-1	-1	-1	-1	-1	-1
EPHA5		-1		-1	-1	-1		0	0	1		-500		-1000	-1000		-1000	-1000			-1	-1	-1	-1	-1	-1	-1	-1	-1	-1	-1	-1	-1	-1	-1	-1	-1	-1	-1	-1	-1
EPHA6		-1		-1	-1	-1		0	0	1		-500		-1000	-1000		-1000	-1000			-1	-1	-1	-1	-1	-1	-1	-1	-1	-1	-1	-1	-1	-1	-1	-1	-1	-1	-1	-1	-1
EPHA7		-1		2.21482	1.14568	1.9332		0	0	1		-5.59543		-1000	-1000		-1000	-1000			-1	-1	-1	-1	-1	-1	-1	-1	-1	-1	-1	-1	-1	-1	-1	-1	-1	-1	-1	-1	-1
EPHA8		-1		-1	-1	-1		0	0	0		8.00748		-1000	-1000		-1000	-1000			-1	-1	-1	-1	-1	-1	-1	-1	-1	-1	-1	-1	-1	-1	-1	-1	-1	-1	-1	-1	-1
EPHB1		-1		0.387421	1.03641	0.37381		0	0	0		1.53275		-1000	-1000		-1000	-1000			-1	-1	-1	-1	-1	-1	-1	-1	-1	-1	-1	-1	-1	-1	-1	-1	-1	-1	-1	-1	-1
EPHB2		-1		1.27335	0.439916	2.89454		0	0	0		-7.77443		-0.0374189	-0.327576		-1000	-1000			-1	-1	-1	-1	-1	-1	-1	-1	-1	-1	-1	-1	-1	-1	-1	-1	-1	-1	-1	-1	-1
EPHB4		-1		6.10268	2.98726	2.0429		0	0	0		21.763		-1	-1		-1000	-1000			-1	-1	-1	-1	-1	-1	-1	-1	-1	-1	-1	-1	-1	-1	-1	-1	-1	-1	-1	-1	-1
EPHB6		-1		1.33782	1.14785	1.1655		0	0	0		4.10148		-1000	-1000		-1000	-1000			-1	-1	-1	-1	-1	-1	-1	-1	-1	-1	-1	-1	-1	-1	-1	-1	-1	-1	-1	-1	-1
ERBB2		-1		2.87618	1.76921	1.62569		0	0	0		10.7435		-0.865142	-1.0657		-0.0675171	-0.0722919			-1	-1	-1	-1	-1	-1	-1	-1	-1	-1	-1	-1	-1	-1	-1	-1	-1	-1	-1	-1	-1
ERBB3		-1		3.98379	1.09898	3.625		0	0	0		4.08495		-1000	-1000		-1000	-1000			-1	-1	-1	-1	-1	-1	-1	-1	-1	-1	-1	-1	-1	-1	-1	-1	-1	-1	-1	-1	-1
ERBB4		-1		-1	-1	-1		0	0	0		-6.15113		-1	-1		-1000	-1000			-1	-1	-1	-1	-1	-1	-1	-1	-1	-1	-1	-1	-1	-1	-1	-1	-1	-1	-1	-1	-1
ERN1		-1		1.35899	1.86189	0.7299		0	0	0		-500		-1000	-1000		-1000	-1000			-1	-1	-1	-1	-1	-1	-1	-1	-1	-1	-1	-1	-1	-1	-1	-1	-1	-1	-1	-1	-1
FER		-1		-1	-1	-1		0	0	0		-500		-1	-1		-1000	-1000			-1	-1	-1	-1	-1	-1	-1	-1	-1	-1	-1	-1	-1	-1	-1	-1	-1	-1	-1	-1	-1
FES		-1		1.1384	2.77583	0.410112		0	0	0		-3.25363		-1.36837	-1.17684		-1000	-1000			-1	-1	-1	-1	-1	-1	-1	-1	-1	-1	-1	-1	-1	-1	-1	-1	-1	-1	-1	-1	-1
FGFR1		-1		12.4034	4.70307	2.6373		0	0	0		13.9239		-1	-1		-1000	-1000			-1	-1	-1	-1	-1	-1	-1	-1	-1	-1	-1	-1	-1	-1	-1	-1	-1	-1	-1	-1	-1
FGFR3		-1		0.295012	1.3621	0.216586		0	0	0		-2.57993		-1	-1		-1000	-1000			-1	-1	-1	-1	-1	-1	-1	-1	-1	-1	-1	-1	-1	-1	-1	-1	-1	-1	-1	-1	-1
FGFR4		-1		5.80533	0.947553	6.12665		0	0	0		-11.6475		-1	-1		-1000	-1000			-1	-1	-1	-1	-1	-1	-1	-1	-1	-1	-1	-1	-1	-1	-1	-1	-1	-1	-1	-1	-1
FGR		-1		0.316228	0.966758	0.327101		0	0	0		-8.04813		-1	-1		-1000	-1000			-1	-1	-1	-1	-1	-1	-1	-1	-1	-1	-1	-1	-1	-1	-1	-1	-1	-1	-1	-1	-1
FLT1		-1		0.316228	3.00062	0.105388		0	1	0		-16.7155		-1	-1		-0.155058	0.0301225			-1	-1	-1	-1	-1	-1	-1	-1	-1	-1	-1	-1	-1	-1	-1	-1	-1	-1	-1	-1	-1
FLT4		-1		1.06833	1.35903	0.786096		0	0	0		-4.54543		-1	-1		-1000	-1000			-1	-1	-1	-1	-1	-1	-1	-1	-1	-1	-1	-1	-1	-1	-1	-1	-1	-1	-1	-1	-1
FRK		-1		2.21206	0.92559	2.38989		0	0	0		5.92724		-1000	-1000		-1000	-1000			-1	-1	-1	-1	-1	-1	-1	-1	-1	-1	-1	-1	-1	-1	-1	-1	-1	-1	-1	-1	-1
GLI1		-1		0.429845	0.915082	0.469734		0	0	0		-500		-1000	-1000		-1000	-1000			-1	-1	-1	-1	-1	-1	-1	-1	-1	-1	-1	-1	-1	-1	-1	-1	-1	-1	-1	-1	-1
GPa		-1		-1	-1	-1		0	0	0		-500		-1000	-1000		-1000	-1000			-1	-1	-1	-1	-1	-1	-1	-1	-1	-1	-1	-1	-1	-1	-1	-1	-1	-1	-1	-1	-1
GPb		-1		-1	-1	-1		0	0	0		-500		-1000	-1000		-1000	-1000			-1	-1	-1	-1	-1	-1	-1	-1	-1	-1	-1	-1	-1	-1	-1	-1	-1	-1	-1	-1	-1
GRK1		-1		-1	-1	-1		0	0	0		-500		-1000	-1000		-1000	-1000			-1	-1	-1	-1	-1	-1	-1	-1	-1	-1	-1	-1	-1	-1	-1	-1	-1	-1	-1	-1	-1
GRK4		-1		-1	-1	-1		0	0	0		-500		-1000	-1000		-1000	-1000			-1	-1	-1	-1	-1	-1	-1	-1	-1	-1	-1	-1	-1	-1	-1	-1	-1	-1	-1	-1	-1
GRK7		-1		-1	-1	-1		0	0	0		-500		-1	-1		-1000	-1000			-1	-1	-1	-1	-1	-1	-1	-1	-1	-1	-1	-1	-1	-1	-1	-1	-1	-1	-1	-1	-1
GST		-1		-1	-1	-1		0	0	0		-500		-1000	-1000		-1000	-1000			-1	-1	-1	-1	-1	-1	-1	-1	-1	-1	-1	-1	-1	-1	-1	-1	-1	-1	-1	-1	-1
HCK		-1		0.316228	1.51162	0.209197		0	0	0		9.1996		-1	-1		-1000	-1000			-1	-1	-1	-1	-1	-1	-1	-1	-1	-1	-1	-1	-1	-1	-1	-1	-1	-1	-1	-1	-1
HDAC1		-1		7.38437	2.72313	2.71173		0	0	0		-500		-1000	-1000		-1000	-1000			-1	-1	-1	-1	-1	-1	-1	-1	-1	-1	-1	-1	-1	-1	-1	-1	-1	-1	-1	-1	-1
HDAC2		-1		6.24735	5.68667	1.0986		0	0	0		-500		-1000	-1000		-1000	-1000			-1	-1	-1	-1	-1	-1	-1	-1	-1	-1	-1	-1	-1	-1	-1	-1	-1	-1	-1	-1	-1
HDAC3		-1		4.55828	5.50641	0.827814		0	0	0		-500		-1000	-1000		-1000	-1000			-1	-1	-1	-1	-1	-1	-1	-1	-1	-1	-1	-1	-1	-1	-1	-1	-1	-1	-1	-1	-1
HDAC4		-1		1.6303	1.93624	0.841995		0	0	0		-500		-0.269016	-0.0624133		0.668787	1.02909			-1	-1	-1	-1	-1	-1	-1	-1	-1	-1	-1	-1	-1	-1	-1	-1	-1	-1	-1	-1	-1
HDAC5		-1		5.40399	5.46697	0.988479		0	0	0		-500		-1000	-1000		-0.631924	-0.0166405			-1	-1	-1	-1	-1	-1	-1	-1	-1	-1	-1	-1	-1	-1	-1	-1	-1	-1	-1	-1	-1
HDAC6		-1		2.72783	1.19519	2.28233		0	0	1		-500		-1000	-1000		-1000	-1000			-1	-1	-1	-1	-1	-1	-1	-1	-1	-1	-1	-1	-1	-1	-1	-1	-1	-1	-1	-1	-1
HDAC7		-1		4.8224	2.77577	1.73732		0	0	0		-500		-1000	-1000		-1000	-1000			-1	-1	-1	-1	-1	-1	-1	-1	-1	-1	-1	-1	-1	-1	-1	-1	-1	-1	-1	-1	-1
HDAC8		-1		2.04836	2.20748	0.927917		0	0	1		-500		-1000	-1000		-1000	-1000			-1	-1	-1	-1	-1	-1	-1	-1	-1	-1	-1	-1	-1	-1	-1	-1	-1	-1	-1	-1	-1
HDAC9		-1		-1	-1	-1		0	0	0		-500		-1000	-1000		-1000	-1000			-1	-1	-1	-1	-1	-1	-1	-1	-1	-1	-1	-1	-1	-1	-1	-1	-1	-1	-1	-1	-1
HDAC10		-1		1.56893	2.67372	0.586798		0	0	0		-500		-1000	-1000		-1000	-1000			-1	-1	-1	-1	-1	-1	-1	-1	-1	-1	-1	-1	-1	-1	-1	-1	-1	-1	-1	-1	-1
HDAC11		-1		2.25082	1.92706	1.168		0	0	0		-500		-1000	-1000		-1000	-1000			-1	-1	-1	-1	-1	-1	-1	-1	-1	-1	-1	-1	-1	-1	-1	-1	-1	-1	-1	-1	-1
HIPK1		-1		3.33039	2.54437	1.30893		0	0	0		-500		-1000	-1000		-1000	-1000			-1	-1	-1	-1	-1	-1	-1	-1	-1	-1	-1	-1	-1	-1	-1	-1	-1	-1	-1	-1	-1
HIPK2		-1		2.04865	0.861608	2.3777		0	0	0		-500		-1000	-1000		-1000	-1000			-1	-1	-1	-1	-1	-1	-1	-1	-1	-1	-1	-1	-1	-1	-1	-1	-1	-1	-1	-1	-1
HIPK3		-1		3.25397	5.40026	0.602558		0	0	0		-500		-1000	-1000		-1000	-1000			-1	-1	-1	-1	-1	-1	-1	-1	-1	-1	-1	-1	-1	-1	-1	-1	-1	-1	-1	-1	-1
HIPK4		-1		0.659131	1.29888	0.507463		0	0	0		-500		-1000	-1000		-1000	-1000			-1	-1	-1	-1	-1	-1	-1	-1	-1	-1	-1	-1	-1	-1	-1	-1	-1	-1	-1	-1	-1
HRAS		-1		-1	-1	-1		0	0	0		-500		-1000	-1000		-1000	-1000			-1	-1	-1	-1	-1	-1	-1	-1	-1	-1	-1	-1	-1	-1	-1	-1	-1	-1	-1	-1	-1
HSP70Kd		-1		-1	-1	-1		0	0	0		-500		1.37718	0.774324		-1000	-1000			-1	-1	-1	-1	-1	-1	-1	-1	-1	-1	-1	-1	-1	-1	-1	-1	-1	-1	-1	-1	-1
HSP90		-1		12.6788	3.92205	3.23271		0	0	0		-500		0.847196	0.504931		-1000	-1000			-1	-1	-1	-1	-1	-1	-1	-1	-1	-1	-1	-1	-1	-1	-1	-1	-1	-1	-1	-1	-1
HSPA		-1		-1	-1	-1		0	0	0		-500		-1000	-1000		-1000	-1000			-1	-1	-1	-1	-1	-1	-1	-1	-1	-1	-1	-1	-1	-1	-1	-1	-1	-1	-1	-1	-1
HSPA5		-1		-1	-1	-1		0	0	0		-500		-1000	-1000		-1000	-1000			-1	-1	-1	-1	-1	-1	-1	-1	-1	-1	-1	-1	-1	-1	-1	-1	-1	-1	-1	-1	-1
HSPA8		-1		-1	-1	-1		0	0	0		-500		-1000	-1000		-1000	-1000			-1	-1	-1	-1	-1	-1	-1	-1	-1	-1	-1	-1	-1	-1	-1	-1	-1	-1	-1	-1	-1
HSPB		-1		13.9347	7.79301	1.78811		0	0	0		-500		1.06086	0.850646		-1000	-1000			-1	-1	-1	-1	-1	-1	-1	-1	-1	-1	-1	-1	-1	-1	-1	-1	-1	-1	-1	-1	-1
HTRA2		-1		6.18248	4.49149	1.37649		0	0	0		-500		-1000	-1000		-1000	-1000			-1	-1	-1	-1	-1	-1	-1	-1	-1	-1	-1	-1	-1	-1	-1	-1	-1	-1	-1	-1	-1
HUNK		-1		-1	-1	-1		0	0	0		-500		-1000	-1000		-1000	-1000			-1	-1	-1	-1	-1	-1	-1	-1	-1	-1	-1	-1	-1	-1	-1	-1	-1	-1	-1	-1	-1
ICK		-1		1.65928	1.4217	1.16711		0	0	0		-500		-1000	-1000		-1000	-1000			-1	-1	-1	-1	-1	-1	-1	-1	-1	-1	-1	-1	-1	-1	-1	-1	-1	-1	-1	-1	-1
INSR		-1		1.94847	2.21102	0.881252		0	0	0		-11.0323		-0.0523388	0.44629		0.802783	0.880037			-1	-1	-1	-1	-1	-1	-1	-1	-1	-1	-1	-1	-1	-1	-1	-1	-1	-1	-1	-1	-1
IRAK3		-1		0.762474	1.97785	0.385507		0	0	0		-500		-1.1062	-1.00231		-1000	-1000			-1	-1	-1	-1	-1	-1	-1	-1	-1	-1	-1	-1	-1	-1	-1	-1	-1	-1	-1	-1	-1
ITK		-1		-1	-1	-1		0	0	0		7.16649		-1	-1		-1000	-1000			-1	-1	-1	-1	-1	-1	-1	-1	-1	-1	-1	-1	-1	-1	-1	-1	-1	-1	-1	-1	-1
ITPR		-1		-1	-1	-1		0	0	0		-500		-1000	-1000		-1000	-1000			-1	-1	-1	-1	-1	-1	-1	-1	-1	-1	-1	-1	-1	-1	-1	-1	-1	-1	-1	-1	-1
JAK1		-1		3.0297	5.47235	0.553638		0	0	1		1.27177		0.994306	0.919663		0.111854	0.130473			-1	-1	-1	-1	-1	-1	-1	-1	-1	-1	-1	-1	-1	-1	-1	-1	-1	-1	-1	-1	-1
KIT		-1		0.527802	0.763124	0.691634		0	0	1		3.84627		-1	-1		-499.861	-499.847			-1	-1	-1	-1	-1	-1	-1	-1	-1	-1	-1	-1	-1	-1	-1	-1	-1	-1	-1	-1	-1
KRAS		-1		3.33733	2.62977	1.26906		0	0	0		-500		-1000	-1000		-1000	-1000			-1	-1	-1	-1	-1	-1	-1	-1	-1	-1	-1	-1	-1	-1	-1	-1	-1	-1	-1	-1	-1
LBR		-1		-1	-1	-1		0	0	0		-500		-1000	-1000		-1000	-1000			-1	-1	-1	-1	-1	-1	-1	-1	-1	-1	-1	-1	-1	-1	-1	-1	-1	-1	-1	-1	-1
LATS1		-1		2.18968	1.87302	1.16907		0	0	0		-500		-1.25664	-1.41965		-1000	-1000			-1	-1	-1	-1	-1	-1	-1	-1	-1	-1	-1	-1	-1	-1	-1	-1	-1	-1	-1	-1	-1
LATS2		-1		2.45451	2.48578	0.987423		0	0	0		-500		-1000	-1000		-1000	-1000			-1	-1	-1	-1	-1	-1	-1	-1	-1	-1	-1	-1	-1	-1	-1	-1	-1	-1	-1	-1	-1
LIMK1		-1		3.02242	0.954948	3.16501		0	0	0		-500		-1000	-1000		-1000	-1000			-1	-1	-1	-1	-1	-1	-1	-1	-1	-1	-1	-1	-1	-1	-1	-1	-1	-1	-1	-1	-1
LIMK2		-1		2.24167	0.684885	3.27307		0	0	0		-500		-1	-1		-1000	-1000			-1	-1	-1	-1	-1	-1	-1	-1	-1	-1	-1	-1	-1	-1	-1	-1	-1	-1	-1	-1	-1
LTK		-1		-1	-1	-1		0	0	0		1.78627		-1	-1		-1000	-1000			-1	-1	-1	-1	-1	-1	-1	-1	-1	-1	-1	-1	-1	-1	-1	-1	-1	-1	-1	-1	-1
MAK		-1		-1	-1	-1		0	0	0		-500		-1.60291	-1.61361		-1000	-1000			-1	-1	-1	-1	-1	-1	-1	-1	-1	-1	-1	-1	-1	-1	-1	-1	-1	-1	-1	-1	-1
MAP2K2		-1		5.21214	8.0657	0.646211		0	0	0		-500		-1.68438	-2.53786		0.485915	0.109912			-1	-1	-1	-1	-1	-1	-1	-1	-1	-1	-1	-1	-1	-1	-1	-1	-1	-1	-1	-1	-1
MAP2K3		-1		7.52443	9.94481	0.756619		0	0	0		-500		0.18994	0.257741		-1.27331	-1.08235			-1	-1	-1	-1	-1	-1	-1	-1	-1	-1	-1	-1	-1	-1	-1	-1	-1	-1	-1	-1	-1
MAP2K4		-1		4.46675	5.44983	0.819613		0	0	0		-500		-2.49035	-0.883632		0.408496	0.14482			-1	-1	-1	-1	-1	-1	-1	-1	-1	-1	-1	-1	-1	-1	-1	-1	-1	-1	-1	-1	-1
MAP2K5		-1		3.02245	3.17739	0.951237		0	0	0		-500		0.648845	0.71		-1.32924	-0.832987			-1	-1	-1	-1	-1	-1	-1	-1	-1	-1	-1	-1	-1	-1	-1	-1	-1	-1	-1	-1	-1
MAP2K6		-1		2.29128	5.1617	0.443901		0	0	0		-500		0.727223	0.862009		-0.83117	-0.857384			-1	-1	-1	-1	-1	-1	-1	-1	-1	-1	-1	-1	-1	-1	-1	-1	-1	-1	-1	-1	-1
MAP2K7		-1		4.11503	4.91317	0.837552		0	0	0		-500		0.74187	0.877917		-1000	-1000			-1	-1	-1	-1	-1	-1	-1	-1	-1	-1	-1	-1	-1	-1	-1	-1	-1	-1	-1	-1	-1
MAP3K1		-1		2.69182	0.861696	3.12386		0	0	0		-500		-1.09666	-0.919416		-1000	-1000			-1	-1	-1	-1	-1	-1	-1	-1	-1	-1	-1	-1	-1	-1	-1	-1	-1	-1	-1	-1	-1
MAP3K10		-1		2.95741	4.38453	0.67451		0	0	0		-500		-1000	-1000		-1000	-1000			-1	-1	-1	-1	-1	-1	-1	-1	-1	-1	-1	-1	-1	-1	-1	-1	-1	-1	-1	-1	-1
MAP3K11		-1		3.70234	2.32761	1.59062		0	0	0		-500		-1000	-1000		-1000	-1000			-1	-1	-1	-1	-1	-1	-1	-1	-1	-1	-1	-1	-1	-1	-1	-1	-1	-1	-1	-1	-1
MAP3K12		-1		3.94968	2.10717	1.8744		0	0	0		-500		-1000	-1000		-1000	-1000			-1	-1	-1	-1	-1	-1	-1	-1	-1	-1	-1	-1	-1	-1	-1	-1	-1	-1	-1	-1	-1
MAP3K13		-1		-1	-1	-1		0	0	0		-500		-1000	-1000		-1000	-1000			-1	-1	-1	-1	-1	-1	-1	-1	-1	-1	-1	-1	-1	-1	-1	-1	-1	-1	-1	-1	-1
MAP3K15		-1		-1	-1	-1		0	0	1		-500		-1000	-1000		-1000	-1000			-1	-1	-1	-1	-1	-1	-1	-1	-1	-1	-1	-1	-1	-1	-1	-1	-1	-1	-1	-1	-1
MAP3K2		-1		1.03867	1.27866	0.812307		0	0	0		-500		-1.83882	-1.39626		-1000	-1000			-1	-1	-1	-1	-1	-1	-1	-1	-1	-1	-1	-1	-1	-1	-1	-1	-1	-1	-1	-1	-1
MAP3K3		-1		3.93512	3.52094	1.11764		0	0	0		-500		-1000	-1000		-1000	-1000			-1	-1	-1	-1	-1	-1	-1	-1	-1	-1	-1	-1	-1	-1	-1	-1	-1	-1	-1	-1	-1
MAP3K4		-1		2.65061	1.45693	1.81931		0	0	0		-500		-1.8861	-1.42378		-1000	-1000			-1	-1	-1	-1	-1	-1	-1	-1	-1	-1	-1	-1	-1	-1	-1	-1	-1	-1	-1	-1	-1
MAP3K5		-1		0.974713	1.39208	0.700186		0	0	0		-500		-1000	-1000		-1000	-1000			-1	-1	-1	-1	-1	-1	-1	-1	-1	-1	-1	-1	-1	-1	-1	-1	-1	-1	-1	-1	-1
MAP3K6		-1		1.11294	1.35542	0.821106		0	0	0		-500		-1000	-1000		-1000	-1000			-1	-1	-1	-1	-1	-1	-1	-1	-1	-1	-1	-1	-1	-1	-1	-1	-1	-1	-1	-1	-1
MAP3K7		-1		2.90192	3.24789	0.893477		0	0	0		-500		-1000	-1000		-1000	-1000			-1	-1	-1	-1	-1	-1	-1	-1	-1	-1	-1	-1	-1	-1	-1	-1	-1	-1	-1	-1	-1
MAP3K9		-1		0.719921	0.770573	0.934267		0	0	-1		-500		-1000	-1000		-1000	-1000			-1	-1	-1	-1	-1	-1	-1	-1	-1	-1	-1	-1	-1	-1	-1	-1	-1	-1	-1	-1	-1
MAP4K1		-1		1.66542	1.72057	0.967944		0	0	0		-500		-1000	-1000		-1000	-1000			-1	-1	-1	-1	-1	-1	-1	-1	-1	-1	-1	-1	-1	-1	-1	-1	-1	-1	-1	-1	-1
MAP4K2		-1		1.8068	1.59036	1.1361		0	0	0		-500		-1000	-1000		-1000	-1000			-1	-1	-1	-1	-1	-1	-1	-1	-1	-1	-1	-1	-1	-1	-1	-1	-1	-1	-1	-1	-1
MAP4K3		-1		3.00025	2.72142	1.10246		0	0	0		-500		-1000	-1000		-1000	-1000			-1	-1	-1	-1	-1	-1	-1	-1	-1	-1	-1	-1	-1	-1	-1	-1	-1	-1	-1	-1	-1
MAP4K5		-1		3.00885	2.22531	1.35211		0	0	0		-500		-1000	-1000		-1000	-1000			-1	-1	-1	-1	-1	-1	-1	-1	-1	-1	-1	-1	-1	-1	-1	-1	-1	-1	-1	-1	-1
MAPK12		-1		2.63355	10.3215	0.255152		0	0	0		-500		-1000	-1000		-1000	-1000			-1	-1	-1	-1	-1	-1	-1	-1	-1	-1	-1	-1	-1	-1	-1	-1	-1	-1	-1	-1	-1
MAPKAPK5		-1		3.71038	6.04507	0.613785		0	0	0		-500		-1000	-1000		-1000	-1000			-1	-1	-1	-1	-1	-1	-1	-1	-1	-1	-1	-1	-1	-1	-1	-1	-1	-1	-1	-1	-1
MARK1		-1		0.684209	1.13792	0.601279		0	0	0		-500		-1.39873	-1.4761		-1000	-1000			-1	-1	-1	-1	-1	-1	-1	-1	-1	-1	-1	-1	-1	-1	-1	-1	-1	-1	-1	-1	-1
MARK3		-1		3.90341	3.48072	1.12144		0	0	0		-500		-1	-1		-1000	-1000			-1	-1	-1	-1	-1	-1	-1	-1	-1	-1	-1	-1	-1	-1	-1	-1	-1	-1	-1	-1	-1
MARK4		-1		2.6113	2.66352	0.980394		0	0	0		-500		-1	-1		-1000	-1000			-1	-1	-1	-1	-1	-1	-1	-1	-1	-1	-1	-1	-1	-1	-1	-1	-1	-1	-1	-1	-1
MAST1		-1		-1	-1	-1		0	0	0		-500		-1000	-1000		-1000	-1000			-1	-1	-1	-1	-1	-1	-1	-1	-1	-1	-1	-1	-1	-1	-1	-1	-1	-1	-1	-1	-1
MATK		-1		-1	-1	-1		0	0	0		-500		-1000	-1000		-1000	-1000			-1	-1	-1	-1	-1	-1	-1	-1	-1	-1	-1	-1	-1	-1	-1	-1	-1	-1	-1	-1	-1
MCL1		-1		6.4346	8.05705	0.79863		0	0	0		-500		-1000	-1000		-1000	-1000			-1	-1	-1	-1	-1	-1	-1	-1	-1	-1	-1	-1	-1	-1	-1	-1	-1	-1	-1	-1	-1
MDM4		-1		2.48082	2.44997	1.01259		0	0	0		-500		-1000	-1000		-1000	-1000			-1	-1	-1	-1	-1	-1	-1	-1	-1	-1	-1	-1	-1	-1	-1	-1	-1	-1	-1	-1	-1
MDM2		-1		2.97734	4.08835	0.72825		0	0	0		-500		-1000	-1000		-1000	-1000			-1	-1	-1	-1	-1	-1	-1	-1	-1	-1	-1	-1	-1	-1	-1	-1	-1	-1	-1	-1	-1
MELK		-1		2.72296	0	2.72296		0	0	0		-500		-1	-1		-1000	-1000			-1	-1	-1	-1	-1	-1	-1	-1	-1	-1	-1	-1	-1	-1	-1	-1	-1	-1	-1	-1	-1
MERTK		-1		3.85955	1.82178	2.11856		0	0	0		-21.2579		-1	-1		-1000	-1000			-1	-1	-1	-1	-1	-1	-1	-1	-1	-1	-1	-1	-1	-1	-1	-1	-1	-1	-1	-1	-1
MGC42105		-1		4.82741	4.24442	1.13735		0	0	0		-500		-1	-1		-1000	-1000			-1	-1	-1	-1	-1	-1	-1	-1	-1	-1	-1	-1	-1	-1	-1	-1	-1	-1	-1	-1	-1
MINK1		-1		1.72444	4.10091	0.420502		0	0	0		-500		-1	-1		-1000	-1000			-1	-1	-1	-1	-1	-1	-1	-1	-1	-1	-1	-1	-1	-1	-1	-1	-1	-1	-1	-1	-1
MKNK1		-1		5.03116	8.58001	0.586382		0	0	0		-500		0.693182	0.69336		-1000	-1000			-1	-1	-1	-1	-1	-1	-1	-1	-1	-1	-1	-1	-1	-1	-1	-1	-1	-1	-1	-1	-1
MKNK2		-1		2.14955	1.93306	1.11199		0	0	0		-500		-1	-1		-1000	-1000			-1	-1	-1	-1	-1	-1	-1	-1	-1	-1	-1	-1	-1	-1	-1	-1	-1	-1	-1	-1	-1
MLCK		-1		2.14955	1.93306	1.11199		0	0	0		-500		-1	-1		-1000	-1000			-1	-1	-1	-1	-1	-1	-1	-1	-1	-1	-1	-1	-1	-1	-1	-1	-1	-1	-1	-1	-1
MST4		-1		3.46934	2.30374	1.50596		0	0	0		-500		-1	-1		-1000	-1000			-1	-1	-1	-1	-1	-1	-1	-1	-1	-1	-1	-1	-1	-1	-1	-1	-1	-1	-1	-1	-1
MTOR		-1		0.316228	5.81947	0.0543396		0	0	0		-500		-1	-1		-1000	-1000			-1	-1	-1	-1	-1	-1	-1	-1	-1	-1	-1	-1	-1	-1	-1	-1	-1	-1	-1	-1	-1
MUSK		-1		0.556471	0	0.556471		0	0	0		-14.0872		0.984854	0.949978		-1000	-1000			-1	-1	-1	-1	-1	-1	-1	-1	-1	-1	-1	-1	-1	-1	-1	-1	-1	-1	-1	-1	-1
MYLK		-1		2.55538	1.9686	1.29807		0	0	0		-500		1.2739	1.1236		-1000	-1000			-1	-1	-1	-1	-1	-1	-1	-1	-1	-1	-1	-1	-1	-1	-1	-1	-1	-1	-1	-1	-1
MYLK2		-1		-1	-1	-1		0	0	0		-500		0.146022	0.0182579		-1000	-1000			-1	-1	-1	-1	-1	-1	-1	-1	-1	-1	-1	-1	-1	-1	-1	-1	-1	-1	-1	-1	-1
MYLK4		-1		1.4114	1.10594	1.2762		0	0	0		-500		-1	-1		-1000	-1000			-1	-1	-1	-1	-1	-1	-1	-1	-1	-1	-1	-1	-1	-1	-1	-1	-1	-1	-1	-1	-1
MYO3A		-1		-1	-1	-1		0	0	0		-500		-1	-1		-1000	-1000			-1	-1	-1	-1	-1	-1	-1	-1	-1	-1	-1	-1	-1	-1	-1	-1	-1	-1	-1	-1	-1
MYO3B		-1		-1	-1	-1		0	0	1		-500		-1	-1		-1000	-1000			-1	-1	-1	-1	-1	-1	-1	-1	-1	-1	-1	-1	-1	-1	-1	-1	-1	-1	-1	-1	-1
NEK1		-1		2.00054	1.8717	1.06884		0	0	0		-500		-1	-1		-1000	-1000			-1	-1	-1	-1	-1	-1	-1	-1	-1	-1	-1	-1	-1	-1	-1	-1	-1	-1	-1	-1	-1
NEK5		-1		-1	-1	-1		0	0	0		-500		-1	-1		-1000	-1000			-1	-1	-1	-1	-1	-1	-1	-1	-1	-1	-1	-1	-1	-1	-1	-1	-1	-1	-1	-1	-1
NEK6		-1		4.15245	2.33694	1.77687		0	0	1		-500		-1	-1		-1000	-1000			-1	-1	-1	-1	-1	-1	-1	-1	-1	-1	-1	-1	-1	-1	-1	-1	-1	-1	-1	-1	-1
NEK7		-1		3.88264	5.6791	0.683672		0	0	0		-500		-1.60273	-1.69356		-1000	-1000			-1	-1	-1	-1	-1	-1	-1	-1	-1	-1	-1	-1	-1	-1	-1	-1	-1	-1	-1	-1	-1
NEK9		-1		4.19497	4.50069	0.932074		0	0	0		-500		-1	-1		-1000	-1000			-1	-1	-1	-1	-1	-1	-1	-1	-1	-1	-1	-1	-1	-1	-1	-1	-1	-1	-1	-1	-1
NOTCH1		-1		2.09716	1.66857	1.25686		0	0	0		-500		-1	-1		-1000	-1000			-1	-1	-1	-1	-1	-1	-1	-1	-1	-1	-1	-1	-1	-1	-1	-1	-1	-1	-1	-1	-1
NTRK1		-1		-1	-1	-1		0	0	0		-15.876		-1.42173	-0.7218		-1000	-1000			-1	-1	-1	-1	-1	-1	-1	-1	-1	-1	-1	-1	-1	-1	-1	-1	-1	-1	-1	-1	-1
NTRK2		-1		0.316228	1.12834	0.280259		0	0	0		18.9366		0.0464942	0.272941		0.313908	0.173796			-1	-1	-1	-1	-1	-1	-1	-1	-1	-1	-1	-1	-1	-1	-1	-1	-1	-1	-1	-1	-1
NTRK3		-1		-1	-1	-1		0	0	0		-0.25239		-1	-1		-1000	-1000			-1	-1	-1	-1	-1	-1	-1	-1	-1	-1	-1	-1	-1	-1	-1	-1	-1	-1	-1	-1	-1
NUAK1		-1		2.62188	1.59975	1.63893		0	0	0		-500		-1	-1		-1000	-1000			-1	-1	-1	-1	-1	-1	-1	-1	-1	-1	-1	-1	-1	-1	-1	-1	-1	-1	-1	-1	-1
NUAK2		-1		1.17816	1.0317	1.14196		0	0	0		-500		-1	-1		-1000	-1000			-1	-1	-1	-1	-1	-1	-1	-1	-1	-1	-1	-1	-1	-1	-1	-1	-1	-1	-1	-1	-1
OXSR1		-1		3.64548	4.34313	0.839366		0	0	0		-500		-1	-1		-1000	-1000			-1	-1	-1	-1	-1	-1	-1	-1	-1	-1	-1	-1	-1	-1	-1	-1	-1	-1	-1	-1	-1
PAK1		-1		3.22286	8.96379	0.359541		0	0	0		-500		1.18728	1.34399		0.460098	0.464117			-1	-1	-1	-1	-1	-1	-1	-1	-1	-1	-1	-1	-1	-1	-1	-1	-1	-1	-1	-1	-1
PAK2		-1		3.91188	2.97614	1.31442		0	0	0		-500		-1.70528	-1.18773		-1000	-1000			-1	-1	-1	-1	-1	-1	-1	-1	-1	-1	-1	-1	-1	-1	-1	-1	-1	-1	-1	-1	-1
PAK3		-1		-1	-1	-1		0	0	1		-500		0.992129	1.11233		-1000	-1000			-1	-1	-1	-1	-1	-1	-1	-1	-1	-1	-1	-1	-1	-1	-1	-1	-1	-1	-1	-1	-1
PAK4		-1		0.530988	0	0.530988		0	0	0		-500		-1	-1		-1000	-1000			-1	-1	-1	-1	-1	-1	-1	-1	-1	-1	-1	-1	-1	-1	-1	-1	-1	-1	-1	-1	-1
PAK6		-1		0.530988	0	0.530988		0	0	0		-500		-1	-1		-1000	-1000			-1	-1	-1	-1	-1	-1	-1	-1	-1	-1	-1	-1	-1	-1	-1	-1	-1	-1	-1	-1	-1
PAK7		-1		-1	-1	-1		0	0	0		-500		-1	-1		-1000	-1000			-1	-1	-1	-1	-1	-1	-1	-1	-1	-1	-1	-1	-1	-1	-1	-1	-1	-1	-1	-1	-1
PARP1		-1		4.08045	4.17273	0.977885		0	0	0		-500		-0.448446	-0.283409		-1000	-1000			-1	-1	-1	-1	-1	-1	-1	-1	-1	-1	-1	-1	-1	-1	-1	-1	-1	-1	-1	-1	-1
PARP2		-1		3.02448	2.56762	1.17793		0	0	0		-500		-1	-1		-1000	-1000			-1	-1	-1	-1	-1	-1	-1	-1	-1	-1	-1	-1	-1	-1	-1	-1	-1	-1	-1	-1	-1
PDGFRA		-1		3.28527	2.19123	1.49928		0	0	1		3.38079		0.453882	0.283374		-1000	-1000			-1	-1	-1	-1	-1	-1	-1	-1	-1	-1	-1	-1	-1	-1	-1	-1	-1	-1	-1	-1	-1
PDGFRB		-1		3.28527	2.19123	1.49928		0	0	0		18.9636		0.453882	0.283374		-1000	-1000			-1	-1	-1	-1	-1	-1	-1	-1	-1	-1	-1	-1	-1	-1	-1	-1	-1	-1	-1	-1	-1
PFTK1		-1		-1	-1	-1		0	0	0		-500		-1	-1		-1000	-1000			-1	-1	-1	-1	-1	-1	-1	-1	-1	-1	-1	-1	-1	-1	-1	-1	-1	-1	-1	-1	-1
PFTK2		-1		-1	-1	-1		0	0	0		-500		-1	-1		-1000	-1000			-1	-1	-1	-1	-1	-1	-1	-1	-1	-1	-1	-1	-1	-1	-1	-1	-1	-1	-1	-1	-1
PHKG1		-1		0.945317	13.8544	0.0682321		0	0	0		-500		-1	-1		-1000	-1000			-1	-1	-1	-1	-1	-1	-1	-1	-1	-1	-1	-1	-1	-1	-1	-1	-1	-1	-1	-1	-1
PHKG2		-1		3.07658	3.65852	0.840934		0	0	0		-500		-1	-1		-1000	-1000			-1	-1	-1	-1	-1	-1	-1	-1	-1	-1	-1	-1	-1	-1	-1	-1	-1	-1	-1	-1	-1
PI4KB		-1		5.06832	3.07579	1.64781		0	0	0		-500		-1.61185	-1.10571		-1000	-1000			-1	-1	-1	-1	-1	-1	-1	-1	-1	-1	-1	-1	-1	-1	-1	-1	-1	-1	-1	-1	-1
PIK3C2B		-1		0.41706	1.72116	0.242314		0	0	0		-500		-1	-1		-1000	-1000			-1	-1	-1	-1	-1	-1	-1	-1	-1	-1	-1	-1	-1	-1	-1	-1	-1	-1	-1	-1	-1
PIK3C2G		-1		-1	-1	-1		0	0	0		-500		-1	-1		-1000	-1000			-1	-1	-1	-1	-1	-1	-1	-1	-1	-1	-1	-1	-1	-1	-1	-1	-1	-1	-1	-1	-1
PIK3CA		-1		3.75125	2.62885	1.42696		0	0	1		-500		0.782676	0.716142		-2.53577	-1.91703			-1	-1	-1	-1	-1	-1	-1	-1	-1	-1	-1	-1	-1	-1	-1	-1	-1	-1	-1	-1	-1
PIK3CB		-1		-1	-1	-1		0	0	0		-500		-1	-1		-1000	-1000			-1	-1	-1	-1	-1	-1	-1	-1	-1	-1	-1	-1	-1	-1	-1	-1	-1	-1	-1	-1	-1
PIK3CG		-1		0.325728	0.956934	0.340388		0	0	0		-500		-1	-1		-1000	-1000			-1	-1	-1	-1	-1	-1	-1	-1	-1	-1	-1	-1	-1	-1	-1	-1	-1	-1	-1	-1	-1
PIM2		-1		1.68887	0.830964	2.03242		0	0	1		-500		-1	-1		-1000	-1000			-1	-1	-1	-1	-1	-1	-1	-1	-1	-1	-1	-1	-1	-1	-1	-1	-1	-1	-1	-1	-1
PIM3		-1		5.29889	3.81669	1.38835		0	0	0		-500		-1	-1		-1000	-1000			-1	-1	-1	-1	-1	-1	-1	-1	-1	-1	-1	-1	-1	-1	-1	-1	-1	-1	-1	-1	-1
PIP4K2B		-1		3.36863	3.80042	0.886385		0	0	0		-500		-1	-1		-1000	-1000			-1	-1	-1	-1	-1	-1	-1	-1	-1	-1	-1	-1	-1	-1	-1	-1	-1	-1	-1	-1	-1
PIP5K1A		-1		6.48327	2.96803	2.18437		0	0	0		-500		-1	-1		-1000	-1000			-1	-1	-1	-1	-1	-1	-1	-1	-1	-1	-1	-1	-1	-1	-1	-1	-1	-1	-1	-1	-1
PKMYT1		-1		-1	-1	-1		0	0	0		-500		-1	-1		-1000	-1000			-1	-1	-1	-1	-1	-1	-1	-1	-1	-1	-1	-1	-1	-1	-1	-1	-1	-1	-1	-1	-1
PKN1		-1		2.84912	3.13878	0.907715		0	0	0		-500		-1	-1		-1000	-1000			-1	-1	-1	-1	-1	-1	-1	-1	-1	-1	-1	-1	-1	-1	-1	-1	-1	-1	-1	-1	-1
PKN2		-1		4.21503	2.88125	1.46292		0	0	1		-500		-1	-1		-1000	-1000			-1	-1	-1	-1	-1	-1	-1	-1	-1	-1	-1	-1	-1	-1	-1	-1	-1	-1	-1	-1	-1
PLK2		-1		4.5152	2.40825	1.87489		0	0	0		-500		-2.0355	-1.53691		-1000	-1000			-1	-1	-1	-1	-1	-1	-1	-1	-1	-1	-1	-1	-1	-1	-1	-1	-1	-1	-1	-1	-1
POLA1		-1		1.71185	0.586637	2.91807		0	0	1		-500		-1	-1		-1000	-1000			-1	-1	-1	-1	-1	-1	-1	-1	-1	-1	-1	-1	-1	-1	-1	-1	-1	-1	-1	-1	-1
POLD1		-1		3.12599	2.469	1.26609		0	0	0		-500		-1	-1		-1000	-1000			-1	-1	-1	-1	-1	-1	-1	-1	-1	-1	-1	-1	-1	-1	-1	-1	-1	-1	-1	-1	-1
PRKAA1		-1		3.86448	2.55795	1.51077		0	0	0		-500		-1	-1		-1000	-1000			-1	-1	-1	-1	-1	-1	-1	-1	-1	-1	-1	-1	-1	-1	-1	-1	-1	-1	-1	-1	-1
PRKAA2		-1		0.436273	4.97039	0.0877743		0	0	0		-500		-1	-1		-1000	-1000			-1	-1	-1	-1	-1	-1	-1	-1	-1	-1	-1	-1	-1	-1	-1	-1	-1	-1	-1	-1	-1
PRKACA		-1		7.88765	9.09664	0.867096		0	0	0		-500		0.395522	0.664475		0.504966	0.347623			-1	-1	-1	-1	-1	-1	-1	-1	-1	-1	-1	-1	-1	-1	-1	-1	-1	-1	-1	-1	-1
PRKACB		-1		7.88765	9.09664	0.867096		0	0	1		-500		0.45681	0.68792		0.401312	0.218871			-1	-1	-1	-1	-1	-1	-1	-1	-1	-1	-1	-1	-1	-1	-1	-1	-1	-1	-1	-1	-1
PRKCB		-1		-1	-1	-1		0	0	0		-500		1.54723	1.42577		0.633829	0.623827			-1	-1	-1	-1	-1	-1	-1	-1	-1	-1	-1	-1	-1	-1	-1	-1	-1	-1	-1	-1	-1
PRKCE		-1		1.57537	0.97997	1.60757		0	0	0		-500		0.714458	0.864535		-0.00274747	-0.0654116			-1	-1	-1	-1	-1	-1	-1	-1	-1	-1	-1	-1	-1	-1	-1	-1	-1	-1	-1	-1	-1
PRKCG		-1		-1	-1	-1		0	0	0		-500		1.05323	1.14985		0.765906	0.617589			-1	-1	-1	-1	-1	-1	-1	-1	-1	-1	-1	-1	-1	-1	-1	-1	-1	-1	-1	-1	-1
PRKCH		-1		0.862275	2.22142	0.388164		0	0	0		-500		-1	-1		0.108779	-0.0967682			-1	-1	-1	-1	-1	-1	-1	-1	-1	-1	-1	-1	-1	-1	-1	-1	-1	-1	-1	-1	-1
PRKCQ		-1		-1	-1	-1		0	0	0		-500		0.447233	0.405836		-1.11084	-2.08039			-1	-1	-1	-1	-1	-1	-1	-1	-1	-1	-1	-1	-1	-1	-1	-1	-1	-1	-1	-1	-1
PRKD2		-1		2.33097	2.36551	0.985402		0	0	0		-500		-1	-1		-1000	-1000			-1	-1	-1	-1	-1	-1	-1	-1	-1	-1	-1	-1	-1	-1	-1	-1	-1	-1	-1	-1	-1
PRKD3		-1		3.001	2.20903	1.35851		0	0	0		-500		-1	-1		-1000	-1000			-1	-1	-1	-1	-1	-1	-1	-1	-1	-1	-1	-1	-1	-1	-1	-1	-1	-1	-1	-1	-1
PRKG1		-1		0.220729	1.88774	0.116927		0	0	0		-500		-1	-1		-1000	-1000			-1	-1	-1	-1	-1	-1	-1	-1	-1	-1	-1	-1	-1	-1	-1	-1	-1	-1	-1	-1	-1
PRKG2		-1		1.77473	0.640041	2.77284		0	0	0		-500		-1	-1		-1000	-1000			-1	-1	-1	-1	-1	-1	-1	-1	-1	-1	-1	-1	-1	-1	-1	-1	-1	-1	-1	-1	-1
PRKX		-1		1.13068	0.76802	1.4722		0	0	0		-500		-1	-1		-1000	-1000			-1	-1	-1	-1	-1	-1	-1	-1	-1	-1	-1	-1	-1	-1	-1	-1	-1	-1	-1	-1	-1
PRPF4B		-1		3.20933	2.57293	1.24735		0	0	0		-500		-1	-1		-1000	-1000			-1	-1	-1	-1	-1	-1	-1	-1	-1	-1	-1	-1	-1	-1	-1	-1	-1	-1	-1	-1	-1
PSENEN		-1		9.2425	18.9375	0.488053		0	0	0		-500		-1	-1		-1000	-1000			-1	-1	-1	-1	-1	-1	-1	-1	-1	-1	-1	-1	-1	-1	-1	-1	-1	-1	-1	-1	-1
PSMB8		-1		3.38441	3.51635	0.962478		0	0	1		-500		-1	-1		-1000	-1000			-1	-1	-1	-1	-1	-1	-1	-1	-1	-1	-1	-1	-1	-1	-1	-1	-1	-1	-1	-1	-1
PSMB5		-1		83.3276	98.0474	0.84987		0	0	0		-500		-1	-1		-1000	-1000			-1	-1	-1	-1	-1	-1	-1	-1	-1	-1	-1	-1	-1	-1	-1	-1	-1	-1	-1	-1	-1
PTK2B		-1		1.67168	0.980844	1.70433		0	0	0		-500		-1	-1		-1000	-1000			-1	-1	-1	-1	-1	-1	-1	-1	-1	-1	-1	-1	-1	-1	-1	-1	-1	-1	-1	-1	-1
PTPN1		-1		3.98352	3.49168	1.14086		0	0	0		-500		-1	-1		-1000	-1000			-1	-1	-1	-1	-1	-1	-1	-1	-1	-1	-1	-1	-1	-1	-1	-1	-1	-1	-1	-1	-1
PTPRC		-1		-1	-1	-1		0	0	0		-500		-1	-1		-1000	-1000			-1	-1	-1	-1	-1	-1	-1	-1	-1	-1	-1	-1	-1	-1	-1	-1	-1	-1	-1	-1	-1
RET		-1		0.316228	1.26291	0.250396		0	0	0		-0.92983		-1	-1		-1000	-1000			-1	-1	-1	-1	-1	-1	-1	-1	-1	-1	-1	-1	-1	-1	-1	-1	-1	-1	-1	-1	-1
RIOK1		-1		3.23316	2.03991	1.58495		0	0	0		-500		-1	-1		-1000	-1000			-1	-1	-1	-1	-1	-1	-1	-1	-1	-1	-1	-1	-1	-1	-1	-1	-1	-1	-1	-1	-1
RIOK2		-1		3.19583	2.78001	1.14957		0	0	0		-500		-1	-1		-1000	-1000			-1	-1	-1	-1	-1	-1	-1	-1	-1	-1	-1	-1	-1	-1	-1	-1	-1	-1	-1	-1	-1
RIOK3		-1		3.31628	6.23658	0.531746		0	0	0		-500		-1	-1		-1000	-1000			-1	-1	-1	-1	-1	-1	-1	-1	-1	-1	-1	-1	-1	-1	-1	-1	-1	-1	-1	-1	-1
RIPK1		-1		1.99038	1.45205	1.37074		0	0	0		-500		1.20052	0.909592		-1000	-1000			-1	-1	-1	-1	-1	-1	-1	-1	-1	-1	-1	-1	-1	-1	-1	-1	-1	-1	-1	-1	-1
RIPK2		-1		1.94483	1.29212	1.50515		0	0	1		-500		-1	-1		-1000	-1000			-1	-1	-1	-1	-1	-1	-1	-1	-1	-1	-1	-1	-1	-1	-1	-1	-1	-1	-1	-1	-1
RIPK4		-1		-1	-1	-1		0	0	0		-500		-1	-1		-1000	-1000			-1	-1	-1	-1	-1	-1	-1	-1	-1	-1	-1	-1	-1	-1	-1	-1	-1	-1	-1	-1	-1
ROCK1		-1		1.95034	1.61169	1.21012		0	0	0		-500		-1	-1		-1000	-1000			-1	-1	-1	-1	-1	-1	-1	-1	-1	-1	-1	-1	-1	-1	-1	-1	-1	-1	-1	-1	-1
ROS1		-1		-1	-1	-1		0	0	0		0.20965		-1.36552	-1.19591		-1000	-1000			-1	-1	-1	-1	-1	-1	-1	-1	-1	-1	-1	-1	-1	-1	-1	-1	-1	-1	-1	-1	-1
RPS6KA1		-1		2.45612	1.9554	1.25607		0	0	0		-500		-1	-1		-1000	-1000			-1	-1	-1	-1	-1	-1	-1	-1	-1	-1	-1	-1	-1	-1	-1	-1	-1	-1	-1	-1	-1
RPS6KA2		-1		4.07336	4.83751	0.842038		0	0	0		-500		-1	-1		-1000	-1000			-1	-1	-1	-1	-1	-1	-1	-1	-1	-1	-1	-1	-1	-1	-1	-1	-1	-1	-1	-1	-1
RPS6KA4		-1		3.46934	2.30374	1.50596		0	0	0		-500		-1	-1		-1000	-1000			-1	-1	-1	-1	-1	-1	-1	-1	-1	-1	-1	-1	-1	-1	-1	-1	-1	-1	-1	-1	-1
RPS6KA5		-1		0.930929	0.972882	0.956878		0	0	0		-500		-1	-1		-1000	-1000			-1	-1	-1	-1	-1	-1	-1	-1	-1	-1	-1	-1	-1	-1	-1	-1	-1	-1	-1	-1	-1
SBK1		-1		1.65709	4.8955	0.338493		0	0	0		-500		-1	-1		-1000	-1000			-1	-1	-1	-1	-1	-1	-1	-1	-1	-1	-1	-1	-1	-1	-1	-1	-1	-1	-1	-1	-1
SgK110		-1		-1	-1	-1		0	0	0		-500		-1	-1		-1000	-1000			-1	-1	-1	-1	-1	-1	-1	-1	-1	-1	-1	-1	-1	-1	-1	-1	-1	-1	-1	-1	-1
SLK		-1		4.15497	3.0462	1.36399		0	0	0		-500		-1	-1		-1000	-1000			-1	-1	-1	-1	-1	-1	-1	-1	-1	-1	-1	-1	-1	-1	-1	-1	-1	-1	-1	-1	-1
SNF1LK		-1		-1	-1	-1		0	0	0		-500		-1	-1		-1000	-1000			-1	-1	-1	-1	-1	-1	-1	-1	-1	-1	-1	-1	-1	-1	-1	-1	-1	-1	-1	-1	-1
SNF1LK2		-1		1.6475	2.17451	0.757639		0	0	0		-500		-1	-1		-1000	-1000			-1	-1	-1	-1	-1	-1	-1	-1	-1	-1	-1	-1	-1	-1	-1	-1	-1	-1	-1	-1	-1
SIK3		-1		-1	-1	-1		0	0	0		-500		-1	-1		-1000	-1000			-1	-1	-1	-1	-1	-1	-1	-1	-1	-1	-1	-1	-1	-1	-1	-1	-1	-1	-1	-1	-1
SRMS		-1		0.367217	0	0.367217		0	0	0		-500		-1	-1		-1000	-1000			-1	-1	-1	-1	-1	-1	-1	-1	-1	-1	-1	-1	-1	-1	-1	-1	-1	-1	-1	-1	-1
SRPK1		-1		4.8454	3.00515	1.61237		0	0	0		-500		-1	-1		-1000	-1000			-1	-1	-1	-1	-1	-1	-1	-1	-1	-1	-1	-1	-1	-1	-1	-1	-1	-1	-1	-1	-1
SRPK2		-1		3.34049	2.80027	1.19292		0	0	0		-500		-1	-1		-1000	-1000			-1	-1	-1	-1	-1	-1	-1	-1	-1	-1	-1	-1	-1	-1	-1	-1	-1	-1	-1	-1	-1
SRPK3		-1		-1	-1	-1		0	0	1		-500		-1	-1		-1000	-1000			-1	-1	-1	-1	-1	-1	-1	-1	-1	-1	-1	-1	-1	-1	-1	-1	-1	-1	-1	-1	-1
STAT3		-1		5.74382	4.62506	1.24189		0	0	0		-500		0.987628	1.19427		-0.919905	-0.574222			-1	-1	-1	-1	-1	-1	-1	-1	-1	-1	-1	-1	-1	-1	-1	-1	-1	-1	-1	-1	-1
STK10		-1		1.47157	1.62145	0.907563		0	0	1		-500		-1	-1		-1000	-1000			-1	-1	-1	-1	-1	-1	-1	-1	-1	-1	-1	-1	-1	-1	-1	-1	-1	-1	-1	-1	-1
STK11		-1		5.66861	7.0293	0.806425		0	0	0		-500		-1	-1		-1000	-1000			-1	-1	-1	-1	-1	-1	-1	-1	-1	-1	-1	-1	-1	-1	-1	-1	-1	-1	-1	-1	-1
STK17A		-1		-1	-1	-1		0	0	0		-500		-1	-1		-1000	-1000			-1	-1	-1	-1	-1	-1	-1	-1	-1	-1	-1	-1	-1	-1	-1	-1	-1	-1	-1	-1	-1
STK17B		-1		2.61372	3.02338	0.864504		0	0	1		-500		-1	-1		-1000	-1000			-1	-1	-1	-1	-1	-1	-1	-1	-1	-1	-1	-1	-1	-1	-1	-1	-1	-1	-1	-1	-1
STK24		-1		4.48216	2.25514	1.98754		0	0	0		-500		-1	-1		-1000	-1000			-1	-1	-1	-1	-1	-1	-1	-1	-1	-1	-1	-1	-1	-1	-1	-1	-1	-1	-1	-1	-1
STK25		-1		6.11367	5.73489	1.06605		0	0	0		-500		-1	-1		-1000	-1000			-1	-1	-1	-1	-1	-1	-1	-1	-1	-1	-1	-1	-1	-1	-1	-1	-1	-1	-1	-1	-1
STK32B		-1		-1	-1	-1		0	0	0		-500		-1	-1		-1000	-1000			-1	-1	-1	-1	-1	-1	-1	-1	-1	-1	-1	-1	-1	-1	-1	-1	-1	-1	-1	-1	-1
STK32C		-1		-1	-1	-1		0	0	0		-500		-1	-1		-1000	-1000			-1	-1	-1	-1	-1	-1	-1	-1	-1	-1	-1	-1	-1	-1	-1	-1	-1	-1	-1	-1	-1
STK33		-1		-1	-1	-1		0	0	0		-500		-1.43161	-1.58575		-1000	-1000			-1	-1	-1	-1	-1	-1	-1	-1	-1	-1	-1	-1	-1	-1	-1	-1	-1	-1	-1	-1	-1
STK35		-1		2.70976	2.42996	1.11515		0	0	0		-500		-1	-1		-1000	-1000			-1	-1	-1	-1	-1	-1	-1	-1	-1	-1	-1	-1	-1	-1	-1	-1	-1	-1	-1	-1	-1
STK38		-1		4.18341	2.59554	1.61177		0	0	0		-500		-1	-1		-1000	-1000			-1	-1	-1	-1	-1	-1	-1	-1	-1	-1	-1	-1	-1	-1	-1	-1	-1	-1	-1	-1	-1
STK38L		-1		2.07118	1.99463	1.03838		0	0	0		-500		-1	-1		-1000	-1000			-1	-1	-1	-1	-1	-1	-1	-1	-1	-1	-1	-1	-1	-1	-1	-1	-1	-1	-1	-1	-1
STK39		-1		0.596091	1.78032	0.334823		0	0	1		-500		-1	-1		-1000	-1000			-1	-1	-1	-1	-1	-1	-1	-1	-1	-1	-1	-1	-1	-1	-1	-1	-1	-1	-1	-1	-1
STK4		-1		2.9451	1.96693	1.49731		0	0	0		-500		-1	-1		-1000	-1000			-1	-1	-1	-1	-1	-1	-1	-1	-1	-1	-1	-1	-1	-1	-1	-1	-1	-1	-1	-1	-1
TAOK1		-1		2.97859	2.25336	1.32184		0	0	0		-500		-1	-1		-1000	-1000			-1	-1	-1	-1	-1	-1	-1	-1	-1	-1	-1	-1	-1	-1	-1	-1	-1	-1	-1	-1	-1
TAOK2		-1		3.42432	4.28307	0.799502		0	0	0		-500		-1	-1		-1000	-1000			-1	-1	-1	-1	-1	-1	-1	-1	-1	-1	-1	-1	-1	-1	-1	-1	-1	-1	-1	-1	-1
TAOK3		-1		2.32855	1.58874	1.46565		0	0	0		-500		-1	-1		-1000	-1000			-1	-1	-1	-1	-1	-1	-1	-1	-1	-1	-1	-1	-1	-1	-1	-1	-1	-1	-1	-1	-1
TEC		-1		1.44572	2.02759	0.713025		0	0	0		16.8584		-1	-1		-1000	-1000			-1	-1	-1	-1	-1	-1	-1	-1	-1	-1	-1	-1	-1	-1	-1	-1	-1	-1	-1	-1	-1
TEK		-1		-1	-1	-1		0	0	0		-8.21803		-1.91413	-1.71963		-1000	-1000			-1	-1	-1	-1	-1	-1	-1	-1	-1	-1	-1	-1	-1	-1	-1	-1	-1	-1	-1	-1	-1
TESK1		-1		2.36846	3.20443	0.739119		0	0	0		-500		-1	-1		-1000	-1000			-1	-1	-1	-1	-1	-1	-1	-1	-1	-1	-1	-1	-1	-1	-1	-1	-1	-1	-1	-1	-1
TGFBR1		-1		1.67116	3.57097	0.467985		0	0	0		-500		-1	-1		-1000	-1000			-1	-1	-1	-1	-1	-1	-1	-1	-1	-1	-1	-1	-1	-1	-1	-1	-1	-1	-1	-1	-1
TGFBR2		-1		5.02709	3.3263	1.51131		0	0	0		-500		-1	-1		-1000	-1000			-1	-1	-1	-1	-1	-1	-1	-1	-1	-1	-1	-1	-1	-1	-1	-1	-1	-1	-1	-1	-1
TIE1		-1		0.316228	2.66384	0.118711		0	0	0		1.32062		-2.0248	-1.69551		-1000	-1000			-1	-1	-1	-1	-1	-1	-1	-1	-1	-1	-1	-1	-1	-1	-1	-1	-1	-1	-1	-1	-1
TLK1		-1		3.88131	3.84942	1.00829		0	0	1		-500		-1	-1		-1000	-1000			-1	-1	-1	-1	-1	-1	-1	-1	-1	-1	-1	-1	-1	-1	-1	-1	-1	-1	-1	-1	-1
TLK2		-1		3.68333	3.24133	1.13636		0	0	1		-500		-1	-1		-1000	-1000			-1	-1	-1	-1	-1	-1	-1	-1	-1	-1	-1	-1	-1	-1	-1	-1	-1	-1	-1	-1	-1
TNK1		-1		1.74277	2.19121	0.795349		0	0	0		4.90674		-1	-1		-1000	-1000			-1	-1	-1	-1	-1	-1	-1	-1	-1	-1	-1	-1	-1	-1	-1	-1	-1	-1	-1	-1	-1
TNK2		-1		5.32276	2.76706	1.92361		0	0	0		-0.64803		-1	-1		-1000	-1000			-1	-1	-1	-1	-1	-1	-1	-1	-1	-1	-1	-1	-1	-1	-1	-1	-1	-1	-1	-1	-1
TNNI3K		-1		-1	-1	-1		0	0	0		-500		-1	-1		-1000	-1000			-1	-1	-1	-1	-1	-1	-1	-1	-1	-1	-1	-1	-1	-1	-1	-1	-1	-1	-1	-1	-1
TP53		-1		-1	-1	-1		0	0	0		-9.62443		-1	-1		-1000	-1000			-1	-1	-1	-1	-1	-1	-1	-1	-1	-1	-1	-1	-1	-1	-1	-1	-1	-1	-1	-1	-1
TSSK1B		-1		-1	-1	-1		0	0	0		-500		-1	-1		-1000	-1000			-1	-1	-1	-1	-1	-1	-1	-1	-1	-1	-1	-1	-1	-1	-1	-1	-1	-1	-1	-1	-1
TXK		-1		0.316228	0.65846	0.480253		0	0	0		-0.29103		-1	-1		-1000	-1000			-1	-1	-1	-1	-1	-1	-1	-1	-1	-1	-1	-1	-1	-1	-1	-1	-1	-1	-1	-1	-1
TYK2		-1		2.53791	1.64434	1.54342		0	0	0		6.34891		0.773705	1.07031		-1000	-1000			-1	-1	-1	-1	-1	-1	-1	-1	-1	-1	-1	-1	-1	-1	-1	-1	-1	-1	-1	-1	-1
TYRO3		-1		2.15524	1.00545	2.14357		0	0	0		-6.72113		-1	-1		-1000	-1000			-1	-1	-1	-1	-1	-1	-1	-1	-1	-1	-1	-1	-1	-1	-1	-1	-1	-1	-1	-1	-1
ULK1		-1		2.16448	2.93862	0.736563		0	0	0		-500		-1	-1		-1000	-1000			-1	-1	-1	-1	-1	-1	-1	-1	-1	-1	-1	-1	-1	-1	-1	-1	-1	-1	-1	-1	-1
ULK2		-1		2.28566	5.37414	0.425308		0	0	0		-500		-1	-1		-1000	-1000			-1	-1	-1	-1	-1	-1	-1	-1	-1	-1	-1	-1	-1	-1	-1	-1	-1	-1	-1	-1	-1
ULK3		-1		1.71404	1.32891	1.28981		0	0	0		-500		-1	-1		-1000	-1000			-1	-1	-1	-1	-1	-1	-1	-1	-1	-1	-1	-1	-1	-1	-1	-1	-1	-1	-1	-1	-1
WEE1		-1		2.18948	3.05845	0.715881		0	0	0		-500		-1	-1		-1000	-1000			-1	-1	-1	-1	-1	-1	-1	-1	-1	-1	-1	-1	-1	-1	-1	-1	-1	-1	-1	-1	-1
WEE2		-1		-1	-1	-1		0	0	0		-500		-1	-1		-1000	-1000			-1	-1	-1	-1	-1	-1	-1	-1	-1	-1	-1	-1	-1	-1	-1	-1	-1	-1	-1	-1	-1
YSK4		-1		-1	-1	-1		0	0	0		-500		-1	-1		-1000	-1000			-1	-1	-1	-1	-1	-1	-1	-1	-1	-1	-1	-1	-1	-1	-1	-1	-1	-1	-1	-1	-1
ZAK		-1		-1	-1	-1		0	0	0		-500		-1	-1		-1000	-1000			-1	-1	-1	-1	-1	-1	-1	-1	-1	-1	-1	-1	-1	-1	-1	-1	-1	-1	-1	-1	-1
ZAP70		-1		-1	-1	-1		0	0	0		-500		0.378623	0.938497		-1000	-1000			-1	-1	-1	-1	-1	-1	-1	-1	-1	-1	-1	-1	-1	-1	-1	-1	-1	-1	-1	-1	-1

## Sheet: Sheet2
	ADCK3	CABC1	CDK4	CHEK1	DDR1	FLT3	FYN	GAK	JAK2	MAPK10	MAPK11	MAPK7	NLK	PRKCD	RPS6KA3	RPS6KA6	STK36	TNIK	FGFR-Roche	PDGFR-Roche	CDK2	PKC-Roche	CSNK1D	EGFR	GSK3B	KDR	PRKCA	CDK1	DYRK1B	EPHB3	ABL1	CHEK2	PKA	ROCK2	STK3	CSNK1E	LCK	MAPK14	PRKD1	AURKA	AKT1	DYRK1A	MAP2K1	MAPK1	MAPK9	IRAK1	JAK3	MAPK13	MAPK8
Recurrence	1	1	1	1	1	1	1	1	1	1	1	1	1	1	1	1	1	1	0.888889	0.833333	0.75	0.75	0.666667	0.666667	0.666667	0.666667	0.6	0.5	0.466667	0.444444	0.428571	0.428571	0.4	0.375	0.375	0.333333	0.333333	0.333333	0.333333	0.3125	0.285714	0.285714	0.272727	0.222222	0.214286	0.210526	0.1875	0.166667	0.157895
U23674 RNAseq	2.38053	-1	14.9227	2.63911	5.07067	0.316228	3.45573	3.93778	2.11317	-1	3.47014	3.40298	2.76666	0.789679	2.76905	1.1717	0.779185	1.98984			4.56706		7.13752	1.53432	4.2343	0.316228	0.789679	7.12182	3.71531	1.9773	5.6474	2.06248	-1	3.3432	2.55538	7.93432	1.48821	6.05601	0.435528	7.94743	8.50934	2.83688	5.53769	6.62992	2.19404	3.14956	2.17147	1.27352	1.62704
Muscle RNAseq	8.02327	-1	5.68091	0	2.56621	0.506578	2.3288	3.00921	3.35547	-1	1.70362	1.85695	2.17388	2.15039	2.9282	0.534286	0.75603	1.45726			1.39067		5.65787	2.13535	8.38945	2.77099	2.15039	1.49724	8.36703	0.997613	3.04755	2.44903	-1	3.2326	1.9686	8.25804	0	5.11512	0.927819	2.22368	4.56295	2.93894	7.18823	5.86199	4.07598	3.80793	2.66234	1.49869	2.78124
Log2 Fold Change	0.296703	-1	2.62681	2.63911	1.97594	0.624243	1.48391	1.30857	0.629768	-1	2.03692	1.83257	1.27269	0.367226	0.94565	2.19303	1.03063	1.36547			3.28408		1.26152	0.718532	0.504717	0.114121	0.367226	4.75663	0.444041	1.98203	1.85309	0.842161	-1	1.03421	1.29807	0.960799	1.48821	1.18394	0.469411	3.57401	1.86488	0.965274	0.770382	1.131	0.538287	0.827107	0.815624	0.849755	0.585005
Mutation	0	0	0	0	0	0	0	0	0	0	0	0	0	0	0	0	0	0	0	0	0	0	0	0	0	0	0	0	0	0	0	0	0	0	0	0	0	0	0	0	0	0	0	0	0	0	0	0	0
Indel	0	0	0	0	0	0	0	0	0	0	0	0	0	0	0	0	0	0	0	0	0	0	0	0	0	0	0	0	0	0	0	0	0	0	0	0	0	0	0	0	0	0	0	0	0	0	0	0	0
CNV	0	0	0	0	0	0	0	0	0	0	0	0	0	0	1	1	0	1	0	0	0	0	0	0	0	1	0	0	0	0	0	0	0	0	0	0	0	0	0	0	0	0	0	0	0	1	0	0	0
siRNA	-500	-500	-500	-500	0.01404	15.9153	-3.25573	-500	-2.81683	-500	-500	-500	-500	-500	-500	-500	-500	-500	-500	-500	-500	-500	-500	-16.0647	-500	-13.6902	-500	-500	-500	11.2753	3.15061	-500	-500	-500	-500	-500	-8.62133	-500	-500	-500	-500	-500	-500	-500	-500	-500	-8.85623	-500	-500
Z score (23674)	-1000	-1000	0.760593	-1	-1000	-1	0.886948	-1000	0.599201	-1000	-1000	-1000	-1	-1	-1	-1	-1	-1			1.42469		1.50661	1.04618	0.688239	-1	1.18562	1.04795	-1	-1	0.235823	-1	0.45681	-1	-1	-1	1.09046	-1000	-1	-1.35201	1.32936	-1	-1.26749	-1000	-1000	-0.334418	0.716947	-1000	-1000
Z score (Muscle)	-1000	-1000	0.775958	-1	-1000	-1	1.00373	-1000	0.525166	-1000	-1000	-1000	-1	-1	-1	-1	-1	-1			1.30628		1.44105	0.918758	0.957302	-1	0.887224	1.23803	-1	-1	0.348755	-1	0.68792	-1	-1	-1	1.19028	-1000	-1	-0.495919	1.28861	-1	-2.05364	-1000	-1000	-0.654179	0.715339	-1000	-1000
Z Phospho (23674)	-1000	-1000	-1.07448	-1000	-1000	-1000	-1000	-1000	0.710864	-1000	-1000	-1000	-1000	-1000	-1000	-1000	-1000	-1000			-0.199717		-1000	0.725048	-0.999225	-0.155058	0.942871	-0.199717	-1000	-1000	1.32936	-1000	-1000	-1000	-1000	-1000	0.340571	-1000	-1000	-1000	-0.0709432	-1000	0.701162	-1000	-1000	-1000	-1000	-1000	-1000
Z Phospho (Muscle)	-1000	-1000	-1.09167	-1000	-1000	-1000	-1000	-1000	0.58261	-1000	-1000	-1000	-1000	-1000	-1000	-1000	-1000	-1000			-0.562701		-1000	0.458031	-1.04968	0.0301225	0.736231	-0.562701	-1000	-1000	1.28861	-1000	-1000	-1000	-1000	-1000	0.0930026	-1000	-1000	-1000	-0.190722	-1000	-0.543264	-1000	-1000	-1000	-1000	-1000	-1000
Compound Name
RO0282986-001	-1	-1	-1	-1	-1	-1	-1	-1	-1	-1	-1	-1	-1	-1	-1	-1	-1	-1	0.745	-1	0.9994	-1	0	-1	-1	-1	-1	-1	0.9912	0.278	-1	0.91	-1	0.9918	0.9775	-1	0.9958	-1	-1	0.8737	0.1	0.905	0.9807	0	-1	0.962	0	0	0
RO0283120-000	-1	-1	-1	-1	-1	-1	-1	-1	-1	-1	-1	-1	-1	-1	-1	-1	-1	-1	0.9865	-1	0.9997	-1	0.975	-1	-1	-1	-1	-1	0.9626	0	0.9755	0.9788	-1	0.9773	0.9906	-1	0.9941	0	0.9873	0.8428	0	0.1	0.9855	0.05	0	0.894	0	-1	0
RO3303724-001	-1	-1	-1	-1	-1	0.93	-1	-1	-1	-1	-1	-1	-1	-1	-1	-1	-1	-1	0.948	-1	-1	-1	-1	-1	0.99996	-1	0.974	-1	0.9786	-1	-1	-1	-1	-1	-1	-1	-1	0	-1	0.6	0	-1	0	-1	0	0	0	-1	0
RO0318044-001	-1	-1	-1	-1	-1	-1	-1	-1	-1	-1	-1	-1	-1	-1	-1	-1	-1	-1	-1	-1	-1	0.9965	-1	-1	-1	-1	-1	-1	0.5347	-1	-1	-1	-0.19	-1	-1	-1	-1	-1	-1	-1	-1	-1	-1	-1	-1	0	0	-1	0
RO0317596-000	-1	-1	-1	-1	-1	0.91	-1	-1	-1	-1	-1	-1	-1	-1	-1	-1	-1	-1	-1	-1	-1	-1	-1	-1	-1	-1	-1	-1	0	-1	-1	-1	-1	-1	-1	-1	0	0	-1	0	-1	-1	0	-1	0	0	0	-1	0
RO0281752-000	-1	-1	-1	-1	-1	-1	-1	-1	-1	-1	-1	-1	-1	0.85	-1	-1	-1	-1	0.9955	0.9977	0.9962	-1	-1	0.9274	-1	0.9967	-1	-1	-1	0	0.9778	0.997	-1	0.5	0.8174	0	0.951	0	-1	0.9692	0	0	-1	0	0	-1	-1	-1	-1
RO0317884-000	-1	-1	-1	-1	-1	0.91	-1	-1	-1	-1	-1	-1	-1	-1	-1	-1	-1	-1	-1	-1	-1	0.978	-1	-1	-1	-1	-1	-1	0.0764	-1	-1	-1	-1	-1	-1	-1	0	0	-1	0	0	-1	-1	-1	0	0	0	-1	0
RO3206145-001	-1	-1	-1	-1	0.945	-1	-1	-1	-1	-1	-1	-1	-1	-1	-1	-1	-1	-1	0.99	-1	0	-1	0.93	0.9685	-1	-1	-1	-1	-1	0.93	0	0.99	-1	0.5	0	-1	0	0.9999	0.1	0.6	0.96	0.925	0.1	0	0.959	0	0	-1	0.1249
RO0281601-001	-1	-1	-1	-1	-1	-1	-1	-1	-1	-1	-1	-1	-1	-1	-1	-1	-1	-1	-1	-1	0.9996	-1	-1	-1	-1	-1	-1	-1	0.9798	-1	-1	-1	-1	-1	-1	-1	-1	-1	-1	-1	-1	-1	-1	-1	-1	0.813	-1	-1	0
RO0504985-000	-1	-1	-1	-1	-1	-1	-1	-1	-1	-1	-1	-1	-1	-1	-1	-1	-1	-1	-1	-1	0.9997	-1	-1	-1	-1	-1	-1	-1	0.9608	-1	-1	-1	-1	-1	-1	-1	-1	-1	-1	-1	-1	-1	-1	-1	-1	0.841	-1	-1	0
RO0319317-000	-1	-1	-1	-1	-1	0.92	-1	-1	-1	-1	-1	-1	-1	-1	-1	-1	-1	-1	-1	-1	-1	0.05	-1	-1	-1	-1	-1	-1	0.3172	-1	-1	-1	-1	-1	-1	-1	0	0	-1	0	-1	-1	0	-1	0	0	0	-1	0
RO3200935-000	-1	-1	-1	-1	-1	0.91	-1	-1	-1	-1	-1	-1	-1	-1	-1	-1	-1	-1	-1	-1	-1	-1	-1	-1	-1	-1	-1	-1	-1	-1	-1	-1	-1	-1	-1	-1	0	0.941	-1	0	0	-1	-1	-1	0	0	0	-1	0
RO0317511-000	-1	-1	-1	-1	-1	-1	-1	-1	-1	-1	-1	-1	-1	-1	-1	-1	-1	-1	-1	-1	-1	0.969	-1	-1	-1	-1	-1	-1	0.4242	-1	-1	-1	-1	-1	-1	-1	-1	-1	-1	0	-1	-1	-1	-1	-1	0	-1	-1	0
RO4383596-000	-1	-1	-1	-1	-1	0.85	0.9678	-1	-1	-1	-1	-1	-1	-1	-1	-1	-1	-1	0.9971	0.9967	0.95	-1	0.95	0.969	-1	0.9956	0	0	-1	0.891	0.9864	0.1	0	0.9	0	-1	0.9981	0	0	0.8854	0.99	0.94	0.9375	0.696	0	0	0	0	0
RO0282586-000	-1	-1	-1	-1	-1	-1	-1	-1	0.9974	-1	-1	-1	-1	-1	-1	-1	-1	-1	0.9988	0.999	0.9976	-1	-1	0.9212	-1	0.9996	-1	-1	0.2015	-1	-1	-1	-1	-1	-1	-1	0	-1	-1	-1	-1	-1	-1	-1	-1	0	0.9997	0	-1
RO3206173-000	-1	-1	-1	-1	-1	0.915	-1	-1	-1	-1	-1	-1	-1	-1	-1	-1	-1	-1	-1	-1	-1	-1	-1	-1	0.99968	-1	0.9	-1	0.8781	-1	-1	-1	-1	-1	-1	-1	0	0	-1	0.6	0	-1	-1	-1	0	0	0	-1	0
RO0480500-002	-1	-1	-1	0.993	-1	0.92	-1	-1	-1	-1	-1	-1	-1	-1	-1	-1	-1	-1	-1	0.999	0	-1	0	-1	-1	0	-1	-1	-1	0.75	0	-1	0.9995	0.93	0	-1	0	0	0.979	0.9968	0.9995	-1	0	0	0	-1	-1	-1	0
RO3310123-001	-1	-1	-1	-1	-1	0.8	-1	-1	-1	0.9981	0.988	-1	0.983	-1	0.97	0.985	-1	-1	-1	-1	-1	-1	-1	-1	-1	-1	-1	-1	-1	-1	-1	-1	-1	-1	-1	0.974	-1	0.99987	-1	0	0	-1	0	-1	0.9984	0	0	-1	0.981
RO0274406-000	-1	-1	-1	-1	-1	0.9	-1	-1	0.9884	-1	-1	-1	-1	-1	-1	-1	-1	-1	0.9951	0.9972	0.9961	-1	-1	0	-1	0.9981	0	-1	0.1985	0	0	0	0	0	0.7346	0	0.9306	0	0	0.9876	0	0	0	0	0	0	0.9922	0	0
RO3304806-000	0.948	0.968	-1	-1	0.973	-1	-1	0.932	-1	0.9997	0.9971	0.59	0.9994	-1	0.985	0.9927	0.967	0.45	0.99	0	0	-1	0.84	0	0	0	-1	-1	0	0	0	0	-1	0	0	-1	0	0.99998	0	0	0	0	0.2	0	0.9991	0	0	0	0.9971
RO4600703-000	-1	-1	0.9999	-1	-1	-1	0	-1	-1	-1	-1	-1	-1	-1	-1	-1	-1	-1	-1	-1	0.9998	-1	-1	-1	-1	-1	0	0.9995	0.726	0	-1	-1	0	-1	-1	-1	0	0	-1	-1	0	-1	-1	0	-1	0	0	0	0
[truncated: 378 more columns]
