# Supplementary material for: Probabilistic modeling of personalized drug combinations from integrated chemical screen and molecular data in sarcoma
Source: BMC Cancer. 2019 Jun 17;19:593. doi: 10.1186/s12885-019-5681-6 (PMC6580486; doi:10.1186/s12885-019-5681-6)
Supplement: Supplementary file 30 — Table S16. V3 Drug Screen data - PCB490. (XLSX 10 kb) [file 12885_2019_5681_MOESM30_ESM.xlsx]

## Sheet: Sheet1
Table S16 V3 Drug Screen data - PCB490
	PCB-490-3	PCB-490-4	PCB-490-5
ABT-263	10000	10000	10000
APR-246	10000	120	10000
AZD5363	10000	10000	650
AZD8931	10000	10000	10000
BAY-11-7082	10000	1930	770
BEZ235	1360	260	200
BIO	10000	10000	10000
BIX 01294	3140	1820	6690
Cdk1/2 inhibitor III	1410	1020	1100
Celecoxib	10000	10000	10000
Crizotinib	5940	1800	4620
CRM1 Inhibitor III	10000	10000	10000
CX-4945	10000	6520	1200
Dasatinib	1270	170	390
Dinaciclib	10000	100	10000
EM1421	10000	10000	10000
Entinostat	10000	10000	10000
Ganciclovir	10000	10000	10000
GSK126	10000	10000	10000
GSK-J4 HCl	10000	10000	10000
INK 128	260	60	100
JIB-04	10000	3730	1620
JQ1	10000	10000	10000
LCL161	10000	10000	10000
LGK974	10000	10000	10000
LSD1 Inhibitor IV	10000	10000	10000
LY2090314	10000	10000	10000
LY2228820	10000	10000	10000
LY2606368	10000	10000	10000
LY2874455	1730	500	460
LY293111	10000	10000	10000
LY2940680	10000	10000	10000
L-a-Hydroxyglutaric acid	10000	10000	10000
Maraviroc	10000	10000	10000
Metformin HCL	10000	10000	10000
PKC412	10000	1250	1730
Mithramycin A	140	980	180
MK-1775	10000	10000	10000
Netropsin Dihydrochloride	10000	10000	10000
OSI-906	10000	10000	10000
Panobinostat	530	170	110
Pazopanib	10000	10000	10000
PD 0332991	10000	10000	10000
PF 573228	10000	10000	10000
RO4929097	10000	10000	10000
RO5045337	10000	10000	10000
Ruxolitinib	10000	10000	10000
SGC0946	10000	10000	10000
SGI-1776	4500	2030	1850
Sirolimus	10000	10000	10000
Tozasertib	10000	3330	10000
Trametinib	10000	10000	10000
Tubastatin A	10000	10000	10000
Volasertib	10000	10000	10000
YM155	150	270	160
Zebularine	10000	10000	10000
Fluvastatin	1320	4280	1320
Forskolin	10000	10000	10000
