# Supplementary material for: Probabilistic modeling of personalized drug combinations from integrated chemical screen and molecular data in sarcoma
Source: BMC Cancer. 2019 Jun 17;19:593. doi: 10.1186/s12885-019-5681-6 (PMC6580486; doi:10.1186/s12885-019-5681-6)
Supplement: Supplementary file 31 — Table S17. Roche Drug Screen data - PCB490. (XLSX 14 kb) [file 12885_2019_5681_MOESM31_ESM.xlsx]

## Sheet: Sheet1
Table S17 Roche Drug Screen data - PCB490
	IC50 Values
Compound	PCB490-3	PCB490-4	PCB490-5
A03-RO4595949-000	100000	100000	100000
A04-RO0325308-000	100000	100000	100000
A05-RO0318365-001	100000	100000	100000
A06-RO1165037-001	100000	100000	100000
A07-RO1153198-000	100000	100000	100000
A08-RO3301012-000	100000	100000	100000
A09-RO4629078-000	100000	100000	100000
A10-RO4383596-000	2590	1790	2160
A11-RO0272148-000	100000	100000	100000
A12-RO4442245-000	100000	100000	100000
B03-RO0317612-000	100000	100000	100000
B04-RO3202002-001	100000	100000	100000
B05-RO0506220-000	100000	100000	100000
B06-RO0317253-000	100000	100000	100000
B07-RO3200567-000	100000	100000	100000
B08-RO0324253-000	100000	100000	100000
B09-RO0317625-000	100000	100000	100000
B10-RO0317699-000	100000	100000	100000
B11-RO0324694-000	100000	100000	100000
B12-RO4514610-000	100000	100000	100000
C03-RO3202312-001	100000	100000	100000
C04-RO3304806-000	100000	100000	100000
C05-RO3308967-001	100000	100000	100000
C06-RO3301277-000	100000	100000	100000
C07-RO0504985-000	4870	7830	4710
C08-RO3308271-001	100000	100000	100000
C09-RO0282586-000	100000	2660	4230
C10-RO4915610-000	100000	100000	100000
C11-RO0317373-001	100000	100000	100000
C12-RO0317328-000	100000	100000	100000
D03-RO3304805-001	100000	100000	100000
D04-RO0320432-000	100000	100000	100000
D05-RO1153320-001	100000	100000	100000
D06-RO0319317-000	100000	100000	100000
D07-RO0317549-002	100000	100000	100000
D08-RO4503319-000	100000	100000	100000
D09-RO3201790-000	100000	100000	100000
D10-RO0150463-000	100000	100000	100000
D11-RO4493944-000	100000	100000	100000
D12-RO1153583-001	100000	100000	100000
E03-RO0318425-001	100000	100000	100000
E04-RO3303470-000	100000	100000	100000
E05-RO0319371-000	100000	100000	100000
E06-RO3310123-001	100000	14990	8580
E07-RO0320346-000	100000	100000	100000
E08-RO4503314-000	100000	100000	100000
E09-RO0324495-000	100000	100000	100000
E10-RO4624208-000	100000	100000	100000
E11-RO4399247-000	100000	100000	100000
E12-RO4508346-000	100000	100000	100000
F03-RO0317597-000	100000	100000	100000
F04-RO3305377-001	100000	100000	100000
F05-RO3301767-000	100000	100000	100000
F06-RO0320234-001	100000	100000	100000
F07-RO0318045-000	100000	100000	100000
F08-RO0271528-000	100000	100000	100000
F09-RO0272159-000	100000	100000	100000
F10-RO0317365-000	100000	100000	100000
F11-RO1153427-001	100000	100000	100000
F12-RO4498479-000	100000	100000	100000
G03-RO0317208-000	100000	100000	100000
G04-RO3304757-001	100000	100000	100000
G05-RO0317254-000	100000	100000	100000
G06-RO4506917-000	100000	100000	100000
G07-RO3300896-000	100000	100000	100000
G08-RO0324381-000	100000	100000	100000
G09-RO1154309-001	100000	100000	100000
G10-RO3206363-000	100000	100000	100000
G11-RO0317340-000	100000	100000	100000
G12-RO4517872-000	100000	100000	100000
H03-RO4493940-000	100000	100000	100000
H04-RO3206145-001	100000	100000	100000
H05-RO5045977-000	100000	100000	100000
H06-RO0317510-000	100000	100000	100000
H07-RO1153321-000	100000	100000	100000
H08-RO4493941-000	100000	100000	100000
H09-RO0281752-000	4630	1720	1550
H10-RO1154461-001	100000	100000	100000
H11-RO3201331-000	100000	100000	100000
H12-RO5198354-000	100000	100000	100000
A03-RO0317379-000	100000	100000	100000
A04-RO3303724-001	100000	2000	2340
A05-RO0317621-000	100000	100000	100000
A06-RO3201196-000	100000	100000	100000
A07-RO0275062-000	100000	100000	100000
A08-RO3304882-001	100000	100000	100000
A09-RO0324476-000	100000	100000	100000
A10-RO4944065-000	100000	100000	100000
A11-RO4509407-000	100000	100000	100000
A12-RO3301011-000	100000	100000	100000
B03-RO4508344-000	100000	100000	100000
B04-RO3206173-000	100000	100000	100000
B05-RO0317596-000	100000	1940	100000
B06-RO0318069-000	100000	100000	100000
B07-RO4498483-000	100000	100000	100000
B08-RO0318564-000	100000	100000	100000
B09-RO0317777-000	100000	100000	100000
B10-RO4874953-001	100000	100000	100000
B11-RO1166300-001	100000	100000	100000
B12-RO0318649-000	100000	100000	100000
C03-RO3200934-000	100000	100000	100000
C04-RO0281601-001	26840	20680	19520
C05-RO4554340-000	100000	100000	100000
C06-RO4595946-000	100000	100000	100000
C07-RO4582641-000	100000	100000	100000
C08-RO0281498-000	100000	100000	100000
C09-RO0324438-000	100000	100000	100000
C10-RO4607009-000	100000	100000	100000
C11-RO1150868-000	100000	100000	100000
C12-RO3300953-000	100000	100000	100000
D03-RO4498476-000	100000	100000	100000
D04-RO1155240-000	100000	100000	100000
D05-RO0320557-001	100000	100000	100000
D06-RO3305411-001	100000	100000	100000
D07-RO0318352-000	100000	100000	100000
D08-RO1155798-000	100000	100000	100000
D09-RO4554339-000	100000	100000	100000
D10-RO4602005-000	100000	100000	100000
D11-RO5083957-000	100000	100000	100000
D12-RO0318676-000	890	100000	100000
E03-RO0317257-000	100000	100000	100000
E04-RO3303031-000	100000	100000	100000
E05-RO0274710-000	100000	100000	100000
E06-RO4600703-000	100000	4470	7140
E07-RO4569139-000	100000	100000	100000
E08-RO1154641-001	100000	100000	100000
E09-RO0117162-000	100000	100000	100000
E10-RO4600445-000	100000	100000	100000
E11-RO3310867-000	100000	100000	100000
E12-RO1151246-000	100000	100000	100000
F03-RO3200935-000	100000	100000	100000
F04-RO4367842-001	100000	100000	100000
F05-RO4603632-000	100000	100000	100000
F06-RO0480500-002	100000	100000	100000
F07-RO0274406-000	100000	100000	100000
F08-RO0318549-000	100000	100000	100000
F09-RO4442080-000	100000	100000	100000
F10-RO4595655-000	100000	100000	100000
F11-RO5067310-000	100000	100000	100000
F12-RO4241967-000	100000	100000	100000
G03-RO0318259-000	100000	100000	100000
G04-RO0317717-000	100000	100000	100000
G05-RO3304774-001	100000	100000	100000
G06-RO0281567-000	100000	100000	100000
G07-RO0318161-000	100000	100000	100000
G08-RO4613269-000	6800	100000	100000
G09-RO0317377-000	100000	100000	100000
G10-RO4509201-000	100000	100000	100000
G11-RO5044198-000	100000	100000	100000
G12-RO4509200-000	100000	100000	100000
H03-RO0317302-000	100000	100000	100000
H04-RO1155697-000	100000	100000	100000
H05-RO0325851-000	100000	100000	100000
H06-RO0505124-000	100000	100000	100000
H07-RO0318220-000	100000	100000	100000
H08-RO1154507-000	100000	100000	100000
H09-RO5301104-000	100000	100000	100000
H10-RO4508334-000	100000	100000	100000
H11-RO5036538-000	100000	100000	100000
H12-RO1164194-001	100000	100000	100000
A03-RO3308757-001	100000	100000	100000
A04-RO0317482-000	100000	100000	100000
A05-RO4367438-000	100000	100000	100000
A06-RO4508340-000	100000	100000	100000
A07-RO4503316-000	100000	100000	100000
A08-RO5068760-000	100000	100000	100000
A09-RO3305413-001	100000	100000	100000
A10-RO0319377-000	100000	100000	100000
B03-RO0320344-000	100000	100000	100000
B04-RO0283049-001	100000	100000	1770
B05-RO3311017-001	100000	100000	100000
B06-RO0317753-000	100000	100000	100000
B07-RO3309180-001	100000	100000	100000
B08-RO0317511-000	100000	100000	100000
B09-RO3245084-000	100000	100000	100000
B10-RO3208546-000	100000	100000	100000
C03-RO0317452-000	100000	100000	100000
C04-RO0316233-000	100000	100000	100000
C05-RO0283120-000	100000	4440	2070
C06-RO0318036-000	100000	100000	100000
C07-RO5033700-000	100000	100000	100000
C08-RO5027956-000	100000	100000	100000
C09-RO4506918-000	100000	100000	100000
C10-RO0319318-000	100000	100000	100000
D03-RO3300230-000	100000	100000	100000
D04-RO3300167-000	100000	100000	100000
D05-RO0317471-000	100000	100000	100000
D06-RO0317432-000	100000	100000	100000
D07-RO0317884-000	100000	100000	100000
D08-RO1162529-002	100000	100000	100000
D09-RO0317476-000	100000	100000	100000
D10-RO1160347-001	100000	100000	100000
E03-RO0318830-000	100000	100000	100000
E04-RO1166259-000	100000	100000	100000
E05-RO0318044-001	100000	100000	100000
E06-RO4508348-000	100000	100000	100000
E07-RO0318053-000	100000	100000	100000
E08-RO5043312-000	100000	100000	100000
E09-RO0316849-000	100000	100000	100000
E10-RO1153853-000	100000	100000	100000
F03-RO1151248-000	100000	100000	100000
F04-RO5036558-000	2860	100000	100000
F05-RO0317494-000	100000	100000	100000
F06-RO0317888-000	100000	100000	100000
F07-RO0316873-000	100000	100000	100000
F08-RO4241984-000	100000	100000	100000
F09-RO1162009-000	100000	100000	100000
F10-RO5043011-000	100000	100000	100000
G03-RO1153136-000	100000	100000	100000
G04-RO0282986-001	100000	1000	670
G05-RO0316045-000	100000	100000	100000
G06-RO1163374-000	100000	100000	100000
G07-RO1153836-000	100000	100000	100000
G08-RO0317474-000	100000	100000	100000
G09-RO0317843-000	100000	100000	100000
G10-RO4503315-000	100000	100000	100000
H03-RO0317886-000	100000	100000	100000
H04-RO3309294-001	100000	100000	100000
H05-RO5040027-000	100000	100000	100000
H06-RO4930481-000	100000	100000	100000
H07-RO4498484-000	100000	100000	100000
H08-RO0318987-000	100000	100000	100000
H09-RO1151080-000	100000	100000	100000
