# Supplementary material for: Probabilistic modeling of personalized drug combinations from integrated chemical screen and molecular data in sarcoma
Source: BMC Cancer. 2019 Jun 17;19:593. doi: 10.1186/s12885-019-5681-6 (PMC6580486; doi:10.1186/s12885-019-5681-6)
Supplement: Supplementary file 33 — Table S19. RNA Sequencing data - PCB490. (XLSX 3314 kb) [file 12885_2019_5681_MOESM33_ESM.xlsx]

## Sheet: pcb490-5
Table S19 RNA Sequencing data - PCB490
tracking_id	class_code	nearest_ref_id	gene_id	gene_short_name	tss_id	locus	length	coverage	FPKM	FPKM_conf_lo	FPKM_conf_hi	FPKM_status
FAM138A	-	-	FAM138A	FAM138A	TSS8403	chr1:34610-36081	-	-	0	0	0	OK
OR4F5	-	-	OR4F5	OR4F5	TSS14428	chr1:69090-70008	-	-	0.0133802	0	0.0936613	OK
OR4F3	-	-	OR4F3	OR4F3	TSS4943	chr1:367658-368597	-	-	0	0	0	OK
CUFF.1	-	-	CUFF.1	-	-	chr1:745866-747013	-	-	0.456941	0.218326	0.695555	OK
OR4F3	-	-	OR4F3	OR4F3	TSS12680	chr1:621095-622034	-	-	0	0	0	OK
FAM41C	-	-	FAM41C	FAM41C	TSS20841	chr1:803450-812182	-	-	0.569837	0.358205	0.781469	OK
CUFF.2	-	-	CUFF.2	LINC00115	TSS18312	chr1:759816-762902	-	-	2.25688	1.76566	2.7481	OK
CUFF.3	-	-	CUFF.3	-	-	chr1:849790-850849	-	-	0.575081	0.296126	0.854037	OK
CUFF.4	-	-	CUFF.4	-	-	chr1:848792-849720	-	-	0.594244	0.284559	0.903929	OK
CUFF.5	-	-	CUFF.5	-	-	chr1:894763-895473	-	-	0.996954	0.526675	1.46723	OK
CUFF.6	-	-	CUFF.6	-	-	chr1:931409-934126	-	-	1.17545	0.938528	1.41237	OK
CUFF.7	-	-	CUFF.7	HES4	TSS26547	chr1:934340-936411	-	-	27.3717	25.3239	29.4196	OK
RNF223	-	-	RNF223	RNF223	TSS16029	chr1:1007125-1009687	-	-	0.0316075	0	0.0948225	OK
LOC254099	-	-	LOC254099	LOC254099	TSS29365	chr1:1072396-1079434	-	-	0	0	0	OK
MIR200B	-	-	MIR200B	MIR200B	TSS394	chr1:1102483-1102578	-	-	0	0	0	OK
CUFF.8	-	-	CUFF.8	-	-	chr1:1000935-1001699	-	-	1.20996	0.702448	1.71748	OK
MIR429	-	-	MIR429	MIR429	TSS19780	chr1:1104384-1104467	-	-	0	0	0	OK
MIR200A	-	-	MIR200A	MIR200A	TSS10084	chr1:1103242-1103332	-	-	0	0	0	OK
CUFF.9	-	-	CUFF.9	KLHL17	TSS17580	chr1:895966-901099	-	-	16.448	15.4229	17.4731	OK
CUFF.10	-	-	CUFF.10	-	-	chr1:851173-858964	-	-	0.647355	0.387666	0.907045	OK
CUFF.11	-	-	CUFF.11	LOC100130417	TSS20197	chr1:851173-858964	-	-	0.983173	0.0900912	1.87625	OK
CUFF.14	-	-	CUFF.14	TNFRSF18	TSS28143	chr1:1138887-1142089	-	-	7.50773	6.57315	8.44232	OK
CUFF.16	-	-	CUFF.16	-	-	chr1:1139889-1140407	-	-	1.79101	1.00935	2.57267	OK
CUFF.13	-	-	CUFF.13	PLEKHN1	TSS12072	chr1:901876-910626	-	-	7.42668	6.72855	8.12482	OK
C1orf170	-	-	C1orf170	C1orf170	TSS8609	chr1:910578-917473	-	-	2.26228	1.93638	2.58819	OK
CUFF.17	-	-	CUFF.17	-	-	chr1:1215058-1215611	-	-	2.40703	1.5424	3.27166	OK
CUFF.12	-	-	CUFF.12	TTLL10	TSS22953,TSS5145	chr1:1109285-1133313	-	-	0.0723344	0	0.222649	OK
B3GALT6	-	-	B3GALT6	B3GALT6	TSS25140	chr1:1167628-1170420	-	-	10.6118	9.90453	11.3191	OK
CUFF.18	-	-	CUFF.18	-	-	chr1:1209403-1209879	-	-	1.15149	0.369199	1.93378	OK
CUFF.19	-	-	CUFF.19	-	-	chr1:1209403-1214769	-	-	2.38894	1.72997	3.04792	OK
CUFF.23	-	-	CUFF.23	-	-	chr1:1285047-1285359	-	-	2.01322	0.71331	3.31313	OK
CUFF.24	-	-	CUFF.24	GLTPD1	TSS26228	chr1:1260142-1264276	-	-	12.0446	11.0769	13.0122	OK
CUFF.22	-	-	CUFF.22	ISG15	TSS16361	chr1:948846-949919	-	-	343.464	326.582	360.346	OK
CUFF.26	-	-	CUFF.26	-	-	chr1:1296314-1297328	-	-	0.427389	0.1797	0.675078	OK
CUFF.25	-	-	CUFF.25	SCNN1D	TSS17062	chr1:1215812-1227409	-	-	4.42792	3.92384	4.932	OK
CUFF.27	-	-	CUFF.27	-	-	chr1:1220001-1220677	-	-	1.122	0.606464	1.63753	OK
CUFF.28	-	-	CUFF.28	-	-	chr1:1343733-1346063	-	-	1.5648	1.26863	1.86098	OK
CUFF.29	-	-	CUFF.29	TMEM88B	TSS5284	chr1:1361507-1363167	-	-	0	0	0	OK
CUFF.30	-	-	CUFF.30	-	-	chr1:1358041-1358626	-	-	0.717673	0.254281	1.18107	OK
CUFF.32	-	-	CUFF.32	AGRN	TSS20278	chr1:955502-991499	-	-	21.7127	17.9278	25.4975	OK
CUFF.33	-	-	CUFF.33	ANKRD65	TSS20738	chr1:1353799-1356824	-	-	2.78931	2.20827	3.37036	OK
CUFF.31	-	-	CUFF.31	-	-	chr1:1365540-1370120	-	-	0.812478	0.524655	1.1003	OK
CUFF.20	-	-	CUFF.20	C1orf159	TSS14261	chr1:1017197-1051736	-	-	9.50631	8.67704	10.3356	OK
CUFF.21	-	-	CUFF.21	-	-	chr1:1028436-1029700	-	-	0.468067	0.241021	0.695112	OK
CUFF.35	-	-	CUFF.35	ACAP3	TSS29868	chr1:1227763-1243269	-	-	18.4956	17.0295	19.9617	OK
CUFF.36	-	-	CUFF.36	-	-	chr1:1239843-1242104	-	-	1.77773	1.45644	2.09903	OK
CUFF.37	-	-	CUFF.37	VWA1	TSS6556	chr1:1370757-1378262	-	-	14.7108	13.7488	15.6728	OK
CUFF.38	-	-	CUFF.38	TMEM240	TSS26513	chr1:1470157-1475740	-	-	1.09795	0.0861762	2.10973	OK
CUFF.39	-	-	CUFF.39	-	-	chr1:1474939-1475354	-	-	1.97735	0.906801	3.0479	OK
C1orf233	-	-	C1orf233	C1orf233	TSS5806	chr1:1533387-1535476	-	-	2.45597	2.0627	2.84924	OK
CUFF.42	-	-	CUFF.42	MXRA8	TSS18752	chr1:1288070-1293915	-	-	64.9207	61.6072	68.2341	OK
CUFF.43	-	-	CUFF.43	MMP23A,MMP23B	TSS20909,TSS4133	chr1:1567475-1570030	-	-	1.05003	0.659313	1.44074	OK
CUFF.49	-	-	CUFF.49	LOC148413	TSS9841	chr1:1334909-1337426	-	-	7.17164	6.08059	8.26269	OK
CUFF.50	-	-	CUFF.50	MRPL20	TSS14359	chr1:1337275-1342693	-	-	100.045	93.8014	106.289	OK
CUFF.52	-	-	CUFF.52	-	-	chr1:1337543-1343170	-	-	2.35298	2.10179	2.60417	OK
CUFF.41	-	-	CUFF.41	SDF4,TNFRSF4	TSS23556,TSS25244	chr1:1146705-1167447	-	-	79.0086	75.0231	82.994	OK
CUFF.44	-	-	CUFF.44	-	-	chr1:1148744-1149031	-	-	2.8807	1.21122	4.55018	OK
CUFF.45	-	-	CUFF.45	SAMD11	TSS28354	chr1:861120-879961	-	-	5.69088	5.09708	6.28468	OK
CUFF.46	-	-	CUFF.46	NOC2L	TSS17844	chr1:879582-894679	-	-	66.9176	63.3534	70.4817	OK
CUFF.40	-	-	CUFF.40	FAM132A,UBE2J2	TSS15994,TSS25115	chr1:1177825-1209234	-	-	35.528	33.3703	37.6856	OK
CUFF.54	-	-	CUFF.54	-	-	chr1:1180664-1181601	-	-	0.704808	0.372339	1.03728	OK
CUFF.55	-	-	CUFF.55	-	-	chr1:1183238-1184232	-	-	0.620029	0.304905	0.935152	OK
CUFF.56	-	-	CUFF.56	-	-	chr1:1185925-1186532	-	-	2.14882	0	23.2252	OK
CUFF.59	-	-	CUFF.59	CALML6	TSS22890	chr1:1846265-1848733	-	-	0.42009	0.164111	0.67607	OK
CUFF.62	-	-	CUFF.62	SSU72	TSS1554	chr1:1477052-1510262	-	-	83.9242	79.3297	88.5186	OK
CUFF.63	-	-	CUFF.63	-	-	chr1:1498027-1498281	-	-	22.6698	17.2007	28.1388	OK
CUFF.65	-	-	CUFF.65	TMEM52	TSS26130	chr1:1849028-1850740	-	-	1.17509	0.718123	1.63207	OK
CUFF.60	-	-	CUFF.60	TAS1R3	TSS11735	chr1:1266725-1269844	-	-	0	0	0	OK
CUFF.61	-	-	CUFF.61	DVL1	TSS10960	chr1:1270657-1284492	-	-	60.3808	57.7846	62.9771	OK
CUFF.68	-	-	CUFF.68	DDX11L1	TSS14844	chr1:11873-14409	-	-	0	0	0	OK
CUFF.69	-	-	CUFF.69	WASH7P	TSS7514	chr1:14361-29370	-	-	91.7108	86.5046	96.917	OK
KIAA1751	-	-	KIAA1751	KIAA1751	TSS2527	chr1:1884751-1935276	-	-	0.0266792	0	0.0533713	OK
CUFF.67	-	-	CUFF.67	GABRD	TSS19126	chr1:1950767-1962192	-	-	1.7093	1.23051	2.1881	OK
CUFF.72	-	-	CUFF.72	LOC643837	TSS1349,TSS5389	chr1:762970-796637	-	-	2.84265	2.2285	3.4568	OK
CUFF.34	-	-	CUFF.34	LOC100288069	TSS8709	chr1:647249-714068	-	-	3.10128	2.5204	3.68217	OK
CUFF.51	-	-	CUFF.51	LOC100133331	TSS13053	chr1:661138-665731	-	-	6.03811	5.45741	6.61881	OK
CUFF.53	-	-	CUFF.53	-	-	chr1:665849-666579	-	-	0.573153	0.218706	0.927599	OK
HES5	-	-	HES5	HES5	TSS2432	chr1:2460183-2461684	-	-	0.0795665	0	0.171442	OK
CUFF.74	-	-	CUFF.74	-	-	chr1:2477840-2478940	-	-	1.45571	1.01819	1.89323	OK
CUFF.73	-	-	CUFF.73	PLCH2	TSS14664	chr1:2407753-2437117	-	-	1.05872	0.819157	1.29828	OK
CUFF.79	-	-	CUFF.79	SKI	TSS7777	chr1:2160133-2241655	-	-	12.8002	12.1375	13.4629	OK
ACTRT2	-	-	ACTRT2	ACTRT2	TSS12855	chr1:2938045-2939467	-	-	0	0	0	OK
CUFF.80	-	-	CUFF.80	PANK4	TSS21763	chr1:2439969-2458041	-	-	8.1438	7.43991	8.84769	OK
CUFF.82	-	-	CUFF.82	-	-	chr1:3539788-3541330	-	-	0.571619	0.346564	0.796673	OK
CUFF.85	-	-	CUFF.85	-	-	chr1:3539475-3539705	-	-	4.15006	1.47042	6.82969	OK
CUFF.86	-	-	CUFF.86	PUSL1	TSS5940	chr1:1243993-1247057	-	-	0	0	0	OK
CUFF.87	-	-	CUFF.87	-	-	chr1:1251212-1257927	-	-	4.71306	0	13.8617	OK
CUFF.88	-	-	CUFF.88	CPSF3L	TSS20999	chr1:1246964-1260067	-	-	98.7981	94.5336	103.063	OK
CUFF.78	-	-	CUFF.78	-	-	chr1:2509194-2515963	-	-	0.814768	0.377563	1.25197	OK
CUFF.89	-	-	CUFF.89	NADK	TSS1357,TSS20915,TSS29997,TSS7968	chr1:1682668-1711508	-	-	25.7217	24.5237	26.9197	OK
CUFF.81	-	-	CUFF.81	TTC34	TSS11892	chr1:2572806-2706230	-	-	0.131662	0	0.266258	OK
CUFF.83	-	-	CUFF.83	FLJ42875	TSS22949	chr1:2976180-2984289	-	-	0.474017	0.0926258	0.855408	OK
CUFF.84	-	-	CUFF.84	ARHGEF16	TSS15881	chr1:3371146-3397677	-	-	0.188078	0.0613652	0.31479	OK
CUFF.90	-	-	CUFF.90	-	-	chr1:3695224-3696404	-	-	0.566315	0.306105	0.826525	OK
CUFF.91	-	-	CUFF.91	SMIM1	TSS24810	chr1:3689316-3692546	-	-	1.31321	0.626308	2.00012	OK
CCDC27	-	-	CCDC27	CCDC27	TSS29674	chr1:3668964-3688209	-	-	0.0150782	0	0.0452345	OK
TPRG1L	-	-	TPRG1L	TPRG1L	TSS6592	chr1:3541555-3546694	-	-	12.1615	11.345	12.9779	OK
LOC728716	-	-	LOC728716	LOC728716	TSS27482	chr1:4000671-4012643	-	-	0	0	0	OK
LOC284661	-	-	LOC284661	LOC284661	TSS16341	chr1:4472110-4484744	-	-	0	0	0	OK
CUFF.93	-	-	CUFF.93	FAM213B	TSS11102,TSS11263	chr1:2517898-2522908	-	-	3.68478	3.2234	4.14616	OK
CUFF.94	-	-	CUFF.94	MMEL1	TSS15516	chr1:2522080-2564481	-	-	2.01646	1.50503	2.52789	OK
CUFF.96	-	-	CUFF.96	C1orf174	TSS17386	chr1:3805696-3816857	-	-	11.2186	10.1358	12.3015	OK
CUFF.98	-	-	CUFF.98	-	-	chr1:3807993-3809212	-	-	1.32047	0.925655	1.71529	OK
CUFF.99	-	-	CUFF.99	LRRC47	TSS5107	chr1:3696783-3713068	-	-	22.9413	21.5109	24.3718	OK
CUFF.95	-	-	CUFF.95	LOC100133612	TSS6660	chr1:3816967-3832011	-	-	0.0508457	0	0.143855	OK
AJAP1	-	-	AJAP1	AJAP1	TSS5938	chr1:4715104-4843851	-	-	0.0477006	0	0.116954	OK
MIR4417	-	-	MIR4417	MIR4417	TSS4708	chr1:5624130-5624203	-	-	0	0	0	OK
PRDM16	-	-	PRDM16	PRDM16	TSS8592	chr1:2985741-3355185	-	-	0.103441	0.0637826	0.143099	OK
MIR4251	-	-	MIR4251	MIR4251	TSS10435	chr1:3044538-3044599	-	-	0	0	0	OK
CUFF.103	-	-	CUFF.103	MIB2	TSS11945,TSS4001	chr1:1550794-1565990	-	-	25.0636	23.8036	26.3235	OK
CUFF.100	-	-	CUFF.100	WRAP73	TSS26393	chr1:3547330-3566671	-	-	16.8642	15.615	18.1134	OK
CUFF.104	-	-	CUFF.104	-	-	chr1:3549352-3549770	-	-	3.43945	2.16207	4.71683	OK
MIR4689	-	-	MIR4689	MIR4689	TSS19837	chr1:5922731-5922801	-	-	0	0	0	OK
CUFF.101	-	-	CUFF.101	MEGF6	TSS28662	chr1:3404505-3528059	-	-	2.32475	1.97376	2.67574	OK
MIR551A	-	-	MIR551A	MIR551A	TSS11468	chr1:3477259-3477354	-	-	0	0	0	OK
CUFF.112	-	-	CUFF.112	RER1	TSS4135	chr1:2323213-2336885	-	-	33.5321	31.5622	35.5021	OK
CUFF.113	-	-	CUFF.113	-	-	chr1:2323303-2332626	-	-	2.40227	0	160.331	OK
CUFF.114	-	-	CUFF.114	PEX10	TSS21598	chr1:2336240-2344010	-	-	21.1558	19.6773	22.6342	OK
CUFF.75	-	-	CUFF.75	MORN1	TSS7141	chr1:2252695-2323115	-	-	4.19673	3.09327	5.3002	OK
CUFF.76	-	-	CUFF.76	-	-	chr1:2279288-2280625	-	-	0.699372	0.426095	0.972649	OK
CUFF.77	-	-	CUFF.77	-	-	chr1:2253351-2254525	-	-	0.569674	0.307921	0.831427	OK
LOC100129534	-	-	LOC100129534	LOC100129534	TSS530	chr1:2281852-2284100	-	-	0.625357	0.43323	0.817484	OK
CUFF.92	-	-	CUFF.92	-	-	chr1:2284454-2285630	-	-	0.56855	0.307313	0.829786	OK
CUFF.97	-	-	CUFF.97	-	-	chr1:2294661-2295179	-	-	1.44986	0.746577	2.15315	OK
CUFF.102	-	-	CUFF.102	-	-	chr1:2297752-2298412	-	-	1.27998	0.721348	1.8386	OK
CUFF.106	-	-	CUFF.106	-	-	chr1:2298493-2299147	-	-	0.802036	0.357146	1.24692	OK
CUFF.107	-	-	CUFF.107	-	-	chr1:2299249-2300479	-	-	0.625024	0.358513	0.891534	OK
CUFF.108	-	-	CUFF.108	-	-	chr1:2300702-2302560	-	-	0.447204	0.268161	0.626246	OK
CUFF.109	-	-	CUFF.109	-	-	chr1:2302614-2303624	-	-	0.75146	0.423496	1.07942	OK
CUFF.110	-	-	CUFF.110	-	-	chr1:2309209-2310264	-	-	0.407759	0.171446	0.644071	OK
CUFF.118	-	-	CUFF.118	-	-	chr1:2314858-2316153	-	-	0.455256	0.234424	0.676087	OK
CUFF.121	-	-	CUFF.121	GNB1	TSS25971	chr1:1716722-1822526	-	-	105.681	0	306.418	OK
HES3	-	-	HES3	HES3	TSS24192	chr1:6304251-6305638	-	-	0	0	0	OK
CUFF.111	-	-	CUFF.111	CHD5	TSS24837	chr1:6161846-6240194	-	-	0.899311	0.743109	1.05551	OK
CUFF.125	-	-	CUFF.125	HES2	TSS28717	chr1:6475293-6479979	-	-	0.0751786	0	0.624187	OK
CUFF.70	-	-	CUFF.70	LOC729737	TSS18541	chr1:134772-140566	-	-	3.76863	3.35727	4.18	OK
CUFF.71	-	-	CUFF.71	LOC100132287,LOC100133331	TSS12303	chr1:323891-328581	-	-	4.79118	4.27529	5.30708	OK
CUFF.123	-	-	CUFF.123	GPR153	TSS7670	chr1:6307405-6321035	-	-	2.74712	2.43091	3.06333	OK
CUFF.126	-	-	CUFF.126	-	-	chr1:6312500-6312979	-	-	1.24521	0.554493	1.93593	OK
CUFF.129	-	-	CUFF.129	TP73	TSS17088,TSS19113,TSS28332	chr1:3569128-3652765	-	-	0	0	0	OK
CUFF.131	-	-	CUFF.131	TP73-AS1	TSS12803,TSS8149	chr1:3652547-3663937	-	-	2.73849	2.47687	3.00011	OK
CUFF.134	-	-	CUFF.134	PHF13	TSS14662	chr1:6673755-6684093	-	-	8.33183	7.72377	8.93989	OK
UTS2	-	-	UTS2	UTS2	TSS187,TSS7325	chr1:7907671-7913551	-	-	0.223224	0	0.556699	OK
CUFF.115	-	-	CUFF.115	CEP104	TSS15324	chr1:3728644-3773797	-	-	3.76279	3.22678	4.29881	OK
CUFF.116	-	-	CUFF.116	-	-	chr1:3735143-3736104	-	-	0.56969	0.272801	0.866579	OK
CUFF.127	-	-	CUFF.127	DFFB	TSS3965	chr1:3773844-3801993	-	-	2.84728	2.31539	3.37916	OK
CUFF.132	-	-	CUFF.132	-	-	chr1:3781266-3782339	-	-	0.499624	0.197559	0.801688	OK
CUFF.133	-	-	CUFF.133	AURKAIP1,CCNL2	TSS10796,TSS12323,TSS18100,TSS25889	chr1:1309109-1334745	-	-	96.0625	92.6858	99.4391	OK
CUFF.130	-	-	CUFF.130	TAS1R1	TSS19105	chr1:6615337-6639817	-	-	0.174298	0.0635884	0.285007	OK
CUFF.122	-	-	CUFF.122	LOC115110	TSS1720	chr1:2481358-2486043	-	-	1.24208	0.937115	1.54705	OK
CUFF.135	-	-	CUFF.135	TNFRSF14	TSS716	chr1:2487804-2495267	-	-	64.3529	60.8186	67.8872	OK
LOC100133445	-	-	LOC100133445	LOC100133445	TSS21145	chr1:2487207-2488450	-	-	0	0	0	OK
CUFF.136	-	-	CUFF.136	-	-	chr1:2491936-2494675	-	-	10.7238	9.87986	11.5678	OK
CUFF.137	-	-	CUFF.137	ZBTB48	TSS26098	chr1:6640062-6649340	-	-	16.1901	14.6603	17.7198	OK
CUFF.138	-	-	CUFF.138	-	-	chr1:6642371-6643502	-	-	1.47175	1.04106	1.90244	OK
CUFF.119	-	-	CUFF.119	PRKCZ	TSS11202,TSS24113,TSS25619,TSS26431	chr1:1981908-2116834	-	-	0	0	0	OK
CUFF.120	-	-	CUFF.120	C1orf86	TSS5458,TSS6672,TSS7124	chr1:2115898-2144159	-	-	114.356	107.466	121.246	OK
CUFF.128	-	-	CUFF.128	-	-	chr1:2119156-2120253	-	-	0.421888	0.187867	0.65591	OK
CUFF.140	-	-	CUFF.140	ACOT7	TSS20257,TSS22107,TSS25563,TSS7464	chr1:6324330-6453826	-	-	62.8632	58.5067	67.2196	OK
CUFF.141	-	-	CUFF.141	KLHL21	TSS28943	chr1:6650782-6662929	-	-	15.6688	14.8116	16.5261	OK
CUFF.142	-	-	CUFF.142	-	-	chr1:6655109-6655389	-	-	3.04292	1.27943	4.80642	OK
CUFF.143	-	-	CUFF.143	-	-	chr1:8063848-8067022	-	-	0.594221	0.437226	0.751216	OK
CUFF.147	-	-	CUFF.147	VAMP3	TSS2474	chr1:7831328-7841492	-	-	34.5414	32.7207	36.362	OK
CUFF.146	-	-	CUFF.146	NOL9	TSS16733	chr1:6581390-6614658	-	-	4.60574	4.26634	4.94513	OK
CUFF.148	-	-	CUFF.148	TNFRSF9	TSS27580	chr1:7975930-8003225	-	-	0.787076	0.655058	0.919094	OK
CUFF.150	-	-	CUFF.150	SLC45A1	TSS27773	chr1:8384387-8404227	-	-	0.617409	0.410064	0.824754	OK
CUFF.144	-	-	CUFF.144	PER3	TSS12595	chr1:7844391-7905237	-	-	1.1696	0.895695	1.44351	OK
CUFF.156	-	-	CUFF.156	ERRFI1	TSS11136	chr1:8070813-8086393	-	-	27.1501	25.6927	28.6075	OK
CUFF.139	-	-	CUFF.139	NPHP4	TSS26688	chr1:5922869-6052533	-	-	2.85765	2.54978	3.16553	OK
CUFF.145	-	-	CUFF.145	KCNAB2	TSS19412,TSS22951,TSS27671,TSS3567,TSS7137	chr1:6052357-6161253	-	-	7.08507	6.44604	7.7241	OK
CUFF.152	-	-	CUFF.152	ATAD3A,ATAD3B,ATAD3C	TSS26092,TSS2693,TSS27257,TSS28084	chr1:1385068-1470067	-	-	54.3312	52.0132	56.6493	OK
CUFF.160	-	-	CUFF.160	-	-	chr1:1446411-1447357	-	-	0.967657	0.580245	1.35507	OK
CUFF.153	-	-	CUFF.153	THAP3	TSS17796,TSS27611	chr1:6684924-6695646	-	-	12.8252	11.4161	14.2344	OK
CUFF.154	-	-	CUFF.154	DNAJC11	TSS28925	chr1:6694227-6761966	-	-	19.5307	18.408	20.6534	OK
CUFF.162	-	-	CUFF.162	-	-	chr1:569874-570306	-	-	1084.88	1034.9	1134.87	OK
CUFF.163	-	-	CUFF.163	RNF207	TSS24093	chr1:6266188-6281359	-	-	6.27447	5.7232	6.82573	OK
CUFF.164	-	-	CUFF.164	ICMT	TSS24621	chr1:6281252-6296044	-	-	25.8434	24.4933	27.1935	OK
CUFF.167	-	-	CUFF.167	PARK7	TSS18706	chr1:8021713-8045342	-	-	224.728	215.401	234.055	OK
CUFF.151	-	-	CUFF.151	CAMTA1	TSS9014	chr1:6845383-7829766	-	-	26.3916	23.9365	28.8468	OK
CUFF.166	-	-	CUFF.166	-	-	chr1:7676977-7681313	-	-	1.63999	1.24011	2.03987	OK
CUFF.168	-	-	CUFF.168	-	-	chr1:9095207-9096858	-	-	1.63004	1.26102	1.99907	OK
SLC2A7	-	-	SLC2A7	SLC2A7	TSS5881	chr1:9063358-9086404	-	-	0.0660997	0	0.142425	OK
CUFF.169	-	-	CUFF.169	-	-	chr1:9160399-9161280	-	-	4.30514	3.44995	5.16032	OK
CUFF.170	-	-	CUFF.170	-	-	chr1:9161353-9162269	-	-	3.30026	2.56315	4.03737	OK
CUFF.171	-	-	CUFF.171	-	-	chr1:9162502-9163402	-	-	1.4392	0.946876	1.93153	OK
CUFF.172	-	-	CUFF.172	CA6	TSS18850	chr1:9005892-9035148	-	-	0	0	0	OK
CUFF.174	-	-	CUFF.174	-	-	chr1:9208138-9211728	-	-	5.78738	5.27138	6.30337	OK
MIR34A	-	-	MIR34A	MIR34A	TSS26	chr1:9211726-9211836	-	-	0	0	0	OK
CUFF.173	-	-	CUFF.173	GPR157	TSS6189	chr1:9163620-9189229	-	-	0.558767	0.170329	0.947206	OK
CUFF.176	-	-	CUFF.176	-	-	chr1:9485576-9486877	-	-	0.372941	0.173596	0.572286	OK
CUFF.177	-	-	CUFF.177	SLC2A5	TSS14400	chr1:9097004-9129887	-	-	12.5368	11.4388	13.6348	OK
CUFF.175	-	-	CUFF.175	-	-	chr1:9242162-9251932	-	-	2.88901	1.85326	3.92477	OK
CUFF.178	-	-	CUFF.178	-	-	chr1:9644663-9645156	-	-	1.10079	0.462837	1.73874	OK
CUFF.179	-	-	CUFF.179	-	-	chr1:9643563-9644512	-	-	0.462704	0.194549	0.73086	OK
SPSB1	-	-	SPSB1	SPSB1	TSS12271	chr1:9352940-9429590	-	-	10.7586	10.0883	11.4289	OK
CUFF.180	-	-	CUFF.180	SLC25A33	TSS8851	chr1:9599527-9642831	-	-	5.35145	4.35833	6.34456	OK
CUFF.182	-	-	CUFF.182	-	-	chr1:9986209-9988225	-	-	6.03809	5.40537	6.67082	OK
CUFF.183	-	-	CUFF.183	-	-	chr1:9982177-9982928	-	-	0.618343	0.259988	0.976697	OK
CUFF.185	-	-	CUFF.185	-	-	chr1:10049083-10049721	-	-	1.02033	0.510163	1.53049	OK
CUFF.181	-	-	CUFF.181	TMEM201	TSS15977	chr1:9648875-9674936	-	-	6.92892	6.36843	7.48941	OK
RBP7	-	-	RBP7	RBP7	TSS25977	chr1:10057254-10076078	-	-	5.54128	4.35964	6.72292	OK
CUFF.186	-	-	CUFF.186	-	-	chr1:10456537-10457461	-	-	0.716838	0.378694	1.05498	OK
CUFF.187	-	-	CUFF.187	CTNNBIP1	TSS17891	chr1:9908333-9970316	-	-	9.87035	9.16161	10.5791	OK
CUFF.189	-	-	CUFF.189	LZIC	TSS13616	chr1:9988295-10003442	-	-	8.49697	7.60356	9.39038	OK
CUFF.188	-	-	CUFF.188	NMNAT1	TSS23582	chr1:10003485-10045556	-	-	2.4392	2.10901	2.76938	OK
CUFF.190	-	-	CUFF.190	-	-	chr1:10041486-10041896	-	-	1.95874	0.979369	2.93811	OK
CUFF.191	-	-	CUFF.191	C1orf127	TSS25830	chr1:11006529-11042094	-	-	0.751152	0.484566	1.01774	OK
CUFF.192	-	-	CUFF.192	APITD1,APITD1-CORT,CORT	TSS10656,TSS11009,TSS26558	chr1:10490158-10512060	-	-	4.83409	4.08883	5.57934	OK
CUFF.193	-	-	CUFF.193	MASP2	TSS11583	chr1:11086506-11107296	-	-	5.04986	4.38525	5.71447	OK
CUFF.195	-	-	CUFF.195	-	-	chr1:11088250-11088771	-	-	1.01487	0.426714	1.60304	OK
CUFF.197	-	-	CUFF.197	PGD	TSS13554	chr1:10459084-10480201	-	-	42.627	40.1184	45.1357	OK
CUFF.196	-	-	CUFF.196	DFFA	TSS12682	chr1:10516593-10532613	-	-	6.0217	5.61753	6.42588	OK
CUFF.198	-	-	CUFF.198	-	-	chr1:11358505-11359598	-	-	0.782218	0.460727	1.10371	OK
CUFF.199	-	-	CUFF.199	-	-	chr1:11356211-11358405	-	-	0.761417	0.546721	0.976112	OK
PTCHD2	-	-	PTCHD2	PTCHD2	TSS8378	chr1:11539294-11597640	-	-	0.066048	0.0262195	0.105876	OK
DRAXIN	-	-	DRAXIN	DRAXIN	TSS29153	chr1:11751780-11780336	-	-	0.131825	0.0321747	0.231476	OK
CUFF.202	-	-	CUFF.202	FBXO6	TSS12267	chr1:11724149-11734409	-	-	6.5429	5.72643	7.35936	OK
CUFF.203	-	-	CUFF.203	-	-	chr1:11784733-11785912	-	-	0.924896	0.592664	1.25713	OK
CUFF.207	-	-	CUFF.207	-	-	chr1:11811069-11812493	-	-	0.360624	0.172688	0.54856	OK
CUFF.208	-	-	CUFF.208	-	-	chr1:11812897-11814301	-	-	0.537435	0.308272	0.766598	OK
CUFF.204	-	-	CUFF.204	UBIAD1	TSS9141	chr1:11333254-11348491	-	-	5.15139	4.6676	5.63518	OK
CUFF.209	-	-	CUFF.209	-	-	chr1:11814355-11814817	-	-	1.51823	0.727016	2.30944	OK
CUFF.210	-	-	CUFF.210	SRM	TSS13662	chr1:11114642-11120091	-	-	113.76	108.36	119.161	OK
NPPB	-	-	NPPB	NPPB	TSS29549	chr1:11917520-11918992	-	-	0.0566271	0	0.169881	OK
CUFF.212	-	-	CUFF.212	MAD2L2	TSS1114,TSS3086	chr1:11734536-11751678	-	-	33.1651	30.6775	35.6527	OK
CUFF.216	-	-	CUFF.216	-	-	chr1:12035802-12036671	-	-	0.901403	0.507999	1.29481	OK
CUFF.218	-	-	CUFF.218	AGTRAP	TSS22940	chr1:11796141-11810828	-	-	48.3929	45.3051	51.4807	OK
CUFF.201	-	-	CUFF.201	H6PD	TSS7885	chr1:9294862-9331398	-	-	10.9863	10.4775	11.4951	OK
CUFF.219	-	-	CUFF.219	KIAA2013	TSS4863	chr1:11979644-11986485	-	-	23.644	22.1984	25.0897	OK
CUFF.220	-	-	CUFF.220	TNFRSF8	TSS19328,TSS23328	chr1:12123433-12204271	-	-	0.505902	0.347187	0.664618	OK
CUFF.221	-	-	CUFF.221	TARDBP	TSS10464	chr1:11072678-11085549	-	-	44.3331	42.3504	46.3158	OK
CUFF.230	-	-	CUFF.230	MIIP	TSS24691	chr1:12079298-12092106	-	-	25.1522	23.5458	26.7586	OK
CUFF.225	-	-	CUFF.225	EXOSC10	TSS10999	chr1:11126613-11159938	-	-	67.9092	63.6439	72.1745	OK
CUFF.231	-	-	CUFF.231	MIR4632,TNFRSF1B	TSS28968,TSS9016	chr1:12227059-12269284	-	-	21.2452	19.7856	22.7048	OK
AADACL3	-	-	AADACL3	AADACL3	TSS1551	chr1:12776117-12788726	-	-	0	0	0	OK
C1orf158	-	-	C1orf158	C1orf158	TSS22281	chr1:12806162-12821102	-	-	0	0	0	OK
PRAMEF12	-	-	PRAMEF12	PRAMEF12	TSS22797	chr1:12834983-12838048	-	-	0.0186929	0	0.0560787	OK
PRAMEF2	-	-	PRAMEF2	PRAMEF2	TSS19934	chr1:12916940-12921764	-	-	0	0	0	OK
CUFF.233	-	-	CUFF.233	HNRNPCL1,LOC649330	TSS20315,TSS29599	chr1:12907235-12908578	-	-	0	0	0	OK
PRAMEF1	-	-	PRAMEF1	PRAMEF1	TSS15127	chr1:12851545-12856777	-	-	0.0101226	0	0.0404902	OK
PRAMEF11	-	-	PRAMEF11	PRAMEF11	TSS18865	chr1:12884467-12891264	-	-	0.0437196	0	0.115907	OK
CUFF.200	-	-	CUFF.200	UBE4B	TSS29616	chr1:10093040-10241296	-	-	12.8293	11.8915	13.7672	OK
PRAMEF10	-	-	PRAMEF10	PRAMEF10	TSS10873	chr1:12952726-12958094	-	-	0.0223746	0	0.0671237	OK
AADACL4	-	-	AADACL4	AADACL4	TSS14942	chr1:12704565-12727097	-	-	0	0	0	OK
PRAMEF22	-	-	PRAMEF22	PRAMEF22	TSS9265	chr1:13035542-13038381	-	-	0	0	0	OK
CUFF.234	-	-	CUFF.234	PLOD1	TSS17119	chr1:11994723-12035599	-	-	49.1673	46.6695	51.665	OK
CUFF.235	-	-	CUFF.235	PRAMEF7,PRAMEF8	TSS20574,TSS24263	chr1:12976449-12980568	-	-	0.0200188	0	0.0805217	OK
PRAMEF5	-	-	PRAMEF5	PRAMEF5	TSS21506	chr1:13108513-13117751	-	-	0.0364797	0	0.0985558	OK
CUFF.236	-	-	CUFF.236	MFN2	TSS17597	chr1:12040237-12073572	-	-	17.4905	16.5253	18.4557	OK
PRAMEF6	-	-	PRAMEF6	PRAMEF6	TSS6588	chr1:12998301-13007406	-	-	0.0387141	0	0.0937919	OK
PRAMEF4	-	-	PRAMEF4	PRAMEF4	TSS21867	chr1:12939032-12946025	-	-	0.0614722	0	0.143571	OK
LOC440563	-	-	LOC440563	LOC440563	TSS1450	chr1:13182959-13184326	-	-	0.030526	0	0.0915779	OK
PRAMEF8	-	-	PRAMEF8	PRAMEF8	TSS29292	chr1:13386646-13390765	-	-	0.00601593	0	0.0421115	OK
CUFF.240	-	-	CUFF.240	PRAMEF22,PRAMEF3	TSS12383,TSS4657	chr1:13328195-13331692	-	-	0	0	0	OK
PRAMEF16	-	-	PRAMEF16	PRAMEF16	TSS5200	chr1:13495253-13498259	-	-	0	0	0	OK
PRAMEF19	-	-	PRAMEF19	PRAMEF19	TSS28300	chr1:13474052-13477569	-	-	0.0154704	0	0.0464111	OK
FBXO2	-	-	FBXO2	FBXO2	TSS9076	chr1:11708417-11714888	-	-	4.90435	4.24707	5.56163	OK
CUFF.239	-	-	CUFF.239	FBXO44	TSS229,TSS24742	chr1:11714431-11723384	-	-	16.1095	15.1864	17.0327	OK
CUFF.243	-	-	CUFF.243	PRAMEF7,PRAMEF8	TSS27064,TSS6936	chr1:13607430-13611550	-	-	0.0200188	0	0.0805087	OK
CUFF.244	-	-	CUFF.244	PRAMEF13,PRAMEF14	TSS28326	chr1:13447413-13452656	-	-	0.0378838	0	0.11534	OK
CUFF.245	-	-	CUFF.245	PRAMEF20,PRAMEF21	TSS17674,TSS9865	chr1:13516065-13526943	-	-	0	0	0	OK
CUFF.247	-	-	CUFF.247	PRAMEF20,PRAMEF21	TSS21227,TSS5468	chr1:13736906-13747803	-	-	0	0	0	OK
CUFF.242	-	-	CUFF.242	PRAMEF15,PRAMEF9	TSS14963	chr1:13421175-13428191	-	-	0.0279506	0	0.097486	OK
CUFF.248	-	-	CUFF.248	DHRS3	TSS23930	chr1:12627879-12677820	-	-	26.1188	24.3765	27.8611	OK
PRAMEF18	-	-	PRAMEF18	PRAMEF18	TSS7292	chr1:13694888-13698405	-	-	0.0154704	0	0.0464111	OK
CUFF.241	-	-	CUFF.241	PRAMEF5,PRAMEF6	TSS10866,TSS3038	chr1:13359818-13369057	-	-	0.0445863	0	0.126858	OK
PRAMEF14	-	-	PRAMEF14	PRAMEF14	TSS16824	chr1:13668268-13673511	-	-	0.00782701	0	0.039135	OK
CUFF.246	-	-	CUFF.246	PRAMEF15,PRAMEF9	TSS1182	chr1:13641972-13648988	-	-	0.0279506	0	0.097486	OK
PRAMEF17	-	-	PRAMEF17	PRAMEF17	TSS16846	chr1:13716087-13719064	-	-	0	0	0	OK
CUFF.211	-	-	CUFF.211	CASZ1	TSS21824	chr1:10696665-10856733	-	-	5.8678	5.45849	6.27711	OK
CUFF.213	-	-	CUFF.213	-	-	chr1:10703724-10704462	-	-	0.579615	0.230094	0.929136	OK
CUFF.214	-	-	CUFF.214	-	-	chr1:10709971-10710370	-	-	1.2809	0.453838	2.10796	OK
CUFF.215	-	-	CUFF.215	-	-	chr1:10711896-10712257	-	-	2.28625	1.09479	3.47771	OK
CUFF.217	-	-	CUFF.217	-	-	chr1:10712740-10713331	-	-	2.19364	1.40566	2.98162	OK
LRRC38	-	-	LRRC38	LRRC38	TSS16285	chr1:13801444-13840242	-	-	0.0868789	0.00917205	0.164586	OK
CTRC	-	-	CTRC	CTRC	TSS26309	chr1:15764937-15773153	-	-	0.247055	0.0183589	0.475752	OK
CELA2A	-	-	CELA2A	CELA2A	TSS10885	chr1:15783222-15798586	-	-	0	0	0	OK
CUFF.223	-	-	CUFF.223	MTOR	TSS10108	chr1:11166587-11322608	-	-	20.246	18.8692	21.6228	OK
MTOR-AS1	-	-	MTOR-AS1	MTOR-AS1	TSS104	chr1:11203954-11209595	-	-	0	0	0	OK
ANGPTL7	-	-	ANGPTL7	ANGPTL7	TSS27548	chr1:11249397-11256038	-	-	0.526077	0.347446	0.704708	OK
CUFF.251	-	-	CUFF.251	PDPN	TSS28214,TSS3029	chr1:13910251-13944452	-	-	12.9166	12.055	13.7783	OK
CUFF.249	-	-	CUFF.249	CELA2B	TSS23412	chr1:15802595-15818529	-	-	0.260986	0.0896728	0.4323	OK
CUFF.252	-	-	CUFF.252	-	-	chr1:15816246-15817779	-	-	0.608566	0.374368	0.842765	OK
CUFF.254	-	-	CUFF.254	CASP9	TSS12558,TSS7374	chr1:15818768-15851285	-	-	7.32883	6.60558	8.05208	OK
CUFF.222	-	-	CUFF.222	KIF1B	TSS2521	chr1:10270763-10441661	-	-	12.0158	11.4389	12.5926	OK
CUFF.232	-	-	CUFF.232	-	-	chr1:10323042-10323336	-	-	3.18988	1.48482	4.89494	OK
TMEM82	-	-	TMEM82	TMEM82	TSS12400	chr1:16068986-16074292	-	-	0	0	0	OK
C1orf64	-	-	C1orf64	C1orf64	TSS29663	chr1:16330730-16333184	-	-	0	0	0	OK
CUFF.264	-	-	CUFF.264	-	-	chr1:16267029-16268329	-	-	0.613227	0.356217	0.870238	OK
CUFF.265	-	-	CUFF.265	SLC25A34	TSS29564	chr1:16062808-16067884	-	-	3.36235	2.93878	3.78593	OK
FAM131C	-	-	FAM131C	FAM131C	TSS29996	chr1:16384263-16400127	-	-	0.197134	0.0698471	0.324421	OK
CUFF.268	-	-	CUFF.268	RPL22	TSS7702	chr1:6245079-6259679	-	-	325.154	310.988	339.32	OK
CUFF.272	-	-	CUFF.272	EFHD2	TSS17822	chr1:15736390-15756839	-	-	64.0337	60.794	67.2733	OK
CUFF.257	-	-	CUFF.257	MTHFR	TSS5294	chr1:11845783-11866160	-	-	3.85697	3.57123	4.1427	OK
CUFF.258	-	-	CUFF.258	NPPA	TSS1811	chr1:11905766-11907840	-	-	0	0	0	OK
CUFF.259	-	-	CUFF.259	CLCN6,NPPA-AS1	TSS11837,TSS26561	chr1:11866152-11907673	-	-	6.13558	5.67701	6.59416	OK
CUFF.260	-	-	CUFF.260	-	-	chr1:11863197-11864029	-	-	0.498252	0.197795	0.79871	OK
CUFF.274	-	-	CUFF.274	FBLIM1	TSS17000,TSS18999,TSS20374	chr1:16085254-16113084	-	-	12.153	11.2991	13.0069	OK
CUFF.255	-	-	CUFF.255	SNORA59A,VPS13D	TSS23335,TSS2851	chr1:12290112-12572098	-	-	7.08343	6.42793	7.73894	OK
CUFF.261	-	-	CUFF.261	-	-	chr1:12322537-12323543	-	-	0.395488	0.157	0.633977	OK
CUFF.276	-	-	CUFF.276	-	-	chr1:12567559-12568488	-	-	2.09692	1.51938	2.67447	OK
CUFF.277	-	-	CUFF.277	-	-	chr1:16541981-16543909	-	-	0.529564	0.26346	0.795669	OK
CUFF.278	-	-	CUFF.278	-	-	chr1:16541981-16543127	-	-	0.376202	0.100394	0.65201	OK
CUFF.283	-	-	CUFF.283	ZBTB17	TSS6479	chr1:16268363-16302627	-	-	15.2791	14.3163	16.2419	OK
CUFF.280	-	-	CUFF.280	PLEKHM2	TSS14689	chr1:16010826-16061264	-	-	28.0365	26.5429	29.5302	OK
CUFF.281	-	-	CUFF.281	ARHGEF19	TSS15711	chr1:16524367-16539104	-	-	3.37576	2.74929	4.00223	OK
CUFF.284	-	-	CUFF.284	-	-	chr1:16526404-16527038	-	-	0.964668	0.46194	1.4674	OK
CUFF.285	-	-	CUFF.285	-	-	chr1:16573351-16576360	-	-	1.9073	1.61766	2.19694	OK
CUFF.286	-	-	CUFF.286	RSG1	TSS23766	chr1:16555174-16563659	-	-	1.62518	1.3736	1.87675	OK
CUFF.263	-	-	CUFF.263	DNAJC16	TSS4291	chr1:15853351-15898228	-	-	2.82165	1.99348	3.64982	OK
CUFF.266	-	-	CUFF.266	AGMAT	TSS29946	chr1:15898193-15911605	-	-	0.88203	0.683428	1.08063	OK
MIR3675	-	-	MIR3675	MIR3675	TSS18929	chr1:17007749-17007823	-	-	0	0	0	OK
SPATA21	-	-	SPATA21	SPATA21	TSS9652	chr1:16725137-16763919	-	-	0	0	0	OK
CUFF.290	-	-	CUFF.290	MST1P2	TSS21212	chr1:16971254-16976915	-	-	1.98104	1.6857	2.27637	OK
ESPNP	-	-	ESPNP	ESPNP	TSS26748	chr1:17017712-17046652	-	-	0.0327445	0	0.0791167	OK
MIR3675	-	-	MIR3675	MIR3675	TSS5395	chr1:17185443-17185516	-	-	0	0	0	OK
CUFF.294	-	-	CUFF.294	EPHA2	TSS2791	chr1:16450830-16482582	-	-	31.2263	29.1246	33.328	OK
CUFF.291	-	-	CUFF.291	FBXO42	TSS19785	chr1:16576447-16678948	-	-	8.25241	7.55578	8.94905	OK
CUFF.293	-	-	CUFF.293	-	-	chr1:16608241-16608670	-	-	1.70581	0.816843	2.59478	OK
CUFF.297	-	-	CUFF.297	-	-	chr1:17215056-17215585	-	-	1.72019	0.944137	2.49625	OK
CUFF.298	-	-	CUFF.298	-	-	chr1:17215709-17216056	-	-	4.67594	2.86924	6.48265	OK
CUFF.296	-	-	CUFF.296	MST1L	TSS2460	chr1:17081128-17090975	-	-	0.847265	0.505186	1.18935	OK
CUFF.273	-	-	CUFF.273	PRDM2	TSS17578,TSS25486,TSS3163	chr1:14026734-14151574	-	-	8.15063	7.48596	8.81529	OK
CUFF.292	-	-	CUFF.292	-	-	chr1:14109829-14110568	-	-	0.841614	0.420807	1.26242	OK
CUFF.295	-	-	CUFF.295	-	-	chr1:14111047-14111561	-	-	0.948816	0.376658	1.52097	OK
CUFF.300	-	-	CUFF.300	-	-	chr1:14111916-14112444	-	-	1.0784	0.480213	1.67659	OK
CUFF.289	-	-	CUFF.289	HSPB7	TSS20807	chr1:16340517-16345285	-	-	70.6531	67.4306	73.8757	OK
CUFF.299	-	-	CUFF.299	CLCNKA	TSS10117	chr1:16348388-16360545	-	-	0.383682	0.139334	0.628031	OK
CUFF.301	-	-	CUFF.301	CLCNKB	TSS13953,TSS24698	chr1:16370230-16383821	-	-	0.167526	0.0114177	0.323634	OK
KAZN	-	-	KAZN	KAZN	TSS16319,TSS19764,TSS25304,TSS2695	chr1:14925212-15444544	-	-	0.317387	0.205314	0.429461	OK
TMEM51-AS1	-	-	TMEM51-AS1	TMEM51-AS1	TSS21728	chr1:15438310-15478960	-	-	0.206912	0.144616	0.269207	OK
CUFF.279	-	-	CUFF.279	TMEM51	TSS16005,TSS23091	chr1:15479027-15546974	-	-	7.15204	6.28042	8.02367	OK
PADI6	-	-	PADI6	PADI6	TSS1035	chr1:17698740-17728195	-	-	0	0	0	OK
PADI3	-	-	PADI3	PADI3	TSS14204	chr1:17575592-17610727	-	-	0.0100249	0	0.0300748	OK
PADI4	-	-	PADI4	PADI4	TSS10590	chr1:17634689-17690495	-	-	0.0432768	0	0.0932486	OK
CUFF.303	-	-	CUFF.303	-	-	chr1:17519795-17521052	-	-	0.60169	0.335911	0.867469	OK
CUFF.304	-	-	CUFF.304	-	-	chr1:17521110-17524129	-	-	1.12854	0.901805	1.35528	OK
ACTL8	-	-	ACTL8	ACTL8	TSS1096	chr1:18081807-18153558	-	-	0	0	0	OK
TAS1R2	-	-	TAS1R2	TAS1R2	TSS6955	chr1:19166092-19186155	-	-	0	0	0	OK
KLHDC7A	-	-	KLHDC7A	KLHDC7A	TSS28242	chr1:18807423-18812480	-	-	0	0	0	OK
CUFF.305	-	-	CUFF.305	PADI1	TSS8742	chr1:17531620-17572501	-	-	0.826921	0.606288	1.04755	OK
CUFF.307	-	-	CUFF.307	SDHB	TSS26526	chr1:17345224-17380665	-	-	50.2666	47.1407	53.3925	OK
CUFF.308	-	-	CUFF.308	SZRD1	TSS13291	chr1:16693524-16724643	-	-	37.7788	36.2444	39.3132	OK
CUFF.302	-	-	CUFF.302	DDI2,RSC1A1	TSS11649,TSS16774	chr1:15943952-15995538	-	-	3.90648	3.63192	4.18104	OK
CUFF.250	-	-	CUFF.250	FHAD1	TSS4265	chr1:15573767-15724763	-	-	1.42887	0.641023	2.21673	OK
CUFF.309	-	-	CUFF.309	PAX7	TSS18822	chr1:18957499-19075360	-	-	0.154554	0.0825611	0.226547	OK
IGSF21	-	-	IGSF21	IGSF21	TSS25789	chr1:18434239-18704977	-	-	0.408592	0.240661	0.576523	OK
CUFF.311	-	-	CUFF.311	-	-	chr1:19586708-19587688	-	-	0.408065	0.161992	0.654137	OK
CUFF.287	-	-	CUFF.287	FLJ37453,UQCRHL	TSS16329,TSS6716	chr1:16133656-16174642	-	-	0	0	0	OK
CUFF.288	-	-	CUFF.288	SPEN	TSS21497	chr1:16174315-16266955	-	-	20.2271	18.7892	21.6651	OK
CUFF.310	-	-	CUFF.310	IFFO2	TSS14108	chr1:19230773-19282826	-	-	1.87269	1.6489	2.09647	OK
CUFF.314	-	-	CUFF.314	MRTO4	TSS22557	chr1:19578074-19586622	-	-	14.9599	13.8686	16.0511	OK
CUFF.312	-	-	CUFF.312	ALDH4A1	TSS23115,TSS5555	chr1:19197923-19229293	-	-	6.50871	5.93975	7.07768	OK
MIR4695	-	-	MIR4695	MIR4695	TSS5756	chr1:19209695-19209769	-	-	0	0	0	OK
CUFF.316	-	-	CUFF.316	PQLC2	TSS28352	chr1:19638739-19655794	-	-	9.62865	8.27389	10.9834	OK
CUFF.321	-	-	CUFF.321	PADI2	TSS19203	chr1:17393249-17445948	-	-	63.7008	61.1194	66.2822	OK
CUFF.313	-	-	CUFF.313	ARHGEF10L	TSS20151,TSS27163	chr1:17866329-18024370	-	-	6.80747	3.67076	9.94417	OK
CUFF.318	-	-	CUFF.318	-	-	chr1:18016686-18017432	-	-	1.24728	0.734649	1.75991	OK
CUFF.315	-	-	CUFF.315	CROCC	TSS18890	chr1:17248444-17299474	-	-	18.3338	17.1198	19.5479	OK
CUFF.320	-	-	CUFF.320	-	-	chr1:17271104-17271549	-	-	1.07295	0.380159	1.76574	OK
CUFF.324	-	-	CUFF.324	-	-	chr1:17277641-17278513	-	-	1.49599	0.984236	2.00774	OK
PLA2G2E	-	-	PLA2G2E	PLA2G2E	TSS1117	chr1:20246799-20250110	-	-	0	0	0	OK
RNF186	-	-	RNF186	RNF186	TSS1584	chr1:20140521-20141771	-	-	0	0	0	OK
HTR6	-	-	HTR6	HTR6	TSS18285	chr1:19991779-20006055	-	-	0.0166508	0	0.0499525	OK
CUFF.323	-	-	CUFF.323	MFAP2	TSS23921,TSS7808	chr1:17300998-17308081	-	-	60.6092	57.0373	64.1811	OK
CUFF.325	-	-	CUFF.325	ATP13A2	TSS26835	chr1:17312452-17338423	-	-	15.6525	14.8113	16.4936	OK
CUFF.206	-	-	CUFF.206	PEX14	TSS428	chr1:10535002-10690815	-	-	12.9197	0	26.1933	OK
CUFF.328	-	-	CUFF.328	PLA2G2A	TSS9775,TSS9856	chr1:20301923-20306932	-	-	6.31725	5.28169	7.3528	OK
PLA2G2C	-	-	PLA2G2C	PLA2G2C	TSS20476	chr1:20490483-20501687	-	-	0	0	0	OK
CUFF.330	-	-	CUFF.330	-	-	chr1:20520157-20521165	-	-	0.358685	0.127086	0.590283	OK
CUFF.326	-	-	CUFF.326	RCC2	TSS14089,TSS9464	chr1:17733250-17766250	-	-	63.7962	61.1638	66.4286	OK
CUFF.327	-	-	CUFF.327	-	-	chr1:17735954-17736212	-	-	7.0657	4.10439	10.027	OK
CUFF.333	-	-	CUFF.333	PLA2G2D	TSS18952	chr1:20439142-20446059	-	-	1.34238	0.94713	1.73764	OK
CUFF.334	-	-	CUFF.334	LOC339505	TSS20657	chr1:20686293-20755287	-	-	0.0251325	0	0.0837096	OK
CUFF.329	-	-	CUFF.329	PLA2G2F	TSS26956	chr1:20465822-20476879	-	-	0.213551	0	0.693938	OK
CAMK2N1	-	-	CAMK2N1	CAMK2N1	TSS10986	chr1:20808883-20812728	-	-	5.12774	4.59188	5.66361	OK
CUFF.331	-	-	CUFF.331	PLA2G5	TSS11770	chr1:20396700-20418394	-	-	0.332809	0.163087	0.50253	OK
CUFF.335	-	-	CUFF.335	-	-	chr1:20510786-20512987	-	-	1.29848	0.551023	2.04594	OK
UBXN10	-	-	UBXN10	UBXN10	TSS17285	chr1:20512577-20519942	-	-	0.215913	0.119354	0.312472	OK
CDA	-	-	CDA	CDA	TSS24316	chr1:20915443-20945400	-	-	0.533045	0.248121	0.81797	OK
VWA5B1	-	-	VWA5B1	VWA5B1	TSS27797	chr1:20617411-20681387	-	-	0.00703325	0	0.0210997	OK
MUL1	-	-	MUL1	MUL1	TSS3497	chr1:20825940-20834674	-	-	8.72046	8.03604	9.40487	OK
CUFF.337	-	-	CUFF.337	FAM43B	TSS16910	chr1:20878931-20882513	-	-	1.66659	1.38278	1.95041	OK
CUFF.332	-	-	CUFF.332	TMCO4	TSS17160	chr1:20008705-20126751	-	-	2.81987	1.4388	4.20094	OK
CUFF.336	-	-	CUFF.336	-	-	chr1:20069925-20070736	-	-	1.3561	0.852458	1.85975	OK
CUFF.317	-	-	CUFF.317	AKR7A3,AKR7L	TSS8100,TSS9055	chr1:19592348-19615888	-	-	1.44754	1.00461	1.89047	OK
CUFF.319	-	-	CUFF.319	-	-	chr1:19589158-19589999	-	-	0.44695	0.15836	0.735539	OK
CUFF.322	-	-	CUFF.322	-	-	chr1:19590050-19590770	-	-	0.652717	0.274441	1.03099	OK
LOC100506730	-	-	LOC100506730	LOC100506730	TSS11632	chr1:19619740-19622230	-	-	0.794901	0.587751	1.00205	OK
CUFF.339	-	-	CUFF.339	AKR7A2	TSS5619	chr1:19629201-19638640	-	-	19.5532	17.9279	21.1786	OK
CUFF.340	-	-	CUFF.340	KIF17	TSS10446	chr1:20990506-21044317	-	-	2.37535	1.83339	2.9173	OK
CUFF.344	-	-	CUFF.344	-	-	chr1:21749696-21749901	-	-	9.20977	4.50691	13.9126	OK
CUFF.341	-	-	CUFF.341	EMC1	TSS2663	chr1:19540744-19578053	-	-	4.76717	4.42656	5.10779	OK
CUFF.342	-	-	CUFF.342	-	-	chr1:19538335-19540197	-	-	0.410459	0	7.54623	OK
CUFF.184	-	-	CUFF.184	RERE	TSS20107,TSS7449	chr1:8412463-8877699	-	-	16.3899	15.554	17.2259	OK
CUFF.262	-	-	CUFF.262	-	-	chr1:8571467-8572069	-	-	0.827907	0.348102	1.30771	OK
CUFF.267	-	-	CUFF.267	-	-	chr1:8572323-8572984	-	-	1.22672	0.669211	1.78422	OK
CUFF.306	-	-	CUFF.306	-	-	chr1:8667441-8669147	-	-	0.471589	0	1.49538	OK
CUFF.338	-	-	CUFF.338	-	-	chr1:8835055-8835994	-	-	1.01543	0.601973	1.4289	OK
CUFF.343	-	-	CUFF.343	OTUD3	TSS19841	chr1:20208887-20239437	-	-	3.23886	2.91089	3.56684	OK
CUFF.345	-	-	CUFF.345	SH2D5	TSS2642	chr1:21046221-21059133	-	-	6.12394	5.61267	6.6352	OK
ALPL	-	-	ALPL	ALPL	TSS4799	chr1:21835857-21904905	-	-	6.88741	6.24351	7.53131	OK
CUFF.346	-	-	CUFF.346	RAP1GAP	TSS11682,TSS26014	chr1:21922707-21995856	-	-	0.154624	0.0615913	0.247657	OK
CUFF.347	-	-	CUFF.347	NBPF3	TSS11053	chr1:21766620-21811393	-	-	3.15023	2.64707	3.65338	OK
CUFF.348	-	-	CUFF.348	-	-	chr1:21782126-21782886	-	-	0.609031	0.256073	0.961989	OK
CELA3B	-	-	CELA3B	CELA3B	TSS1817	chr1:22303417-22315847	-	-	0	0	0	OK
CELA3A	-	-	CELA3A	CELA3A	TSS16509	chr1:22328148-22339035	-	-	0	0	0	OK
CUFF.349	-	-	CUFF.349	LINC00339	TSS16382,TSS4101	chr1:22351706-22357775	-	-	12.0002	10.7244	13.276	OK
EPHA8	-	-	EPHA8	EPHA8	TSS28698	chr1:22890003-22930087	-	-	0.0538231	0	0.128828	OK
CUFF.350	-	-	CUFF.350	USP48	TSS21473	chr1:22004791-22109688	-	-	17.4035	16.3771	18.4299	OK
CUFF.351	-	-	CUFF.351	-	-	chr1:22051909-22053411	-	-	1.60757	1.21974	1.99539	OK
CUFF.356	-	-	CUFF.356	LOC729059	TSS26276	chr1:23337326-23342343	-	-	0	0	0	OK
CUFF.354	-	-	CUFF.354	ZBTB40	TSS15725	chr1:22778343-22857650	-	-	3.13914	2.8827	3.39557	OK
CUFF.352	-	-	CUFF.352	PINK1	TSS6856	chr1:20959947-20978004	-	-	33.6843	31.9532	35.4154	OK
CUFF.357	-	-	CUFF.357	DDOST	TSS29319	chr1:20978259-20988037	-	-	76.9733	73.2959	80.6507	OK
CUFF.360	-	-	CUFF.360	-	-	chr1:23606597-23606947	-	-	1.61252	0.571336	2.6537	OK
CUFF.361	-	-	CUFF.361	-	-	chr1:23612917-23614052	-	-	0.530146	0.272987	0.787304	OK
CUFF.359	-	-	CUFF.359	UBR4	TSS21899	chr1:19400999-19536746	-	-	137.963	131.075	144.851	OK
CUFF.363	-	-	CUFF.363	-	-	chr1:23607521-23612864	-	-	0.811545	0.634345	0.988745	OK
CUFF.364	-	-	CUFF.364	-	-	chr1:23607824-23612864	-	-	1.83199	1.54761	2.11636	OK
CUFF.365	-	-	CUFF.365	-	-	chr1:23628492-23629184	-	-	1.0881	0.588143	1.58807	OK
CUFF.366	-	-	CUFF.366	CAPZB	TSS21175,TSS606	chr1:19665266-19812066	-	-	132.117	126.809	137.425	OK
CUFF.367	-	-	CUFF.367	-	-	chr1:23635184-23636087	-	-	0.409535	0.145103	0.673967	OK
CUFF.368	-	-	CUFF.368	-	-	chr1:23631045-23634378	-	-	1.7411	1.47052	2.01168	OK
CUFF.362	-	-	CUFF.362	EPHB2	TSS26918	chr1:23037330-23241823	-	-	4.24932	3.75629	4.74234	OK
MIR4253	-	-	MIR4253	MIR4253	TSS23824	chr1:23189651-23189719	-	-	0	0	0	OK
MIR4684	-	-	MIR4684	MIR4684	TSS1460	chr1:23046009-23046091	-	-	0	0	0	OK
CUFF.369	-	-	CUFF.369	HP1BP3	TSS23750	chr1:21069170-21113795	-	-	44.6983	42.8654	46.5311	OK
CUFF.373	-	-	CUFF.373	-	-	chr1:23682779-23683820	-	-	1.07016	0.685748	1.45457	OK
CUFF.375	-	-	CUFF.375	-	-	chr1:23875724-23876659	-	-	0.392574	0.139094	0.646053	OK
CUFF.376	-	-	CUFF.376	-	-	chr1:23902935-23904042	-	-	0.756818	0.426515	1.08712	OK
CUFF.378	-	-	CUFF.378	ZNF436	TSS25766,TSS3139	chr1:23685686-23696357	-	-	2.51661	2.23453	2.7987	OK
CUFF.379	-	-	CUFF.379	C1orf213	TSS18008,TSS22874	chr1:23695463-23698330	-	-	0.866605	0.628702	1.10451	OK
CUFF.377	-	-	CUFF.377	MDS2	TSS13030	chr1:23953823-23967056	-	-	0.0701606	0	0.29925	OK
CUFF.372	-	-	CUFF.372	ECE1	TSS12021,TSS24798,TSS4780,TSS6088	chr1:21543739-21672034	-	-	34.5118	32.6716	36.3521	OK
CUFF.374	-	-	CUFF.374	LOC100506801	TSS3355	chr1:21619106-21626362	-	-	0.495326	0.323296	0.667356	OK
CUFF.382	-	-	CUFF.382	TCEA3	TSS29919	chr1:23707554-23751263	-	-	13.497	12.1483	14.8458	OK
CUFF.381	-	-	CUFF.381	E2F2	TSS14657	chr1:23832919-23857712	-	-	1.51956	1.31969	1.71942	OK
CUFF.385	-	-	CUFF.385	C1QB	TSS29324	chr1:22979681-22988029	-	-	295.701	281.911	309.491	OK
CUFF.387	-	-	CUFF.387	ASAP3	TSS18862	chr1:23755055-23810750	-	-	7.639	7.06889	8.20912	OK
CUFF.390	-	-	CUFF.390	ID3	TSS9934	chr1:23884420-23886285	-	-	95.7871	90.6276	100.947	OK
CUFF.383	-	-	CUFF.383	CDC42	TSS163	chr1:22379119-22419436	-	-	81.6052	77.5574	85.653	OK
WNT4	-	-	WNT4	WNT4	TSS17979	chr1:22443797-22469519	-	-	0	0	0	OK
CUFF.391	-	-	CUFF.391	-	-	chr1:22426629-22427797	-	-	0.603234	0.33346	0.873009	OK
CUFF.388	-	-	CUFF.388	HNRNPR	TSS15517	chr1:23636275-23670853	-	-	40.7752	38.9511	42.5992	OK
CUFF.393	-	-	CUFF.393	-	-	chr1:24115558-24116381	-	-	1.14782	0.688276	1.60736	OK
MIR378F	-	-	MIR378F	MIR378F	TSS21434	chr1:24255559-24255637	-	-	0	0	0	OK
CUFF.397	-	-	CUFF.397	-	-	chr1:24292207-24292872	-	-	1.14655	0.619736	1.67337	OK
CUFF.398	-	-	CUFF.398	-	-	chr1:24291329-24292140	-	-	3.92802	3.0649	4.79113	OK
CUFF.400	-	-	CUFF.400	PITHD1	TSS6813	chr1:24104875-24114963	-	-	21.6437	20.1118	23.1756	OK
CUFF.401	-	-	CUFF.401	FUCA1	TSS3197	chr1:24171566-24194859	-	-	14.9804	13.7905	16.1703	OK
CUFF.402	-	-	CUFF.402	-	-	chr1:24378419-24379143	-	-	0.540057	0.191349	0.888765	OK
CUFF.403	-	-	CUFF.403	GALE	TSS17362,TSS24436,TSS29746	chr1:24122088-24127294	-	-	9.83228	8.8064	10.8582	OK
CNR2	-	-	CNR2	CNR2	TSS12686	chr1:24200459-24239817	-	-	0.0564264	0	0.121582	OK
PNRC2	-	-	PNRC2	PNRC2	TSS21595	chr1:24286300-24289949	-	-	20.2739	19.2254	21.3224	OK
LOC284632	-	-	LOC284632	LOC284632	TSS14421	chr1:24526729-24538180	-	-	0	0	0	OK
CUFF.405	-	-	CUFF.405	-	-	chr1:24801871-24802541	-	-	0.956008	0.478004	1.43401	OK
CUFF.406	-	-	CUFF.406	-	-	chr1:24800613-24801449	-	-	0.675401	0.323421	1.02738	OK
CUFF.407	-	-	CUFF.407	LYPLA2	TSS21040	chr1:24117645-24122031	-	-	51.5141	48.7794	54.2489	OK
CUFF.408	-	-	CUFF.408	-	-	chr1:24865628-24867499	-	-	1.7042	1.35633	2.05206	OK
CUFF.404	-	-	CUFF.404	IL22RA1	TSS26857	chr1:24446260-24469775	-	-	0.379197	0.225827	0.532567	OK
CUFF.409	-	-	CUFF.409	HMGCL	TSS16570	chr1:24128366-24151949	-	-	23.1235	21.4776	24.7694	OK
NCMAP	-	-	NCMAP	NCMAP	TSS27323	chr1:24882566-24935818	-	-	0.0237733	0	0.0512243	OK
CUFF.422	-	-	CUFF.422	C1QA,C1QC	TSS12166,TSS24516	chr1:22963117-22974603	-	-	462.891	446.83	478.952	OK
CUFF.425	-	-	CUFF.425	-	-	chr1:25559155-25559786	-	-	0.647229	0.229321	1.06514	OK
CUFF.414	-	-	CUFF.414	IFNLR1	TSS22918	chr1:24480646-24513765	-	-	0.638437	0.474829	0.802045	OK
CUFF.418	-	-	CUFF.418	-	-	chr1:24488591-24489204	-	-	0.673081	0.238481	1.10768	OK
CUFF.421	-	-	CUFF.421	-	-	chr1:24489541-24490659	-	-	0.666536	0.375636	0.957436	OK
CUFF.429	-	-	CUFF.429	RCAN3AS	TSS13350	chr1:24822822-24828850	-	-	0	0	0	OK
CUFF.431	-	-	CUFF.431	RCAN3	TSS12954,TSS15016,TSS24862,TSS8550	chr1:24828840-24863510	-	-	2.09963	1.73437	2.46489	OK
CUFF.435	-	-	CUFF.435	SYF2	TSS4171	chr1:25548766-25559013	-	-	24.9378	23.2132	26.6624	OK
CUFF.415	-	-	CUFF.415	NIPAL3	TSS20792	chr1:24742244-24799473	-	-	3.56124	3.23383	3.88865	OK
CUFF.436	-	-	CUFF.436	SRRM1	TSS21832	chr1:24969593-24999772	-	-	24.2535	22.9738	25.5332	OK
CUFF.411	-	-	CUFF.411	GRHL3	TSS3457,TSS7157,TSS7887	chr1:24645811-24690970	-	-	0.0119528	0	0.0799581	OK
CUFF.423	-	-	CUFF.423	STPG1	TSS29806,TSS8923	chr1:24683488-24741587	-	-	3.93309	2.50191	5.36426	OK
CUFF.437	-	-	CUFF.437	SRSF10	TSS29939	chr1:24292936-24306953	-	-	19.8509	18.7357	20.9661	OK
CUFF.438	-	-	CUFF.438	-	-	chr1:24294472-24294950	-	-	3.4592	2.28462	4.63378	OK
CUFF.439	-	-	CUFF.439	-	-	chr1:24302992-24303332	-	-	2.55303	1.22254	3.88352	OK
CUFF.420	-	-	CUFF.420	RUNX3	TSS10284,TSS6264	chr1:25226001-25291501	-	-	2.92598	2.61905	3.23292	OK
AUNIP	-	-	AUNIP	AUNIP	TSS1643	chr1:26160496-26185848	-	-	1.23012	0.948262	1.51198	OK
CUFF.424	-	-	CUFF.424	MYOM3	TSS18895	chr1:24382530-24438665	-	-	12.8485	11.9436	13.7534	OK
CUFF.451	-	-	CUFF.451	-	-	chr1:26282458-26283372	-	-	0.48425	0.203608	0.764892	OK
CUFF.440	-	-	CUFF.440	TMEM57	TSS20502	chr1:25757387-25826698	-	-	5.63761	5.09884	6.17638	OK
CUFF.452	-	-	CUFF.452	-	-	chr1:25823889-25824214	-	-	3.5265	1.90615	5.14685	OK
CUFF.460	-	-	CUFF.460	SLC30A2	TSS15122	chr1:26364115-26372604	-	-	0.707452	0.504429	0.910474	OK
CUFF.449	-	-	CUFF.449	MAN1C1	TSS24417	chr1:25943958-26112642	-	-	2.88171	2.52132	3.24211	OK
CUFF.458	-	-	CUFF.458	EXTL1	TSS1731	chr1:26348270-26362954	-	-	0.212621	0.0748022	0.35044	OK
CUFF.463	-	-	CUFF.463	TRIM63	TSS29463	chr1:26377795-26394125	-	-	18.207	16.8009	19.613	OK
CUFF.461	-	-	CUFF.461	PAFAH2	TSS19068	chr1:26286253-26324648	-	-	4.24665	3.5009	4.99241	OK
CUFF.455	-	-	CUFF.455	MTFR1L	TSS22772,TSS27555,TSS5830	chr1:26146396-26159433	-	-	20.1101	18.6754	21.5448	OK
CUFF.457	-	-	CUFF.457	LOC646471	TSS4912	chr1:26146444-26150097	-	-	1.55047	1.30702	1.79392	OK
CUFF.433	-	-	CUFF.433	CLIC4	TSS6115	chr1:25071759-25170815	-	-	12.8879	12.0777	13.698	OK
FAM110D	-	-	FAM110D	FAM110D	TSS5984	chr1:26485510-26489119	-	-	0.757383	0.495209	1.01956	OK
CUFF.446	-	-	CUFF.446	LDLRAP1	TSS27458	chr1:25870075-25895379	-	-	6.66115	5.82225	7.50006	OK
CUFF.456	-	-	CUFF.456	PAQR7	TSS28859	chr1:26187974-26202439	-	-	10.3008	9.60286	10.9987	OK
CUFF.465	-	-	CUFF.465	-	-	chr1:26199123-26199626	-	-	0.890404	0.315481	1.46533	OK
CATSPER4	-	-	CATSPER4	CATSPER4	TSS28213	chr1:26517118-26529033	-	-	0	0	0	OK
CUFF.441	-	-	CUFF.441	C1orf151-NBL1,MINOS1,NBL1	TSS10211,TSS11941,TSS14069,TSS28516,TSS8067,TSS9322	chr1:19923470-19984949	-	-	160.916	154.038	167.794	OK
CUFF.471	-	-	CUFF.471	ZNF593	TSS9966	chr1:26496387-26497364	-	-	64.3858	59.5397	69.2319	OK
PDIK1L	-	-	PDIK1L	PDIK1L	TSS27042,TSS9545	chr1:26437655-26452039	-	-	0.939554	0.764861	1.11425	OK
CUFF.472	-	-	CUFF.472	CNKSR1	TSS21089,TSS21090	chr1:26503980-26516375	-	-	2.26764	1.82393	2.71135	OK
CUFF.473	-	-	CUFF.473	CEP85	TSS27498	chr1:26560692-26605299	-	-	5.20777	4.40476	6.01078	OK
LIN28A	-	-	LIN28A	LIN28A	TSS9209	chr1:26737268-26756219	-	-	0	0	0	OK
CUFF.475	-	-	CUFF.475	AIM1L	TSS12738	chr1:26648349-26680621	-	-	0.0775806	0	0.230714	OK
CUFF.474	-	-	CUFF.474	SEPN1	TSS14769	chr1:26126666-26144713	-	-	35.1368	33.3454	36.9282	OK
CUFF.476	-	-	CUFF.476	ZNF683	TSS22629	chr1:26688124-26699266	-	-	1.50779	1.14115	1.87443	OK
CUFF.459	-	-	CUFF.459	TMEM50A	TSS19534	chr1:25664788-25688852	-	-	39.1049	36.8538	41.356	OK
CUFF.462	-	-	CUFF.462	RHCE	TSS25495	chr1:25688739-25747363	-	-	0	0	0	OK
CUFF.479	-	-	CUFF.479	-	-	chr1:27018837-27020552	-	-	0.527463	0.32403	0.730896	OK
CUFF.482	-	-	CUFF.482	-	-	chr1:27182868-27184034	-	-	0.815989	0.501277	1.1307	OK
CUFF.483	-	-	CUFF.483	PIGV	TSS12811,TSS24650	chr1:27114453-27125108	-	-	3.47036	3.01392	3.9268	OK
CUFF.486	-	-	CUFF.486	DHDDS	TSS14474	chr1:26758772-26797795	-	-	7.91048	7.30071	8.52024	OK
NR0B2	-	-	NR0B2	NR0B2	TSS5349	chr1:27237974-27240567	-	-	0	0	0	OK
ZDHHC18	-	-	ZDHHC18	ZDHHC18	TSS26976	chr1:27153200-27182211	-	-	14.3169	13.5494	15.0844	OK
GPATCH3	-	-	GPATCH3	GPATCH3	TSS19869	chr1:27216978-27226962	-	-	6.77078	6.12101	7.42055	OK
CUFF.394	-	-	CUFF.394	NECAP2	TSS17096	chr1:16767166-16786584	-	-	32.8117	30.8951	34.7283	OK
CUFF.395	-	-	CUFF.395	CROCCP2,CROCCP3	TSS13423,TSS19875	chr1:16793930-16957401	-	-	15.9602	14.3355	17.5849	OK
CUFF.396	-	-	CUFF.396	-	-	chr1:16788200-16790252	-	-	0.690221	0.478167	0.902276	OK
CUFF.399	-	-	CUFF.399	-	-	chr1:16796942-16801352	-	-	1.3282	1.13077	1.52564	OK
CUFF.412	-	-	CUFF.412	-	-	chr1:16822656-16825291	-	-	0.558148	0	7775.13	OK
MIR3675	-	-	MIR3675	MIR3675	TSS5777	chr1:16875408-16875482	-	-	0	0	0	OK
CUFF.467	-	-	CUFF.467	-	-	chr1:16888935-16890502	-	-	4.56403	0.225022	8.90305	OK
CUFF.468	-	-	CUFF.468	NBPF1	TSS9313	chr1:16890411-16939982	-	-	2.66195	2.22332	3.10057	OK
CUFF.477	-	-	CUFF.477	-	-	chr1:16928900-16929447	-	-	0.867428	0.344349	1.39051	OK
CUFF.478	-	-	CUFF.478	-	-	chr1:16931947-16933095	-	-	1.44637	1.02311	1.86962	OK
CUFF.489	-	-	CUFF.489	GPN2	TSS5699	chr1:27202626-27216869	-	-	11.0046	10.013	11.9963	OK
CUFF.380	-	-	CUFF.380	EIF4G3	TSS25519,TSS28116,TSS657	chr1:21132784-21503381	-	-	17.2398	15.8992	18.5805	OK
CUFF.442	-	-	CUFF.442	-	-	chr1:21329494-21329978	-	-	1.13157	0.47578	1.78736	OK
CUFF.497	-	-	CUFF.497	FAM46B	TSS406	chr1:27331475-27339333	-	-	2.89156	2.4683	3.31482	OK
CUFF.493	-	-	CUFF.493	UBXN11	TSS28617,TSS4310	chr1:26608772-26644756	-	-	19.6986	18.4971	20.9002	OK
CUFF.494	-	-	CUFF.494	CD52	TSS15633	chr1:26644410-26647014	-	-	48.1546	43.5187	52.7905	OK
CD164L2	-	-	CD164L2	CD164L2	TSS11566	chr1:27705595-27709805	-	-	0.0220332	0	0.0660997	OK
FCN3	-	-	FCN3	FCN3	TSS23600	chr1:27695600-27701315	-	-	2.68565	2.0498	3.3215	OK
GPR3	-	-	GPR3	GPR3	TSS8527	chr1:27719147-27722317	-	-	0.466252	0.296001	0.636503	OK
CUFF.498	-	-	CUFF.498	MIR3917,STMN1	TSS19112,TSS26397,TSS53,TSS5520	chr1:26210676-26233368	-	-	259.304	248.221	270.387	OK
CUFF.499	-	-	CUFF.499	SYTL1	TSS4012	chr1:27668482-27680424	-	-	4.71067	3.99115	5.43019	OK
SFN	-	-	SFN	SFN	TSS3232	chr1:27189632-27190947	-	-	335.088	329.056	341.119	OK
CUFF.500	-	-	CUFF.500	SLC9A1	TSS13849	chr1:27425299-27481621	-	-	7.01938	6.47579	7.56298	OK
CUFF.487	-	-	CUFF.487	RPS6KA1	TSS26797,TSS5479	chr1:26856248-26901520	-	-	14.909	13.9552	15.8628	OK
MIR1976	-	-	MIR1976	MIR1976	TSS19013	chr1:26881032-26881084	-	-	0	0	0	OK
TMEM222	-	-	TMEM222	TMEM222	TSS24753	chr1:27648635-27662891	-	-	28.0827	26.1479	30.0175	OK
LOC644961	-	-	LOC644961	LOC644961	TSS9903	chr1:27650364-27653016	-	-	0.365497	0.232036	0.498958	OK
CUFF.496	-	-	CUFF.496	ARID1A	TSS23151	chr1:27022521-27108601	-	-	19.4532	18.5241	20.3824	OK
CUFF.426	-	-	CUFF.426	PIK3CD	TSS14713	chr1:9711789-9789172	-	-	13.2215	11.0027	15.4403	OK
CUFF.427	-	-	CUFF.427	CLSTN1	TSS826	chr1:9789076-9884550	-	-	163.352	158.188	168.517	OK
C1orf200	-	-	C1orf200	C1orf200	TSS15814	chr1:9712667-9714644	-	-	0.0730606	0	0.146157	OK
CUFF.430	-	-	CUFF.430	-	-	chr1:9740942-9747609	-	-	8.68263	6.81319	10.5521	OK
CUFF.484	-	-	CUFF.484	C1orf63	TSS22211	chr1:25568738-25664721	-	-	40.8278	38.7504	42.9053	OK
CUFF.491	-	-	CUFF.491	RHD	TSS25919	chr1:25598980-25656936	-	-	0.856636	0.523027	1.19024	OK
CUFF.504	-	-	CUFF.504	WDTC1	TSS17969	chr1:27561006-27635124	-	-	11.0407	10.3199	11.7615	OK
CUFF.506	-	-	CUFF.506	SH3BGRL3	TSS7879	chr1:26606212-26608013	-	-	407.899	389.573	426.225	OK
CUFF.505	-	-	CUFF.505	FGR	TSS20929,TSS25854,TSS3412	chr1:27938791-27961727	-	-	4.75695	4.19831	5.31559	OK
CUFF.507	-	-	CUFF.507	HMGN2	TSS13472	chr1:26798901-26803133	-	-	293.346	283.221	303.472	OK
CUFF.508	-	-	CUFF.508	AHDC1	TSS3007	chr1:27860755-27930375	-	-	4.5006	4.15671	4.8445	OK
CUFF.503	-	-	CUFF.503	NUDC	TSS3596	chr1:27248212-27273362	-	-	95.5112	91.3167	99.7058	OK
CUFF.510	-	-	CUFF.510	C1orf172	TSS23131	chr1:27276046-27287157	-	-	0.880608	0.623773	1.13744	OK
CUFF.512	-	-	CUFF.512	RPA2	TSS28600	chr1:28218032-28241236	-	-	27.0493	25.0533	29.0453	OK
CUFF.509	-	-	CUFF.509	XKR8	TSS21726	chr1:28286503-28294604	-	-	6.40572	5.74827	7.06316	OK
CUFF.513	-	-	CUFF.513	FAM76A	TSS10456	chr1:28052489-28089423	-	-	2.70964	2.36357	3.05571	OK
CUFF.514	-	-	CUFF.514	-	-	chr1:28086355-28086682	-	-	2.38416	1.06166	3.70665	OK
CUFF.511	-	-	CUFF.511	SMPDL3B	TSS29661	chr1:28261503-28285663	-	-	0.611776	0.268267	0.955285	OK
CUFF.416	-	-	CUFF.416	KDM1A	TSS21749	chr1:23345940-23410184	-	-	20.7623	19.5406	21.984	OK
CUFF.419	-	-	CUFF.419	-	-	chr1:23402150-23409766	-	-	2.5051	2.1786	2.8316	OK
MIR3115	-	-	MIR3115	MIR3115	TSS2801	chr1:23370797-23370865	-	-	0	0	0	OK
CUFF.443	-	-	CUFF.443	HTR1D,LUZP1	TSS13531,TSS29121	chr1:23410515-23521222	-	-	35.8708	34.2006	37.5409	OK
CUFF.495	-	-	CUFF.495	-	-	chr1:23503942-23504630	-	-	0.980975	0.482406	1.47954	OK
CUFF.501	-	-	CUFF.501	-	-	chr1:23526142-23528615	-	-	0.4857	0	21.5545	OK
CUFF.502	-	-	CUFF.502	-	-	chr1:23529197-23529978	-	-	0.588357	0.247381	0.929334	OK
MED18	-	-	MED18	MED18	TSS15700	chr1:28655512-28662478	-	-	4.30103	3.71352	4.88853	OK
CUFF.515	-	-	CUFF.515	PPP1R8	TSS15888,TSS17787	chr1:28157251-28178183	-	-	11.3403	10.4151	12.2656	OK
SCARNA1	-	-	SCARNA1	SCARNA1	TSS14661	chr1:28160911-28161077	-	-	0	0	0	OK
CUFF.516	-	-	CUFF.516	STX12	TSS7389	chr1:28099693-28150963	-	-	11.3277	10.5166	12.1387	OK
CUFF.517	-	-	CUFF.517	-	-	chr1:28131205-28131690	-	-	1.50409	0.752044	2.25613	OK
SESN2	-	-	SESN2	SESN2	TSS20128	chr1:28585962-28609002	-	-	6.07423	5.60222	6.54625	OK
WASF2	-	-	WASF2	WASF2	TSS26860	chr1:27730733-27816678	-	-	30.0078	28.7883	31.2273	OK
CUFF.518	-	-	CUFF.518	THEMIS2	TSS3276	chr1:28199054-28213193	-	-	23.4891	21.7325	25.2457	OK
CUFF.520	-	-	CUFF.520	DNAJC8	TSS5192	chr1:28526789-28559542	-	-	45.4442	42.9793	47.9091	OK
CUFF.519	-	-	CUFF.519	EYA3	TSS5271	chr1:28296854-28415148	-	-	3.69561	3.16866	4.22256	OK
CUFF.522	-	-	CUFF.522	TRNP1	TSS14043	chr1:27320181-27327377	-	-	138.337	133.49	143.184	OK
CUFF.521	-	-	CUFF.521	RNU11	TSS9614	chr1:28969700-28975246	-	-	1.061	0	10.1811	OK
CUFF.523	-	-	CUFF.523	RAB42	TSS18012,TSS5863	chr1:28918711-28922782	-	-	1.12693	0.875038	1.37882	OK
OPRD1	-	-	OPRD1	OPRD1	TSS4814	chr1:29138653-29190208	-	-	0	0	0	OK
CUFF.527	-	-	CUFF.527	TAF12	TSS12207	chr1:28929608-28969604	-	-	18.5378	16.8037	20.272	OK
PTAFR	-	-	PTAFR	PTAFR	TSS3956,TSS5046	chr1:28473676-28520447	-	-	2.35176	2.06189	2.64164	OK
CUFF.524	-	-	CUFF.524	ATPIF1	TSS25649	chr1:28562601-28564616	-	-	161.303	151.708	170.898	OK
CUFF.525	-	-	CUFF.525	-	-	chr1:28566106-28568942	-	-	0.899213	0.641284	1.15714	OK
CUFF.526	-	-	CUFF.526	-	-	chr1:28566106-28568942	-	-	1.18381	0.88707	1.48055	OK
CUFF.528	-	-	CUFF.528	-	-	chr1:28572691-28573713	-	-	1.62308	1.14363	2.10252	OK
CUFF.530	-	-	CUFF.530	-	-	chr1:29850737-29851493	-	-	0.664229	0.295781	1.03268	OK
CUFF.531	-	-	CUFF.531	IFI6	TSS20547	chr1:27992571-27998724	-	-	297.395	284.401	310.389	OK
CUFF.532	-	-	CUFF.532	MAP3K6	TSS8893	chr1:27681669-27693432	-	-	25.5342	24.3287	26.7398	OK
CUFF.535	-	-	CUFF.535	MECR	TSS25793	chr1:29519293-29557454	-	-	7.77436	6.5969	8.95181	OK
CUFF.533	-	-	CUFF.533	MATN1	TSS798	chr1:31184123-31196432	-	-	0.0520413	0.00234539	0.101737	OK
CUFF.534	-	-	CUFF.534	MATN1-AS1	TSS29245	chr1:31191618-31199607	-	-	1.1487	0.662636	1.63476	OK
CUFF.529	-	-	CUFF.529	PHACTR4	TSS19803,TSS308	chr1:28696092-28826881	-	-	7.56833	6.30907	8.8276	OK
CUFF.536	-	-	CUFF.536	-	-	chr1:28812445-28813585	-	-	0.341281	0.135481	0.547081	OK
NKAIN1	-	-	NKAIN1	NKAIN1	TSS7683	chr1:31652591-31712734	-	-	0.527579	0.374503	0.680656	OK
CUFF.537	-	-	CUFF.537	YTHDF2	TSS13680,TSS21681,TSS21682	chr1:29063132-29096287	-	-	15.0057	14.0338	15.9776	OK
CUFF.538	-	-	CUFF.538	SRSF4	TSS2860	chr1:29474249-29508637	-	-	48.4759	45.9867	50.9651	OK
LOC149086	-	-	LOC149086	LOC149086	TSS10531	chr1:31971838-31974167	-	-	0.0904851	0	0.194968	OK
CUFF.539	-	-	CUFF.539	SNRNP40	TSS28146	chr1:31732414-31769644	-	-	32.9798	30.084	35.8757	OK
CUFF.542	-	-	CUFF.542	LOC284551	TSS11298	chr1:31984035-31989846	-	-	0.0235255	0	0.0729706	OK
HCRTR1	-	-	HCRTR1	HCRTR1	TSS21756	chr1:32083300-32092919	-	-	0.0164969	0	0.0494907	OK
CUFF.540	-	-	CUFF.540	GMEB1	TSS22310	chr1:28995239-29045850	-	-	4.43319	4.01862	4.84776	OK
CUFF.546	-	-	CUFF.546	TINAGL1	TSS18095,TSS29194	chr1:32042085-32053287	-	-	5.67534	5.04193	6.30874	OK
CUFF.544	-	-	CUFF.544	PTPRU	TSS15958	chr1:29563027-29653325	-	-	8.78964	7.95731	9.62196	OK
CUFF.548	-	-	CUFF.548	SDC3	TSS24015	chr1:31342312-31381480	-	-	18.9172	17.9884	19.846	OK
CUFF.547	-	-	CUFF.547	PUM1	TSS1419	chr1:31404351-31538564	-	-	16.165	15.0901	17.2398	OK
SNORD103B	-	-	SNORD103B	SNORD103B	TSS1600	chr1:31408535-31408623	-	-	0	0	0	OK
SNORD103B	-	-	SNORD103B	SNORD103B	TSS3443	chr1:31421964-31422052	-	-	0	0	0	OK
SNORD85	-	-	SNORD85	SNORD85	TSS2006	chr1:31441009-31441084	-	-	0	0	0	OK
CUFF.551	-	-	CUFF.551	BAI2	TSS17818	chr1:32192717-32229648	-	-	1.26031	0.981638	1.53897	OK
MIR4254	-	-	MIR4254	MIR4254	TSS4398	chr1:32224260-32224336	-	-	0	0	0	OK
CUFF.549	-	-	CUFF.549	TRNAU1AP	TSS27309	chr1:28879528-28907962	-	-	17.5197	16.3168	18.7225	OK
CUFF.550	-	-	CUFF.550	SNHG12,SNORA44,SNORA61	TSS14756,TSS23503,TSS24228	chr1:28905049-28908388	-	-	38.0466	25.2625	50.8306	OK
SNORD99	-	-	SNORD99	SNORD99	TSS5123	chr1:28905254-28905334	-	-	0	0	0	OK
SNORA16A	-	-	SNORA16A	SNORA16A	TSS12516	chr1:28907431-28907565	-	-	0	0	0	OK
CUFF.553	-	-	CUFF.553	SPOCD1	TSS20491	chr1:32256023-32281580	-	-	3.62954	3.11324	4.14584	OK
CUFF.554	-	-	CUFF.554	PEF1	TSS20908,TSS21995	chr1:32095462-32110838	-	-	32.4325	30.6352	34.2298	OK
CUFF.541	-	-	CUFF.541	LDLRAD2	TSS10413	chr1:22138757-22151714	-	-	0	0	0	OK
CUFF.543	-	-	CUFF.543	HSPG2	TSS9504	chr1:22148736-22263750	-	-	156.867	150.43	163.304	OK
CUFF.545	-	-	CUFF.545	-	-	chr1:22146321-22147704	-	-	0.956691	0.614457	1.29893	OK
CUFF.552	-	-	CUFF.552	-	-	chr1:22243286-22244676	-	-	0.518856	0.292409	0.745303	OK
CUFF.555	-	-	CUFF.555	TMEM39B	TSS21719	chr1:32538502-32568467	-	-	9.05024	8.05131	10.0492	OK
CUFF.557	-	-	CUFF.557	-	-	chr1:32567349-32567653	-	-	3.3974	1.6987	5.09611	OK
CUFF.556	-	-	CUFF.556	LAPTM5	TSS12938	chr1:31205313-31230683	-	-	112.741	108.526	116.956	OK
MIR4420	-	-	MIR4420	MIR4420	TSS5844	chr1:31212002-31212079	-	-	0	0	0	OK
CUFF.558	-	-	CUFF.558	LCK	TSS20405,TSS25805	chr1:32716839-32751766	-	-	6.63098	5.92657	7.33539	OK
CUFF.562	-	-	CUFF.562	-	-	chr1:33074154-33074803	-	-	0.747947	0.314482	1.18141	OK
MARCKSL1	-	-	MARCKSL1	MARCKSL1	TSS27572	chr1:32799429-32801840	-	-	42.6545	40.2804	45.0286	OK
CUFF.561	-	-	CUFF.561	KPNA6	TSS28394	chr1:32573643-32642276	-	-	8.35305	7.83661	8.86948	OK
ZBTB8B	-	-	ZBTB8B	ZBTB8B	TSS11318	chr1:32930657-32953459	-	-	0	0	0	OK
CUFF.563	-	-	CUFF.563	PTP4A2	TSS11641,TSS23094	chr1:32372021-32403988	-	-	26.6385	25.1952	28.0819	OK
CUFF.564	-	-	CUFF.564	TXLNA	TSS5883	chr1:32645344-32664000	-	-	22.1742	21.0744	23.2741	OK
CUFF.559	-	-	CUFF.559	EPB41	TSS7787,TSS7932	chr1:29213602-29446558	-	-	2.34794	1.94424	2.75165	OK
CUFF.560	-	-	CUFF.560	TMEM200B	TSS21265,TSS29081	chr1:29445936-29450430	-	-	9.63382	8.84608	10.4216	OK
CUFF.566	-	-	CUFF.566	ZBTB8OS	TSS3762	chr1:33086499-33116318	-	-	17.5622	15.585	19.5393	OK
CUFF.565	-	-	CUFF.565	ZBTB8A	TSS11233	chr1:33004771-33071542	-	-	1.52257	1.35292	1.69222	OK
CUFF.568	-	-	CUFF.568	HDAC1	TSS4960	chr1:32757707-32799224	-	-	47.1766	44.7235	49.6296	OK
CUFF.569	-	-	CUFF.569	HPCA	TSS21241	chr1:33352097-33360247	-	-	0	0	0	OK
CUFF.570	-	-	CUFF.570	TMEM54	TSS12669	chr1:33360195-33366953	-	-	18.039	16.2335	19.8445	OK
CUFF.571	-	-	CUFF.571	-	-	chr1:33470195-33471669	-	-	0.508753	0.29182	0.725686	OK
CUFF.572	-	-	CUFF.572	-	-	chr1:33516303-33516655	-	-	2.55314	1.27657	3.82972	OK
CUFF.573	-	-	CUFF.573	-	-	chr1:33518179-33518943	-	-	1.69479	1.10651	2.28307	OK
CUFF.574	-	-	CUFF.574	-	-	chr1:33587207-33588812	-	-	0.462555	0.265321	0.659789	OK
CUFF.575	-	-	CUFF.575	-	-	chr1:33519111-33523056	-	-	1.42372	1.15632	1.69111	OK
CUFF.576	-	-	CUFF.576	-	-	chr1:33519111-33526426	-	-	7.41086	6.64084	8.18088	OK
CUFF.577	-	-	CUFF.577	RCC1,SNHG3	TSS22998,TSS9028	chr1:28832454-28865708	-	-	42.9755	41.069	44.8821	OK
CUFF.578	-	-	CUFF.578	TRIM62	TSS27828	chr1:33610816-33647850	-	-	2.17751	1.87841	2.47661	OK
CUFF.582	-	-	CUFF.582	ADC	TSS20727	chr1:33546713-33586111	-	-	16.6163	14.6914	18.5412	OK
CUFF.586	-	-	CUFF.586	-	-	chr1:33585070-33585434	-	-	6.15697	4.20943	8.10451	OK
CUFF.583	-	-	CUFF.583	KHDRBS1	TSS29147	chr1:32479294-32526460	-	-	46.8099	44.3847	49.2352	OK
CUFF.585	-	-	CUFF.585	-	-	chr1:32524128-32524605	-	-	1.44591	0.692387	2.19943	OK
CUFF.587	-	-	CUFF.587	-	-	chr1:33964621-33967160	-	-	1.00824	0.779254	1.23722	OK
CUFF.588	-	-	CUFF.588	-	-	chr1:33963123-33964526	-	-	0.391177	0.195588	0.586765	OK
C1orf94	-	-	C1orf94	C1orf94	TSS15765,TSS18090	chr1:34632623-34684731	-	-	0.0165509	0	0.0685222	OK
CUFF.590	-	-	CUFF.590	ZSCAN20	TSS6086	chr1:33938231-33962614	-	-	0.663481	0.517983	0.808979	OK
GJB5	-	-	GJB5	GJB5	TSS29940	chr1:35220647-35224113	-	-	0.50865	0.281175	0.736126	OK
GJB4	-	-	GJB4	GJB4	TSS13974	chr1:35225341-35229325	-	-	0.0339835	0	0.0732243	OK
CUFF.594	-	-	CUFF.594	GJA4	TSS14754	chr1:35258598-35261348	-	-	5.14389	4.46241	5.82538	OK
CUFF.597	-	-	CUFF.597	-	-	chr1:35314026-35315574	-	-	1.1164	0.801608	1.43118	OK
ESPN	-	-	ESPN	ESPN	TSS7216	chr1:6484847-6521004	-	-	0.0720335	0.0210981	0.122969	OK
MIR4252	-	-	MIR4252	MIR4252	TSS15062	chr1:6489893-6489956	-	-	0	0	0	OK
CUFF.589	-	-	CUFF.589	PLEKHG5,TNFRSF25	TSS10437,TSS1491,TSS18517,TSS20834,TSS21883,TSS22792,TSS24031,TSS4824,TSS7413	chr1:6521213-6580121	-	-	55.158	53.0186	57.2974	OK
DLGAP3	-	-	DLGAP3	DLGAP3	TSS21959	chr1:35331036-35370984	-	-	0.185996	0.104821	0.267171	OK
GJB3	-	-	GJB3	GJB3	TSS23776,TSS7584	chr1:35246789-35251967	-	-	27.2058	25.6094	28.8021	OK
CUFF.604	-	-	CUFF.604	RNF19B	TSS22924	chr1:33402049-33430286	-	-	24.1307	22.8026	25.4589	OK
CUFF.605	-	-	CUFF.605	-	-	chr1:35582737-35584420	-	-	2.65292	2.19284	3.113	OK
CUFF.591	-	-	CUFF.591	ZNF362	TSS24390	chr1:33722073-33766322	-	-	14.3792	13.4755	15.2829	OK
CUFF.599	-	-	CUFF.599	FAM229A	TSS7352	chr1:32826870-32827844	-	-	0	0	0	OK
CUFF.600	-	-	CUFF.600	BSDC1	TSS16468	chr1:32830704-32860062	-	-	19.5152	18.402	20.6285	OK
CUFF.601	-	-	CUFF.601	TSSK3	TSS1539	chr1:32827041-32830751	-	-	2.86436	2.52255	3.20617	OK
CUFF.602	-	-	CUFF.602	-	-	chr1:32837122-32840456	-	-	1.10936	0	26.341	OK
CUFF.603	-	-	CUFF.603	-	-	chr1:32840774-32841825	-	-	3.12848	2.24131	4.01564	OK
CUFF.609	-	-	CUFF.609	SMIM12	TSS13694,TSS1764,TSS7295	chr1:35315962-35325417	-	-	17.9162	16.2293	19.6031	OK
CUFF.567	-	-	CUFF.567	SERINC2,ZCCHC17	TSS15050,TSS15687,TSS16865,TSS24307,TSS28586	chr1:31769841-31907527	-	-	39.9908	37.8681	42.1136	OK
CUFF.580	-	-	CUFF.580	FABP3	TSS3725	chr1:31838099-31845923	-	-	38.7563	35.6612	41.8513	OK
CUFF.608	-	-	CUFF.608	ZMYM1	TSS23513	chr1:35544971-35582591	-	-	1.55174	1.35367	1.74981	OK
CUFF.611	-	-	CUFF.611	-	-	chr1:35564076-35564879	-	-	0.520807	0.206748	0.834865	OK
CUFF.612	-	-	CUFF.612	-	-	chr1:35565048-35568245	-	-	0.839598	0.65511	1.02409	OK
CUFF.613	-	-	CUFF.613	-	-	chr1:35568457-35569217	-	-	0.609031	0.256073	0.961989	OK
CUFF.607	-	-	CUFF.607	RBBP4	TSS13035,TSS7230	chr1:33116748-33151812	-	-	23.9376	22.2528	25.6224	OK
CUFF.610	-	-	CUFF.610	SYNC	TSS24601	chr1:33145506-33168361	-	-	11.5846	10.7718	12.3973	OK
C1orf216	-	-	C1orf216	C1orf216	TSS23030	chr1:36179476-36184790	-	-	9.23644	8.59595	9.87693	OK
CUFF.615	-	-	CUFF.615	-	-	chr1:36523104-36523666	-	-	0.758975	0.268914	1.24904	OK
CUFF.616	-	-	CUFF.616	-	-	chr1:36390401-36395841	-	-	1.90234	1.69073	2.11395	OK
CUFF.619	-	-	CUFF.619	-	-	chr1:36525593-36528843	-	-	1.79773	1.52798	2.06747	OK
CUFF.623	-	-	CUFF.623	-	-	chr1:36533249-36534689	-	-	0.45107	0.243813	0.658327	OK
CUFF.624	-	-	CUFF.624	-	-	chr1:36531668-36532087	-	-	1.29955	0.515892	2.08321	OK
CUFF.622	-	-	CUFF.622	AK2	TSS14973	chr1:33473540-33502512	-	-	47.8691	45.741	49.9973	OK
CUFF.606	-	-	CUFF.606	CSMD2	TSS14339	chr1:33979608-34631443	-	-	0.387373	0	0.930038	OK
HMGB4	-	-	HMGB4	HMGB4	TSS1201,TSS2320	chr1:34326075-34330392	-	-	0	0	0	OK
LOC402779	-	-	LOC402779	LOC402779	TSS27699	chr1:34334556-34351059	-	-	0	0	0	OK
CUFF.625	-	-	CUFF.625	-	-	chr1:36535636-36538029	-	-	2.23004	1.88103	2.57905	OK
CUFF.626	-	-	CUFF.626	-	-	chr1:36534864-36535584	-	-	0.924683	0.476146	1.37322	OK
CUFF.627	-	-	CUFF.627	TEKT2	TSS480	chr1:36549675-36553876	-	-	0.0900963	0	0.431562	OK
CUFF.632	-	-	CUFF.632	ADPRHL2	TSS25209	chr1:36554452-36559533	-	-	27.4222	25.5475	29.2968	OK
CUFF.614	-	-	CUFF.614	MIR3605,PHC2	TSS16011,TSS24468,TSS26534	chr1:33789223-33841194	-	-	79.5376	76.4219	82.6534	OK
CUFF.629	-	-	CUFF.629	-	-	chr1:33818850-33819921	-	-	0.534105	0.267052	0.801157	OK
CUFF.630	-	-	CUFF.630	CLSPN	TSS1449	chr1:36197712-36235551	-	-	1.60354	1.43413	1.77295	OK
COL8A2	-	-	COL8A2	COL8A2	TSS20631	chr1:36560843-36565850	-	-	1.64314	1.42384	1.86244	OK
CUFF.634	-	-	CUFF.634	NCDN	TSS24016	chr1:36023392-36032380	-	-	9.13342	8.43777	9.82906	OK
CUFF.642	-	-	CUFF.642	-	-	chr1:36791322-36795299	-	-	1.76522	1.52448	2.00596	OK
CUFF.644	-	-	CUFF.644	-	-	chr1:36802117-36802903	-	-	0.72955	0.349352	1.10975	OK
CUFF.640	-	-	CUFF.640	TRAPPC3	TSS18279,TSS25978	chr1:36602169-36621654	-	-	38.6702	36.0741	41.2664	OK
CUFF.643	-	-	CUFF.643	AGO1	TSS17893	chr1:36348809-36390341	-	-	3.23369	2.9803	3.48708	OK
CUFF.628	-	-	CUFF.628	ZMYM4	TSS10729	chr1:35734567-35887545	-	-	6.9529	6.36416	7.54164	OK
LSM10	-	-	LSM10	LSM10	TSS9487	chr1:36859030-36863493	-	-	37.1847	34.6008	39.7686	OK
CUFF.635	-	-	CUFF.635	KIAA0319L	TSS8682	chr1:35899090-36023037	-	-	26.2207	24.8832	27.5582	OK
CUFF.637	-	-	CUFF.637	-	-	chr1:35902310-35904026	-	-	4.58792	3.97943	5.19642	OK
CUFF.638	-	-	CUFF.638	-	-	chr1:35904342-35904642	-	-	3.05609	1.42254	4.68964	OK
CUFF.639	-	-	CUFF.639	-	-	chr1:35904769-35905392	-	-	2.76557	1.9054	3.62574	OK
CUFF.649	-	-	CUFF.649	-	-	chr1:35964140-35964686	-	-	0.869689	0.345247	1.39413	OK
MIR4255	-	-	MIR4255	MIR4255	TSS4254	chr1:37627163-37627235	-	-	0	0	0	OK
GRIK3	-	-	GRIK3	GRIK3	TSS21501	chr1:37261127-37499844	-	-	0.0100474	0	0.0216491	OK
CUFF.653	-	-	CUFF.653	STK40	TSS7601	chr1:36805223-36851485	-	-	8.68441	8.0402	9.32862	OK
CUFF.645	-	-	CUFF.645	LOC653160,ZMYM6,ZMYM6NB	TSS1059,TSS4069,TSS9040	chr1:35441299-35497569	-	-	35.0578	0	7809.51	OK
CUFF.651	-	-	CUFF.651	-	-	chr1:35483017-35484264	-	-	1.0347	0.690979	1.37842	OK
CUFF.656	-	-	CUFF.656	COL16A1	TSS4547	chr1:32117847-32169768	-	-	35.0428	33.3989	36.6866	OK
CUFF.658	-	-	CUFF.658	-	-	chr1:32134534-32135037	-	-	6.76707	5.20541	8.32873	OK
CUFF.659	-	-	CUFF.659	-	-	chr1:32136602-32136881	-	-	5.36816	3.0253	7.71101	OK
CUFF.657	-	-	CUFF.657	CSF3R	TSS21445	chr1:36931643-36948915	-	-	4.09206	3.6718	4.51233	OK
CUFF.655	-	-	CUFF.655	OSCP1	TSS21385	chr1:36883506-36916086	-	-	3.85273	3.06109	4.64436	OK
CUFF.631	-	-	CUFF.631	AGO3	TSS6677	chr1:36396682-36522282	-	-	1.99796	1.42231	2.57361	OK
CUFF.633	-	-	CUFF.633	-	-	chr1:36451385-36451929	-	-	1.19215	0.570873	1.81343	OK
CUFF.636	-	-	CUFF.636	-	-	chr1:36454217-36454820	-	-	1.03253	0.494438	1.57063	OK
CUFF.650	-	-	CUFF.650	-	-	chr1:36507064-36508506	-	-	0.853323	0.563574	1.14307	OK
CUFF.654	-	-	CUFF.654	-	-	chr1:36511652-36512214	-	-	0.91077	0.382942	1.4386	OK
CUFF.663	-	-	CUFF.663	LOC728431	TSS20285	chr1:37920479-37940044	-	-	9.23406	8.1738	10.2943	OK
CUFF.660	-	-	CUFF.660	SH3D21	TSS15034,TSS26424	chr1:36771993-36786948	-	-	0	0	0	OK
CUFF.661	-	-	CUFF.661	EVA1B	TSS23783	chr1:36787631-36789755	-	-	57.4342	54.1873	60.6811	OK
CUFF.641	-	-	CUFF.641	AGO4	TSS12830	chr1:36273827-36323490	-	-	5.62552	4.96661	6.28443	OK
CUFF.647	-	-	CUFF.647	-	-	chr1:36283847-36285007	-	-	0.334439	0.132765	0.536114	OK
CUFF.652	-	-	CUFF.652	-	-	chr1:36294983-36296928	-	-	0.544484	0.351599	0.73737	OK
CUFF.662	-	-	CUFF.662	-	-	chr1:36304242-36305495	-	-	0.723087	0.438397	1.00778	OK
CUFF.664	-	-	CUFF.664	-	-	chr1:36317312-36318420	-	-	0.898112	0.558658	1.23757	OK
CUFF.665	-	-	CUFF.665	MRPS15	TSS27206	chr1:36921361-36930040	-	-	67.0395	62.791	71.2881	OK
CUFF.670	-	-	CUFF.670	RSPO1	TSS3623	chr1:38076950-38100595	-	-	0.0124995	0	0.0701784	OK
EPHA10	-	-	EPHA10	EPHA10	TSS25673	chr1:38181645-38230824	-	-	0.0567095	0.00887534	0.104544	OK
CUFF.672	-	-	CUFF.672	ZC3H12A	TSS21859	chr1:37940118-37949978	-	-	6.78972	6.21567	7.36378	OK
CUFF.671	-	-	CUFF.671	C1orf109	TSS26478	chr1:38147241-38157156	-	-	3.99214	3.3259	4.65839	OK
CUFF.677	-	-	CUFF.677	-	-	chr1:38461417-38462255	-	-	0.852975	0.461051	1.2449	OK
CUFF.678	-	-	CUFF.678	-	-	chr1:38456512-38457908	-	-	0.442571	0.233803	0.651338	OK
CUFF.675	-	-	CUFF.675	SNIP1	TSS11809	chr1:38000049-38019945	-	-	2.20457	1.94648	2.46266	OK
CUFF.681	-	-	CUFF.681	-	-	chr1:38459889-38461308	-	-	0.69998	0.440014	0.959946	OK
CUFF.666	-	-	CUFF.666	CCDC28B,IQCC	TSS16621,TSS2217	chr1:32666201-32674288	-	-	0	0	0	OK
CUFF.667	-	-	CUFF.667	DCDC2B	TSS6274	chr1:32674694-32681797	-	-	0	0	0	OK
CUFF.668	-	-	CUFF.668	EIF3I	TSS11921	chr1:32687970-32697205	-	-	197.083	187.87	206.296	OK
CUFF.669	-	-	CUFF.669	FAM167B	TSS1307	chr1:32712817-32714461	-	-	0	0	0	OK
CUFF.673	-	-	CUFF.673	TMEM234	TSS9197	chr1:32681797-32687926	-	-	0	0	0	OK
CUFF.674	-	-	CUFF.674	MTMR9LP	TSS24290	chr1:32697260-32707311	-	-	0	0	0	OK
CUFF.676	-	-	CUFF.676	-	-	chr1:32684727-32685432	-	-	0.67076	0.282028	1.05949	OK
CUFF.679	-	-	CUFF.679	-	-	chr1:32701001-32701837	-	-	2.0262	1.41722	2.63518	OK
CUFF.680	-	-	CUFF.680	-	-	chr1:32703098-32704220	-	-	0.726972	0.42229	1.03165	OK
CUFF.682	-	-	CUFF.682	CDCA8	TSS27446	chr1:38158072-38175394	-	-	13.4172	12.3728	14.4617	OK
MIR3659	-	-	MIR3659	MIR3659	TSS3228	chr1:38554902-38555001	-	-	0	0	0	OK
LOC339442	-	-	LOC339442	LOC339442	TSS4481	chr1:38674705-38680439	-	-	0	0	0	OK
POU3F1	-	-	POU3F1	POU3F1	TSS29218	chr1:38509522-38512450	-	-	0.0658044	0.0120753	0.119533	OK
CUFF.683	-	-	CUFF.683	SFPQ	TSS13034	chr1:35642004-35658834	-	-	69.037	66.5904	71.4836	OK
CUFF.684	-	-	CUFF.684	THRAP3	TSS24958	chr1:36690016-36770957	-	-	28.0393	0	92.354	OK
CUFF.686	-	-	CUFF.686	-	-	chr1:39472922-39473363	-	-	1.30599	0.549117	2.06287	OK
CUFF.687	-	-	CUFF.687	UTP11L	TSS2608	chr1:38478383-38490497	-	-	15.7055	14.5003	16.9106	OK
CUFF.688	-	-	CUFF.688	FHL3	TSS29902	chr1:38462441-38471227	-	-	38.651	36.5158	40.7862	OK
CUFF.685	-	-	CUFF.685	INPP5B	TSS15981	chr1:38326366-38412729	-	-	8.94733	8.26883	9.62583	OK
CUFF.689	-	-	CUFF.689	-	-	chr1:39509244-39510670	-	-	0.504074	0.284078	0.72407	OK
CUFF.691	-	-	CUFF.691	-	-	chr1:39528036-39528847	-	-	0.514383	0.204199	0.824568	OK
CUFF.693	-	-	CUFF.693	-	-	chr1:39530675-39531576	-	-	0.451708	0.179318	0.724099	OK
CUFF.692	-	-	CUFF.692	-	-	chr1:39512708-39516193	-	-	0.352669	0.19244	0.512897	OK
CUFF.694	-	-	CUFF.694	-	-	chr1:39512850-39516193	-	-	0.375753	0.231756	0.519749	OK
DNALI1	-	-	DNALI1	DNALI1	TSS10632	chr1:38022519-38032458	-	-	0	0	0	OK
CUFF.690	-	-	CUFF.690	GNL2	TSS29887	chr1:38032412-38061586	-	-	24.4996	22.9439	26.0554	OK
CUFF.696	-	-	CUFF.696	AKIRIN1	TSS18290	chr1:39456915-39471737	-	-	9.64961	8.86044	10.4388	OK
CUFF.701	-	-	CUFF.701	MANEAL	TSS20371,TSS5450	chr1:38259773-38267278	-	-	3.30758	2.89021	3.72494	OK
C1orf122	-	-	C1orf122	C1orf122	TSS11619	chr1:38273472-38275126	-	-	30.5408	28.2399	32.8416	OK
CUFF.702	-	-	CUFF.702	YRDC	TSS14880	chr1:38268613-38273865	-	-	6.95692	6.18355	7.73028	OK
CUFF.697	-	-	CUFF.697	MTF1	TSS22903	chr1:38275234-38325292	-	-	1.44854	1.16663	1.73045	OK
CUFF.703	-	-	CUFF.703	MEAF6	TSS354	chr1:37955560-37980420	-	-	31.7685	29.5653	33.9717	OK
MIR5581	-	-	MIR5581	MIR5581	TSS21244	chr1:37966535-37966595	-	-	0	0	0	OK
CUFF.704	-	-	CUFF.704	SF3A3	TSS23681	chr1:38422644-38455761	-	-	28.8801	27.4082	30.352	OK
CUFF.705	-	-	CUFF.705	MAP7D1	TSS13104	chr1:36621765-36646441	-	-	84.7416	81.2918	88.1914	OK
CUFF.706	-	-	CUFF.706	-	-	chr1:40074967-40075802	-	-	0.766592	0.39474	1.13844	OK
CUFF.707	-	-	CUFF.707	-	-	chr1:40079347-40080587	-	-	1.40733	1.00664	1.80801	OK
CUFF.708	-	-	CUFF.708	-	-	chr1:40080683-40081256	-	-	1.18183	0.590916	1.77275	OK
NT5C1A	-	-	NT5C1A	NT5C1A	TSS6573	chr1:40124792-40137710	-	-	0.0963282	0	0.207558	OK
CUFF.712	-	-	CUFF.712	HPCAL4	TSS20737	chr1:40144644-40157089	-	-	0.207314	0	0.598329	OK
CUFF.713	-	-	CUFF.713	-	-	chr1:40268329-40268864	-	-	0.813961	0.288397	1.33953	OK
CUFF.714	-	-	CUFF.714	-	-	chr1:40268980-40270699	-	-	0.720962	0.481463	0.960461	OK
CUFF.715	-	-	CUFF.715	-	-	chr1:40273505-40273868	-	-	1.50912	0.534699	2.48353	OK
CUFF.716	-	-	CUFF.716	NDUFS5	TSS17903	chr1:39491966-39500308	-	-	275.961	263.113	288.81	OK
CUFF.717	-	-	CUFF.717	HEYL	TSS15191	chr1:40089102-40105348	-	-	9.96315	6.23656	13.6897	OK
CUFF.720	-	-	CUFF.720	TRIT1	TSS25900	chr1:40306705-40349177	-	-	16.6666	15.0453	18.2878	OK
CUFF.721	-	-	CUFF.721	-	-	chr1:40307731-40308406	-	-	3.25423	2.36744	4.14102	OK
CUFF.722	-	-	CUFF.722	-	-	chr1:40308506-40308974	-	-	2.28229	1.32576	3.23882	OK
CUFF.724	-	-	CUFF.724	MYCL1	TSS20921	chr1:40361095-40367687	-	-	5.5799	5.05125	6.10855	OK
CUFF.709	-	-	CUFF.709	PSMB2	TSS16248,TSS27400,TSS29862	chr1:36065142-36107445	-	-	27.5697	26.1339	29.0054	OK
CUFF.710	-	-	CUFF.710	TFAP2E	TSS12833	chr1:36038970-36060927	-	-	0	0	0	OK
CUFF.711	-	-	CUFF.711	-	-	chr1:36038184-36038711	-	-	1.08136	0.48153	1.68119	OK
CUFF.718	-	-	CUFF.718	-	-	chr1:36058081-36058616	-	-	0.813961	0.288397	1.33953	OK
CUFF.719	-	-	CUFF.719	-	-	chr1:36059026-36059817	-	-	0.530748	0.210695	0.850802	OK
CUFF.723	-	-	CUFF.723	MFSD2A	TSS18103	chr1:40420783-40435628	-	-	7.43543	6.33846	8.53241	OK
CUFF.725	-	-	CUFF.725	-	-	chr1:40429800-40430370	-	-	0.892897	0.375427	1.41037	OK
TMCO2	-	-	TMCO2	TMCO2	TSS2246	chr1:40713572-40717365	-	-	0	0	0	OK
CUFF.728	-	-	CUFF.728	-	-	chr1:40930349-40931078	-	-	0.588821	0.233749	0.943893	OK
CUFF.729	-	-	CUFF.729	-	-	chr1:40931194-40932472	-	-	1.08751	0.741588	1.43344	OK
CUFF.730	-	-	CUFF.730	ZFP69B	TSS14099	chr1:40915824-40929411	-	-	0.536668	0.3448	0.728536	OK
CUFF.732	-	-	CUFF.732	-	-	chr1:41151078-41152396	-	-	0.761157	0.47847	1.04384	OK
CUFF.731	-	-	CUFF.731	COL9A2	TSS21758	chr1:40766162-40782948	-	-	6.81397	6.17967	7.44827	OK
CUFF.733	-	-	CUFF.733	ZMPSTE24	TSS18169	chr1:40723721-40759856	-	-	8.75954	8.04576	9.47332	OK
RIMS3	-	-	RIMS3	RIMS3	TSS15358	chr1:41086351-41131324	-	-	0.45498	0.366529	0.543431	OK
CUFF.738	-	-	CUFF.738	SMAP2	TSS17212,TSS26225,TSS610,TSS7928	chr1:40810525-40888998	-	-	18.834	17.5488	20.1192	OK
CUFF.739	-	-	CUFF.739	-	-	chr1:40879073-40879399	-	-	2.76742	1.3252	4.20963	OK
CUFF.734	-	-	CUFF.734	ZFP69	TSS29614	chr1:40943301-40962015	-	-	3.03159	2.49521	3.56796	OK
CUFF.736	-	-	CUFF.736	-	-	chr1:40952380-40953234	-	-	0.526259	0.221271	0.831247	OK
CUFF.737	-	-	CUFF.737	-	-	chr1:40959153-40974319	-	-	5.70844	3.15555	8.26133	OK
CUFF.744	-	-	CUFF.744	-	-	chr1:41848119-41849227	-	-	0.76981	0.453419	1.0862	OK
CITED4	-	-	CITED4	CITED4	TSS13866	chr1:41326727-41328018	-	-	108.816	105.386	112.245	OK
CUFF.726	-	-	CUFF.726	RRAGC	TSS24464	chr1:39303868-39325495	-	-	14.4954	13.5364	15.4544	OK
CUFF.727	-	-	CUFF.727	GJA9,GJA9-MYCBP,MYCBP	TSS1296,TSS5232	chr1:39328161-39347298	-	-	6.53863	5.89403	7.18324	OK
CUFF.735	-	-	CUFF.735	RHBDL2	TSS29171	chr1:39351478-39407456	-	-	0.819384	0.500604	1.13816	OK
GUCA2A	-	-	GUCA2A	GUCA2A	TSS14835	chr1:42628361-42630395	-	-	0	0	0	OK
GUCA2B	-	-	GUCA2B	GUCA2B	TSS176	chr1:42619091-42621495	-	-	0.209358	0	0.451103	OK
CUFF.748	-	-	CUFF.748	CTPS1	TSS1381	chr1:41445006-41478235	-	-	9.98863	9.22836	10.7489	OK
CUFF.746	-	-	CUFF.746	EDN2	TSS23119	chr1:41944445-41950344	-	-	2.49172	1.64518	3.33825	OK
CUFF.742	-	-	CUFF.742	KCNQ4	TSS16963	chr1:41249683-41306124	-	-	3.57062	2.03479	5.10644	OK
CUFF.749	-	-	CUFF.749	-	-	chr1:41294652-41295908	-	-	0.637899	0.370549	0.90525	OK
ZMYND12	-	-	ZMYND12	ZMYND12	TSS13683	chr1:42896000-42921938	-	-	0.282307	0.126266	0.438348	OK
CUFF.741	-	-	CUFF.741	BMP8A	TSS29476	chr1:39957317-39995651	-	-	8.4799	7.94299	9.01681	OK
CUFF.743	-	-	CUFF.743	PPIEL	TSS18026	chr1:39987951-40025370	-	-	0	0	0	OK
CUFF.745	-	-	CUFF.745	RLF	TSS12918	chr1:40627040-40706593	-	-	3.3711	3.06415	3.67805	OK
CUFF.747	-	-	CUFF.747	-	-	chr1:40650351-40651131	-	-	0.982183	0.542937	1.42143	OK
CUFF.750	-	-	CUFF.750	-	-	chr1:40651546-40652490	-	-	1.04774	0.643648	1.45184	OK
CUFF.751	-	-	CUFF.751	-	-	chr1:40679866-40680505	-	-	0.636366	0.225472	1.04726	OK
CUFF.752	-	-	CUFF.752	-	-	chr1:40686761-40687579	-	-	0.601417	0.267811	0.935024	OK
CUFF.754	-	-	CUFF.754	CCDC30	TSS14201	chr1:43000556-43120335	-	-	0.988943	0.714435	1.26345	OK
CUFF.753	-	-	CUFF.753	EXO5,ZNF684	TSS1240,TSS23466	chr1:40974423-41013841	-	-	3.42751	2.77933	4.07568	OK
CLDN19	-	-	CLDN19	CLDN19	TSS27153	chr1:43198763-43205925	-	-	0	0	0	OK
CUFF.757	-	-	CUFF.757	PPIH	TSS26806	chr1:43124047-43142429	-	-	38.0551	34.8108	41.2993	OK
RIMKLA	-	-	RIMKLA	RIMKLA	TSS24625	chr1:42846467-42889900	-	-	0.026232	0.008744	0.04372	OK
CUFF.759	-	-	CUFF.759	-	-	chr1:43241481-43242928	-	-	0.448612	0.242484	0.65474	OK
CUFF.760	-	-	CUFF.760	-	-	chr1:43245333-43247770	-	-	0.97344	0.743252	1.20363	OK
CUFF.762	-	-	CUFF.762	-	-	chr1:43265657-43266847	-	-	0.44274	0.21201	0.67347	OK
CUFF.763	-	-	CUFF.763	C1orf50	TSS29571	chr1:43232915-43241413	-	-	11.1417	9.78549	12.4979	OK
CUFF.764	-	-	CUFF.764	-	-	chr1:43321568-43322735	-	-	0.513259	0.264292	0.762227	OK
CUFF.765	-	-	CUFF.765	-	-	chr1:43324132-43325460	-	-	0.598497	0.34766	0.849334	OK
CUFF.761	-	-	CUFF.761	LOC100129924	TSS16666	chr1:43253660-43263901	-	-	0.482325	0.16449	0.800159	OK
CUFF.758	-	-	CUFF.758	PPCS	TSS15870	chr1:42922172-42926088	-	-	31.4268	29.2413	33.6124	OK
CUFF.755	-	-	CUFF.755	LOC100130557	TSS5266	chr1:41154751-41157933	-	-	0	0	0	OK
CUFF.756	-	-	CUFF.756	NFYC	TSS10600,TSS22432	chr1:41157241-41237275	-	-	18.2856	17.0837	19.4874	OK
MIR30E	-	-	MIR30E	MIR30E	TSS3229	chr1:41220026-41220118	-	-	0	0	0	OK
MIR30C1	-	-	MIR30C1	MIR30C1	TSS5353	chr1:41222955-41223044	-	-	0	0	0	OK
CUFF.767	-	-	CUFF.767	FAM183A	TSS11442	chr1:43613593-43622067	-	-	0.342106	0	1.51025	OK
CUFF.766	-	-	CUFF.766	ZNF691	TSS11676	chr1:43312243-43318148	-	-	7.93908	7.09132	8.78684	OK
CUFF.768	-	-	CUFF.768	PABPC4	TSS3583	chr1:40026482-40042521	-	-	97.5993	94.0122	101.186	OK
SNORA55	-	-	SNORA55	SNORA55	TSS23052	chr1:40033045-40033182	-	-	0	0	0	OK
TMEM125	-	-	TMEM125	TMEM125	TSS29869	chr1:43735664-43739673	-	-	0	0	0	OK
C1orf210	-	-	C1orf210	C1orf210	TSS22541,TSS25870	chr1:43747556-43751288	-	-	0.0488577	0	0.146547	OK
MPL	-	-	MPL	MPL	TSS24164	chr1:43803474-43820135	-	-	0.0522567	0.00958928	0.0949241	OK
CUFF.771	-	-	CUFF.771	FOXJ3	TSS20192,TSS21258,TSS393,TSS7818	chr1:42642209-42801548	-	-	13.4791	12.6936	14.2646	OK
CUFF.772	-	-	CUFF.772	-	-	chr1:42655829-42656447	-	-	0.732265	0.290693	1.17384	OK
CUFF.769	-	-	CUFF.769	CCDC23	TSS9959	chr1:43272722-43283059	-	-	23.9546	21.3648	26.5444	OK
CUFF.770	-	-	CUFF.770	ERMAP	TSS16212,TSS2428	chr1:43282775-43310660	-	-	3.19447	2.74596	3.64297	OK
CUFF.773	-	-	CUFF.773	TIE1	TSS15590	chr1:43766565-43788781	-	-	8.35995	7.78733	8.93257	OK
CDC20	-	-	CDC20	CDC20	TSS4062	chr1:43824625-43828873	-	-	50.5852	48.5702	52.6001	OK
CUFF.776	-	-	CUFF.776	PPIE	TSS28601	chr1:40204516-40229586	-	-	32.1274	29.7252	34.5296	OK
CUFF.777	-	-	CUFF.777	BMP8B	TSS11216	chr1:40222368-40254533	-	-	4.44405	3.98494	4.90316	OK
OXCT2	-	-	OXCT2	OXCT2	TSS13983	chr1:40235196-40237020	-	-	7.63577	6.81779	8.45375	OK
CUFF.782	-	-	CUFF.782	LEPRE1	TSS4249	chr1:43211867-43232755	-	-	33.1432	31.6434	34.6429	OK
CUFF.784	-	-	CUFF.784	EBNA1BP2	TSS22519,TSS23847	chr1:43629844-43638241	-	-	44.7309	41.8837	47.5782	OK
CUFF.785	-	-	CUFF.785	WDR65	TSS8839	chr1:43638000-43720029	-	-	0	0	0	OK
CUFF.787	-	-	CUFF.787	-	-	chr1:44090663-44092205	-	-	0.65956	0.418723	0.900397	OK
CUFF.790	-	-	CUFF.790	-	-	chr1:44403644-44406246	-	-	0.519319	0.187918	0.850719	OK
CUFF.791	-	-	CUFF.791	-	-	chr1:44403644-44405634	-	-	0.651529	0.416694	0.886364	OK
CUFF.792	-	-	CUFF.792	-	-	chr1:44405713-44406246	-	-	1.02774	0.393848	1.66163	OK
CUFF.795	-	-	CUFF.795	-	-	chr1:44409952-44412317	-	-	0.963373	0.560739	1.36601	OK
CUFF.797	-	-	CUFF.797	ARTN	TSS7192	chr1:44398769-44402912	-	-	1.12057	0.8181	1.42304	OK
CUFF.740	-	-	CUFF.740	KIAA1522	TSS2617,TSS26915	chr1:33207511-33240571	-	-	30.5935	29.1246	32.0623	OK
CUFF.774	-	-	CUFF.774	YARS	TSS15849	chr1:33240839-33283633	-	-	61.0637	58.2235	63.904	OK
CUFF.775	-	-	CUFF.775	FNDC5	TSS14340,TSS28844	chr1:33327868-33338082	-	-	0	0	0	OK
CUFF.778	-	-	CUFF.778	S100PBP	TSS2433,TSS7294	chr1:33283042-33324480	-	-	6.56858	5.14703	7.99013	OK
CUFF.799	-	-	CUFF.799	IPO13	TSS20556	chr1:44412477-44433694	-	-	9.45752	8.78192	10.1331	OK
CUFF.800	-	-	CUFF.800	DPH2	TSS19568	chr1:44435652-44439043	-	-	10.9443	9.97643	11.9123	OK
KLF17	-	-	KLF17	KLF17	TSS4399	chr1:44584521-44600809	-	-	0	0	0	OK
CUFF.789	-	-	CUFF.789	SLC2A1	TSS1760	chr1:43391045-43424847	-	-	44.7378	42.8762	46.5995	OK
CUFF.793	-	-	CUFF.793	SLC2A1-AS1	TSS25709	chr1:43424719-43449029	-	-	0	0	0	OK
CUFF.803	-	-	CUFF.803	TMEM53	TSS16035	chr1:45119173-45140171	-	-	3.42997	2.88938	3.97056	OK
CUFF.805	-	-	CUFF.805	DMAP1	TSS7988	chr1:44679124-44686352	-	-	24.5475	22.9988	26.0962	OK
CUFF.806	-	-	CUFF.806	-	-	chr1:44681573-44682066	-	-	3.11889	2.03927	4.19852	OK
CUFF.801	-	-	CUFF.801	KDM4A	TSS16953	chr1:44115796-44171189	-	-	7.99008	7.19436	8.7858	OK
CUFF.802	-	-	CUFF.802	KDM4A-AS1	TSS14642	chr1:44165408-44173012	-	-	0	0	0	OK
CUFF.807	-	-	CUFF.807	CCDC24	TSS27204	chr1:44457279-44462198	-	-	3.97575	3.32241	4.62909	OK
CUFF.808	-	-	CUFF.808	SLC6A9	TSS18342,TSS22348	chr1:44462154-44497238	-	-	4.99325	4.34393	5.64258	OK
CUFF.809	-	-	CUFF.809	-	-	chr1:44463866-44465681	-	-	0.348718	0.188489	0.508946	OK
CUFF.810	-	-	CUFF.810	ATP6V0B	TSS3551	chr1:44440601-44443972	-	-	103.877	98.1015	109.653	OK
CUFF.811	-	-	CUFF.811	B4GALT2	TSS15346,TSS28031,TSS9956	chr1:44444873-44456843	-	-	27.3833	25.723	29.0436	OK
CUFF.804	-	-	CUFF.804	C1orf228	TSS20990	chr1:45140393-45191263	-	-	3.33466	2.76294	3.90639	OK
CUFF.812	-	-	CUFF.812	KIF2C	TSS5608	chr1:45205489-45233438	-	-	15.5474	14.4885	16.6063	OK
CUFF.817	-	-	CUFF.817	ERI3	TSS4180	chr1:44686741-44820957	-	-	45.1187	41.951	48.2864	OK
CUFF.814	-	-	CUFF.814	ELOVL1,MED8	TSS17621,TSS4844,TSS8965	chr1:43829067-43855483	-	-	73.269	69.8337	76.7044	OK
CUFF.815	-	-	CUFF.815	-	-	chr1:43834153-43835480	-	-	0.390659	0.187071	0.594248	OK
CUFF.798	-	-	CUFF.798	HIVEP3	TSS11792,TSS15515,TSS22269	chr1:41972035-42501596	-	-	3.93954	3.23087	4.64821	OK
CUFF.813	-	-	CUFF.813	-	-	chr1:42307008-42307745	-	-	1.6363	1.04853	2.22408	OK
CUFF.816	-	-	CUFF.816	-	-	chr1:42316696-42317237	-	-	0.881172	0.349805	1.41254	OK
CUFF.819	-	-	CUFF.819	-	-	chr1:42431491-42432525	-	-	0.661172	0.357378	0.964967	OK
CUFF.818	-	-	CUFF.818	RNF220	TSS25264	chr1:44870959-45117396	-	-	40.4566	38.4394	42.4737	OK
MIR5584	-	-	MIR5584	MIR5584	TSS25142	chr1:45011164-45011224	-	-	0	0	0	OK
CUFF.828	-	-	CUFF.828	YBX1	TSS4843	chr1:43148065-43168020	-	-	489.955	473.34	506.569	OK
CUFF.830	-	-	CUFF.830	BEST4	TSS4030	chr1:45247555-45253530	-	-	0.682038	0.354022	1.01005	OK
LOC400752	-	-	LOC400752	LOC400752	TSS24729	chr1:45769581-45771291	-	-	0.470371	0.277049	0.663692	OK
HPDL	-	-	HPDL	HPDL	TSS7176	chr1:45792544-45794346	-	-	0.462477	0.277319	0.647635	OK
CUFF.823	-	-	CUFF.823	CAP1	TSS10062	chr1:40506254-40538321	-	-	156.4	151.086	161.714	OK
CUFF.833	-	-	CUFF.833	PPT1	TSS6696	chr1:40538381-40563142	-	-	39.369	37.4893	41.2487	OK
CUFF.837	-	-	CUFF.837	EIF2B3	TSS26063	chr1:45316193-45452394	-	-	13.8865	12.7847	14.9884	OK
CUFF.838	-	-	CUFF.838	CCDC163P	TSS24344	chr1:45959597-45965751	-	-	1.29019	0.9362	1.64419	OK
CUFF.840	-	-	CUFF.840	HECTD3	TSS12662	chr1:45468217-45477027	-	-	27.1992	25.5542	28.8443	OK
CUFF.841	-	-	CUFF.841	UROD	TSS29519	chr1:45477804-45481341	-	-	41.8968	39.3782	44.4155	OK
CUFF.834	-	-	CUFF.834	SZT2	TSS13595	chr1:43855555-43920400	-	-	9.95635	9.34738	10.5653	OK
CUFF.836	-	-	CUFF.836	HYI	TSS27443	chr1:43916673-43919660	-	-	49.5968	46.7168	52.4767	OK
CUFF.839	-	-	CUFF.839	PTCH2	TSS7627	chr1:45282582-45309151	-	-	8.05271	7.45219	8.65323	OK
CUFF.844	-	-	CUFF.844	CCDC17	TSS26066	chr1:46085715-46089731	-	-	2.11184	1.5484	2.67528	OK
CUFF.835	-	-	CUFF.835	ZSWIM5	TSS7781	chr1:45482075-45672250	-	-	0.598588	0.408449	0.788728	OK
CUFF.847	-	-	CUFF.847	-	-	chr1:46691367-46692857	-	-	0.365543	0.182771	0.548314	OK
CUFF.852	-	-	CUFF.852	-	-	chr1:46833477-46834497	-	-	0.459766	0.204734	0.714798	OK
CUFF.853	-	-	CUFF.853	GPBP1L1	TSS15570	chr1:46092975-46152711	-	-	26.6424	25.0018	28.2829	OK
RPS15AP10	-	-	RPS15AP10	RPS15AP10	TSS28836	chr1:46111451-46112357	-	-	0.163153	0	0.326385	OK
CUFF.854	-	-	CUFF.854	-	-	chr1:46831141-46832109	-	-	0.865935	0.503012	1.22886	OK
CUFF.858	-	-	CUFF.858	AKR1A1	TSS18777	chr1:46016454-46035723	-	-	73.3967	70.1823	76.6111	OK
CUFF.859	-	-	CUFF.859	PLK3	TSS4321	chr1:45266035-45271667	-	-	26.3511	24.7159	27.9863	OK
CUFF.860	-	-	CUFF.860	BTBD19	TSS10653	chr1:45274153-45281993	-	-	7.63144	7.10215	8.16073	OK
CUFF.861	-	-	CUFF.861	TCTEX1D4	TSS29133	chr1:45271585-45272957	-	-	0	0	0	OK
CUFF.849	-	-	CUFF.849	PIK3R3	TSS24139,TSS7405	chr1:46505811-46598708	-	-	3.28974	2.96827	3.61121	OK
DMBX1	-	-	DMBX1	DMBX1	TSS2992	chr1:46972667-46979886	-	-	0.134478	0.0502	0.218755	OK
CUFF.865	-	-	CUFF.865	FAAH	TSS25400	chr1:46859938-46879520	-	-	6.04056	4.96988	7.11124	OK
CYP4B1	-	-	CYP4B1	CYP4B1	TSS26946	chr1:47264669-47285021	-	-	0.0304211	0	0.0822043	OK
CYP4A11	-	-	CYP4A11	CYP4A11	TSS16183	chr1:47394845-47407156	-	-	0	0	0	OK
CUFF.867	-	-	CUFF.867	NSUN4	TSS10769,TSS18654	chr1:46805848-46830824	-	-	4.02963	3.68433	4.37492	OK
CYP4Z2P	-	-	CYP4Z2P	CYP4Z2P	TSS22655	chr1:47308766-47366147	-	-	0	0	0	OK
CYP4A22	-	-	CYP4A22	CYP4A22	TSS3599	chr1:47603106-47614526	-	-	0	0	0	OK
CUFF.870	-	-	CUFF.870	MOB3C	TSS14017,TSS25003	chr1:47073386-47082563	-	-	6.42878	5.75722	7.10035	OK
CUFF.871	-	-	CUFF.871	-	-	chr1:47081306-47081672	-	-	1.48708	0.526891	2.44727	OK
CUFF.874	-	-	CUFF.874	NASP	TSS1481	chr1:46049659-46084578	-	-	51.095	48.9552	53.2348	OK
CUFF.875	-	-	CUFF.875	-	-	chr1:46072713-46072900	-	-	10.5482	4.6971	16.3992	OK
CUFF.876	-	-	CUFF.876	LINC00853	TSS28088	chr1:47644921-47646011	-	-	1.20211	0.597919	1.80631	OK
CUFF.868	-	-	CUFF.868	CYP4X1	TSS7909	chr1:47489239-47516423	-	-	0.193492	0.0409325	0.346052	OK
CUFF.869	-	-	CUFF.869	-	-	chr1:47500143-47500715	-	-	1.70303	0.989272	2.41679	OK
CYP4Z1	-	-	CYP4Z1	CYP4Z1	TSS5920	chr1:47533159-47583992	-	-	0.0173857	0	0.0521572	OK
CUFF.877	-	-	CUFF.877	-	-	chr1:47561256-47563471	-	-	0.679742	0.478952	0.880532	OK
CUFF.878	-	-	CUFF.878	-	-	chr1:47568657-47569175	-	-	0.938147	0.372423	1.50387	OK
CUFF.850	-	-	CUFF.850	MUTYH,TESK2	TSS24055,TSS7146,TSS7185,TSS7542	chr1:45794913-45956840	-	-	7.05407	6.20335	7.9048	OK
CUFF.851	-	-	CUFF.851	TOE1	TSS8195	chr1:45805341-45809650	-	-	7.24577	6.5148	7.97674	OK
CUFF.866	-	-	CUFF.866	LOC729041	TSS15317	chr1:46899498-46948119	-	-	5.44754	3.0513	7.84379	OK
TAL1	-	-	TAL1	TAL1	TSS3079	chr1:47681962-47695443	-	-	0.570332	0.449366	0.691297	OK
CUFF.862	-	-	CUFF.862	TMEM69	TSS20972	chr1:46153846-46160108	-	-	17.1679	15.7088	18.6269	OK
CUFF.863	-	-	CUFF.863	IPP	TSS21194	chr1:46159997-46216485	-	-	2.12207	1.8856	2.35855	OK
CUFF.880	-	-	CUFF.880	-	-	chr1:47851717-47852449	-	-	0.532473	0.188662	0.876283	OK
CUFF.824	-	-	CUFF.824	SLFNL1-AS1	TSS20793	chr1:41480261-41509562	-	-	0	0	0	OK
CUFF.825	-	-	CUFF.825	SLFNL1	TSS15140,TSS6818	chr1:41481268-41487427	-	-	0	0	0	OK
CUFF.826	-	-	CUFF.826	SCMH1	TSS2057,TSS21524,TSS6103,TSS7079	chr1:41492870-41707815	-	-	25.539	24.1003	26.9777	OK
CUFF.827	-	-	CUFF.827	-	-	chr1:41484593-41485871	-	-	0.516569	0.279216	0.753921	OK
CUFF.829	-	-	CUFF.829	-	-	chr1:41490875-41491558	-	-	0.990396	0.482986	1.49781	OK
CUFF.856	-	-	CUFF.856	-	-	chr1:41629012-41630351	-	-	0.979577	0.660284	1.29887	OK
MMACHC	-	-	MMACHC	MMACHC	TSS4453	chr1:45965855-45976739	-	-	0	0	0	OK
CUFF.885	-	-	CUFF.885	PRDX1	TSS22387,TSS4546	chr1:45976706-45988562	-	-	355.716	339.379	372.054	OK
CUFF.872	-	-	CUFF.872	CDK11A,CDK11B,SLC35E2,SLC35E2B	TSS12769,TSS14124,TSS26134,TSS29773	chr1:1571099-1677438	-	-	68.9171	66.2755	71.5586	OK
CUFF.879	-	-	CUFF.879	MMP23A	TSS21620	chr1:1631377-1633247	-	-	0.876948	0.0529066	1.70099	OK
CUFF.886	-	-	CUFF.886	MAST2	TSS24095	chr1:46269284-46501796	-	-	30.547	29.0394	32.0546	OK
CUFF.892	-	-	CUFF.892	PTPRF	TSS23583	chr1:43996546-44089343	-	-	156.767	152.156	161.379	OK
CUFF.889	-	-	CUFF.889	FOXD2	TSS26079	chr1:47900613-47906363	-	-	0.33656	0.246424	0.426696	OK
CUFF.893	-	-	CUFF.893	FOXE3	TSS8988	chr1:47881743-47883724	-	-	0.0333566	0	0.10046	OK
CUFF.895	-	-	CUFF.895	-	-	chr1:47891842-47892388	-	-	0.869689	0.345247	1.39413	OK
FOXD2-AS1	-	-	FOXD2-AS1	FOXD2-AS1	TSS25882	chr1:47897806-47900313	-	-	3.1048	2.67966	3.52995	OK
CMPK1	-	-	CMPK1	CMPK1	TSS9491	chr1:47799468-47844511	-	-	21.6011	20.2719	22.9304	OK
CUFF.888	-	-	CUFF.888	SKINTL	TSS11078	chr1:48567386-48648100	-	-	0	0	0	OK
DMRTA2	-	-	DMRTA2	DMRTA2	TSS16377	chr1:50883222-50889119	-	-	0.0103853	0	0.031156	OK
CUFF.882	-	-	CUFF.882	TSPAN1	TSS14782	chr1:46640748-46651634	-	-	39.1816	36.7448	41.6184	OK
CUFF.883	-	-	CUFF.883	LURAP1	TSS2680	chr1:46669005-46686928	-	-	0	0	0	OK
CUFF.884	-	-	CUFF.884	POMGNT1	TSS18191,TSS2310	chr1:46654352-46685977	-	-	31.7858	30.1315	33.4401	OK
CUFF.901	-	-	CUFF.901	-	-	chr1:50905178-50906742	-	-	0.757409	0.498312	1.01651	OK
CUFF.902	-	-	CUFF.902	ELAVL4	TSS24222,TSS27233,TSS27549,TSS5116	chr1:50513685-50667540	-	-	0	0	0	OK
CUFF.905	-	-	CUFF.905	-	-	chr1:51475996-51477246	-	-	0.725081	0.439606	1.01056	OK
CUFF.906	-	-	CUFF.906	-	-	chr1:51477376-51479104	-	-	2.03421	1.63602	2.4324	OK
CUFF.907	-	-	CUFF.907	-	-	chr1:51475306-51475844	-	-	0.807462	0.286094	1.32883	OK
C1orf185	-	-	C1orf185	C1orf185	TSS738	chr1:51567905-51613754	-	-	0	0	0	OK
CUFF.890	-	-	CUFF.890	MKNK1-AS1	TSS2582	chr1:47004367-47035927	-	-	0	0	0	OK
CUFF.891	-	-	CUFF.891	MKNK1	TSS18615	chr1:47023078-47069966	-	-	16.947	15.748	18.1461	OK
KNCN	-	-	KNCN	KNCN	TSS17935	chr1:47011315-47016887	-	-	0	0	0	OK
CUFF.897	-	-	CUFF.897	-	-	chr1:47052716-47053312	-	-	0.979255	0.455821	1.50269	OK
CUFF.900	-	-	CUFF.900	-	-	chr1:47058570-47059143	-	-	1.10797	0.53056	1.68537	OK
CDKN2C	-	-	CDKN2C	CDKN2C	TSS13310,TSS21619	chr1:51434366-51440309	-	-	13.9884	12.7674	15.2093	OK
CUFF.909	-	-	CUFF.909	-	-	chr1:51740955-51742290	-	-	0.258663	0.0916475	0.425678	OK
CUFF.881	-	-	CUFF.881	STIL	TSS7843	chr1:47715810-47779819	-	-	4.15572	2.0695	6.24194	OK
CUFF.910	-	-	CUFF.910	-	-	chr1:51740363-51740809	-	-	1.06917	0.378821	1.75952	OK
CUFF.908	-	-	CUFF.908	SLC5A9	TSS1500	chr1:48688356-48714316	-	-	0.305124	0.157262	0.452985	OK
CUFF.915	-	-	CUFF.915	RNF11	TSS8826	chr1:51701944-51739119	-	-	12.2346	11.3583	13.1109	OK
CUFF.912	-	-	CUFF.912	TTC39A	TSS1204,TSS6048	chr1:51752929-51810785	-	-	0.582279	0.376547	0.788012	OK
AGBL4	-	-	AGBL4	AGBL4	TSS26738	chr1:48998526-50489626	-	-	0	0	0	OK
CUFF.914	-	-	CUFF.914	BEND5	TSS9999	chr1:49193539-49242547	-	-	0.416346	0.186979	0.645712	OK
CUFF.903	-	-	CUFF.903	-	-	chr1:51443271-51467386	-	-	0.725582	0.305078	1.14609	OK
CUFF.911	-	-	CUFF.911	-	-	chr1:51448012-51448793	-	-	0.588357	0.247381	0.929334	OK
CUFF.896	-	-	CUFF.896	TRABD2B	TSS21079	chr1:48226199-48462784	-	-	0.82764	0.605047	1.05023	OK
CUFF.913	-	-	CUFF.913	SPATA6	TSS21167	chr1:48727107-48937965	-	-	1.20798	0.909072	1.50689	OK
CUFF.917	-	-	CUFF.917	-	-	chr1:48845715-48846273	-	-	0.843313	0.334776	1.35185	OK
CUFF.922	-	-	CUFF.922	FAF1	TSS611	chr1:50906934-51425936	-	-	22.8815	21.3224	24.4407	OK
CUFF.925	-	-	CUFF.925	-	-	chr1:52561387-52562326	-	-	0.429607	0.170544	0.688669	OK
CUFF.845	-	-	CUFF.845	ST3GAL3	TSS12215	chr1:44173203-44396837	-	-	7.26771	6.4908	8.04461	OK
CUFF.918	-	-	CUFF.918	-	-	chr1:44378962-44382683	-	-	2.69722	2.10741	3.28704	OK
CUFF.933	-	-	CUFF.933	-	-	chr1:52836688-52837421	-	-	0.53154	0.188331	0.874748	OK
CUFF.919	-	-	CUFF.919	RAD54L	TSS13630	chr1:46713366-46744145	-	-	0	0	0	OK
CUFF.920	-	-	CUFF.920	UQCRH	TSS6830	chr1:46769379-46782447	-	-	373.725	354.179	393.27	OK
CUFF.921	-	-	CUFF.921	LRRC41	TSS22204	chr1:46744070-46769038	-	-	30.0821	28.0004	32.1638	OK
CUFF.923	-	-	CUFF.923	-	-	chr1:46733489-46734374	-	-	0.58763	0	7775.09	OK
CUFF.929	-	-	CUFF.929	-	-	chr1:46767978-46768704	-	-	0.807211	0.38654	1.22788	OK
CUFF.937	-	-	CUFF.937	PDZK1IP1	TSS26327	chr1:47649260-47655937	-	-	460.115	443.672	476.558	OK
CUFF.936	-	-	CUFF.936	ORC1	TSS17135	chr1:52838500-52870143	-	-	2.55504	2.2146	2.89548	OK
CUFF.939	-	-	CUFF.939	GPX7	TSS18496	chr1:53068042-53074723	-	-	8.31169	7.26324	9.36014	OK
CUFF.940	-	-	CUFF.940	KTI12,TXNDC12	TSS19206,TSS3737	chr1:52485801-52521843	-	-	85.3596	81.0973	89.6218	OK
CUFF.943	-	-	CUFF.943	-	-	chr1:53148597-53149253	-	-	0.614451	0.217708	1.01119	OK
FAM159A	-	-	FAM159A	FAM159A	TSS8161	chr1:53099065-53122737	-	-	0.736153	0.327809	1.1445	OK
CUFF.945	-	-	CUFF.945	PRPF38A	TSS306	chr1:52870218-52886478	-	-	12.3688	11.5072	13.2304	OK
CUFF.946	-	-	CUFF.946	-	-	chr1:53360637-53361333	-	-	0.738912	0.329037	1.14879	OK
CUFF.947	-	-	CUFF.947	SELRC1	TSS12101	chr1:53150153-53164045	-	-	3.4857	3.13207	3.83933	OK
CUFF.948	-	-	CUFF.948	BTF3L4	TSS28135	chr1:52521856-52556388	-	-	36.16	33.0525	39.2675	OK
CUFF.941	-	-	CUFF.941	ATPAF1,EFCAB14	TSS20898,TSS22577,TSS2410	chr1:47100710-47184809	-	-	28.8132	27.3982	30.2282	OK
EFCAB14-AS1	-	-	EFCAB14-AS1	EFCAB14-AS1	TSS24909	chr1:47139707-47157769	-	-	0	0	0	OK
CUFF.950	-	-	CUFF.950	TEX38	TSS5784	chr1:47137496-47139256	-	-	0.0870802	0	0.269605	OK
SLC25A3P1	-	-	SLC25A3P1	SLC25A3P1	TSS1007	chr1:53904042-53905693	-	-	0	0	0	OK
CUFF.954	-	-	CUFF.954	-	-	chr1:53894940-53895175	-	-	6.49123	3.26665	9.71582	OK
DMRTB1	-	-	DMRTB1	DMRTB1	TSS20237	chr1:53925071-53933158	-	-	0	0	0	OK
CUFF.955	-	-	CUFF.955	-	-	chr1:54381995-54382792	-	-	0.621318	0.276673	0.965963	OK
CUFF.949	-	-	CUFF.949	ZYG11A	TSS19406	chr1:53308182-53360247	-	-	2.29587	1.87804	2.7137	OK
LDLRAD1	-	-	LDLRAD1	LDLRAD1	TSS18463	chr1:54472970-54483859	-	-	0	0	0	OK
CUFF.956	-	-	CUFF.956	-	-	chr1:54492400-54496035	-	-	0.960798	0.777581	1.14401	OK
DIO1	-	-	DIO1	DIO1	TSS1110	chr1:54359860-54376759	-	-	0.0585692	0	0.163628	OK
GLIS1	-	-	GLIS1	GLIS1	TSS16412	chr1:53971905-54199877	-	-	0.0914423	0.0267828	0.156102	OK
CUFF.930	-	-	CUFF.930	EPS15	TSS23453,TSS2883	chr1:51819934-51984995	-	-	11.3093	10.5539	12.0647	OK
CUFF.931	-	-	CUFF.931	-	-	chr1:51823163-51824356	-	-	0.853472	0.536501	1.17044	OK
CUFF.932	-	-	CUFF.932	-	-	chr1:51824563-51825042	-	-	0.957856	0.33938	1.57633	OK
CUFF.938	-	-	CUFF.938	-	-	chr1:51850001-51850505	-	-	1.24292	0.578551	1.90729	OK
CUFF.942	-	-	CUFF.942	-	-	chr1:51867377-51868026	-	-	0.623289	0.220839	1.02574	OK
CUFF.951	-	-	CUFF.951	-	-	chr1:51923093-51923692	-	-	0.694662	0.246128	1.1432	OK
CUFF.952	-	-	CUFF.952	ZYG11B	TSS24497	chr1:53192130-53293013	-	-	2.77485	2.48561	3.06409	OK
CUFF.953	-	-	CUFF.953	-	-	chr1:53237816-53238019	-	-	28.2431	12.5766	43.9095	OK
CUFF.958	-	-	CUFF.958	CPT2	TSS21324	chr1:53662100-53679869	-	-	4.71763	4.22691	5.20835	OK
CUFF.960	-	-	CUFF.960	C1orf123	TSS12914	chr1:53679771-53686289	-	-	36.9268	31.4927	42.3609	OK
CUFF.963	-	-	CUFF.963	-	-	chr1:53677294-53677847	-	-	0.77646	0.27511	1.27781	OK
CUFF.965	-	-	CUFF.965	YIPF1	TSS12715	chr1:54317391-54355487	-	-	14.7065	13.4821	15.9308	OK
CUFF.968	-	-	CUFF.968	-	-	chr1:54635376-54637651	-	-	1.1773	0.914352	1.44025	OK
CUFF.967	-	-	CUFF.967	-	-	chr1:54629879-54630625	-	-	0.57167	0.22694	0.9164	OK
CUFF.966	-	-	CUFF.966	CDCP2	TSS20712	chr1:54604667-54618825	-	-	0.179997	0.0609214	0.299073	OK
CUFF.971	-	-	CUFF.971	-	-	chr1:55101848-55102801	-	-	0.498727	0.222083	0.775371	OK
CUFF.972	-	-	CUFF.972	-	-	chr1:55103150-55105536	-	-	0.381938	0.237579	0.526297	OK
CUFF.973	-	-	CUFF.973	TMEM48	TSS23679	chr1:54231133-54304225	-	-	9.29892	8.65318	9.94465	OK
CUFF.969	-	-	CUFF.969	CYB5RL	TSS1940	chr1:54637728-54665746	-	-	1.26849	0.891242	1.64574	OK
CUFF.970	-	-	CUFF.970	-	-	chr1:54641452-54642398	-	-	0.387063	0.137141	0.636985	OK
PARS2	-	-	PARS2	PARS2	TSS9041	chr1:55222570-55230226	-	-	1.41863	1.1398	1.69745	OK
CUFF.974	-	-	CUFF.974	TCEANC2	TSS27688	chr1:54519266-54567125	-	-	1.64635	1.42132	1.87138	OK
CUFF.977	-	-	CUFF.977	-	-	chr1:54570346-54571727	-	-	1.50004	1.1018	1.89828	OK
MIR4781	-	-	MIR4781	MIR4781	TSS2629	chr1:54519751-54519827	-	-	0	0	0	OK
CUFF.979	-	-	CUFF.979	-	-	chr1:54567239-54569255	-	-	0.474539	0.298299	0.650778	OK
CUFF.980	-	-	CUFF.980	-	-	chr1:54569307-54570271	-	-	0.756744	0.418318	1.09517	OK
C1orf177	-	-	C1orf177	C1orf177	TSS13906	chr1:55271735-55307937	-	-	0	0	0	OK
TTC22	-	-	TTC22	TTC22	TSS22989	chr1:55246751-55266941	-	-	0.0834834	0	0.174205	OK
TMEM61	-	-	TMEM61	TMEM61	TSS24788	chr1:55446464-55457966	-	-	0.421888	0.187867	0.65591	OK
CUFF.982	-	-	CUFF.982	SCP2	TSS14330,TSS17447	chr1:53392900-53517289	-	-	39.9097	37.5942	42.2251	OK
BSND	-	-	BSND	BSND	TSS25284	chr1:55464616-55474465	-	-	0.301399	0.126726	0.476072	OK
CUFF.957	-	-	CUFF.957	ZCCHC11	TSS3511	chr1:52888947-53018762	-	-	9.82331	9.02826	10.6184	OK
CUFF.959	-	-	CUFF.959	-	-	chr1:52902957-52903630	-	-	1.54439	0.93634	2.15243	OK
CUFF.961	-	-	CUFF.961	-	-	chr1:52904218-52904664	-	-	3.95593	2.6418	5.27007	OK
CUFF.962	-	-	CUFF.962	-	-	chr1:52904801-52905409	-	-	2.10996	1.35204	2.86788	OK
CUFF.964	-	-	CUFF.964	-	-	chr1:52927918-52928347	-	-	2.61558	1.51936	3.7118	OK
CUFF.992	-	-	CUFF.992	DHCR24	TSS4113	chr1:55315298-55352921	-	-	15.6193	14.7377	16.5008	OK
CUFF.990	-	-	CUFF.990	TMEM59	TSS5026	chr1:54497348-54519111	-	-	75.0391	71.5843	78.4939	OK
CUFF.989	-	-	CUFF.989	MRPL37	TSS5916	chr1:54665839-54684056	-	-	60.0141	56.5836	63.4447	OK
MIR4422	-	-	MIR4422	MIR4422	TSS14477	chr1:55691313-55691396	-	-	0	0	0	OK
CUFF.975	-	-	CUFF.975	HSPB11	TSS17904	chr1:54387233-54411964	-	-	31.4951	28.2313	34.7589	OK
CUFF.976	-	-	CUFF.976	-	-	chr1:54387352-54389783	-	-	1.69996	1.38697	2.01294	OK
CUFF.983	-	-	CUFF.983	LRRC42	TSS19336	chr1:54411998-54433841	-	-	23.1199	21.6379	24.602	OK
CUFF.996	-	-	CUFF.996	PCSK9	TSS6041	chr1:55505148-55530526	-	-	0.822874	0.596299	1.04945	OK
CUFF.997	-	-	CUFF.997	SSBP3	TSS17507,TSS2508	chr1:54691096-54872092	-	-	22.8047	21.6184	23.991	OK
CUFF.986	-	-	CUFF.986	MAGOH	TSS29691	chr1:53692563-53704282	-	-	39.8549	36.5285	43.1814	OK
CUFF.987	-	-	CUFF.987	LRP8	TSS25886	chr1:53708040-53793821	-	-	0.79388	0.670068	0.917692	OK
LOC100507564	-	-	LOC100507564	LOC100507564	TSS12840	chr1:53704281-53708455	-	-	0	0	0	OK
CUFF.984	-	-	CUFF.984	ACOT11	TSS27433	chr1:55007933-55100417	-	-	1.57812	1.26667	1.88956	OK
CUFF.985	-	-	CUFF.985	FAM151A	TSS25328	chr1:55074849-55089200	-	-	2.44918	1.78803	3.11033	OK
CUFF.995	-	-	CUFF.995	-	-	chr1:55063229-55064726	-	-	0.272719	0.114668	0.430771	OK
CUFF.998	-	-	CUFF.998	-	-	chr1:56876874-56877626	-	-	0.617294	0.259547	0.975041	OK
C8B	-	-	C8B	C8B	TSS5526	chr1:57394882-57431688	-	-	0	0	0	OK
C8A	-	-	C8A	C8A	TSS28953	chr1:57320442-57383894	-	-	0	0	0	OK
C1orf168	-	-	C1orf168	C1orf168	TSS3784	chr1:57184476-57285369	-	-	0.0183961	0	0.0444484	OK
TACSTD2	-	-	TACSTD2	TACSTD2	TSS9277	chr1:59041094-59043166	-	-	0.603575	0.406839	0.80031	OK
CUFF.1000	-	-	CUFF.1000	PODN	TSS22268,TSS6275	chr1:53527723-53551174	-	-	64.6138	62.2577	66.9699	OK
CUFF.1001	-	-	CUFF.1001	SLC1A7	TSS1818	chr1:53552854-53608289	-	-	0	0	0	OK
CUFF.1009	-	-	CUFF.1009	PPAP2B	TSS18819	chr1:56960418-57045257	-	-	11.6482	10.8172	12.4791	OK
CUFF.1010	-	-	CUFF.1010	-	-	chr1:56956669-56958411	-	-	0.595254	0.381433	0.809076	OK
DAB1	-	-	DAB1	DAB1	TSS21014	chr1:57463578-58716211	-	-	0.0125461	0	0.0376382	OK
C1orf87	-	-	C1orf87	C1orf87	TSS3332	chr1:60456065-60539442	-	-	0	0	0	OK
CUFF.1016	-	-	CUFF.1016	HOOK1	TSS8125	chr1:60280532-60342050	-	-	0.0319583	0	0.0653302	OK
CUFF.1015	-	-	CUFF.1015	CYP2J2	TSS5927	chr1:60358979-60392423	-	-	2.77005	2.29082	3.24928	OK
CUFF.993	-	-	CUFF.993	ZFYVE9	TSS20337	chr1:52608045-52816243	-	-	6.32195	5.72259	6.92132	OK
CUFF.1002	-	-	CUFF.1002	-	-	chr1:52781540-52782477	-	-	0.665652	0.342763	0.988541	OK
CUFF.1006	-	-	CUFF.1006	-	-	chr1:52806694-52808422	-	-	0.678071	0.446114	0.910027	OK
CUFF.1017	-	-	CUFF.1017	CC2D1B	TSS6396	chr1:52816264-52831877	-	-	25.304	23.6037	27.0043	OK
CUFF.1007	-	-	CUFF.1007	OMA1	TSS3738	chr1:58946390-59012446	-	-	5.52233	0.408382	10.6363	OK
MGC34796	-	-	MGC34796	MGC34796	TSS22663	chr1:62119913-62121800	-	-	0	0	0	OK
JUN	-	-	JUN	JUN	TSS7187	chr1:59246462-59249785	-	-	99.4127	97.4289	101.396	OK
CUFF.1019	-	-	CUFF.1019	RAB3B	TSS25305	chr1:52373627-52456436	-	-	14.1975	13.4948	14.9001	OK
L1TD1	-	-	L1TD1	L1TD1	TSS15352	chr1:62660473-62678001	-	-	0.0652888	0.0109532	0.119624	OK
CUFF.1011	-	-	CUFF.1011	LOC100131060	TSS4356	chr1:59250822-59365384	-	-	0.549978	0	1.29293	OK
CUFF.1012	-	-	CUFF.1012	-	-	chr1:59348559-59369378	-	-	1.11705	0.750214	1.48389	OK
CUFF.1021	-	-	CUFF.1021	-	-	chr1:62919121-62919675	-	-	1.00682	0.448337	1.5653	OK
CUFF.1023	-	-	CUFF.1023	TM2D1	TSS1287	chr1:62146718-62191095	-	-	10.5096	9.44178	11.5774	OK
CUFF.1004	-	-	CUFF.1004	USP24	TSS2677	chr1:55532030-55681039	-	-	17.379	16.0623	18.6957	OK
CUFF.1005	-	-	CUFF.1005	LOC100507634	TSS18785	chr1:55681080-55683128	-	-	0	0	0	OK
CUFF.1008	-	-	CUFF.1008	-	-	chr1:55553122-55554568	-	-	0.590739	0.35423	0.827248	OK
USP1	-	-	USP1	USP1	TSS5751,TSS9833	chr1:62901974-62917475	-	-	8.30473	7.68269	8.92677	OK
FOXD3	-	-	FOXD3	FOXD3	TSS23303	chr1:63788729-63790797	-	-	0.0318338	0	0.0769163	OK
LINC00466	-	-	LINC00466	LINC00466	TSS24487	chr1:63624753-63782901	-	-	0	0	0	OK
CUFF.1028	-	-	CUFF.1028	ECHDC2	TSS14268	chr1:53361581-53387446	-	-	62.5375	60.0191	65.0559	OK
CUFF.1029	-	-	CUFF.1029	-	-	chr1:53377247-53387257	-	-	3.57834	0	35.8096	OK
CUFF.1031	-	-	CUFF.1031	-	-	chr1:63787289-63787940	-	-	0.682812	0.271061	1.09456	OK
CUFF.904	-	-	CUFF.904	KIAA0754,MACF1	TSS28070,TSS777	chr1:39547088-39952810	-	-	16.7994	15.995	17.6038	OK
CUFF.1032	-	-	CUFF.1032	-	-	chr1:39949083-39949456	-	-	11.073	8.53583	13.6101	OK
CUFF.1026	-	-	CUFF.1026	KANK4	TSS12269	chr1:62701836-62785083	-	-	4.53725	4.08357	4.99093	OK
UBE2U	-	-	UBE2U	UBE2U	TSS7049	chr1:64669489-64710027	-	-	0	0	0	OK
CUFF.1025	-	-	CUFF.1025	MYSM1	TSS25963	chr1:59120410-59165747	-	-	2.69993	1.93647	3.46339	OK
CUFF.1020	-	-	CUFF.1020	HEATR8-TTC4,MROH7,TTC4	TSS27643,TSS6652	chr1:55107426-55208328	-	-	19.2186	17.9329	20.5043	OK
CUFF.1024	-	-	CUFF.1024	-	-	chr1:55114320-55117295	-	-	0.657832	0.486402	0.829262	OK
CUFF.1033	-	-	CUFF.1033	-	-	chr1:55124871-55125648	-	-	0.83893	0.431989	1.24587	OK
CUFF.1038	-	-	CUFF.1038	-	-	chr1:55178049-55178854	-	-	0.802378	0.413168	1.19159	OK
CUFF.1041	-	-	CUFF.1041	ATG4C	TSS15485	chr1:63249776-63330941	-	-	3.84024	3.31557	4.36492	OK
CUFF.1034	-	-	CUFF.1034	DLEU2L,EFCAB7	TSS27745,TSS6468	chr1:63989011-64038364	-	-	3.48972	2.84948	4.12997	OK
CUFF.1035	-	-	CUFF.1035	-	-	chr1:64002079-64003095	-	-	0.781711	0.448388	1.11503	OK
CUFF.1036	-	-	CUFF.1036	-	-	chr1:64013542-64014291	-	-	0.620451	0.260875	0.980027	OK
CUFF.1043	-	-	CUFF.1043	-	-	chr1:64037506-64038040	-	-	1.46907	0.776087	2.16206	OK
CUFF.1039	-	-	CUFF.1039	FGGY	TSS26731,TSS29839	chr1:59762624-60228402	-	-	20.3417	18.6207	22.0626	OK
MIR4711	-	-	MIR4711	MIR4711	TSS5382	chr1:60198898-60198968	-	-	0	0	0	OK
CUFF.1044	-	-	CUFF.1044	-	-	chr1:64817927-64818821	-	-	6.91216	5.8387	7.98563	OK
CUFF.1022	-	-	CUFF.1022	PRKAA2	TSS8951	chr1:57110989-57181008	-	-	1.65552	0.372754	2.93828	OK
CUFF.1014	-	-	CUFF.1014	-	-	chr1:59486106-59569737	-	-	2.33584	0.515217	4.15646	OK
CUFF.1040	-	-	CUFF.1040	HSD52	TSS28738	chr1:59597607-59612479	-	-	1.04305	0.54798	1.53811	OK
PGM1	-	-	PGM1	PGM1	TSS16541,TSS19963,TSS24043	chr1:64058946-64125916	-	-	19.2526	17.9622	20.543	OK
ROR1	-	-	ROR1	ROR1	TSS19521	chr1:64239689-64647179	-	-	0.159876	0.0943666	0.225385	OK
CUFF.1045	-	-	CUFF.1045	CACHD1	TSS18855	chr1:64936172-65158741	-	-	2.96029	2.35708	3.56351	OK
MIR4794	-	-	MIR4794	MIR4794	TSS4167	chr1:65045529-65045604	-	-	0	0	0	OK
CUFF.1048	-	-	CUFF.1048	-	-	chr1:65519960-65521400	-	-	0.546032	0.317184	0.77488	OK
CUFF.1049	-	-	CUFF.1049	-	-	chr1:65514096-65514926	-	-	0.636039	0.296062	0.976016	OK
CUFF.1050	-	-	CUFF.1050	-	-	chr1:65515141-65515882	-	-	0.786286	0.37652	1.19605	OK
CUFF.1051	-	-	CUFF.1051	-	-	chr1:65517376-65519051	-	-	0.721881	0.476764	0.966998	OK
MIR3671	-	-	MIR3671	MIR3671	TSS18141	chr1:65523437-65523525	-	-	0	0	0	OK
MIR101-1	-	-	MIR101-1	MIR101-1	TSS23081	chr1:65524116-65524191	-	-	0	0	0	OK
CUFF.1052	-	-	CUFF.1052	-	-	chr1:65724556-65725459	-	-	0.737163	0.389431	1.08489	OK
CUFF.1053	-	-	CUFF.1053	-	-	chr1:65720160-65721980	-	-	1.61024	1.26414	1.95635	OK
CUFF.1054	-	-	CUFF.1054	-	-	chr1:65726005-65727730	-	-	0.757015	0.514308	0.999722	OK
CUFF.1037	-	-	CUFF.1037	INADL	TSS27017	chr1:62207997-62629591	-	-	1.68741	1.38483	1.98999	OK
INSL5	-	-	INSL5	INSL5	TSS24931	chr1:67263423-67266942	-	-	0.0545889	0	0.163767	OK
C1orf141	-	-	C1orf141	C1orf141	TSS1586,TSS5356	chr1:67557858-67600654	-	-	0	0	0	OK
CUFF.1059	-	-	CUFF.1059	-	-	chr1:67862944-67864388	-	-	0.66266	0.412198	0.913122	OK
CUFF.1060	-	-	CUFF.1060	-	-	chr1:67864770-67866616	-	-	0.522453	0.328419	0.716488	OK
CUFF.1061	-	-	CUFF.1061	-	-	chr1:67872047-67873228	-	-	0.416875	0.194046	0.639704	OK
TCTEX1D1	-	-	TCTEX1D1	TCTEX1D1	TSS4420	chr1:67218139-67244730	-	-	0.17319	0.0728193	0.27356	OK
IL23R	-	-	IL23R	IL23R	TSS4784	chr1:67632168-67725650	-	-	0.0114389	0	0.0343167	OK
CUFF.1065	-	-	CUFF.1065	AK4	TSS15270,TSS17092,TSS7030	chr1:65613231-65697828	-	-	3.97198	3.62946	4.31449	OK
CUFF.1069	-	-	CUFF.1069	SLC35D1	TSS18256	chr1:67464935-67520080	-	-	3.19776	2.91352	3.482	OK
CUFF.1070	-	-	CUFF.1070	-	-	chr1:68104045-68118646	-	-	1.13994	0.321533	1.95834	OK
CUFF.1071	-	-	CUFF.1071	-	-	chr1:68105065-68105687	-	-	0.875239	0.381413	1.36906	OK
CUFF.1075	-	-	CUFF.1075	-	-	chr1:68807458-68812209	-	-	0.84035	0.517105	1.16359	OK
CUFF.1068	-	-	CUFF.1068	IL12RB2	TSS629	chr1:67773046-67862704	-	-	1.11949	0.87363	1.36535	OK
CUFF.1074	-	-	CUFF.1074	-	-	chr1:67858768-67859485	-	-	0.60156	0.238806	0.964315	OK
CUFF.1046	-	-	CUFF.1046	ALG6	TSS27003	chr1:63833260-63904233	-	-	3.15736	1.60981	4.70492	OK
CUFF.1047	-	-	CUFF.1047	-	-	chr1:63904375-63905242	-	-	0.430458	0.152517	0.708399	OK
CUFF.1055	-	-	CUFF.1055	ITGB3BP	TSS11652	chr1:63906440-63988944	-	-	13.4978	11.9742	15.0214	OK
CUFF.1056	-	-	CUFF.1056	-	-	chr1:63906760-63909786	-	-	1.23119	0.994343	1.46803	OK
CUFF.1058	-	-	CUFF.1058	DNAJC6	TSS16941,TSS6238	chr1:65730376-65881552	-	-	1.26128	1.05621	1.46635	OK
CUFF.1077	-	-	CUFF.1077	GADD45A	TSS5612	chr1:68150859-68154021	-	-	113.143	97.7787	128.507	OK
CUFF.1063	-	-	CUFF.1063	SGIP1	TSS24348	chr1:66999824-67210768	-	-	6.45894	5.65233	7.26554	OK
MIR3117	-	-	MIR3117	MIR3117	TSS13010	chr1:67094122-67094200	-	-	0	0	0	OK
CUFF.1064	-	-	CUFF.1064	-	-	chr1:67094220-67095302	-	-	0.692628	0.39034	0.994915	OK
CUFF.1066	-	-	CUFF.1066	-	-	chr1:67095352-67096505	-	-	4.40905	3.67421	5.14389	OK
CUFF.1067	-	-	CUFF.1067	-	-	chr1:67096723-67098034	-	-	2.50864	1.99292	3.02436	OK
CUFF.1073	-	-	CUFF.1073	-	-	chr1:67123805-67125612	-	-	3.17217	2.68497	3.65937	OK
CUFF.1076	-	-	CUFF.1076	-	-	chr1:67159467-67159898	-	-	1.12876	0.399934	1.85759	OK
CUFF.1072	-	-	CUFF.1072	PDE4B	TSS22332,TSS2511,TSS27299,TSS4660	chr1:66258192-66840262	-	-	13.2072	12.2158	14.1986	OK
CUFF.1079	-	-	CUFF.1079	-	-	chr1:66807382-66807712	-	-	2.52249	1.17416	3.87082	OK
CUFF.1080	-	-	CUFF.1080	-	-	chr1:66808007-66809511	-	-	5.15463	4.46228	5.84699	OK
CUFF.1062	-	-	CUFF.1062	DOCK7	TSS22006	chr1:62920396-63154039	-	-	4.29794	3.95153	4.64435	OK
CUFF.1078	-	-	CUFF.1078	ANGPTL3	TSS21242	chr1:63063186-63071180	-	-	0.0463402	0	0.127351	OK
CUFF.1057	-	-	CUFF.1057	NFIA	TSS14785,TSS1610,TSS3013	chr1:61542945-61928460	-	-	1.83909	0.763736	2.91444	OK
LRRC7	-	-	LRRC7	LRRC7	TSS7113	chr1:70225857-70589171	-	-	0	0	0	OK
PIN1P1	-	-	PIN1P1	PIN1P1	TSS2381	chr1:70385004-70386000	-	-	0	0	0	OK
CUFF.1083	-	-	CUFF.1083	HHLA3	TSS22025	chr1:70820492-70833705	-	-	7.73661	6.48324	8.98999	OK
CUFF.1081	-	-	CUFF.1081	LRRC40	TSS5387	chr1:70610484-70671361	-	-	4.62889	4.14819	5.1096	OK
CUFF.1082	-	-	CUFF.1082	-	-	chr1:70613416-70613790	-	-	2.14696	1.02809	3.26583	OK
ZRANB2-AS2	-	-	ZRANB2-AS2	ZRANB2-AS2	TSS5814	chr1:71547006-71703406	-	-	0.146615	0	0.315912	OK
CUFF.1084	-	-	CUFF.1084	CTH	TSS22832	chr1:70876900-70905648	-	-	0.986034	0.678191	1.29388	OK
C1orf173	-	-	C1orf173	C1orf173	TSS21825	chr1:75033794-75139422	-	-	0.00867041	0	0.0209493	OK
CUFF.1088	-	-	CUFF.1088	LHX8	TSS10935,TSS28976	chr1:75594118-75627218	-	-	0.037876	0	0.130212	OK
CUFF.1087	-	-	CUFF.1087	LRRIQ3	TSS5318	chr1:74491701-74663871	-	-	0.515178	0.189377	0.840978	OK
ASB17	-	-	ASB17	ASB17	TSS154	chr1:76384557-76398116	-	-	0	0	0	OK
CUFF.1089	-	-	CUFF.1089	MSH4	TSS9954	chr1:76262555-76378923	-	-	0.204508	0.0873961	0.32162	OK
CUFF.1092	-	-	CUFF.1092	ACADM	TSS18389	chr1:76190042-76229355	-	-	6.30752	5.68714	6.9279	OK
ST6GALNAC5	-	-	ST6GALNAC5	ST6GALNAC5	TSS16014	chr1:77333185-77529737	-	-	0.113564	0.0277176	0.19941	OK
CUFF.1085	-	-	CUFF.1085	WDR78	TSS2175	chr1:67278571-67390570	-	-	1.06034	0.67557	1.44511	OK
CUFF.1086	-	-	CUFF.1086	MIER1	TSS11590,TSS9314	chr1:67390577-67454302	-	-	5.51791	4.94846	6.08735	OK
CUFF.1091	-	-	CUFF.1091	-	-	chr1:67413118-67413973	-	-	0.481707	0.191227	0.772188	OK
CUFF.1093	-	-	CUFF.1093	-	-	chr1:67434465-67435235	-	-	0.848595	0	1.87257	OK
CUFF.1097	-	-	CUFF.1097	-	-	chr1:78028179-78029600	-	-	2.69908	2.189	3.20915	OK
CUFF.1098	-	-	CUFF.1098	-	-	chr1:78025771-78027200	-	-	0.622614	0.377482	0.867746	OK
CUFF.1096	-	-	CUFF.1096	ANKRD13C	TSS21230	chr1:70724684-70820418	-	-	2.42313	2.16399	2.68227	OK
CUFF.1095	-	-	CUFF.1095	SLC44A5	TSS18395	chr1:75667815-76076799	-	-	0.154438	0.0607675	0.248108	OK
CUFF.1101	-	-	CUFF.1101	SERBP1	TSS9735	chr1:67873492-67896123	-	-	39.2078	37.9845	40.4311	OK
ST6GALNAC3	-	-	ST6GALNAC3	ST6GALNAC3	TSS19658	chr1:76540388-77096669	-	-	0.418658	0.240255	0.597061	OK
CUFF.1090	-	-	CUFF.1090	NEGR1	TSS13537	chr1:71868624-72748389	-	-	2.16589	1.65545	2.67633	OK
NEGR1-IT1	-	-	NEGR1-IT1	NEGR1-IT1	TSS16727	chr1:72259914-72302695	-	-	0	0	0	OK
CUFF.1100	-	-	CUFF.1100	AK5	TSS29509,TSS4591	chr1:77747661-78025654	-	-	0.56585	0	1.16665	OK
CUFF.1103	-	-	CUFF.1103	RABGGTB	TSS16526	chr1:76251878-76260775	-	-	33.3797	31.3088	35.4507	OK
SNORD45C	-	-	SNORD45C	SNORD45C	TSS26252	chr1:76252756-76252834	-	-	0	0	0	OK
SNORD45A	-	-	SNORD45A	SNORD45A	TSS2956	chr1:76253573-76253657	-	-	0	0	0	OK
SNORD45B	-	-	SNORD45B	SNORD45B	TSS19103	chr1:76255161-76255232	-	-	0	0	0	OK
CUFF.1099	-	-	CUFF.1099	PIGK	TSS23495	chr1:77554666-77685132	-	-	4.19365	0.771813	7.61549	OK
CUFF.1109	-	-	CUFF.1109	-	-	chr1:78489055-78489794	-	-	0.631211	0.265399	0.997022	OK
CUFF.1110	-	-	CUFF.1110	-	-	chr1:78489876-78490760	-	-	1.59721	1.0766	2.11782	OK
CUFF.1113	-	-	CUFF.1113	GIPC2	TSS13689	chr1:78511588-78603112	-	-	0.215348	0.100529	0.330167	OK
CUFF.1104	-	-	CUFF.1104	ZZZ3	TSS3001	chr1:78030173-78149069	-	-	3.76135	3.40806	4.11464	OK
CUFF.1111	-	-	CUFF.1111	-	-	chr1:78142582-78143203	-	-	0.793609	0.333681	1.25354	OK
MGC27382	-	-	MGC27382	MGC27382	TSS13911	chr1:78695282-78835147	-	-	0	0	0	OK
CUFF.1107	-	-	CUFF.1107	DNAJB4	TSS21985	chr1:78445149-78484101	-	-	4.44263	3.96643	4.91883	OK
CUFF.1118	-	-	CUFF.1118	SRSF11	TSS13901	chr1:70671364-70717701	-	-	47.0995	45.209	48.99	OK
CUFF.1117	-	-	CUFF.1117	PTGFR	TSS23737	chr1:78956727-79006386	-	-	0.973601	0.805555	1.14165	OK
CUFF.1122	-	-	CUFF.1122	USP33	TSS3597	chr1:78161626-78225564	-	-	10.1208	9.29861	10.943	OK
CUFF.1124	-	-	CUFF.1124	-	-	chr1:78172904-78173486	-	-	1.59017	0.912118	2.26822	OK
CUFF.1115	-	-	CUFF.1115	LEPR,LEPROT	TSS23089,TSS23357,TSS29991,TSS4922	chr1:65886130-66103176	-	-	21.2324	20.1943	22.2705	OK
CUFF.1125	-	-	CUFF.1125	-	-	chr1:79139330-79140447	-	-	0.31773	0.112576	0.522885	OK
CUFF.1128	-	-	CUFF.1128	-	-	chr1:79141792-79142578	-	-	0.535004	0.212384	0.857623	OK
CUFF.1127	-	-	CUFF.1127	-	-	chr1:79178196-79193967	-	-	1.13858	0.649931	1.62723	OK
ELTD1	-	-	ELTD1	ELTD1	TSS23848	chr1:79355448-79472495	-	-	3.27306	2.93262	3.6135	OK
CUFF.1116	-	-	CUFF.1116	FAM73A	TSS901	chr1:78245308-78345225	-	-	1.93264	1.6165	2.24878	OK
CUFF.1119	-	-	CUFF.1119	-	-	chr1:78253688-78254254	-	-	0.751454	0.26625	1.23666	OK
CUFF.1121	-	-	CUFF.1121	-	-	chr1:78256060-78256714	-	-	1.17221	0.633602	1.71081	OK
CUFF.1129	-	-	CUFF.1129	-	-	chr1:78338943-78340385	-	-	0.331848	0.154468	0.509228	OK
CUFF.1123	-	-	CUFF.1123	FPGT,FPGT-TNNI3K,TNNI3K	TSS21539,TSS25938	chr1:74663895-75010116	-	-	2.68812	2.34777	3.02848	OK
CUFF.1130	-	-	CUFF.1130	-	-	chr1:81956955-81957757	-	-	0.616461	0.27451	0.958412	OK
CUFF.1131	-	-	CUFF.1131	-	-	chr1:81949729-81951161	-	-	0.385858	0.158777	0.61294	OK
CUFF.1132	-	-	CUFF.1132	-	-	chr1:81949117-81951161	-	-	0.452806	0.184789	0.720824	OK
CUFF.1133	-	-	CUFF.1133	-	-	chr1:82022714-82023137	-	-	1.16332	0.412181	1.91447	OK
CUFF.1134	-	-	CUFF.1134	-	-	chr1:82458811-82459573	-	-	2.57975	1.85234	3.30716	OK
CUFF.1105	-	-	CUFF.1105	RAVER2	TSS17774	chr1:65210777-65298914	-	-	6.03844	5.54512	6.53175	OK
CUFF.1106	-	-	CUFF.1106	JAK1	TSS10036	chr1:65298905-65432187	-	-	67.6258	65.0918	70.1597	OK
CUFF.1114	-	-	CUFF.1114	-	-	chr1:65290859-65291385	-	-	0.917513	0.364232	1.47079	OK
CUFF.1135	-	-	CUFF.1135	-	-	chr1:84542049-84543643	-	-	2.20342	1.77035	2.6365	OK
DNASE2B	-	-	DNASE2B	DNASE2B	TSS26737,TSS29297	chr1:84864214-84880691	-	-	0.0358261	0	0.153318	OK
CUFF.1137	-	-	CUFF.1137	UOX	TSS7531	chr1:84830640-84863576	-	-	0.0655285	0	0.177923	OK
MIR548AP	-	-	MIR548AP	MIR548AP	TSS2312	chr1:84259597-84379059	-	-	0	0	0	OK
CUFF.1136	-	-	CUFF.1136	TTLL7	TSS26983	chr1:84335056-84464833	-	-	0.35678	0.219118	0.494442	OK
CUFF.1138	-	-	CUFF.1138	SAMD13	TSS13795,TSS2076,TSS8590	chr1:84764048-84816481	-	-	0.683457	0.406151	0.960764	OK
MIR4423	-	-	MIR4423	MIR4423	TSS26798	chr1:85599476-85599556	-	-	0	0	0	OK
C1orf180	-	-	C1orf180	C1orf180	TSS28274	chr1:85093912-85100703	-	-	0.0111447	0	0.0334341	OK
CUFF.1139	-	-	CUFF.1139	-	-	chr1:85618218-85619984	-	-	2.0995	1.70094	2.49805	OK
CUFF.1140	-	-	CUFF.1140	-	-	chr1:85620127-85620924	-	-	0.525731	0.208703	0.842758	OK
LPAR3	-	-	LPAR3	LPAR3	TSS9776	chr1:85279085-85358896	-	-	0	0	0	OK
WDR63	-	-	WDR63	WDR63	TSS16376	chr1:85527992-85598821	-	-	0.0533141	0.00562852	0.101	OK
MCOLN3	-	-	MCOLN3	MCOLN3	TSS24695	chr1:85483764-85514223	-	-	0.228725	0.118657	0.338794	OK
BCL10	-	-	BCL10	BCL10	TSS22540	chr1:85731459-85742587	-	-	3.39239	2.98933	3.79545	OK
LOC646626	-	-	LOC646626	LOC646626	TSS1367	chr1:85742040-85743771	-	-	0	0	0	OK
CUFF.1143	-	-	CUFF.1143	-	-	chr1:85740567-85741160	-	-	1.83129	1.11028	2.55229	OK
CUFF.1141	-	-	CUFF.1141	MCOLN2	TSS28016	chr1:85391265-85462796	-	-	2.19961	1.77805	2.62117	OK
CUFF.1142	-	-	CUFF.1142	SYDE2	TSS19122	chr1:85623054-85666728	-	-	0.582548	0.45235	0.712746	OK
CUFF.1144	-	-	CUFF.1144	-	-	chr1:85639992-85641346	-	-	0.839977	0.546027	1.13393	OK
CUFF.1145	-	-	CUFF.1145	-	-	chr1:85642689-85643739	-	-	0.341713	0.121073	0.562353	OK
CUFF.1146	-	-	CUFF.1146	C1orf52	TSS547	chr1:85715636-85725355	-	-	3.82351	3.37934	4.26768	OK
CUFF.1147	-	-	CUFF.1147	-	-	chr1:85719215-85719584	-	-	3.81074	2.3104	5.31109	OK
CUFF.1148	-	-	CUFF.1148	-	-	chr1:85719711-85720048	-	-	2.59619	1.24321	3.94918	OK
CUFF.1149	-	-	CUFF.1149	-	-	chr1:85721529-85722089	-	-	1.90698	1.1435	2.67046	OK
CLCA1	-	-	CLCA1	CLCA1	TSS26696	chr1:86934525-86965974	-	-	0	0	0	OK
CLCA2	-	-	CLCA2	CLCA2	TSS23003	chr1:86889768-86922240	-	-	0	0	0	OK
CLCA3P	-	-	CLCA3P	CLCA3P	TSS29283	chr1:87099958-87121059	-	-	0	0	0	OK
CLCA4	-	-	CLCA4	CLCA4	TSS16295	chr1:87012758-87046432	-	-	0	0	0	OK
CUFF.1150	-	-	CUFF.1150	PRKACB	TSS14929,TSS2117,TSS2698,TSS2714,TSS3057	chr1:84543744-84704181	-	-	5.78528	5.33611	6.23445	OK
CUFF.1151	-	-	CUFF.1151	-	-	chr1:84544066-84545140	-	-	0.532347	0.266174	0.798521	OK
CUFF.1152	-	-	CUFF.1152	-	-	chr1:84545373-84546341	-	-	0.677688	0.358012	0.997364	OK
CUFF.1153	-	-	CUFF.1153	-	-	chr1:84563092-84563854	-	-	0.708166	0.329636	1.0867	OK
CUFF.1154	-	-	CUFF.1154	COL24A1	TSS15892	chr1:86194915-86622121	-	-	0.264691	0.180862	0.34852	OK
CUFF.1155	-	-	CUFF.1155	ZNHIT6	TSS11572	chr1:86115105-86174116	-	-	2.59857	2.3363	2.86085	OK
CUFF.1156	-	-	CUFF.1156	-	-	chr1:86119814-86120174	-	-	1.99134	0.886745	3.09594	OK
LOC100505768	-	-	LOC100505768	LOC100505768	TSS21821	chr1:87819209-87837338	-	-	0	0	0	OK
CUFF.1157	-	-	CUFF.1157	SSX2IP	TSS1344,TSS28419	chr1:85109389-85156240	-	-	1.86465	1.65384	2.07546	OK
CUFF.1159	-	-	CUFF.1159	LMO4	TSS10682	chr1:87794150-87814607	-	-	4.78327	4.4039	5.16264	OK
CUFF.1162	-	-	CUFF.1162	LOC339524	TSS11050,TSS15871	chr1:87595447-87634886	-	-	3.41333	2.72472	4.10195	OK
CUFF.1164	-	-	CUFF.1164	GTF2B	TSS11818	chr1:89318320-89357301	-	-	8.20366	7.28447	9.12285	OK
CUFF.1163	-	-	CUFF.1163	HS2ST1	TSS8461	chr1:87380334-87575681	-	-	3.62843	3.31817	3.9387	OK
CUFF.1166	-	-	CUFF.1166	CYR61	TSS14499	chr1:86046443-86049648	-	-	175.559	167.637	183.48	OK
CUFF.1178	-	-	CUFF.1178	-	-	chr1:89592267-89593077	-	-	0.702515	0.336405	1.06862	OK
CUFF.1175	-	-	CUFF.1175	SH3GLB1	TSS6950	chr1:87170252-87213867	-	-	13.3976	12.6407	14.1544	OK
CUFF.1167	-	-	CUFF.1167	ODF2L	TSS18124	chr1:86812506-86862025	-	-	13.4345	10.8229	16.0461	OK
CUFF.1168	-	-	CUFF.1168	-	-	chr1:86815077-86815470	-	-	3.41658	2.07142	4.76173	OK
CUFF.1169	-	-	CUFF.1169	-	-	chr1:86821202-86821364	-	-	14.9948	5.31286	24.6768	OK
CUFF.1177	-	-	CUFF.1177	2017-09-15	TSS9412	chr1:87328127-87380107	-	-	37.706	35.4019	40.0101	OK
CUFF.1187	-	-	CUFF.1187	-	-	chr1:89721907-89724516	-	-	1.90919	1.6015	2.21689	OK
CUFF.1194	-	-	CUFF.1194	GBP6	TSS1538	chr1:89829435-89853719	-	-	0.807454	0.656342	0.958566	OK
RPF1	-	-	RPF1	RPF1	TSS13771	chr1:84944919-84964033	-	-	13.7727	12.6486	14.8967	OK
CUFF.1170	-	-	CUFF.1170	CTBS,GNG5	TSS14272,TSS17225	chr1:84964005-85040163	-	-	237.572	226.133	249.011	OK
CUFF.1186	-	-	CUFF.1186	-	-	chr1:85020926-85021790	-	-	0.518758	0.218117	0.819399	OK
CUFF.1206	-	-	CUFF.1206	GBP1P1	TSS14070	chr1:89873180-89893597	-	-	2.89342	2.51634	3.27051	OK
CUFF.1197	-	-	CUFF.1197	PTGER3	TSS24540	chr1:71318035-71513491	-	-	0	0	0	OK
CUFF.1198	-	-	CUFF.1198	ZRANB2	TSS29206	chr1:71528973-71546972	-	-	21.2523	20.0682	22.4364	OK
CUFF.1200	-	-	CUFF.1200	ZRANB2-AS1	TSS14841	chr1:71512188-71532865	-	-	0	0	0	OK
MIR186	-	-	MIR186	MIR186	TSS18823	chr1:71533313-71533399	-	-	0	0	0	OK
CUFF.1204	-	-	CUFF.1204	GBP5	TSS21042	chr1:89724633-89738544	-	-	8.16087	7.59614	8.72561	OK
CUFF.1211	-	-	CUFF.1211	-	-	chr1:89736008-89736369	-	-	1.52417	0.540032	2.5083	OK
CUFF.1205	-	-	CUFF.1205	CCBL2,RBMXL1	TSS18502	chr1:89401455-89458643	-	-	15.8559	14.6932	17.0187	OK
CUFF.1207	-	-	CUFF.1207	FLJ27354	TSS23142	chr1:90090407-90098565	-	-	1.00785	0.490284	1.52542	OK
CUFF.1171	-	-	CUFF.1171	PKN2	TSS5127	chr1:89149921-89301938	-	-	5.96684	5.45881	6.47487	OK
CUFF.1190	-	-	CUFF.1190	-	-	chr1:89230870-89231947	-	-	0.596926	0.315347	0.878506	OK
CUFF.1201	-	-	CUFF.1201	-	-	chr1:89271824-89272603	-	-	0.491888	0.174282	0.809494	OK
CUFF.1192	-	-	CUFF.1192	CRYZ	TSS26395	chr1:75171171-75199092	-	-	13.818	12.7065	14.9294	OK
CUFF.1193	-	-	CUFF.1193	TYW3	TSS15910,TSS3746,TSS8219	chr1:75198835-75232360	-	-	5.63402	5.04729	6.22076	OK
CUFF.1208	-	-	CUFF.1208	-	-	chr1:75211692-75213113	-	-	0.988055	0.675519	1.30059	OK
GEMIN8P4	-	-	GEMIN8P4	GEMIN8P4	TSS3410	chr1:90458823-90460525	-	-	0.31521	0.157605	0.472815	OK
CUFF.1215	-	-	CUFF.1215	-	-	chr1:90497125-90499408	-	-	1.88802	1.55936	2.21668	OK
CUFF.1216	-	-	CUFF.1216	-	-	chr1:90495427-90496919	-	-	0.638738	0.397318	0.880158	OK
CUFF.1182	-	-	CUFF.1182	RPL11,TCEB3	TSS10782,TSS7835	chr1:24018268-24088549	-	-	2508.16	2413.26	2603.06	OK
CUFF.1183	-	-	CUFF.1183	LOC100506963	TSS29382	chr1:24086871-24104787	-	-	0	0	0	OK
CUFF.1185	-	-	CUFF.1185	-	-	chr1:24031028-24032194	-	-	0.99732	0.648307	1.34633	OK
CUFF.1191	-	-	CUFF.1191	-	-	chr1:24046346-24048422	-	-	1.04612	0.783486	1.30876	OK
CUFF.1202	-	-	CUFF.1202	-	-	chr1:24072648-24073847	-	-	0.351117	0	1.24817	OK
CUFF.1203	-	-	CUFF.1203	-	-	chr1:24074130-24075398	-	-	0.603542	0.267115	0.939969	OK
CUFF.1209	-	-	CUFF.1209	-	-	chr1:24090021-24091664	-	-	0.491655	0	2.61309	OK
CUFF.1217	-	-	CUFF.1217	-	-	chr1:90500304-90501073	-	-	1.54999	0.993216	2.10676	OK
CUFF.1218	-	-	CUFF.1218	-	-	chr1:90499524-90499972	-	-	1.27404	0.535681	2.01239	OK
CUFF.1176	-	-	CUFF.1176	LPHN2	TSS25534	chr1:82266081-82458107	-	-	22.734	20.0834	25.3845	OK
CUFF.1181	-	-	CUFF.1181	-	-	chr1:82189811-82190227	-	-	1.31488	0.521976	2.10778	OK
CUFF.1158	-	-	CUFF.1158	DDAH1	TSS22475,TSS29738	chr1:85784164-86044046	-	-	7.56223	6.9453	8.17916	OK
CUFF.1165	-	-	CUFF.1165	-	-	chr1:85866030-85866907	-	-	0.594208	0.276591	0.911826	OK
CUFF.1179	-	-	CUFF.1179	-	-	chr1:85932561-85933273	-	-	0.827772	0.396386	1.25916	OK
CUFF.1180	-	-	CUFF.1180	-	-	chr1:85933401-85935624	-	-	0.603505	0.412608	0.794402	OK
CUFF.1184	-	-	CUFF.1184	-	-	chr1:85939278-85940370	-	-	0.456785	0	1.01986	OK
CUFF.1188	-	-	CUFF.1188	-	-	chr1:85947996-85949877	-	-	0.405921	0	932.154	OK
CUFF.1189	-	-	CUFF.1189	-	-	chr1:85950471-85951425	-	-	0.498097	0.221802	0.774391	OK
CUFF.1195	-	-	CUFF.1195	-	-	chr1:85964910-85965767	-	-	0.698648	0.349324	1.04797	OK
CUFF.1196	-	-	CUFF.1196	-	-	chr1:85965936-85966511	-	-	3.01377	2.06047	3.96706	OK
CUFF.1199	-	-	CUFF.1199	-	-	chr1:85966823-85967817	-	-	0.401195	0.159265	0.643125	OK
CUFF.1222	-	-	CUFF.1222	ZNF326	TSS22916	chr1:90460677-90494094	-	-	5.39177	4.83153	5.95201	OK
CUFF.1223	-	-	CUFF.1223	-	-	chr1:90472262-90472772	-	-	0.95973	0.380991	1.53847	OK
CUFF.1224	-	-	CUFF.1224	-	-	chr1:90474748-90475394	-	-	1.37974	0.791418	1.96807	OK
CUFF.1226	-	-	CUFF.1226	RPS8	TSS14130	chr1:45241245-45244412	-	-	2820.91	2701.86	2939.96	OK
SNORD55	-	-	SNORD55	SNORD55	TSS2554	chr1:45241536-45241610	-	-	0	0	0	OK
SNORD46	-	-	SNORD46	SNORD46	TSS11875	chr1:45242163-45242261	-	-	0	0	0	OK
SNORD38A	-	-	SNORD38A	SNORD38A	TSS22689	chr1:45243513-45243584	-	-	0	0	0	OK
SNORD38B	-	-	SNORD38B	SNORD38B	TSS42	chr1:45244061-45244130	-	-	0	0	0	OK
CUFF.1214	-	-	CUFF.1214	LRRC8B	TSS17443,TSS22894	chr1:89990396-90063420	-	-	1.37101	1.14986	1.59215	OK
CUFF.1219	-	-	CUFF.1219	-	-	chr1:90006532-90007000	-	-	0.992301	0.351585	1.63302	OK
CUFF.1220	-	-	CUFF.1220	-	-	chr1:90007310-90008121	-	-	0.88848	0.480242	1.29672	OK
CUFF.1161	-	-	CUFF.1161	OSBPL9	TSS21417,TSS3496	chr1:52082545-52254891	-	-	13.2213	12.3299	14.1127	OK
CUFF.1172	-	-	CUFF.1172	MIR761,NRD1	TSS13295,TSS13540,TSS13663	chr1:52254865-52344609	-	-	64.1332	61.482	66.7845	OK
CUFF.1225	-	-	CUFF.1225	LRRC8C	TSS28115	chr1:90098643-90185097	-	-	1.41821	1.25375	1.58267	OK
CUFF.1221	-	-	CUFF.1221	LRRC8D	TSS11404,TSS11844	chr1:90286572-90401989	-	-	3.9602	3.35314	4.56725	OK
CUFF.1227	-	-	CUFF.1227	-	-	chr1:90325797-90326299	-	-	1.33954	0.641449	2.03763	OK
BARHL2	-	-	BARHL2	BARHL2	TSS868	chr1:91177578-91182794	-	-	0	0	0	OK
CUFF.1229	-	-	CUFF.1229	-	-	chr1:91248556-91248980	-	-	3.01311	1.82681	4.19942	OK
CUFF.1230	-	-	CUFF.1230	NEXN	TSS15596	chr1:78354038-78413611	-	-	11.558	10.8582	12.2579	OK
CUFF.1231	-	-	CUFF.1231	FUBP1	TSS13898	chr1:78409801-78444809	-	-	21.5487	20.3611	22.7364	OK
CUFF.1239	-	-	CUFF.1239	ENO1	TSS3017,TSS8903	chr1:8921056-8939151	-	-	1426.18	1380.37	1471.98	OK
ENO1-AS1	-	-	ENO1-AS1	ENO1-AS1	TSS6572	chr1:8938893-8939943	-	-	0	0	0	OK
CUFF.1102	-	-	CUFF.1102	GNG12	TSS14434	chr1:68167148-68299155	-	-	8.26341	7.71191	8.81491	OK
CUFF.1212	-	-	CUFF.1212	GNG12-AS1	TSS22437	chr1:68297970-68668670	-	-	0	0	0	OK
CUFF.1213	-	-	CUFF.1213	WLS	TSS15592,TSS8954	chr1:68564141-68698538	-	-	17.1107	15.9143	18.3071	OK
DIRAS3	-	-	DIRAS3	DIRAS3	TSS8351	chr1:68511644-68516460	-	-	1.0533	0.749768	1.35684	OK
CUFF.1228	-	-	CUFF.1228	-	-	chr1:68584884-68586547	-	-	1.19254	0	367.379	OK
MIR1262	-	-	MIR1262	MIR1262	TSS17241	chr1:68649200-68649293	-	-	0	0	0	OK
BRDT	-	-	BRDT	BRDT	TSS29264,TSS5132	chr1:92414927-92479985	-	-	0	0	0	OK
EPHX4	-	-	EPHX4	EPHX4	TSS15784	chr1:92495532-92529093	-	-	0.165794	0.0404656	0.291123	OK
CUFF.1243	-	-	CUFF.1243	KIAA1107	TSS27059	chr1:92632608-92650280	-	-	1.24545	0.81493	1.67598	OK
CUFF.1245	-	-	CUFF.1245	CDC7	TSS11385,TSS7193	chr1:91966403-91991321	-	-	5.64682	5.04674	6.24691	OK
CUFF.1247	-	-	CUFF.1247	-	-	chr1:91981896-91984792	-	-	0.965333	0.757194	1.17347	OK
CUFF.1244	-	-	CUFF.1244	ZNF644	TSS16130,TSS1711	chr1:91380856-91487812	-	-	5.10862	4.54304	5.67421	OK
CUFF.1246	-	-	CUFF.1246	-	-	chr1:91472087-91473481	-	-	0.837324	0.547479	1.12717	OK
CUFF.1242	-	-	CUFF.1242	BTBD8	TSS28853	chr1:92545861-92613401	-	-	0.188889	0	0.418857	OK
CUFF.1250	-	-	CUFF.1250	-	-	chr1:92858143-92858951	-	-	0.469794	0.166454	0.773134	OK
CUFF.1249	-	-	CUFF.1249	C1orf146	TSS9683	chr1:92683572-92711367	-	-	0	0	0	OK
CUFF.1251	-	-	CUFF.1251	-	-	chr1:92859032-92859781	-	-	0.723859	0.33694	1.11078	OK
CUFF.1252	-	-	CUFF.1252	-	-	chr1:92865419-92867743	-	-	1.2348	0.969395	1.50021	OK
CUFF.1253	-	-	CUFF.1253	-	-	chr1:92862387-92865099	-	-	0.868446	0.663086	1.07381	OK
CUFF.1254	-	-	CUFF.1254	-	-	chr1:92860713-92862313	-	-	0.632951	0.40183	0.864072	OK
CUFF.1248	-	-	CUFF.1248	TGFBR3	TSS17268,TSS8617	chr1:92145899-92371559	-	-	0.489252	0.384036	0.594469	OK
CUFF.1255	-	-	CUFF.1255	GFI1	TSS13073,TSS21220,TSS23199	chr1:92940297-92952433	-	-	1.55322	0.902469	2.20398	OK
CUFF.1256	-	-	CUFF.1256	GBP4,GBP7	TSS17878,TSS8225	chr1:89597433-89664633	-	-	35.8803	34.1681	37.5924	OK
CUFF.1259	-	-	CUFF.1259	IFI44,IFI44L	TSS18127,TSS8522	chr1:79086087-79129763	-	-	155.867	149.472	162.262	OK
CUFF.1266	-	-	CUFF.1266	-	-	chr1:79096952-79097121	-	-	12.2985	4.35752	20.2395	OK
CUFF.1269	-	-	CUFF.1269	-	-	chr1:79126823-79127066	-	-	20.7375	15.1972	26.2777	OK
CUFF.1270	-	-	CUFF.1270	-	-	chr1:79127361-79128092	-	-	24.9102	22.5935	27.2269	OK
CUFF.1271	-	-	CUFF.1271	-	-	chr1:79128642-79129008	-	-	42.6792	37.6128	47.7456	OK
CUFF.1278	-	-	CUFF.1278	-	-	chr1:93830523-93834186	-	-	1.45566	1.23015	1.68118	OK
CUFF.1279	-	-	CUFF.1279	-	-	chr1:93847644-93850168	-	-	0.488055	0.328973	0.647137	OK
CUFF.1280	-	-	CUFF.1280	-	-	chr1:93843108-93844061	-	-	0.575454	0.275561	0.875347	OK
CUFF.1281	-	-	CUFF.1281	-	-	chr1:93850254-93851190	-	-	0.588099	0.281616	0.894582	OK
CUFF.1282	-	-	CUFF.1282	DR1	TSS4345	chr1:93811465-93830366	-	-	7.31014	6.70818	7.91209	OK
CUFF.1283	-	-	CUFF.1283	-	-	chr1:94333264-94334494	-	-	0.312512	0.12406	0.500963	OK
CUFF.1284	-	-	CUFF.1284	-	-	chr1:94313149-94314064	-	-	0.564208	0.262626	0.865789	OK
CUFF.1285	-	-	CUFF.1285	-	-	chr1:94614729-94615292	-	-	0.757081	0.268243	1.24592	OK
CUFF.1286	-	-	CUFF.1286	-	-	chr1:94627033-94628717	-	-	1.09635	0.797591	1.39511	OK
CUFF.1287	-	-	CUFF.1287	-	-	chr1:94628796-94629886	-	-	0.588561	0.310927	0.866195	OK
CUFF.1288	-	-	CUFF.1288	-	-	chr1:94630332-94631531	-	-	0.438896	0.210169	0.667623	OK
CUFF.1291	-	-	CUFF.1291	DNTTIP2	TSS25375	chr1:94335013-94344762	-	-	18.7942	17.5642	20.0241	OK
CUFF.1292	-	-	CUFF.1292	-	-	chr1:94792807-94800287	-	-	11.6785	8.93524	14.4218	OK
CUFF.1294	-	-	CUFF.1294	GCLM	TSS28605	chr1:94350808-94375191	-	-	2.71145	2.40343	3.01946	OK
CUFF.1290	-	-	CUFF.1290	MTF2	TSS10810	chr1:93544791-93604638	-	-	5.71123	5.20218	6.22029	OK
CUFF.1295	-	-	CUFF.1295	-	-	chr1:93593561-93594070	-	-	0.962498	0.38209	1.54291	OK
CUFF.1296	-	-	CUFF.1296	-	-	chr1:93594121-93594448	-	-	2.01736	0.800847	3.23388	OK
CUFF.1289	-	-	CUFF.1289	ABCA4	TSS19632	chr1:94458393-94586705	-	-	1.22113	0.850575	1.59169	OK
CUFF.1275	-	-	CUFF.1275	EVI5	TSS6068	chr1:92974252-93257961	-	-	1.82971	1.62882	2.03061	OK
CUFF.1277	-	-	CUFF.1277	-	-	chr1:93071469-93072408	-	-	0.429607	0.170544	0.688669	OK
CUFF.1293	-	-	CUFF.1293	-	-	chr1:94783711-94784461	-	-	1.54849	0.98306	2.11392	OK
CUFF.1299	-	-	CUFF.1299	-	-	chr1:95007521-95008487	-	-	1.0568	0.65737	1.45624	OK
CUFF.1301	-	-	CUFF.1301	ABCD3	TSS22044	chr1:94883932-94984219	-	-	6.70612	5.90343	7.50881	OK
CUFF.1303	-	-	CUFF.1303	-	-	chr1:95447240-95447931	-	-	0.918032	0.459016	1.37705	OK
FLJ31662	-	-	FLJ31662	FLJ31662	TSS22492	chr1:95940292-95944912	-	-	0	0	0	OK
CUFF.1300	-	-	CUFF.1300	-	-	chr1:95081938-95089155	-	-	0.818824	0.546261	1.09139	OK
CUFF.1302	-	-	CUFF.1302	-	-	chr1:95085599-95086628	-	-	0.594988	0.306377	0.8836	OK
CUFF.1304	-	-	CUFF.1304	-	-	chr1:97144353-97144461	-	-	1184.47	567.196	1801.75	OK
CUFF.1305	-	-	CUFF.1305	ALG14	TSS27365	chr1:95448278-95538507	-	-	10.6119	9.31705	11.9068	OK
CUFF.1306	-	-	CUFF.1306	-	-	chr1:97287200-97289252	-	-	0.57786	0.381645	0.774074	OK
CUFF.1308	-	-	CUFF.1308	-	-	chr1:98399096-98399706	-	-	0.745351	0.295888	1.19482	OK
CUFF.1263	-	-	CUFF.1263	GLMN	TSS27406	chr1:92711954-92764566	-	-	5.46108	4.73634	6.18581	OK
CUFF.1265	-	-	CUFF.1265	RPAP2	TSS15992	chr1:92764521-92853732	-	-	3.53729	3.12299	3.95158	OK
CUFF.1267	-	-	CUFF.1267	-	-	chr1:92714832-92715732	-	-	1.27472	0.816828	1.73262	OK
CUFF.1268	-	-	CUFF.1268	-	-	chr1:92717262-92718465	-	-	0.582946	0.322244	0.843647	OK
CUFF.1272	-	-	CUFF.1272	-	-	chr1:92725046-92725998	-	-	0.576183	0.27591	0.876456	OK
CUFF.1273	-	-	CUFF.1273	-	-	chr1:92738099-92738938	-	-	0.448271	0.158828	0.737713	OK
CUFF.1276	-	-	CUFF.1276	-	-	chr1:92770151-92770923	-	-	0.69655	0.324228	1.06887	OK
CUFF.1309	-	-	CUFF.1309	-	-	chr1:98432559-98433702	-	-	1.54653	1.10622	1.98685	OK
CUFF.1310	-	-	CUFF.1310	-	-	chr1:98435481-98436428	-	-	0.579854	0.277668	0.882041	OK
CUFF.1311	-	-	CUFF.1311	-	-	chr1:98433754-98435400	-	-	0.654215	0.422457	0.885973	OK
CUFF.1307	-	-	CUFF.1307	FNBP1L	TSS9608	chr1:93913687-94020218	-	-	16.5159	15.4871	17.5448	OK
CUFF.1312	-	-	CUFF.1312	-	-	chr1:98448953-98449578	-	-	0.786748	0.330796	1.2427	OK
CUFF.1313	-	-	CUFF.1313	-	-	chr1:98449664-98450548	-	-	0.462349	0.183542	0.741156	OK
CUFF.1314	-	-	CUFF.1314	-	-	chr1:98452458-98453264	-	-	0.565505	0.237772	0.893237	OK
CUFF.1315	-	-	CUFF.1315	SLC44A3	TSS13691,TSS27581	chr1:95285897-95360803	-	-	4.21031	3.45948	4.96113	OK
CUFF.1318	-	-	CUFF.1318	-	-	chr1:98670511-98672253	-	-	0.979289	0.703161	1.25542	OK
LOC729987	-	-	LOC729987	LOC729987	TSS19881	chr1:98676266-98738214	-	-	0.100979	0.0246461	0.177312	OK
CUFF.1320	-	-	CUFF.1320	-	-	chr1:98682171-98682806	-	-	0.705927	0.280237	1.13162	OK
CUFF.1316	-	-	CUFF.1316	-	-	chr1:98519951-98597510	-	-	1.29302	0.803713	1.78233	OK
CUFF.1321	-	-	CUFF.1321	-	-	chr1:98577446-98578575	-	-	0.564815	0.234111	0.895519	OK
CUFF.1326	-	-	CUFF.1326	-	-	chr1:100500005-100501285	-	-	0.569923	0.321188	0.818657	OK
LPPR4	-	-	LPPR4	LPPR4	TSS7256	chr1:99729847-99775138	-	-	0.368848	0.268653	0.469043	OK
LPPR5	-	-	LPPR5	LPPR5	TSS1190	chr1:99355800-99470449	-	-	0.0316151	0	0.0717904	OK
LOC100129620	-	-	LOC100129620	LOC100129620	TSS23214	chr1:99469831-99614408	-	-	0	0	0	OK
CUFF.1332	-	-	CUFF.1332	-	-	chr1:100724082-100724407	-	-	2.41287	1.07445	3.75129	OK
CNN3	-	-	CNN3	CNN3	TSS15852	chr1:95362506-95392735	-	-	57.4885	54.4294	60.5475	OK
CUFF.1324	-	-	CUFF.1324	LOC729970	TSS19606	chr1:95393583-95428826	-	-	0	0	0	OK
CUFF.1328	-	-	CUFF.1328	-	-	chr1:95395362-95396079	-	-	1.58593	0.996932	2.17493	OK
CUFF.1323	-	-	CUFF.1323	PTBP2	TSS2583	chr1:97187174-97280605	-	-	7.69325	6.97308	8.41341	OK
CUFF.1329	-	-	CUFF.1329	-	-	chr1:97265306-97266294	-	-	0.367373	0.130165	0.604582	OK
CUFF.1333	-	-	CUFF.1333	-	-	chr1:97266862-97268087	-	-	1.1037	0.747183	1.46021	OK
CUFF.1334	-	-	CUFF.1334	-	-	chr1:97268162-97268732	-	-	0.818489	0.324921	1.31206	OK
CUFF.1335	-	-	CUFF.1335	-	-	chr1:97277501-97278043	-	-	1.59791	0.883303	2.31252	OK
CUFF.1317	-	-	CUFF.1317	-	-	chr1:95197017-95208258	-	-	7.10883	6.14937	8.0683	OK
CUFF.1319	-	-	CUFF.1319	-	-	chr1:95091216-95092061	-	-	0.710929	0.355465	1.06639	OK
CUFF.1322	-	-	CUFF.1322	-	-	chr1:95098533-95099264	-	-	0.746773	0.347606	1.14594	OK
CUFF.1327	-	-	CUFF.1327	-	-	chr1:95129533-95130628	-	-	0.552883	0.284695	0.821071	OK
CUFF.1339	-	-	CUFF.1339	HIAT1	TSS23070	chr1:100503655-100548929	-	-	11.601	10.713	12.4891	OK
CUFF.1341	-	-	CUFF.1341	-	-	chr1:100543069-100543623	-	-	1.6264	0.916582	2.33622	OK
CUFF.1337	-	-	CUFF.1337	SASS6	TSS5529	chr1:100549101-100598511	-	-	2.01851	1.53922	2.49781	OK
LOC100128787	-	-	LOC100128787	LOC100128787	TSS9430	chr1:101092605-101112560	-	-	0	0	0	OK
CUFF.1342	-	-	CUFF.1342	SNX7	TSS5311	chr1:99127235-99226056	-	-	14.3897	13.1773	15.6021	OK
GPR88	-	-	GPR88	GPR88	TSS23578	chr1:101003727-101007583	-	-	0.0367365	0	0.0734908	OK
CUFF.1344	-	-	CUFF.1344	VCAM1	TSS907	chr1:101185195-101204601	-	-	2.96427	2.60466	3.32389	OK
CUFF.1353	-	-	CUFF.1353	RTCA	TSS16191	chr1:100731713-100758325	-	-	14.2222	13.1946	15.2499	OK
MIR553	-	-	MIR553	MIR553	TSS14027	chr1:100746796-100746864	-	-	0	0	0	OK
CUFF.1338	-	-	CUFF.1338	PALMD	TSS581	chr1:100111288-100160097	-	-	9.42961	8.62292	10.2363	OK
MIR548D1	-	-	MIR548D1	MIR548D1	TSS14972	chr1:100154610-100178513	-	-	0	0	0	OK
CUFF.1347	-	-	CUFF.1347	-	-	chr1:100169599-100172159	-	-	0.594584	0.420587	0.76858	OK
CUFF.1348	-	-	CUFF.1348	-	-	chr1:100172718-100174112	-	-	1.84704	1.4165	2.27758	OK
CUFF.1349	-	-	CUFF.1349	FRRS1	TSS15689	chr1:100174226-100231349	-	-	1.22969	0.573013	1.88637	OK
CUFF.1330	-	-	CUFF.1330	MIR137,MIR137HG,MIR2682	TSS12220,TSS17400,TSS28548	chr1:98453555-98515249	-	-	2.41146	1.57089	3.25204	OK
CUFF.1331	-	-	CUFF.1331	-	-	chr1:98505605-98511652	-	-	0.56713	0.429369	0.70489	OK
CUFF.1350	-	-	CUFF.1350	-	-	chr1:98499195-98499614	-	-	1.29955	0.515892	2.08321	OK
CUFF.1351	-	-	CUFF.1351	-	-	chr1:98499738-98500960	-	-	0.744241	0.451223	1.03726	OK
RNU6-6	-	-	RNU6-6	RNU6-6	TSS8942	chr1:101806424-101806451	-	-	0	0	0	OK
S1PR1	-	-	S1PR1	S1PR1	TSS29401	chr1:101702304-101707076	-	-	3.27726	2.90491	3.64961	OK
CUFF.1356	-	-	CUFF.1356	AGL	TSS23612,TSS24213,TSS26574,TSS8130	chr1:100315639-100389579	-	-	2.2645	2.0328	2.4962	OK
CUFF.1354	-	-	CUFF.1354	SLC35A3	TSS17603,TSS26232	chr1:100434716-100492534	-	-	2.04388	1.44159	2.64617	OK
CUFF.1359	-	-	CUFF.1359	-	-	chr1:100476105-100476615	-	-	1.22147	0.568569	1.87438	OK
OLFM3	-	-	OLFM3	OLFM3	TSS6768	chr1:102268126-102462790	-	-	0	0	0	OK
DNAJA1P5	-	-	DNAJA1P5	DNAJA1P5	TSS27553	chr1:102337566-102360299	-	-	0	0	0	OK
LOC100129138	-	-	LOC100129138	LOC100129138	TSS4979	chr1:104615644-104619693	-	-	0	0	0	OK
CUFF.1352	-	-	CUFF.1352	TRMT13	TSS29369	chr1:100598705-100616054	-	-	3.03312	2.48708	3.57916	OK
CUFF.1355	-	-	CUFF.1355	LRRC39	TSS28258	chr1:100614003-100643829	-	-	5.66617	4.9792	6.35313	OK
CUFF.1362	-	-	CUFF.1362	EXTL2	TSS15388	chr1:101337927-101360865	-	-	4.2584	3.79369	4.72312	OK
CUFF.1346	-	-	CUFF.1346	CDC14A	TSS25722	chr1:100818022-100985890	-	-	1.11469	0.84326	1.38611	OK
CUFF.1363	-	-	CUFF.1363	PRMT6	TSS19392	chr1:107599266-107601916	-	-	2.15817	1.81421	2.50212	OK
NBPF4	-	-	NBPF4	NBPF4	TSS29223	chr1:108765962-108786703	-	-	0.0472878	0	0.106625	OK
CUFF.1366	-	-	CUFF.1366	F3	TSS5493	chr1:94994731-95007413	-	-	111.562	108.169	114.955	OK
CUFF.1367	-	-	CUFF.1367	-	-	chr1:95005162-95005399	-	-	13.7571	9.08585	18.4284	OK
NBPF6	-	-	NBPF6	NBPF6	TSS24612	chr1:108992903-109013260	-	-	0.025261	0	0.0842703	OK
TMED5	-	-	TMED5	TMED5	TSS14904	chr1:93615298-93646246	-	-	5.64593	5.22984	6.06202	OK
CUFF.1336	-	-	CUFF.1336	LOC100131564	TSS156	chr1:93727377-93811375	-	-	4.31383	3.91515	4.71251	OK
CUFF.1340	-	-	CUFF.1340	CCDC18	TSS13805	chr1:93646280-93744287	-	-	0	0	0	OK
CUFF.1368	-	-	CUFF.1368	-	-	chr1:93798532-93800637	-	-	1.42085	0.404912	2.43679	OK
CUFF.1369	-	-	CUFF.1369	NTNG1	TSS17418,TSS20282	chr1:107682628-108024475	-	-	0.0328547	0	0.0989435	OK
SLC30A7	-	-	SLC30A7	SLC30A7	TSS20624,TSS20625	chr1:101361631-101447311	-	-	2.95906	2.72601	3.1921	OK
CUFF.1370	-	-	CUFF.1370	DBT	TSS14534	chr1:100652475-100715409	-	-	1.09769	0	8.82781	OK
CUFF.1371	-	-	CUFF.1371	HENMT1	TSS19016,TSS19717	chr1:109190885-109204148	-	-	2.78939	2.30055	3.27823	OK
CUFF.1365	-	-	CUFF.1365	DPH5	TSS23768	chr1:101455179-101491362	-	-	16.4652	15.0903	17.8402	OK
CUFF.1375	-	-	CUFF.1375	-	-	chr1:101551314-101552218	-	-	0.572576	0	7.3767	OK
CUFF.1373	-	-	CUFF.1373	FNDC7	TSS7900	chr1:109255555-109285367	-	-	0	0	0	OK
CUFF.1374	-	-	CUFF.1374	SLC25A24	TSS11928,TSS3018	chr1:108677343-108742980	-	-	6.06169	5.52476	6.59863	OK
CUFF.1376	-	-	CUFF.1376	-	-	chr1:108738256-108738611	-	-	1.88537	0.792724	2.97802	OK
CUFF.1372	-	-	CUFF.1372	RWDD3,TMEM56,TMEM56-RWDD3	TSS14706,TSS18894,TSS20141,TSS23491	chr1:95558072-95712781	-	-	9.47337	8.32317	10.6236	OK
CUFF.1379	-	-	CUFF.1379	-	-	chr1:109630355-109631258	-	-	0.409535	0.145103	0.673967	OK
SCARNA2	-	-	SCARNA2	SCARNA2	TSS23841	chr1:109642814-109643234	-	-	5.76649	4.11303	7.41995	OK
CUFF.1377	-	-	CUFF.1377	COL11A1	TSS12858	chr1:103342022-103574052	-	-	5.76005	5.33427	6.18583	OK
CUFF.1381	-	-	CUFF.1381	TAF13	TSS10188	chr1:109605122-109618624	-	-	8.84929	8.05217	9.6464	OK
CUFF.1380	-	-	CUFF.1380	C1orf194	TSS3320	chr1:109648572-109656479	-	-	4.37073	2.86715	5.8743	OK
CUFF.1382	-	-	CUFF.1382	STXBP3	TSS1887	chr1:109289284-109352148	-	-	12.2117	11.3124	13.111	OK
CUFF.1383	-	-	CUFF.1383	-	-	chr1:109323436-109324201	-	-	3.12055	2.31447	3.92663	OK
CUFF.1378	-	-	CUFF.1378	AKNAD1	TSS25275,TSS4095	chr1:109358519-109400864	-	-	2.32315	1.61428	3.03202	OK
SRG7	-	-	SRG7	SRG7	TSS11307	chr1:109399838-109401146	-	-	0	0	0	OK
CUFF.1384	-	-	CUFF.1384	TMEM167B	TSS4679	chr1:109633402-109639554	-	-	11.7335	10.8411	12.6259	OK
CUFF.1385	-	-	CUFF.1385	MYBPHL	TSS931	chr1:109834986-109849663	-	-	0.175526	0	0.45687	OK
CUFF.1389	-	-	CUFF.1389	PSRC1	TSS4093	chr1:109822175-109825790	-	-	5.58126	4.92225	6.24026	OK
CUFF.1390	-	-	CUFF.1390	CELSR2	TSS27807	chr1:109792640-109818473	-	-	1.99112	1.67176	2.31048	OK
CUFF.1386	-	-	CUFF.1386	WDR47	TSS8045	chr1:109512835-109584850	-	-	6.86554	6.08515	7.64593	OK
CUFF.1393	-	-	CUFF.1393	-	-	chr1:110046844-110048811	-	-	0.924424	0.672514	1.17633	OK
CUFF.1394	-	-	CUFF.1394	GPR61	TSS15791	chr1:110082493-110088455	-	-	0.0798015	0.0065705	0.153032	OK
CUFF.1395	-	-	CUFF.1395	AMIGO1	TSS8276	chr1:110048968-110052336	-	-	0.529703	0.363089	0.696316	OK
MIR197	-	-	MIR197	MIR197	TSS4593	chr1:110141514-110141589	-	-	0	0	0	OK
CUFF.1400	-	-	CUFF.1400	PRPF38B	TSS27439,TSS27440	chr1:109234931-109245528	-	-	12.6378	11.8502	13.4254	OK
CUFF.1398	-	-	CUFF.1398	ATXN7L2	TSS10976	chr1:110026560-110035420	-	-	3.31925	2.80115	3.83735	OK
CUFF.1399	-	-	CUFF.1399	-	-	chr1:110026896-110027766	-	-	0.51436	0.216268	0.812452	OK
CUFF.1402	-	-	CUFF.1402	-	-	chr1:110157367-110160877	-	-	0.570822	0.423742	0.717903	OK
CUFF.1401	-	-	CUFF.1401	SYPL2	TSS10500	chr1:110009099-110024764	-	-	4.36896	3.94077	4.79715	OK
CUFF.1403	-	-	CUFF.1403	GNAT2	TSS20796	chr1:110145888-110155705	-	-	0.100884	0	0.29433	OK
EPS8L3	-	-	EPS8L3	EPS8L3	TSS25630	chr1:110292701-110306644	-	-	0	0	0	OK
GNAI3	-	-	GNAI3	GNAI3	TSS15341	chr1:110091185-110138454	-	-	12.7709	12.1886	13.3532	OK
CUFF.1409	-	-	CUFF.1409	SARS	TSS25706	chr1:109756514-109780804	-	-	70.3049	66.6569	73.953	OK
CUFF.1413	-	-	CUFF.1413	GSTM3	TSS17535	chr1:110276553-110283660	-	-	1.51482	1.28746	1.74218	OK
CUFF.1414	-	-	CUFF.1414	CYB561D1	TSS1844,TSS6698	chr1:110036657-110043141	-	-	1.70333	1.35148	2.05518	OK
CUFF.1397	-	-	CUFF.1397	KIAA1324	TSS12409,TSS17477,TSS7340	chr1:109656584-109749403	-	-	0.174028	0	0.405482	OK
CUFF.1415	-	-	CUFF.1415	-	-	chr1:110598533-110600744	-	-	0.843933	0.618679	1.06919	OK
CUFF.1416	-	-	CUFF.1416	-	-	chr1:110600795-110601906	-	-	1.31093	0.896267	1.7256	OK
CUFF.1419	-	-	CUFF.1419	PSMA5	TSS14889,TSS19479,TSS27604	chr1:109941652-109969108	-	-	19.6492	18.3934	20.905	OK
UBL4B	-	-	UBL4B	UBL4B	TSS1492	chr1:110655061-110656569	-	-	0.0450817	0	0.108926	OK
CUFF.1420	-	-	CUFF.1420	SORT1	TSS11772,TSS20728	chr1:109852187-109940563	-	-	10.3069	9.74704	10.8668	OK
CUFF.1422	-	-	CUFF.1422	-	-	chr1:110936009-110936675	-	-	0.662476	0.262988	1.06196	OK
SLC6A17	-	-	SLC6A17	SLC6A17	TSS18300	chr1:110693131-110744823	-	-	0.106945	0.0613438	0.152547	OK
CUFF.1424	-	-	CUFF.1424	CSF1	TSS1181	chr1:110453232-110473616	-	-	12.4392	11.6952	13.1833	OK
CUFF.1425	-	-	CUFF.1425	ALX3	TSS17412	chr1:110602001-110613322	-	-	3.29866	2.89839	3.69893	OK
KCNA10	-	-	KCNA10	KCNA10	TSS17636	chr1:111059838-111061797	-	-	0	0	0	OK
PROK1	-	-	PROK1	PROK1	TSS5909	chr1:110993787-110999976	-	-	0.0250751	0	0.0752253	OK
CYMP	-	-	CYMP	CYMP	TSS23021	chr1:111023387-111033891	-	-	0	0	0	OK
CUFF.1396	-	-	CUFF.1396	FAM102B	TSS26035	chr1:109102970-109181949	-	-	6.41982	5.94994	6.8897	OK
CUFF.1429	-	-	CUFF.1429	-	-	chr1:111196331-111197073	-	-	1.04657	0.578531	1.51461	OK
CUFF.1410	-	-	CUFF.1410	AMY1A,AMY1B,AMY1C,AMY2A,AMY2B,RNPC3	TSS12204,TSS16278,TSS16279,TSS1903,TSS1904,TSS21330,TSS23055,TSS24262,TSS27045,TSS5922,TSS8584	chr1:104068354-104301311	-	-	8.48189	7.09205	9.87173	OK
CUFF.1412	-	-	CUFF.1412	-	-	chr1:104092532-104093449	-	-	0.602906	0.288707	0.917105	OK
ACTG1P4	-	-	ACTG1P4	ACTG1P4	TSS14181	chr1:104112025-104114008	-	-	0.26656	0.13328	0.39984	OK
CUFF.1427	-	-	CUFF.1427	AMY1A,AMY1B,AMY1C	TSS19148,TSS19486,TSS19488,TSS6629	chr1:104230039-104239073	-	-	0.27484	0.11226	0.43742	OK
CUFF.1431	-	-	CUFF.1431	KCNA2	TSS17099,TSS22311	chr1:111136201-111174096	-	-	0.0145293	0	0.0742221	OK
CUFF.1435	-	-	CUFF.1435	KCNA3	TSS16383	chr1:111210956-111217655	-	-	0.19594	0.108246	0.283634	OK
CUFF.1428	-	-	CUFF.1428	GSTM1,GSTM2,GSTM4	TSS1366,TSS24128,TSS25311	chr1:110198697-110236367	-	-	25.1419	23.3523	26.9315	OK
CUFF.1433	-	-	CUFF.1433	GSTM5	TSS7667	chr1:110229976-110260890	-	-	2.14923	1.69822	2.60024	OK
LOC440600	-	-	LOC440600	LOC440600	TSS5701	chr1:110828998-110881793	-	-	0.0619868	0.00654412	0.117429	OK
CUFF.1437	-	-	CUFF.1437	-	-	chr1:110880026-110880623	-	-	1.04679	0.501264	1.59231	OK
CUFF.1438	-	-	CUFF.1438	AMPD2	TSS1636,TSS16589,TSS21557,TSS29303	chr1:110162434-110174677	-	-	21.2281	20.1773	22.2788	OK
CUFF.1441	-	-	CUFF.1441	AHCYL1	TSS23309,TSS25026,TSS32	chr1:110527386-110566364	-	-	18.2495	17.247	19.252	OK
CUFF.1443	-	-	CUFF.1443	STRIP1	TSS19974,TSS26487	chr1:110574198-110597263	-	-	8.4782	7.75662	9.19979	OK
CUFF.1436	-	-	CUFF.1436	LAMTOR5	TSS22307	chr1:110943874-110950546	-	-	77.9118	72.7359	83.0878	OK
CHIAP2	-	-	CHIAP2	CHIAP2	TSS9745	chr1:111823145-111828730	-	-	0	0	0	OK
CUFF.1446	-	-	CUFF.1446	PIFO	TSS23202	chr1:111889194-111895639	-	-	0.111124	0.0163925	0.205856	OK
PGCP1	-	-	PGCP1	PGCP1	TSS28240	chr1:111927140-111932473	-	-	0	0	0	OK
CUFF.1449	-	-	CUFF.1449	CHI3L2	TSS13107,TSS24225	chr1:111770280-111786062	-	-	0.487113	0.252718	0.721508	OK
CUFF.1452	-	-	CUFF.1452	-	-	chr1:111973762-111974793	-	-	0.803131	0.46653	1.13973	OK
CUFF.1455	-	-	CUFF.1455	CD53	TSS10751,TSS21622	chr1:111413820-111442558	-	-	33.1836	30.7725	35.5947	OK
CUFF.1457	-	-	CUFF.1457	CHIA	TSS5475	chr1:111833473-111863188	-	-	0.0290357	0	0.196285	OK
CUFF.1461	-	-	CUFF.1461	-	-	chr1:112004627-112005248	-	-	0.793609	0.333681	1.25354	OK
CUFF.1462	-	-	CUFF.1462	-	-	chr1:112010372-112011146	-	-	0.743864	0.356206	1.13152	OK
CUFF.1460	-	-	CUFF.1460	-	-	chr1:112007579-112008888	-	-	0.555509	0.313065	0.797952	OK
CUFF.1454	-	-	CUFF.1454	OVGP1	TSS18014	chr1:111956936-111970399	-	-	2.67639	2.13049	3.22229	OK
CUFF.1417	-	-	CUFF.1417	ARHGAP29	TSS10527	chr1:94631651-94703307	-	-	15.6718	14.9727	16.371	OK
CUFF.1418	-	-	CUFF.1418	-	-	chr1:94640604-94641221	-	-	6.6716	5.3369	8.00629	OK
CUFF.1430	-	-	CUFF.1430	KCNC4	TSS23672	chr1:110753335-110776674	-	-	2.0081	1.75112	2.26509	OK
CUFF.1432	-	-	CUFF.1432	-	-	chr1:110768901-110769615	-	-	0.824771	0.394949	1.25459	OK
CUFF.1440	-	-	CUFF.1440	-	-	chr1:110773051-110773846	-	-	0.527393	0.209363	0.845422	OK
CUFF.1459	-	-	CUFF.1459	-	-	chr1:110790507-110790884	-	-	1.41144	0.500091	2.32279	OK
CUFF.1465	-	-	CUFF.1465	LOC100129269	TSS24428	chr1:112141628-112150940	-	-	0.538641	0	12.9912	OK
CUFF.1463	-	-	CUFF.1463	DENND2D	TSS29901,TSS6486	chr1:111728590-111747160	-	-	5.33328	4.60781	6.05874	OK
CUFF.1464	-	-	CUFF.1464	-	-	chr1:111732269-111732762	-	-	0.917322	0.325019	1.50963	OK
CUFF.1467	-	-	CUFF.1467	C1orf162	TSS6206	chr1:112016381-112021134	-	-	17.8535	16.158	19.549	OK
CUFF.1470	-	-	CUFF.1470	-	-	chr1:112313341-112314248	-	-	0.488802	0.205522	0.772082	OK
LOC643355	-	-	LOC643355	LOC643355	TSS23204	chr1:112533189-112541463	-	-	0.0105589	0	0.0316766	OK
MIR4256	-	-	MIR4256	MIR4256	TSS13463	chr1:113004391-113004455	-	-	0	0	0	OK
CUFF.1468	-	-	CUFF.1468	ADORA3	TSS28910,TSS506	chr1:112025969-112106597	-	-	5.45059	4.49001	6.41118	OK
CUFF.1451	-	-	CUFF.1451	LRIF1	TSS26525	chr1:111489811-111506566	-	-	2.66145	2.19479	3.1281	OK
CUFF.1474	-	-	CUFF.1474	KCND3	TSS9096	chr1:112318453-112531777	-	-	0.0490481	0	0.123733	OK
CUFF.1447	-	-	CUFF.1447	RBM15	TSS22309	chr1:110881944-110915628	-	-	5.45107	4.86737	6.03478	OK
CUFF.1448	-	-	CUFF.1448	-	-	chr1:110911970-110915659	-	-	2.87041	2.50795	3.23287	OK
CUFF.1450	-	-	CUFF.1450	-	-	chr1:110885990-110887368	-	-	1.22262	0.872047	1.57318	OK
CUFF.1466	-	-	CUFF.1466	SLC16A4	TSS10207	chr1:110905265-110933704	-	-	1.01555	0.504139	1.52696	OK
CUFF.1469	-	-	CUFF.1469	-	-	chr1:110908791-110909483	-	-	0.801761	0.373202	1.23032	OK
CUFF.1471	-	-	CUFF.1471	-	-	chr1:110909801-110910552	-	-	0.7214	0.335795	1.107	OK
CUFF.1472	-	-	CUFF.1472	-	-	chr1:110910656-110911306	-	-	0.870816	0.405345	1.33629	OK
FAM19A3	-	-	FAM19A3	FAM19A3	TSS25831	chr1:113263188-113269856	-	-	0.293104	0.0603548	0.525854	OK
CUFF.1478	-	-	CUFF.1478	PPM1J	TSS18902	chr1:113252615-113257950	-	-	1.98555	1.55861	2.41248	OK
CUFF.1482	-	-	CUFF.1482	-	-	chr1:113511599-113513024	-	-	0.936879	0.636506	1.23725	OK
CUFF.1480	-	-	CUFF.1480	RAP1A	TSS13905	chr1:112162404-112259307	-	-	13.3122	12.2024	14.422	OK
FAM212B	-	-	FAM212B	FAM212B	TSS10486,TSS27527	chr1:112264685-112298419	-	-	0.683816	0.559006	0.808626	OK
CUFF.1476	-	-	CUFF.1476	DDX20	TSS17624	chr1:112298189-112310199	-	-	3.07321	2.71467	3.43175	OK
CUFF.1479	-	-	CUFF.1479	LOC100506343	TSS27231	chr1:112282462-112290420	-	-	0.0836215	0	0.612431	OK
CUFF.1484	-	-	CUFF.1484	-	-	chr1:113513790-113514687	-	-	0.536744	0.239012	0.834475	OK
CUFF.1485	-	-	CUFF.1485	-	-	chr1:113511046-113511530	-	-	0.942975	0.334108	1.55184	OK
CUFF.1486	-	-	CUFF.1486	-	-	chr1:113515058-113518100	-	-	1.28505	1.05181	1.51829	OK
CUFF.1487	-	-	CUFF.1487	-	-	chr1:113526648-113527392	-	-	0.677933	0.301884	1.05398	OK
CUFF.1488	-	-	CUFF.1488	-	-	chr1:113554456-113555374	-	-	0.401405	0.142223	0.660588	OK
CUFF.1490	-	-	CUFF.1490	-	-	chr1:113551861-113552730	-	-	0.42924	0.152085	0.706394	OK
CUFF.1491	-	-	CUFF.1491	-	-	chr1:113553888-113554385	-	-	0.906362	0.321136	1.49159	OK
CUFF.1494	-	-	CUFF.1494	-	-	chr1:113672019-113674867	-	-	2.55246	2.20683	2.8981	OK
LOC643441	-	-	LOC643441	LOC643441	TSS17853	chr1:113739403-113748875	-	-	0.0151007	0	0.0453021	OK
CUFF.1489	-	-	CUFF.1489	-	-	chr1:113541340-113551237	-	-	0.806426	0.43589	1.17696	OK
CUFF.1475	-	-	CUFF.1475	WNT2B	TSS19260,TSS28659	chr1:113009022-113064182	-	-	1.15647	0.873286	1.43964	OK
CUFF.1493	-	-	CUFF.1493	-	-	chr1:113060460-113061632	-	-	0.420591	0.195776	0.645406	OK
CUFF.1499	-	-	CUFF.1499	-	-	chr1:114233766-114235323	-	-	2.02264	1.59931	2.44598	OK
CUFF.1500	-	-	CUFF.1500	-	-	chr1:114232966-114233713	-	-	0.93386	0.493343	1.37438	OK
DCLRE1B	-	-	DCLRE1B	DCLRE1B	TSS8589	chr1:114447914-114456708	-	-	2.64364	2.34498	2.94229	OK
CUFF.1492	-	-	CUFF.1492	WDR77	TSS16332	chr1:111982511-111991830	-	-	15.6759	14.5366	16.8153	OK
CUFF.1496	-	-	CUFF.1496	ATP5F1	TSS23288	chr1:111991542-112004525	-	-	71.6746	67.8327	75.5165	OK
CUFF.1357	-	-	CUFF.1357	DPYD	TSS7147	chr1:97543299-98386615	-	-	4.40698	3.11341	5.70054	OK
CUFF.1358	-	-	CUFF.1358	DPYD-AS1	TSS15620	chr1:97561478-97788511	-	-	0	0	0	OK
CUFF.1360	-	-	CUFF.1360	-	-	chr1:97547291-97547626	-	-	1.92557	0.764406	3.08672	OK
CUFF.1364	-	-	CUFF.1364	-	-	chr1:97673853-97674610	-	-	1.1732	0.681498	1.6649	OK
CUFF.1387	-	-	CUFF.1387	-	-	chr1:97994361-97995152	-	-	0.771997	0.385999	1.158	OK
CUFF.1388	-	-	CUFF.1388	-	-	chr1:97995353-97996345	-	-	0.731204	0	1.51988	OK
CUFF.1473	-	-	CUFF.1473	-	-	chr1:98196747-98198139	-	-	0.542679	0	2.42472	OK
CUFF.1477	-	-	CUFF.1477	DRAM2	TSS7810	chr1:111659947-111682838	-	-	21.9986	20.5583	23.4389	OK
CUFF.1481	-	-	CUFF.1481	CEPT1	TSS18644,TSS22185	chr1:111682248-111727724	-	-	10.3095	9.40702	11.212	OK
CTTNBP2NL	-	-	CTTNBP2NL	CTTNBP2NL	TSS12501	chr1:112938799-113003786	-	-	4.55165	4.23861	4.86469	OK
CUFF.1503	-	-	CUFF.1503	RSBN1	TSS18796	chr1:114304453-114355070	-	-	1.45748	1.27003	1.64494	OK
CUFF.1504	-	-	CUFF.1504	PHTF1	TSS13682	chr1:114239823-114302053	-	-	9.96678	8.67423	11.2593	OK
CUFF.1505	-	-	CUFF.1505	-	-	chr1:114256150-114256994	-	-	1.11246	0.667072	1.55784	OK
CUFF.1506	-	-	CUFF.1506	-	-	chr1:114257079-114257929	-	-	0.57343	0.255348	0.891511	OK
CUFF.1514	-	-	CUFF.1514	-	-	chr1:114289891-114291177	-	-	0.782833	0.492096	1.07357	OK
CUFF.1391	-	-	CUFF.1391	VAV3	TSS2973,TSS6924	chr1:108113781-108507545	-	-	9.69897	8.9158	10.4821	OK
CUFF.1392	-	-	CUFF.1392	-	-	chr1:108121649-108122800	-	-	0.490886	0	19.8368	OK
CUFF.1406	-	-	CUFF.1406	-	-	chr1:108148888-108150438	-	-	0.808767	0	9.42633	OK
VAV3-AS1	-	-	VAV3-AS1	VAV3-AS1	TSS4145	chr1:108507064-108537229	-	-	0.0664238	0	0.199271	OK
CUFF.1515	-	-	CUFF.1515	OLFML3	TSS8306	chr1:114522029-114524875	-	-	57.1509	53.9916	60.3102	OK
CUFF.1518	-	-	CUFF.1518	BCAS2	TSS24570	chr1:115110180-115124431	-	-	14.6839	13.2867	16.081	OK
CUFF.1507	-	-	CUFF.1507	LRIG2	TSS13672	chr1:113615830-113671743	-	-	2.69079	2.40558	2.97599	OK
CUFF.1517	-	-	CUFF.1517	HIPK1	TSS14445,TSS17606,TSS17782	chr1:114471995-114520491	-	-	4.59334	4.25688	4.92981	OK
CUFF.1524	-	-	CUFF.1524	AMPD1	TSS12278	chr1:115215719-115238239	-	-	5.71312	5.054	6.37223	OK
CUFF.1497	-	-	CUFF.1497	-	-	chr1:113499707-113500530	-	-	0.418989	0.100897	0.737082	OK
CUFF.1498	-	-	CUFF.1498	-	-	chr1:113499027-113503328	-	-	3.22368	1.96453	4.48283	OK
SLC16A1	-	-	SLC16A1	SLC16A1	TSS15586,TSS24230	chr1:113454469-113498975	-	-	9.13201	8.46576	9.79826	OK
AKR7A2P1	-	-	AKR7A2P1	AKR7A2P1	TSS3665	chr1:113465971-113467295	-	-	0	0	0	OK
CUFF.1520	-	-	CUFF.1520	-	-	chr1:113503566-113506668	-	-	0.849658	0.629736	1.06958	OK
CUFF.1530	-	-	CUFF.1530	-	-	chr1:113510188-113510975	-	-	0.485588	0.17205	0.799126	OK
CUFF.1495	-	-	CUFF.1495	-	-	chr1:113555470-113615657	-	-	0.458759	0.213542	0.703976	OK
CUFF.1535	-	-	CUFF.1535	-	-	chr1:113587031-113589015	-	-	0.849193	0.609748	1.08864	OK
CUFF.1537	-	-	CUFF.1537	-	-	chr1:113589092-113589650	-	-	2.14661	1.33527	2.95796	OK
CUFF.1404	-	-	CUFF.1404	LOC100129046	TSS2500	chr1:94057524-94065587	-	-	0	0	0	OK
CUFF.1405	-	-	CUFF.1405	BCAR3	TSS19088,TSS19344,TSS25326,TSS25610	chr1:94027317-94312706	-	-	47.5598	45.4957	49.6239	OK
CUFF.1510	-	-	CUFF.1510	-	-	chr1:94244069-94246070	-	-	0.47841	0.300733	0.656087	OK
MIR760	-	-	MIR760	MIR760	TSS29647	chr1:94312387-94312467	-	-	0	0	0	OK
CUFF.1509	-	-	CUFF.1509	GPSM2	TSS20418	chr1:109419602-109473044	-	-	26.2933	24.896	27.6905	OK
CUFF.1511	-	-	CUFF.1511	CLCC1	TSS4655	chr1:109468494-109506111	-	-	15.5705	14.7851	16.356	OK
SYCP1	-	-	SYCP1	SYCP1	TSS18679	chr1:115397454-115537990	-	-	0.00911513	0	0.0273454	OK
CUFF.1529	-	-	CUFF.1529	TRIM33	TSS15690	chr1:114935398-115053781	-	-	3.27115	2.95477	3.58753	OK
CUFF.1531	-	-	CUFF.1531	-	-	chr1:114946670-114947246	-	-	0.879945	0.369982	1.38991	OK
CUFF.1526	-	-	CUFF.1526	HFM1	TSS8105	chr1:91726322-91870426	-	-	0.0572463	0.0125024	0.10199	OK
CUFF.1539	-	-	CUFF.1539	-	-	chr1:91852776-91853149	-	-	3347.92	3303.6	3392.25	OK
CUFF.1502	-	-	CUFF.1502	MAGI3	TSS12752	chr1:113933474-114228545	-	-	1.36106	0.967052	1.75507	OK
TSHB	-	-	TSHB	TSHB	TSS4357	chr1:115572414-115576941	-	-	0	0	0	OK
CUFF.1538	-	-	CUFF.1538	DENND2C	TSS12678	chr1:115125479-115212732	-	-	1.80886	1.50606	2.11165	OK
CUFF.1532	-	-	CUFF.1532	PTPN22	TSS12016	chr1:114356432-114414375	-	-	0	0	0	OK
CUFF.1533	-	-	CUFF.1533	AP4B1,BCL2L15	TSS23505,TSS4270,TSS886	chr1:114419435-114447741	-	-	10.1158	9.31843	10.9132	OK
CUFF.1536	-	-	CUFF.1536	AP4B1-AS1	TSS10660	chr1:114399256-114443859	-	-	0	0	0	OK
CUFF.1540	-	-	CUFF.1540	-	-	chr1:114395993-114396770	-	-	0.493489	0	2038.73	OK
CUFF.1546	-	-	CUFF.1546	-	-	chr1:115987239-115988027	-	-	0.484812	0.171775	0.797849	OK
CUFF.1547	-	-	CUFF.1547	-	-	chr1:115997333-115998984	-	-	0.407511	0.225266	0.589755	OK
CUFF.1548	-	-	CUFF.1548	-	-	chr1:116020585-116021751	-	-	0.785767	0.476399	1.09513	OK
CUFF.1550	-	-	CUFF.1550	-	-	chr1:116012493-116020497	-	-	1.44278	1.29272	1.59285	OK
CUFF.1549	-	-	CUFF.1549	-	-	chr1:116021811-116039621	-	-	1.32144	0.698736	1.94415	OK
CUFF.1551	-	-	CUFF.1551	NGF	TSS11717	chr1:115828536-115880857	-	-	6.53924	5.20605	7.87243	OK
CUFF.1553	-	-	CUFF.1553	-	-	chr1:115875318-115876268	-	-	2.15654	1.57536	2.73772	OK
CUFF.1554	-	-	CUFF.1554	-	-	chr1:115876486-115877511	-	-	2.35583	1.76894	2.94272	OK
CUFF.1555	-	-	CUFF.1555	-	-	chr1:115878883-115879874	-	-	1.24455	0.813738	1.67536	OK
CUFF.1556	-	-	CUFF.1556	-	-	chr1:115879961-115880304	-	-	2.17642	0.969158	3.38367	OK
CUFF.1552	-	-	CUFF.1552	-	-	chr1:116085634-116099093	-	-	0.755172	0.424173	1.08617	OK
CUFF.1557	-	-	CUFF.1557	-	-	chr1:116086509-116087291	-	-	0.832161	0.428504	1.23582	OK
NHLH2	-	-	NHLH2	NHLH2	TSS15453,TSS20809	chr1:116378998-116383747	-	-	0.103803	0.0172207	0.190386	OK
MAB21L3	-	-	MAB21L3	MAB21L3	TSS11697	chr1:116654375-116677861	-	-	0.250735	0.149867	0.351602	OK
CUFF.1562	-	-	CUFF.1562	SIKE1	TSS2892	chr1:115312104-115323308	-	-	4.37231	4.02242	4.7222	OK
CUFF.1563	-	-	CUFF.1563	SLC22A15	TSS16577	chr1:116519118-116612675	-	-	1.01302	0.799447	1.2266	OK
CUFF.1564	-	-	CUFF.1564	-	-	chr1:117029970-117031119	-	-	0.461138	0.22082	0.701456	OK
CUFF.1565	-	-	CUFF.1565	-	-	chr1:117036025-117036590	-	-	0.903984	0.380089	1.42788	OK
CUFF.1567	-	-	CUFF.1567	TSPAN2	TSS16348	chr1:115590632-115632121	-	-	10.8312	9.60674	12.0558	OK
CUFF.1568	-	-	CUFF.1568	-	-	chr1:117315669-117316317	-	-	0.749487	0.315129	1.18385	OK
CUFF.1569	-	-	CUFF.1569	-	-	chr1:117317551-117318362	-	-	0.748194	0.374097	1.12229	OK
MIR320B1	-	-	MIR320B1	MIR320B1	TSS4068	chr1:117214370-117214449	-	-	0	0	0	OK
CUFF.1566	-	-	CUFF.1566	-	-	chr1:117041467-117043199	-	-	0.463778	0.269749	0.657807	OK
CUFF.1570	-	-	CUFF.1570	CD2	TSS14987	chr1:117297085-117311851	-	-	10.4826	9.38412	11.5812	OK
CUFF.1571	-	-	CUFF.1571	CASQ2	TSS12051	chr1:116242625-116311426	-	-	39.0869	37.2278	40.946	OK
CUFF.1574	-	-	CUFF.1574	IGSF3	TSS9552	chr1:117117030-117210314	-	-	0.807968	0.651692	0.964244	OK
CUFF.1572	-	-	CUFF.1572	CD58	TSS21555	chr1:117057155-117113715	-	-	11.3788	10.2445	12.5132	OK
CUFF.1573	-	-	CUFF.1573	-	-	chr1:117059139-117059546	-	-	4.21318	2.75476	5.67161	OK
CUFF.1575	-	-	CUFF.1575	-	-	chr1:117059988-117060264	-	-	2.61968	0.928185	4.31117	OK
CUFF.1576	-	-	CUFF.1576	-	-	chr1:117062372-117062944	-	-	5.25718	3.98889	6.52548	OK
CUFF.1577	-	-	CUFF.1577	-	-	chr1:117908987-117909399	-	-	1.21444	0.43029	1.99858	OK
CUFF.1578	-	-	CUFF.1578	-	-	chr1:118069583-118071493	-	-	4.9985	4.40647	5.59052	OK
CUFF.1582	-	-	CUFF.1582	TRIM45	TSS2027	chr1:117653676-117664411	-	-	3.80753	3.40373	4.21134	OK
CUFF.1583	-	-	CUFF.1583	-	-	chr1:118379127-118379738	-	-	1.08173	0.540866	1.6226	OK
CUFF.1522	-	-	CUFF.1522	-	-	chr1:114573707-114576235	-	-	1.24623	0.984716	1.50775	OK
CUFF.1523	-	-	CUFF.1523	SYT6	TSS3538,TSS838	chr1:114631913-114696472	-	-	1.70713	0	7.49835	OK
CUFF.1541	-	-	CUFF.1541	-	-	chr1:114572224-114573420	-	-	0.674927	0.392058	0.957797	OK
CUFF.1542	-	-	CUFF.1542	-	-	chr1:114576290-114577176	-	-	0.502987	0.211486	0.794488	OK
CUFF.1543	-	-	CUFF.1543	-	-	chr1:114578475-114579770	-	-	0.562375	0.242732	0.882018	OK
CUFF.1545	-	-	CUFF.1545	-	-	chr1:114586616-114587778	-	-	0.33377	0.132499	0.535041	OK
CUFF.1584	-	-	CUFF.1584	-	-	chr1:118379875-118381525	-	-	0.754402	0.503794	1.00501	OK
CUFF.1585	-	-	CUFF.1585	-	-	chr1:118381852-118383758	-	-	0.748015	0.518205	0.977826	OK
CUFF.1587	-	-	CUFF.1587	VTCN1	TSS3668,TSS7548	chr1:117686208-117753582	-	-	0.0142561	0	0.0813528	OK
CUFF.1579	-	-	CUFF.1579	CD101	TSS15313	chr1:117544371-117579173	-	-	0.829326	0.645337	1.01331	OK
CUFF.1586	-	-	CUFF.1586	VANGL1	TSS21340,TSS9098	chr1:116184573-116240845	-	-	4.26424	3.9893	4.53918	OK
CUFF.1588	-	-	CUFF.1588	-	-	chr1:118403165-118403935	-	-	0.94843	0.512646	1.38421	OK
PTGFRN	-	-	PTGFRN	PTGFRN	TSS5594	chr1:117452688-117532972	-	-	9.96288	9.51395	10.4118	OK
CUFF.1591	-	-	CUFF.1591	-	-	chr1:119559098-119559813	-	-	0.603737	0.23967	0.967805	OK
CUFF.1595	-	-	CUFF.1595	-	-	chr1:119694144-119694760	-	-	1.06981	0.534904	1.60471	OK
CUFF.1596	-	-	CUFF.1596	-	-	chr1:119695041-119695657	-	-	1.10324	0.551873	1.65461	OK
CUFF.1597	-	-	CUFF.1597	-	-	chr1:119698222-119704434	-	-	0.797199	0.670755	0.923643	OK
CUFF.1558	-	-	CUFF.1558	ST7L	TSS29277	chr1:113066140-113162040	-	-	0	0	0	OK
CUFF.1559	-	-	CUFF.1559	CAPZA1	TSS2440	chr1:113162074-113214241	-	-	58.483	55.8396	61.1264	OK
CUFF.1560	-	-	CUFF.1560	-	-	chr1:113069410-113070099	-	-	1.95823	1.28037	2.63608	OK
CUFF.1561	-	-	CUFF.1561	-	-	chr1:113083519-113084283	-	-	0.756227	0.362126	1.15033	OK
CUFF.1580	-	-	CUFF.1580	-	-	chr1:113149303-113150219	-	-	1.24766	0.754162	1.74116	OK
CUFF.1581	-	-	CUFF.1581	-	-	chr1:113153989-113154414	-	-	2.42442	1.36632	3.48253	OK
CUFF.1600	-	-	CUFF.1600	-	-	chr1:119721325-119724472	-	-	0.579271	0.424658	0.733884	OK
CUFF.1601	-	-	CUFF.1601	-	-	chr1:119724581-119726619	-	-	1.06732	0.799359	1.33527	OK
CUFF.1599	-	-	CUFF.1599	FAM46C	TSS16132	chr1:118148603-118171011	-	-	2.29458	2.05897	2.53018	OK
CUFF.1602	-	-	CUFF.1602	-	-	chr1:119795771-119796296	-	-	1.33824	0.669122	2.00737	OK
CUFF.1603	-	-	CUFF.1603	-	-	chr1:119793813-119795701	-	-	0.580046	0.377059	0.783034	OK
CUFF.1604	-	-	CUFF.1604	-	-	chr1:119796722-119797394	-	-	0.833225	0.387847	1.2786	OK
CUFF.1605	-	-	CUFF.1605	-	-	chr1:119797490-119798403	-	-	1.25265	0.802682	1.70261	OK
CUFF.1606	-	-	CUFF.1606	TBX15	TSS8107	chr1:119425665-119532179	-	-	3.391	2.94998	3.83202	OK
HAO2	-	-	HAO2	HAO2	TSS8465	chr1:119911401-119936751	-	-	0.0230899	0	0.100225	OK
HSD3B1	-	-	HSD3B1	HSD3B1	TSS24363	chr1:120049825-120057681	-	-	0	0	0	OK
HSD3B2	-	-	HSD3B2	HSD3B2	TSS17892,TSS21205	chr1:119957553-119965662	-	-	0.0195988	0	0.0876356	OK
HMGCS2	-	-	HMGCS2	HMGCS2	TSS26794	chr1:120290618-120311555	-	-	0	0	0	OK
REG4	-	-	REG4	REG4	TSS16681	chr1:120336640-120354203	-	-	0	0	0	OK
CUFF.1598	-	-	CUFF.1598	MAN1A2	TSS13950	chr1:117909472-118069396	-	-	2.53859	2.23653	2.84065	OK
ADAM30	-	-	ADAM30	ADAM30	TSS14322	chr1:120436155-120439147	-	-	0	0	0	OK
CUFF.1611	-	-	CUFF.1611	-	-	chr1:120451953-120453308	-	-	0.584948	0.33979	0.830106	OK
NBPF7	-	-	NBPF7	NBPF7	TSS19102	chr1:120377387-120387779	-	-	1.3083	1.00074	1.61586	OK
PHGDH	-	-	PHGDH	PHGDH	TSS7437	chr1:120254418-120286849	-	-	9.04566	8.26346	9.82785	OK
CUFF.1618	-	-	CUFF.1618	-	-	chr1:120693347-120694380	-	-	1.45741	1.00585	1.90897	OK
CUFF.1619	-	-	CUFF.1619	-	-	chr1:120695158-120697141	-	-	1.24395	0.954278	1.53361	OK
CUFF.1608	-	-	CUFF.1608	WDR3	TSS10336	chr1:118472371-118503049	-	-	5.85466	5.26729	6.44203	OK
CUFF.1609	-	-	CUFF.1609	SPAG17	TSS9899	chr1:118496287-118727848	-	-	0	0	0	OK
CUFF.1613	-	-	CUFF.1613	HSD3BP4	TSS10351	chr1:120106502-120115199	-	-	0.0177699	0	0.0373752	OK
CUFF.1615	-	-	CUFF.1615	LINC00622	TSS28551	chr1:120140324-120141914	-	-	0.75955	0.494223	1.02488	OK
CUFF.1616	-	-	CUFF.1616	-	-	chr1:116043710-116057362	-	-	10.8241	9.86202	11.7863	OK
CUFF.1617	-	-	CUFF.1617	-	-	chr1:116043710-116077548	-	-	6.27997	5.92308	6.63686	OK
CUFF.1621	-	-	CUFF.1621	ZNF697	TSS531	chr1:120161999-120190843	-	-	1.25809	1.0734	1.44279	OK
CUFF.1607	-	-	CUFF.1607	GBP1,GBP2,GBP3	TSS20742,TSS25225,TSS3482	chr1:89472359-89591799	-	-	192.693	186.264	199.122	OK
CUFF.1610	-	-	CUFF.1610	WARS2	TSS2603	chr1:119573838-119683295	-	-	3.4908	2.97167	4.00993	OK
CUFF.1612	-	-	CUFF.1612	-	-	chr1:119692953-119694090	-	-	2.09341	1.4804	2.70643	OK
CUFF.1614	-	-	CUFF.1614	-	-	chr1:119683042-119694090	-	-	3.15191	2.49818	3.80564	OK
CUFF.1627	-	-	CUFF.1627	FAM72B	TSS12263	chr1:120839004-120855681	-	-	2.2707	1.89582	2.64557	OK
CUFF.1622	-	-	CUFF.1622	HIST2H2BA	TSS29101	chr1:120904862-120915529	-	-	0.808555	0.290242	1.32687	OK
CUFF.1623	-	-	CUFF.1623	-	-	chr1:120906470-120907432	-	-	0.600587	0.297133	0.904042	OK
CUFF.1624	-	-	CUFF.1624	-	-	chr1:120907661-120909004	-	-	0.826394	0.530675	1.12211	OK
CUFF.1625	-	-	CUFF.1625	-	-	chr1:120909190-120910166	-	-	0.639959	0.323635	0.956283	OK
CUFF.1626	-	-	CUFF.1626	-	-	chr1:120910798-120912781	-	-	2.4161	2.01349	2.8187	OK
CUFF.1631	-	-	CUFF.1631	-	-	chr1:121484890-121485380	-	-	1.38858	0.664931	2.11222	OK
CUFF.1632	-	-	CUFF.1632	-	-	chr1:142620953-142621317	-	-	12.5517	9.79008	15.3133	OK
CUFF.1633	-	-	CUFF.1633	-	-	chr1:142621687-142621897	-	-	14.6885	9.02338	20.3535	OK
CUFF.1636	-	-	CUFF.1636	FCGR1B	TSS3896	chr1:120926127-120935944	-	-	2.83377	2.36078	3.30676	OK
EMBP1	-	-	EMBP1	EMBP1	TSS6817	chr1:121260909-121313686	-	-	0.208741	0.129844	0.287638	OK
CUFF.1638	-	-	CUFF.1638	TTF2	TSS26049	chr1:117602948-117650040	-	-	3.0685	2.7477	3.3893	OK
MIR942	-	-	MIR942	MIR942	TSS10777	chr1:117637264-117637350	-	-	0	0	0	OK
PPIAL4G	-	-	PPIAL4G	PPIAL4G	TSS21634	chr1:143767143-143767881	-	-	0.227079	0	0.486962	OK
CUFF.1639	-	-	CUFF.1639	SRGAP2D	TSS12613	chr1:121107151-121129827	-	-	3.39762	2.69745	4.09779	OK
CUFF.1643	-	-	CUFF.1643	-	-	chr1:121124081-121124551	-	-	1.13373	0.450713	1.81675	OK
CUFF.1644	-	-	CUFF.1644	-	-	chr1:121131044-121132791	-	-	1.67804	1.31824	2.03784	OK
CUFF.1645	-	-	CUFF.1645	-	-	chr1:121132853-121134691	-	-	4.67216	4.0822	5.26212	OK
CUFF.1647	-	-	CUFF.1647	FAM72D	TSS4491	chr1:143896451-143913143	-	-	2.31254	1.94036	2.68473	OK
CUFF.1651	-	-	CUFF.1651	-	-	chr1:144594064-144594433	-	-	1.46567	0.519305	2.41203	OK
CUFF.1652	-	-	CUFF.1652	-	-	chr1:144593714-144593955	-	-	3.65414	1.29471	6.01357	OK
CUFF.1508	-	-	CUFF.1508	-	-	chr1:68832160-68833525	-	-	2.49688	1.99361	3.00015	OK
CUFF.1628	-	-	CUFF.1628	-	-	chr1:68851184-68948501	-	-	79.8659	77.0956	82.6363	OK
CUFF.1629	-	-	CUFF.1629	RPE65	TSS14255	chr1:68894506-68915642	-	-	0	0	0	OK
CUFF.1630	-	-	CUFF.1630	DEPDC1	TSS21199	chr1:68939834-68962799	-	-	0	0	0	OK
CUFF.1653	-	-	CUFF.1653	-	-	chr1:68956396-68957248	-	-	0.659731	0.315918	1.00354	OK
CUFF.1646	-	-	CUFF.1646	NOTCH2	TSS28347	chr1:120454175-120612317	-	-	6.11666	5.73729	6.49602	OK
CUFF.1654	-	-	CUFF.1654	-	-	chr1:144527507-144528884	-	-	1.17368	0.830217	1.51714	OK
CUFF.1655	-	-	CUFF.1655	GDAP2	TSS24959	chr1:118406027-118472302	-	-	1.61053	1.34916	1.8719	OK
CUFF.1656	-	-	CUFF.1656	-	-	chr1:143913450-144053571	-	-	3.18374	2.60232	3.76516	OK
CUFF.1657	-	-	CUFF.1657	-	-	chr1:144015604-144016277	-	-	1.06919	0	2.61539	OK
CUFF.1658	-	-	CUFF.1658	-	-	chr1:144059753-144060812	-	-	0.981021	0.616679	1.34536	OK
CUFF.1659	-	-	CUFF.1659	SEC22B	TSS9413	chr1:145096406-145120270	-	-	14.6789	13.5625	15.7954	OK
CUFF.1664	-	-	CUFF.1664	-	-	chr1:145373853-145374816	-	-	2.01847	1.45477	2.58218	OK
CUFF.1665	-	-	CUFF.1665	NOTCH2NL	TSS29125	chr1:145209110-145285912	-	-	16.9075	15.0406	18.7744	OK
CUFF.1666	-	-	CUFF.1666	-	-	chr1:145286650-145290372	-	-	1.87321	1.61656	2.12986	OK
CUFF.1669	-	-	CUFF.1669	HFE2	TSS21022	chr1:145413190-145417545	-	-	9.15866	8.28801	10.0293	OK
CUFF.1660	-	-	CUFF.1660	LOC100130000	TSS16511	chr1:143687129-143714180	-	-	0.302937	0	0.916098	OK
CUFF.1672	-	-	CUFF.1672	FLJ39739,LOC100286793	TSS17235,TSS22132	chr1:143718512-143745554	-	-	9.01659	8.10893	9.92425	OK
CUFF.1677	-	-	CUFF.1677	-	-	chr1:145545664-145546444	-	-	0.491092	0.174	0.808183	OK
CUFF.1678	-	-	CUFF.1678	-	-	chr1:145546585-145547862	-	-	0.598669	0.343396	0.853942	OK
ANKRD35	-	-	ANKRD35	ANKRD35	TSS23562	chr1:145549208-145568526	-	-	0.947681	0.758091	1.13727	OK
CUFF.1680	-	-	CUFF.1680	PEX11B	TSS10297,TSS10997,TSS12524	chr1:145516164-145523732	-	-	13.1645	12.0552	14.2737	OK
CUFF.1674	-	-	CUFF.1674	ATP1A1	TSS26676,TSS5774,TSS819	chr1:116915794-116947396	-	-	90.235	86.7947	93.6753	OK
CUFF.1676	-	-	CUFF.1676	ATP1A1OS	TSS17318,TSS1761,TSS26209,TSS7308	chr1:116935486-116961244	-	-	0	0	0	OK
CUFF.1679	-	-	CUFF.1679	POLR3GL	TSS19636	chr1:145456234-145470387	-	-	29.0191	26.5605	31.4777	OK
CUFF.1681	-	-	CUFF.1681	ANKRD34A	TSS16411	chr1:145470507-145475647	-	-	1.35934	1.08103	1.63764	OK
CUFF.1683	-	-	CUFF.1683	CD160	TSS28386	chr1:145693066-145715565	-	-	0.749545	0.430554	1.06854	OK
CUFF.1685	-	-	CUFF.1685	PDZK1P1	TSS8610	chr1:145924387-145942619	-	-	0.451632	0.222328	0.680937	OK
CUFF.1687	-	-	CUFF.1687	TXNIP	TSS14200	chr1:145438461-145442635	-	-	144.061	139.088	149.034	OK
CUFF.1684	-	-	CUFF.1684	PDZK1	TSS22597	chr1:145727665-145764541	-	-	0.548301	0	1.10801	OK
CUFF.1689	-	-	CUFF.1689	GPR89C	TSS23033	chr1:145883867-145924049	-	-	3.76902	3.06866	4.46938	OK
CUFF.1690	-	-	CUFF.1690	-	-	chr1:146466996-146467308	-	-	5.0019	2.98867	7.01512	OK
CUFF.1691	-	-	CUFF.1691	-	-	chr1:146383234-146384244	-	-	0.689435	0.369375	1.0095	OK
CUFF.1692	-	-	CUFF.1692	-	-	chr1:146472966-146473670	-	-	2.61986	1.85203	3.38769	OK
LOC728989	-	-	LOC728989	LOC728989	TSS28280	chr1:146490894-146514599	-	-	1.49395	1.04494	1.94296	OK
CUFF.1703	-	-	CUFF.1703	MOV10	TSS25718	chr1:113217047-113243368	-	-	26.2488	24.7584	27.7392	OK
CUFF.1704	-	-	CUFF.1704	RHOC	TSS10716,TSS14256	chr1:113243748-113250025	-	-	380.297	367.367	393.228	OK
CUFF.1698	-	-	CUFF.1698	LIX1L,RBM8A	TSS20529,TSS29584	chr1:145477084-145513535	-	-	33.2826	31.2326	35.3325	OK
CUFF.1699	-	-	CUFF.1699	-	-	chr1:145498993-145501661	-	-	19.8966	18.6096	21.1837	OK
CUFF.1700	-	-	CUFF.1700	GNRHR2	TSS10002	chr1:145509819-145516076	-	-	3.17658	2.89047	3.46269	OK
LINC00624	-	-	LINC00624	LINC00624	TSS27662	chr1:146853913-146989699	-	-	0	0	0	OK
CUFF.1710	-	-	CUFF.1710	-	-	chr1:147104265-147104693	-	-	1.36978	0.575936	2.16362	OK
CUFF.1711	-	-	CUFF.1711	-	-	chr1:147101254-147102623	-	-	0.829535	0.539239	1.11983	OK
CUFF.1712	-	-	CUFF.1712	-	-	chr1:147114222-147116615	-	-	0.666294	0.475243	0.857344	OK
GJA8	-	-	GJA8	GJA8	TSS21075	chr1:147374945-147381395	-	-	0	0	0	OK
CUFF.1721	-	-	CUFF.1721	ACP6	TSS13013	chr1:147119092-147142634	-	-	5.48072	4.83013	6.13131	OK
CUFF.1696	-	-	CUFF.1696	GPR89A	TSS27481	chr1:145764594-145827103	-	-	7.36829	6.41811	8.31847	OK
CUFF.1716	-	-	CUFF.1716	PRKAB2	TSS18595	chr1:146626682-146644129	-	-	8.12854	7.57166	8.68543	OK
CUFF.1718	-	-	CUFF.1718	BCL9	TSS24085	chr1:147013181-147098015	-	-	1.79427	1.59105	1.99749	OK
CUFF.1701	-	-	CUFF.1701	NBPF9	TSS2302	chr1:144614958-144828810	-	-	11.9385	0	7786.4	OK
CUFF.1702	-	-	CUFF.1702	PFN1P2	TSS3341	chr1:144610814-144612727	-	-	2.26061	1.84824	2.67299	OK
CUFF.1705	-	-	CUFF.1705	-	-	chr1:144598941-144601123	-	-	0.481425	0.270956	0.691893	OK
CUFF.1706	-	-	CUFF.1706	LOC653513	TSS19222	chr1:144676436-144680025	-	-	19.584	17.5234	21.6445	OK
CUFF.1722	-	-	CUFF.1722	GJA5	TSS2116,TSS25791	chr1:147228331-147252992	-	-	2.51962	2.11837	2.92088	OK
CUFF.1726	-	-	CUFF.1726	GPR89B,GPR89C	TSS1052,TSS3669	chr1:147400505-147465755	-	-	3.7432	3.11349	4.37291	OK
CUFF.1713	-	-	CUFF.1713	PDIA3P	TSS3710	chr1:146644226-146651652	-	-	5.05599	4.4795	5.63248	OK
CUFF.1715	-	-	CUFF.1715	-	-	chr1:146647823-146648791	-	-	0.414143	0.0928366	0.735449	OK
CUFF.1719	-	-	CUFF.1719	FMO5	TSS18735	chr1:146655883-146697230	-	-	0.207696	0.0651755	0.350216	OK
CUFF.1727	-	-	CUFF.1727	-	-	chr1:146692232-146692972	-	-	0.525098	0.186049	0.864147	OK
CUFF.1723	-	-	CUFF.1723	PDZK1P1	TSS20454	chr1:147466093-147484331	-	-	0.451632	0.225516	0.677749	OK
HYDIN2	-	-	HYDIN2	HYDIN2	TSS25699	chr1:146310551-146334210	-	-	0.00193635	0	0.00615931	OK
CUFF.1730	-	-	CUFF.1730	-	-	chr1:148353258-148354280	-	-	4.00993	0	11039.5	OK
CUFF.1731	-	-	CUFF.1731	CHD1L	TSS27331	chr1:146714290-146767447	-	-	21.2744	19.9329	22.616	OK
PPIAL4D	-	-	PPIAL4D	PPIAL4D	TSS12880	chr1:148806014-148806799	-	-	0.0313167	0	0.128746	OK
CUFF.1661	-	-	CUFF.1661	-	-	chr1:142622099-142622348	-	-	13.5957	9.26762	17.9238	OK
CUFF.1662	-	-	CUFF.1662	-	-	chr1:142622466-142634541	-	-	2.66666	1.99655	3.33677	OK
CUFF.1663	-	-	CUFF.1663	-	-	chr1:142634722-142635092	-	-	1.87196	0.820096	2.92382	OK
CUFF.1667	-	-	CUFF.1667	-	-	chr1:142652839-142653487	-	-	0.999316	0.499658	1.49897	OK
CUFF.1668	-	-	CUFF.1668	-	-	chr1:142653876-142654373	-	-	1.31423	0.61216	2.01629	OK
CUFF.1670	-	-	CUFF.1670	-	-	chr1:142659846-142660331	-	-	2.04462	1.16277	2.92647	OK
CUFF.1671	-	-	CUFF.1671	-	-	chr1:142665316-142667191	-	-	0.938661	0.675345	1.20198	OK
CUFF.1673	-	-	CUFF.1673	-	-	chr1:142675585-142676253	-	-	0.669853	0.254252	1.08545	OK
CUFF.1675	-	-	CUFF.1675	-	-	chr1:142689611-142690096	-	-	4.65327	3.3232	5.98334	OK
CUFF.1682	-	-	CUFF.1682	ANKRD20A12P	TSS1205	chr1:142697042-142713605	-	-	16.4021	14.9442	17.86	OK
CUFF.1695	-	-	CUFF.1695	-	-	chr1:142837421-142837922	-	-	0.93298	0	4.50043	OK
CUFF.1717	-	-	CUFF.1717	-	-	chr1:142854384-142855165	-	-	0.784476	0.392238	1.17671	OK
CUFF.1732	-	-	CUFF.1732	-	-	chr1:148859050-148859505	-	-	4.40701	3.04258	5.77144	OK
CUFF.1734	-	-	CUFF.1734	LOC645166	TSS12302,TSS5989	chr1:148928285-148953054	-	-	9.54445	7.4378	11.6511	OK
CUFF.1735	-	-	CUFF.1735	-	-	chr1:149276662-149278582	-	-	0.497581	0.311716	0.683446	OK
CUFF.1736	-	-	CUFF.1736	-	-	chr1:149392448-149393855	-	-	1.5063	1.1184	1.89419	OK
CUFF.1737	-	-	CUFF.1737	-	-	chr1:149397035-149397575	-	-	0.870118	0.337345	1.40289	OK
CUFF.1739	-	-	CUFF.1739	PPIAL4A,PPIAL4C	TSS11833	chr1:149553002-149553787	-	-	0.00695926	0	0.140774	OK
CUFF.1738	-	-	CUFF.1738	FCGR1C	TSS4653	chr1:149369293-149378297	-	-	4.43544	3.72394	5.14693	OK
CUFF.1747	-	-	CUFF.1747	BOLA1	TSS19003	chr1:149871154-149872348	-	-	14.8899	13.1456	16.6343	OK
CUFF.1748	-	-	CUFF.1748	SV2A	TSS8390	chr1:149874871-149889434	-	-	0.695503	0.486386	0.904619	OK
CUFF.1749	-	-	CUFF.1749	LOC388692	TSS13579	chr1:149279475-149291742	-	-	1.44892	1.29722	1.60062	OK
CUFF.1750	-	-	CUFF.1750	-	-	chr1:150018626-150019583	-	-	1.0306	0.633118	1.42809	OK
CUFF.1751	-	-	CUFF.1751	-	-	chr1:150017943-150018575	-	-	2.13131	1.38546	2.87716	OK
CUFF.1757	-	-	CUFF.1757	C1orf51	TSS25335	chr1:150254713-150259501	-	-	2.02606	1.58375	2.46837	OK
CUFF.1760	-	-	CUFF.1760	ANP32E	TSS19786,TSS4585	chr1:150190716-150208504	-	-	10.2103	9.50347	10.9172	OK
CUFF.1762	-	-	CUFF.1762	-	-	chr1:150491741-150492472	-	-	0.58675	0.232926	0.940573	OK
CUFF.1758	-	-	CUFF.1758	LINC00568	TSS28658	chr1:150488232-150490508	-	-	0.601163	0.0914453	1.11088	OK
CUFF.1764	-	-	CUFF.1764	-	-	chr1:150493645-150494394	-	-	0.723859	0.33694	1.11078	OK
CUFF.1765	-	-	CUFF.1765	ITGA10	TSS9840	chr1:145524989-145543868	-	-	72.2522	69.5936	74.9108	OK
CUFF.1766	-	-	CUFF.1766	-	-	chr1:150495746-150496598	-	-	1.62734	1.08675	2.16793	OK
CUFF.1753	-	-	CUFF.1753	CSDE1,NRAS	TSS16102,TSS28109	chr1:115247084-115300671	-	-	129.455	125.436	133.474	OK
CUFF.1729	-	-	CUFF.1729	LINC00623,LOC728875	TSS17287,TSS26625,TSS4927	chr1:144300511-144521969	-	-	33.5814	31.0669	36.0959	OK
CUFF.1733	-	-	CUFF.1733	PPIAL4A,PPIAL4B	TSS8358	chr1:144363461-144364246	-	-	0.0150784	0	0.148753	OK
CUFF.1742	-	-	CUFF.1742	PIAS3	TSS7910	chr1:145575987-145586592	-	-	33.9336	31.8412	36.0261	OK
CUFF.1743	-	-	CUFF.1743	RNF115	TSS19567	chr1:145610789-145693004	-	-	8.26701	7.72425	8.80978	OK
CUFF.1744	-	-	CUFF.1744	NUDT17,POLR3C	TSS10313,TSS28457	chr1:145586492-145610884	-	-	12.1899	11.1057	13.2741	OK
CUFF.1745	-	-	CUFF.1745	-	-	chr1:145590705-145591906	-	-	1.08053	0.721582	1.43947	OK
CUFF.1767	-	-	CUFF.1767	ECM1	TSS11153	chr1:150480486-150486265	-	-	25.225	23.5605	26.8896	OK
CUFF.1769	-	-	CUFF.1769	-	-	chr1:150520557-150521714	-	-	1.00634	0.654173	1.35851	OK
CUFF.1770	-	-	CUFF.1770	-	-	chr1:150518689-150520452	-	-	2.08448	1.68699	2.48198	OK
CUFF.1759	-	-	CUFF.1759	OTUD7B	TSS3730	chr1:149909436-149982686	-	-	3.97683	3.67576	4.2779	OK
CUFF.1761	-	-	CUFF.1761	-	-	chr1:149922928-149923582	-	-	1.2956	0.730152	1.86104	OK
CUFF.1771	-	-	CUFF.1771	PLEKHO1,VPS45	TSS18432,TSS521	chr1:150039341-150131825	-	-	53.0208	50.2797	55.7619	OK
CUFF.1772	-	-	CUFF.1772	MRPS21	TSS26977	chr1:150266268-150280819	-	-	165.885	156.135	175.636	OK
CUFF.1773	-	-	CUFF.1773	-	-	chr1:150538179-150538785	-	-	0.683702	0.242244	1.12516	OK
CUFF.1774	-	-	CUFF.1774	TARS2	TSS14023	chr1:150459839-150480085	-	-	10.3467	9.41169	11.2817	OK
CUFF.1779	-	-	CUFF.1779	-	-	chr1:150554147-150555250	-	-	0.322459	0.114251	0.530667	OK
CUFF.1780	-	-	CUFF.1780	-	-	chr1:150565332-150566516	-	-	0.534408	0.282319	0.786497	OK
CUFF.1781	-	-	CUFF.1781	-	-	chr1:150563734-150564671	-	-	0.704808	0.372339	1.03728	OK
CUFF.1783	-	-	CUFF.1783	-	-	chr1:150562941-150563639	-	-	1.41568	0.848896	1.98246	OK
CUFF.1782	-	-	CUFF.1782	-	-	chr1:150569483-150570240	-	-	0.561095	0.222742	0.899448	OK
CUFF.1784	-	-	CUFF.1784	-	-	chr1:150580698-150581312	-	-	0.671591	0.237953	1.10523	OK
CUFF.1786	-	-	CUFF.1786	-	-	chr1:150573890-150576550	-	-	1.39658	1.13612	1.65705	OK
CUFF.1787	-	-	CUFF.1787	-	-	chr1:150576627-150579522	-	-	0.67709	0.500641	0.853539	OK
CUFF.1788	-	-	CUFF.1788	-	-	chr1:150592134-150593216	-	-	0.494734	0.236908	0.75256	OK
CUFF.1789	-	-	CUFF.1789	-	-	chr1:150572161-150573282	-	-	4.39802	3.65195	5.1441	OK
CUFF.1790	-	-	CUFF.1790	-	-	chr1:150587309-150591732	-	-	1.09634	0.919648	1.27303	OK
CUFF.1763	-	-	CUFF.1763	FAM91A2,LINC00623	TSS28067,TSS7048	chr1:149576261-149672733	-	-	13.4537	12.1184	14.7889	OK
CUFF.1778	-	-	CUFF.1778	-	-	chr1:149644336-149644601	-	-	4.12779	1.89706	6.35851	OK
CUFF.1785	-	-	CUFF.1785	-	-	chr1:150581623-150585478	-	-	2.87495	2.56506	3.18484	OK
CUFF.1791	-	-	CUFF.1791	-	-	chr1:150585632-150587245	-	-	1.58911	1.22238	1.95583	OK
CUFF.1792	-	-	CUFF.1792	-	-	chr1:150612582-150613326	-	-	0.573636	0.22772	0.919551	OK
CUFF.1793	-	-	CUFF.1793	-	-	chr1:150604241-150608397	-	-	1.81336	1.5749	2.05182	OK
CUFF.1794	-	-	CUFF.1794	-	-	chr1:150615298-150615865	-	-	0.749597	0.265592	1.2336	OK
CUFF.1795	-	-	CUFF.1795	-	-	chr1:150697403-150698660	-	-	0.554188	0.306348	0.802029	OK
CUFF.1768	-	-	CUFF.1768	NBPF11,NBPF24	TSS13588,TSS23333,TSS6060	chr1:146032541-146082765	-	-	7.14592	5.99915	8.2927	OK
CUFF.1686	-	-	CUFF.1686	-	-	chr1:143187841-143189479	-	-	2.72304	2.15173	3.29435	OK
CUFF.1688	-	-	CUFF.1688	-	-	chr1:143151163-143151647	-	-	4.73688	3.37874	6.09502	OK
CUFF.1693	-	-	CUFF.1693	-	-	chr1:143161409-143162841	-	-	1.45929	1.07667	1.84191	OK
CUFF.1694	-	-	CUFF.1694	-	-	chr1:143163110-143163434	-	-	2.17851	0.884809	3.4722	OK
CUFF.1697	-	-	CUFF.1697	-	-	chr1:143163849-143167156	-	-	0.80219	0.624568	0.979813	OK
CUFF.1708	-	-	CUFF.1708	-	-	chr1:143171488-143172202	-	-	2.62277	1.86083	3.38471	OK
CUFF.1709	-	-	CUFF.1709	-	-	chr1:143172314-143172698	-	-	1.49246	0.585603	2.39932	OK
CUFF.1720	-	-	CUFF.1720	-	-	chr1:143181064-143181392	-	-	2.73467	1.30952	4.15982	OK
CUFF.1724	-	-	CUFF.1724	-	-	chr1:143183861-143184945	-	-	9.74055	8.60092	10.8802	OK
CUFF.1725	-	-	CUFF.1725	-	-	chr1:143189589-143190622	-	-	0.818705	0.475559	1.16185	OK
CUFF.1728	-	-	CUFF.1728	-	-	chr1:143198845-143199233	-	-	1.73476	0.766279	2.70323	OK
CUFF.1740	-	-	CUFF.1740	-	-	chr1:143288820-143403744	-	-	17.2456	13.9752	20.516	OK
CUFF.1741	-	-	CUFF.1741	-	-	chr1:143403477-143404400	-	-	9.33913	7.93947	10.7388	OK
CUFF.1775	-	-	CUFF.1775	-	-	chr1:143423342-143423677	-	-	1.83804	0.67688	2.9992	OK
CUFF.1776	-	-	CUFF.1776	-	-	chr1:143424676-143425374	-	-	2.28396	1.55363	3.01429	OK
CUFF.1777	-	-	CUFF.1777	-	-	chr1:143425843-143426258	-	-	2.63013	1.50437	3.75589	OK
CTSS	-	-	CTSS	CTSS	TSS15788	chr1:150702671-150738433	-	-	11.2342	10.4808	11.9876	OK
BNIPL	-	-	BNIPL	BNIPL	TSS11099	chr1:151009028-151020076	-	-	0.182206	0.0692001	0.295212	OK
CUFF.1799	-	-	CUFF.1799	-	-	chr1:151102268-151103834	-	-	0.518626	0.305471	0.731781	OK
CUFF.1802	-	-	CUFF.1802	-	-	chr1:151119336-151122629	-	-	1.7306	0.614847	2.84636	OK
CUFF.1806	-	-	CUFF.1806	PRUNE	TSS27908	chr1:150980910-151008189	-	-	9.43648	8.71806	10.1549	OK
CUFF.1800	-	-	CUFF.1800	GOLPH3L,HORMAD1	TSS1633,TSS4499	chr1:150618700-150693364	-	-	13.059	11.8689	14.2492	OK
CUFF.1801	-	-	CUFF.1801	-	-	chr1:150641885-150642237	-	-	1.91486	0.805121	3.0246	OK
CUFF.1803	-	-	CUFF.1803	-	-	chr1:150667482-150668055	-	-	1.2557	0.646594	1.8648	OK
CUFF.1804	-	-	CUFF.1804	-	-	chr1:150668548-150668948	-	-	1.9133	0.916199	2.91039	OK
CUFF.1805	-	-	CUFF.1805	-	-	chr1:150671625-150672148	-	-	1.17746	0.548079	1.80683	OK
CUFF.1808	-	-	CUFF.1808	-	-	chr1:151168386-151168616	-	-	4.98007	2.09392	7.86621	OK
CUFF.1809	-	-	CUFF.1809	CA14	TSS12179	chr1:150230217-150237480	-	-	0	0	0	OK
CUFF.1810	-	-	CUFF.1810	C1orf54	TSS920	chr1:150245182-150253335	-	-	0	0	0	OK
CUFF.1813	-	-	CUFF.1813	APH1A	TSS11284	chr1:150237798-150241609	-	-	100.082	95.8701	104.294	OK
CUFF.1796	-	-	CUFF.1796	PRPF3,RPRD2	TSS15032,TSS16124	chr1:150293927-150449041	-	-	23.349	21.9799	24.7182	OK
CUFF.1798	-	-	CUFF.1798	-	-	chr1:150301588-150302958	-	-	3.03911	2.48577	3.59245	OK
CUFF.1816	-	-	CUFF.1816	-	-	chr1:151252509-151254417	-	-	0.952713	0.391058	1.51437	OK
CUFF.1817	-	-	CUFF.1817	VPS72	TSS5307	chr1:151148775-151162689	-	-	36.379	34.0226	38.7353	OK
CUFF.1822	-	-	CUFF.1822	SELENBP1	TSS16994	chr1:151336777-151345210	-	-	5.49888	4.81147	6.18629	OK
CUFF.1823	-	-	CUFF.1823	CERS2	TSS23203	chr1:150937648-150947479	-	-	87.7962	84.0785	91.5138	OK
CUFF.1807	-	-	CUFF.1807	HIST2H2BF	TSS2494	chr1:149754244-149783928	-	-	0	0	0	OK
FCGR1A	-	-	FCGR1A	FCGR1A	TSS27786	chr1:149754249-149764074	-	-	8.41509	7.61631	9.21387	OK
CUFF.1811	-	-	CUFF.1811	-	-	chr1:149777457-149779070	-	-	1.04596	0	39.2751	OK
CUFF.1812	-	-	CUFF.1812	-	-	chr1:149780324-149781231	-	-	0.488802	0.206592	0.771012	OK
HIST2H3D	-	-	HIST2H3D	HIST2H3D	TSS19931	chr1:149784779-149785236	-	-	1.57827	0.752125	2.40442	OK
CUFF.1814	-	-	CUFF.1814	HIST2H4B	TSS26789	chr1:149804220-149804616	-	-	20.9834	17.531	24.4358	OK
CUFF.1815	-	-	CUFF.1815	HIST2H3C	TSS26186	chr1:149812258-149812765	-	-	1.15876	0.499638	1.81789	OK
CUFF.1818	-	-	CUFF.1818	HIST2H2AA3,HIST2H2BC	TSS25350,TSS25859	chr1:149813784-149822340	-	-	59.7742	54.7876	64.7609	OK
CUFF.1819	-	-	CUFF.1819	HIST2H2AA4	TSS26559	chr1:149822627-149823161	-	-	57.5421	52.5593	62.5249	OK
HIST2H2AC	-	-	HIST2H2AC	HIST2H2AC	TSS2960	chr1:149858524-149858961	-	-	0	0	0	OK
CUFF.1820	-	-	CUFF.1820	HIST2H3A	TSS1656	chr1:149824180-149824687	-	-	1.67266	0.883772	2.46154	OK
CUFF.1821	-	-	CUFF.1821	HIST2H4A	TSS3975	chr1:149832329-149832725	-	-	19.8367	16.4721	23.2013	OK
HIST2H2BE	-	-	HIST2H2BE	HIST2H2BE	TSS7270	chr1:149856009-149858232	-	-	12.8772	11.9982	13.7563	OK
HIST2H2AB	-	-	HIST2H2AB	HIST2H2AB	TSS23229	chr1:149859018-149859466	-	-	0.212339	0	0.513051	OK
CUFF.1824	-	-	CUFF.1824	ANXA9	TSS3694	chr1:150954498-150969393	-	-	2.21892	1.92207	2.51577	OK
CUFF.1825	-	-	CUFF.1825	FAM63A	TSS20060,TSS20870,TSS22785	chr1:150969300-150980854	-	-	7.0685	6.33364	7.80336	OK
CUFF.1827	-	-	CUFF.1827	-	-	chr1:150975682-150976034	-	-	1.91486	0.805121	3.0246	OK
CUFF.1826	-	-	CUFF.1826	ARNT,CTSK	TSS20185,TSS2259	chr1:150768683-150849244	-	-	82.0437	78.8248	85.2626	OK
CUFF.1828	-	-	CUFF.1828	SEMA6C	TSS2982	chr1:151104162-151119251	-	-	10.5867	9.87488	11.2985	OK
CUFF.1829	-	-	CUFF.1829	CGN	TSS4693	chr1:151483861-151511167	-	-	0.563882	0.383602	0.744161	OK
RIIAD1	-	-	RIIAD1	RIIAD1	TSS6752	chr1:151694012-151702082	-	-	0	0	0	OK
CUFF.1830	-	-	CUFF.1830	-	-	chr1:151763242-151763819	-	-	2.70662	1.8075	3.60575	OK
CUFF.1831	-	-	CUFF.1831	-	-	chr1:151766123-151766870	-	-	1.45267	0.903613	2.00173	OK
CUFF.1832	-	-	CUFF.1832	MCL1	TSS23710	chr1:150547026-150552214	-	-	139.426	135.404	143.449	OK
LINGO4	-	-	LINGO4	LINGO4	TSS28006	chr1:151772764-151777882	-	-	0.372377	0.236404	0.50835	OK
CUFF.1834	-	-	CUFF.1834	-	-	chr1:151826760-151828822	-	-	3.78422	3.2854	4.28303	OK
CUFF.1833	-	-	CUFF.1833	RFX5	TSS4183	chr1:151313037-151319769	-	-	13.757	12.952	14.5619	OK
CUFF.1838	-	-	CUFF.1838	-	-	chr1:151319443-151320333	-	-	2.23738	1.26091	3.21386	OK
CUFF.1836	-	-	CUFF.1836	CELF3	TSS13415,TSS1478,TSS2341	chr1:151672533-151689290	-	-	0.109179	0.0258676	0.19249	OK
CUFF.1835	-	-	CUFF.1835	PIP5K1A	TSS6623	chr1:151171020-151222007	-	-	21.9372	20.7859	23.0884	OK
CUFF.1839	-	-	CUFF.1839	-	-	chr1:151195448-151195679	-	-	4.10003	1.45269	6.74736	OK
CUFF.1837	-	-	CUFF.1837	TUFT1	TSS24049	chr1:151512780-151556059	-	-	15.8989	14.9412	16.8565	OK
MIR554	-	-	MIR554	MIR554	TSS1824	chr1:151518271-151518367	-	-	0	0	0	OK
RORC	-	-	RORC	RORC	TSS15500,TSS5812	chr1:151778546-151804348	-	-	2.42351	2.08618	2.76084	OK
CUFF.1841	-	-	CUFF.1841	ADAMTSL4	TSS22441	chr1:150521897-150533412	-	-	52.1786	49.5704	54.7869	OK
MIR4257	-	-	MIR4257	MIR4257	TSS10946	chr1:150524404-150524490	-	-	0	0	0	OK
CUFF.1842	-	-	CUFF.1842	-	-	chr1:150534981-150535380	-	-	1.53708	0.64628	2.42788	OK
CUFF.1843	-	-	CUFF.1843	PSMD4	TSS198	chr1:151227196-151239954	-	-	150.564	143.173	157.954	OK
CUFF.1844	-	-	CUFF.1844	NBPF10	TSS6125	chr1:145293370-145368684	-	-	5.27037	4.3215	6.21923	OK
CUFF.1846	-	-	CUFF.1846	THEM4	TSS11994	chr1:151843342-151882361	-	-	2.20872	1.96381	2.45364	OK
CUFF.1847	-	-	CUFF.1847	-	-	chr1:151862909-151863413	-	-	0.887799	0.314558	1.46104	OK
CUFF.1848	-	-	CUFF.1848	-	-	chr1:151863492-151864997	-	-	0.38405	0.197759	0.570342	OK
CUFF.1849	-	-	CUFF.1849	-	-	chr1:151865894-151866731	-	-	0.674399	0.322942	1.02586	OK
CUFF.1845	-	-	CUFF.1845	SNX27	TSS26399	chr1:151584661-151671559	-	-	7.27746	6.80083	7.7541	OK
CUFF.1850	-	-	CUFF.1850	C2CD4D	TSS29105	chr1:151810338-151813033	-	-	0	0	0	OK
CUFF.1851	-	-	CUFF.1851	THEM5	TSS10683	chr1:151819576-151826604	-	-	2.05501	1.75269	2.35734	OK
CUFF.1852	-	-	CUFF.1852	LOC100132111	TSS2402	chr1:151810944-151826604	-	-	1.13314	0.907332	1.35895	OK
CUFF.1853	-	-	CUFF.1853	-	-	chr1:151814559-151815817	-	-	1.18903	0.739285	1.63877	OK
CUFF.1854	-	-	CUFF.1854	SETDB1	TSS3981	chr1:150898814-150937415	-	-	27.4582	25.8024	29.1141	OK
[truncated: 33,939 more rows]
