# Supplementary material for: Probabilistic modeling of personalized drug combinations from integrated chemical screen and molecular data in sarcoma
Source: BMC Cancer. 2019 Jun 17;19:593. doi: 10.1186/s12885-019-5681-6 (PMC6580486; doi:10.1186/s12885-019-5681-6)
Supplement: Supplementary file 34 — Table S20. Druggable Exome Targets - PCB490. (XLSX 11 kb) [file 12885_2019_5681_MOESM34_ESM.xlsx]

## Sheet: Sheet2
Table S20 Druggable Exome Sequencing Targets - PCB490
Gene	Variation	In Normal?	Impact	CNV	FPKM	dbSNP	COSMIC	In 1K Genome	Clinical Significance
MAP4K5	c.1987-4_1989delGCAGCAC	Yes	High	-	11.3537	-	No	No	Unknown
MDM4	c.-35-2A>T	Yes	High	-	7.34557	rs774401064	No	No	Unknown
PAK4	c.280_*2delTCC	Yes	High	-	44.0077	rs754906604	No	No	Unknown
ABL1	c.1883_1885delAGA	Yes	Medium	Gain	40.3238	rs201725154	No	Yes	Unknown
NOTCH1	c.2054A>C	Yes	Medium	Gain	10.0996	rs781473342	No	No	Unknown
