# Supplementary material for: Probabilistic modeling of personalized drug combinations from integrated chemical screen and molecular data in sarcoma
Source: BMC Cancer. 2019 Jun 17;19:593. doi: 10.1186/s12885-019-5681-6 (PMC6580486; doi:10.1186/s12885-019-5681-6)
Supplement: Supplementary file 35 — Table S21. EPS Model V3 Drug Screen Data. (XLSX 11 kb) [file 12885_2019_5681_MOESM35_ESM.xlsx]

## Sheet: Sheet1
Table S21 EPS Model V3 Drug Screen Data
	SkMc		ESX	VA-ES-BJ	FU-EPS-1	PCB-495
ABT-263	10000		10000	10000	10000	10000
APR-246	10000		130	10000	10000	10000
AZD5363	10000		90	1450	10000	1000
AZD8931	10000		4750	10000	10000	10000
BAY-11-7082	10000		10000	490	10000	10000
BEZ235	370		20	80	140	430
BIO	1680		10000	10000	10000	10000
BIX 01294	150		200	6570	1010	1380
Cdk1/2 inhibitor III	290		200	130	10000	420
Celecoxib	10000		10000	10000	10000	10000
Crizotinib	410		4370	530	940	1310
CRM1 Inhibitor III	10000		10000	10000	10000	10000
CX-4945	1140		10000	10000	140	10000
Dasatinib	50		10000	10000	10000	10000
Dinaciclib	10000		10	10	10000	10
EM1421	10000		10000	10000	10000	10000
Entinostat	10000		10000	1180	2690	10000
Ganciclovir	10000		10000	10000	20	10000
GSK126	440		10000	10000	10000	10000
GSK-J4 HCl	10000		1580	4720	10000	10000
INK 128	20		10	30	10000	140
JIB-04	1410		600	1690	2400	1140
JQ1	10000		70	520	10000	280
LCL161	10000		1800	3150	10000	10000
LGK974	10000		10000	10000	10000	10000
LSD1 Inhibitor IV	10000		10000	10000	10000	10000
LY2090314	200		1520	10000	10000	10000
LY2228820	10000		5070	10000	10000	10000
LY2606368	1290		230	690	10000	3170
LY2874455	10000		4520	10000	10000	190
LY293111	10000		10000	10000	10000	10000
LY2940680	10000		10000	10000	10000	10000
L-a-Hydroxyglutaric acid	10000		10000	10000	10000	10000
Maraviroc	10000		10000	10000	10000	10000
Metformin HCL	10000		10000	10000	10000	10000
PKC412	10000		6400	1800	10000	1360
Mithramycin A	190		80	950	550	720
MK-1775	160		170	300	1010	10000
Netropsin Dihydrochloride	10000		10000	10000	10000	5520
OSI-906	10000		20	10000	10000	10000
Panobinostat	180		120	20	150	230
Pazopanib	10000		10000	10000	10000	10000
PD 0332991	10000		10000	10000	10000	10000
PF 573228	10000		10000	10000	10000	10000
RO4929097	3760		10000	10000	10000	10000
RO5045337	10000		10000	10000	10000	10000
Ruxolitinib	10000		10000	10000	10000	10000
SGC0946	100		620	490	1480	600
SGI-1776	2840		150	4810	1700	7510
Sirolimus	290		10000	10000	10000	10000
Tozasertib	2620		10000	10000	10000	10000
Trametinib	930		10000	10000	10000	1010
Tubastatin A	10000		10000	10000	10000	10000
Volasertib	10000		6230	1090	350	6540
YM155	280		20	10	10	70
Zebularine	10000		10000	10000	10000	10000
Fluvastatin	8730		2500	100	1480	80
Forskolin	10000		10000	10000	10000	10000
