# Supplementary material for: Probabilistic modeling of personalized drug combinations from integrated chemical screen and molecular data in sarcoma
Source: BMC Cancer. 2019 Jun 17;19:593. doi: 10.1186/s12885-019-5681-6 (PMC6580486; doi:10.1186/s12885-019-5681-6)
Supplement: Supplementary file 36 — Table S22. PPTI Drug Screening Data – UPS. (XLSX 9 kb) [file 12885_2019_5681_MOESM36_ESM.xlsx]

## Sheet: Sheet1
Table S22 PPTI Drug Screening Data - UPS
compound	s1-12	pcb-00197
barasertib	10000	10000
bortezomib	4690	4830
decitabine	330	10000
enzastaurin	10000	10000
lapatinib	10000	10000
MLN8237	980	2740
NAC	10000	10000
pazopanib	10000	10000
ponatinib	160	4430
quinacrine	990	1570
RO4929097	10000	10000
ruxolitinib	6930	10000
selumetinib	1550	10000
SJ-172550	1980	10000
sodium butyrate	1570	10000
sorafenib	6430	10000
SP600125	1360	10000
temsirolimus	10000	10000
veliparib	10000	10000
vismodegib	2750	10000
zibotentan	10000	10000
crizotinib	1180	1530
GANT61	10000	10000
BMS 754807	10	2350
OSI-906	1070	10000
MK-2206	1090	10000
pelitinib	200	10000
BIX 01294	1720	6050
tozasertib	10000	10000
obatoclax	40	210
trichostatin	870	10000
cediranib	10000	10000
dasatinib	860	140
panobinostat	100	1050
SAHA	1180	10000
SNS-032	110	780
carfilzomib	990	470
Alvocidib	10	260
AUY922	30	400
AZD-8931	10000	10000
BEZ 235	220	570
Cabozantinib	11400	10000
Eribulin	1310	10
Dinaciclib	10	10000
Entinostat	920	10000
Fenretinide	1840	10000
Fostamatinib	730	4330
Lenalidomide	2850	10000
Nilotinib	10000	10000
PF 562271	1420	4560
retinoic acid	2040	10000
RO5045337	10000	10000
Saracatinib	1510	10000
SB-431542	10000	10000
Tamoxifen	10000	10000
Vandetanib	1240	1320
vemurafenib	16860	10000
VER-155008	10000	10000
ABT 737	1060	10000
SJ-172550	10000	10000
